# Supplementary material for: Transcriptomics and Identification of the Chemoreceptor Superfamily of the Pupal Parasitoid of the Oriental Fruit Fly, Spalangia endius Walker (Hymenoptera: Pteromalidae)
Source: PLoS One. 2014 Feb 5;9(2):e87800. doi: 10.1371/journal.pone.0087800 (PMC3914838; doi:10.1371/journal.pone.0087800)
Supplement: Table S1 — The annotation of all assembly transcripts in S. endius . (XLS) [file pone.0087800.s001.xls]

geneID	geneLength	P.vindemmiae_rawfragments(42997008)	P.vindemmiae_FPKM	Nr-ID	Nr-Score	Nr-Evalue	Nr-annotation	Nt-ID	Nt-Score	Nt-Evalue	Nt-annotation	Swissprot-ID	Swissprot-Score	Swissprot-Evalue	Swissprot-annotation	COG-Protein-or-Domain	COG-Score	COG-Evalue	COG-ID	COG-Function-Description	KO_id	KEGG-Evalue	KEGG-Score	KEGG-Gene	ko_definition	GO-BiologicalProcess	GO-MolecularFunction	Go-CellularComponent
CL1.Contig1_P.vindemmiae	2431	107	1.0237	gi|345494401|ref|XP_003427285.1|	533.1	2e-149	PREDICTED: POC1 centriolar protein homolog A-like [Nasonia vitripennis]	gi|345494400|ref|XM_003427237.1|	313	2e-81	PREDICTED: Nasonia vitripennis POC1 centriolar protein homolog A-like (LOC100678074), mRNA	sp|Q8JZX3|POC1A_MOUSE	327	6e-89	POC1 centriolar protein homolog A OS=Mus musculus GN=Poc1a PE=2 SV=2	all0664	172	2e-42	COG2319	FOG: WD40 repeat	K00710	7e-47	189	ptr:746171	polypeptide N-acetylgalactosaminyltransferase [EC:2.4.1.41]	-	-	-
CL1.Contig2_P.vindemmiae	2362	187	1.8413	gi|345494401|ref|XP_003427285.1|	533.1	2e-149	PREDICTED: POC1 centriolar protein homolog A-like [Nasonia vitripennis]	gi|345494400|ref|XM_003427237.1|	313	2e-81	PREDICTED: Nasonia vitripennis POC1 centriolar protein homolog A-like (LOC100678074), mRNA	sp|Q8JZX3|POC1A_MOUSE	327	6e-89	POC1 centriolar protein homolog A OS=Mus musculus GN=Poc1a PE=2 SV=2	all0664	172	2e-42	COG2319	FOG: WD40 repeat	K00710	7e-47	189	ptr:746171	polypeptide N-acetylgalactosaminyltransferase [EC:2.4.1.41]	-	-	-
CL10.Contig1_P.vindemmiae	2017	15	0.1730	gi|345482035|ref|XP_003424514.1|	762.3	0.0	PREDICTED: actin-related protein 2-like isoform 2 [Nasonia vitripennis]	gi|345482034|ref|XM_003424466.1|	656	0.0	PREDICTED: Nasonia vitripennis actin-related protein 2-like, transcript variant 2 (LOC100114960), mRNA	sp|P45888|ARP2_DROME	674	0.0	Actin-related protein 2 OS=Drosophila melanogaster GN=Arp14D PE=2 SV=2	YDL029w	509	5e-144	COG5277	Actin and related proteins	K05692	9e-98	358	smm:Smp_046590	actin beta/gamma 1	-	-	-
CL10.Contig2_P.vindemmiae	1999	11	0.1280	gi|156544998|ref|XP_001608102.1|	753.8	0.0	PREDICTED: actin-related protein 2-like isoform 1 [Nasonia vitripennis]	gi|345482033|ref|XM_001608052.2|	628	1e-176	PREDICTED: Nasonia vitripennis actin-related protein 2-like, transcript variant 1 (LOC100114960), mRNA	sp|P45888|ARP2_DROME	681	0.0	Actin-related protein 2 OS=Drosophila melanogaster GN=Arp14D PE=2 SV=2	YDL029w	512	8e-145	COG5277	Actin and related proteins	K05692	6e-99	362	smm:Smp_046590	actin beta/gamma 1	-	-	-
CL10.Contig3_P.vindemmiae	1895	61	0.7487	gi|345482035|ref|XP_003424514.1|	762.3	0.0	PREDICTED: actin-related protein 2-like isoform 2 [Nasonia vitripennis]	gi|345482034|ref|XM_003424466.1|	656	0.0	PREDICTED: Nasonia vitripennis actin-related protein 2-like, transcript variant 2 (LOC100114960), mRNA	sp|P45888|ARP2_DROME	674	0.0	Actin-related protein 2 OS=Drosophila melanogaster GN=Arp14D PE=2 SV=2	YDL029w	509	5e-144	COG5277	Actin and related proteins	K05692	8e-98	358	smm:Smp_046590	actin beta/gamma 1	-	-	-
CL10.Contig4_P.vindemmiae	1877	28	0.3469	gi|156544998|ref|XP_001608102.1|	753.8	0.0	PREDICTED: actin-related protein 2-like isoform 1 [Nasonia vitripennis]	gi|345482033|ref|XM_001608052.2|	628	1e-176	PREDICTED: Nasonia vitripennis actin-related protein 2-like, transcript variant 1 (LOC100114960), mRNA	sp|P45888|ARP2_DROME	681	0.0	Actin-related protein 2 OS=Drosophila melanogaster GN=Arp14D PE=2 SV=2	YDL029w	512	7e-145	COG5277	Actin and related proteins	K05692	6e-99	362	smm:Smp_046590	actin beta/gamma 1	-	-	-
CL100.Contig10_P.vindemmiae	6089	41	0.1566	gi|156537789|ref|XP_001608048.1|	1072.4	0.0	PREDICTED: U2 small nuclear ribonucleoprotein auxiliary factor 35 kDa subunit-related protein 2-like [Nasonia vitripennis]	gi|345482358|ref|XM_001608004.2|	404	1e-108	PREDICTED: Nasonia vitripennis alpha-tocopherol transfer protein-like (LOC100124170), mRNA	sp|Q15696|U2AFM_HUMAN	276	3e-73	U2 small nuclear ribonucleoprotein auxiliary factor 35 kDa subunit-related protein 2 OS=Homo sapiens GN=ZRSR2 PE=1 SV=2	VC1837	61.6	2e-08	COG3064	Membrane protein involved in colicin uptake	K03105	3e-68	262	ptr:737811	signal recognition particle subunit SRP19	-	-	-
CL100.Contig1_P.vindemmiae	6779	38	0.1304	gi|156537789|ref|XP_001608048.1|	1072.4	0.0	PREDICTED: U2 small nuclear ribonucleoprotein auxiliary factor 35 kDa subunit-related protein 2-like [Nasonia vitripennis]	gi|345482358|ref|XM_001608004.2|	301	2e-77	PREDICTED: Nasonia vitripennis alpha-tocopherol transfer protein-like (LOC100124170), mRNA	sp|Q15696|U2AFM_HUMAN	276	4e-73	U2 small nuclear ribonucleoprotein auxiliary factor 35 kDa subunit-related protein 2 OS=Homo sapiens GN=ZRSR2 PE=1 SV=2	VC1837	61.6	2e-08	COG3064	Membrane protein involved in colicin uptake	K03105	3e-68	262	ptr:737811	signal recognition particle subunit SRP19	-	-	-
CL100.Contig2_P.vindemmiae	5990	301	1.1687	gi|156537789|ref|XP_001608048.1|	1072.4	0.0	PREDICTED: U2 small nuclear ribonucleoprotein auxiliary factor 35 kDa subunit-related protein 2-like [Nasonia vitripennis]	gi|345482358|ref|XM_001608004.2|	404	1e-108	PREDICTED: Nasonia vitripennis alpha-tocopherol transfer protein-like (LOC100124170), mRNA	sp|Q15696|U2AFM_HUMAN	276	3e-73	U2 small nuclear ribonucleoprotein auxiliary factor 35 kDa subunit-related protein 2 OS=Homo sapiens GN=ZRSR2 PE=1 SV=2	VC1837	61.6	2e-08	COG3064	Membrane protein involved in colicin uptake	K09649	5e-71	271	acs:100559475	protease, serine, 16 (thymus) [EC:3.4.-.-]	-	-	-
CL100.Contig3_P.vindemmiae	6680	32	0.1114	gi|156537789|ref|XP_001608048.1|	1072.4	0.0	PREDICTED: U2 small nuclear ribonucleoprotein auxiliary factor 35 kDa subunit-related protein 2-like [Nasonia vitripennis]	gi|345482358|ref|XM_001608004.2|	301	2e-77	PREDICTED: Nasonia vitripennis alpha-tocopherol transfer protein-like (LOC100124170), mRNA	sp|Q15696|U2AFM_HUMAN	276	3e-73	U2 small nuclear ribonucleoprotein auxiliary factor 35 kDa subunit-related protein 2 OS=Homo sapiens GN=ZRSR2 PE=1 SV=2	VC1837	61.6	2e-08	COG3064	Membrane protein involved in colicin uptake	K09649	5e-71	271	acs:100559475	protease, serine, 16 (thymus) [EC:3.4.-.-]	-	-	-
CL100.Contig4_P.vindemmiae	6500	37	0.1324	gi|156537789|ref|XP_001608048.1|	1072.4	0.0	PREDICTED: U2 small nuclear ribonucleoprotein auxiliary factor 35 kDa subunit-related protein 2-like [Nasonia vitripennis]	gi|345482358|ref|XM_001608004.2|	301	2e-77	PREDICTED: Nasonia vitripennis alpha-tocopherol transfer protein-like (LOC100124170), mRNA	sp|Q15696|U2AFM_HUMAN	276	3e-73	U2 small nuclear ribonucleoprotein auxiliary factor 35 kDa subunit-related protein 2 OS=Homo sapiens GN=ZRSR2 PE=1 SV=2	VC1837	61.6	2e-08	COG3064	Membrane protein involved in colicin uptake	K03105	3e-68	262	ptr:737811	signal recognition particle subunit SRP19	-	-	-
CL100.Contig5_P.vindemmiae	6401	30	0.1090	gi|156537789|ref|XP_001608048.1|	1072.4	0.0	PREDICTED: U2 small nuclear ribonucleoprotein auxiliary factor 35 kDa subunit-related protein 2-like [Nasonia vitripennis]	gi|345482358|ref|XM_001608004.2|	301	2e-77	PREDICTED: Nasonia vitripennis alpha-tocopherol transfer protein-like (LOC100124170), mRNA	sp|Q15696|U2AFM_HUMAN	276	3e-73	U2 small nuclear ribonucleoprotein auxiliary factor 35 kDa subunit-related protein 2 OS=Homo sapiens GN=ZRSR2 PE=1 SV=2	VC1837	61.6	2e-08	COG3064	Membrane protein involved in colicin uptake	K09649	5e-71	271	acs:100559475	protease, serine, 16 (thymus) [EC:3.4.-.-]	-	-	-
CL100.Contig6_P.vindemmiae	6396	26	0.0945	gi|156537789|ref|XP_001608048.1|	1072.4	0.0	PREDICTED: U2 small nuclear ribonucleoprotein auxiliary factor 35 kDa subunit-related protein 2-like [Nasonia vitripennis]	gi|345482358|ref|XM_001608004.2|	301	2e-77	PREDICTED: Nasonia vitripennis alpha-tocopherol transfer protein-like (LOC100124170), mRNA	sp|Q15696|U2AFM_HUMAN	276	3e-73	U2 small nuclear ribonucleoprotein auxiliary factor 35 kDa subunit-related protein 2 OS=Homo sapiens GN=ZRSR2 PE=1 SV=2	VC1837	61.6	2e-08	COG3064	Membrane protein involved in colicin uptake	K03105	3e-68	262	ptr:737811	signal recognition particle subunit SRP19	-	-	-
CL100.Contig7_P.vindemmiae	6368	33	0.1205	gi|156537789|ref|XP_001608048.1|	1072.4	0.0	PREDICTED: U2 small nuclear ribonucleoprotein auxiliary factor 35 kDa subunit-related protein 2-like [Nasonia vitripennis]	gi|345482358|ref|XM_001608004.2|	335	1e-87	PREDICTED: Nasonia vitripennis alpha-tocopherol transfer protein-like (LOC100124170), mRNA	sp|Q15696|U2AFM_HUMAN	276	3e-73	U2 small nuclear ribonucleoprotein auxiliary factor 35 kDa subunit-related protein 2 OS=Homo sapiens GN=ZRSR2 PE=1 SV=2	VC1837	61.6	2e-08	COG3064	Membrane protein involved in colicin uptake	K03105	3e-68	262	ptr:737811	signal recognition particle subunit SRP19	-	-	-
CL100.Contig8_P.vindemmiae	6297	26	0.0960	gi|156537789|ref|XP_001608048.1|	1072.4	0.0	PREDICTED: U2 small nuclear ribonucleoprotein auxiliary factor 35 kDa subunit-related protein 2-like [Nasonia vitripennis]	gi|345482358|ref|XM_001608004.2|	301	2e-77	PREDICTED: Nasonia vitripennis alpha-tocopherol transfer protein-like (LOC100124170), mRNA	sp|Q15696|U2AFM_HUMAN	276	3e-73	U2 small nuclear ribonucleoprotein auxiliary factor 35 kDa subunit-related protein 2 OS=Homo sapiens GN=ZRSR2 PE=1 SV=2	VC1837	61.6	2e-08	COG3064	Membrane protein involved in colicin uptake	K09649	5e-71	271	acs:100559475	protease, serine, 16 (thymus) [EC:3.4.-.-]	-	-	-
CL100.Contig9_P.vindemmiae	6269	32	0.1187	gi|156537789|ref|XP_001608048.1|	1072.4	0.0	PREDICTED: U2 small nuclear ribonucleoprotein auxiliary factor 35 kDa subunit-related protein 2-like [Nasonia vitripennis]	gi|345482358|ref|XM_001608004.2|	335	1e-87	PREDICTED: Nasonia vitripennis alpha-tocopherol transfer protein-like (LOC100124170), mRNA	sp|Q15696|U2AFM_HUMAN	276	3e-73	U2 small nuclear ribonucleoprotein auxiliary factor 35 kDa subunit-related protein 2 OS=Homo sapiens GN=ZRSR2 PE=1 SV=2	VC1837	61.6	2e-08	COG3064	Membrane protein involved in colicin uptake	K09649	5e-71	271	acs:100559475	protease, serine, 16 (thymus) [EC:3.4.-.-]	-	-	-
CL1000.Contig1_P.vindemmiae	1148	101	2.0462	gi|345491142|ref|XP_003426539.1|	137.5	1e-30	PREDICTED: hypothetical protein LOC100679269 [Nasonia vitripennis]	--	--	--	--	sp|Q2EI21|RESTA_XENLA	56.2	1e-07	RE1-silencing transcription factor A OS=Xenopus laevis GN=rest-a PE=2 SV=1	--	--	--	--	--	K09228	2e-06	53.9	dsi:Dsim_GD18833	KRAB domain-containing zinc finger protein	-	-	-
CL1000.Contig2_P.vindemmiae	1094	27	0.5740	gi|345491142|ref|XP_003426539.1|	137.5	1e-30	PREDICTED: hypothetical protein LOC100679269 [Nasonia vitripennis]	--	--	--	--	sp|Q2EI21|RESTA_XENLA	56.2	1e-07	RE1-silencing transcription factor A OS=Xenopus laevis GN=rest-a PE=2 SV=1	--	--	--	--	--	K09228	2e-06	54.3	bfo:BRAFLDRAFT_65388	KRAB domain-containing zinc finger protein	-	-	-
CL1001.Contig1_P.vindemmiae	3293	167	1.1795	gi|345479988|ref|XP_003424069.1|	1021.5	0.0	PREDICTED: probable nucleoporin Nup54-like [Nasonia vitripennis]	gi|328777264|ref|XM_394448.4|	230	3e-56	PREDICTED: Apis mellifera nucleoporin 54kDa (NUP54), mRNA	sp|Q9V6B9|NUP54_DROME	457	9e-128	Probable nucleoporin Nup54 OS=Drosophila melanogaster GN=Nup54 PE=2 SV=1	YIL115c	59.7	3e-08	COG5651	PPE-repeat proteins	K14308	0.0	873	ame:410972	nuclear pore complex protein Nup54	GO:0006607//NLS-bearing substrate import into nucleus	-	-
CL1001.Contig2_P.vindemmiae	3422	172	1.1690	gi|345479988|ref|XP_003424069.1|	1021.5	0.0	PREDICTED: probable nucleoporin Nup54-like [Nasonia vitripennis]	gi|328777264|ref|XM_394448.4|	230	3e-56	PREDICTED: Apis mellifera nucleoporin 54kDa (NUP54), mRNA	sp|Q9V6B9|NUP54_DROME	457	9e-128	Probable nucleoporin Nup54 OS=Drosophila melanogaster GN=Nup54 PE=2 SV=1	YIL115c	59.7	3e-08	COG5651	PPE-repeat proteins	K14308	0.0	873	ame:410972	nuclear pore complex protein Nup54	GO:0006607//NLS-bearing substrate import into nucleus	-	-
CL1002.Contig1_P.vindemmiae	1142	105	2.1384	gi|345491592|ref|XP_003426653.1|	229.6	2e-58	PREDICTED: hypothetical protein LOC100123016 isoform 2 [Nasonia vitripennis] >gi|345491594|ref|XP_001606622.2| PREDICTED: hypothetical protein LOC100123016 isoform 1 [Nasonia vitripennis]	--	--	--	--	sp|Q550K8|Y7071_DICDI	53.5	8e-07	Probable serine/threonine-protein kinase DDB_G0277071 OS=Dictyostelium discoideum GN=DDB_G0277071 PE=3 SV=1	--	--	--	--	--	--	--	--	--	--	-	-	-
CL1002.Contig2_P.vindemmiae	918	32	0.8107	gi|345491592|ref|XP_003426653.1|	161.0	6e-38	PREDICTED: hypothetical protein LOC100123016 isoform 2 [Nasonia vitripennis] >gi|345491594|ref|XP_001606622.2| PREDICTED: hypothetical protein LOC100123016 isoform 1 [Nasonia vitripennis]	--	--	--	--	--	--	--	--	--	--	--	--	--	--	--	--	--	--	-	-	-
CL1003.Contig1_P.vindemmiae	1117	546	11.3684	gi|156538224|ref|XP_001602519.1|	266.5	1e-69	PREDICTED: gamma-interferon-inducible-lysosomal thiol reductase-like [Nasonia vitripennis]	gi|345490989|ref|XM_001601953.2|	87.7	9e-14	PREDICTED: Nasonia vitripennis hypothetical protein LOC100117881 (LOC100117881), mRNA	sp|P34276|YKJ2_CAEEL	93.6	7e-19	GILT-like protein C02D5.2 OS=Caenorhabditis elegans GN=C02D5.2 PE=2 SV=1	--	--	--	--	--	K08059	2e-70	266	nvi:100117923	interferon, gamma-inducible protein 30	-	-	-
CL1003.Contig2_P.vindemmiae	743	67	2.0972	gi|345490990|ref|XP_001602003.2|	66.6	1e-09	PREDICTED: hypothetical protein LOC100117881 [Nasonia vitripennis]	gi|345490989|ref|XM_001601953.2|	87.7	6e-14	PREDICTED: Nasonia vitripennis hypothetical protein LOC100117881 (LOC100117881), mRNA	--	--	--	--	--	--	--	--	--	--	--	--	--	--	-	-	-
CL1004.Contig1_P.vindemmiae	1674	258	3.5845	gi|345494766|ref|XP_001602996.2|	842.8	0.0	PREDICTED: leucine-rich repeat-containing protein 16A-like [Nasonia vitripennis]	gi|345494765|ref|XM_001602946.2|	971	0.0	PREDICTED: Nasonia vitripennis leucine-rich repeat-containing protein 16A-like (LOC100119172), mRNA	sp|Q5VZK9|LR16A_HUMAN	364	4e-100	Leucine-rich repeat-containing protein 16A OS=Homo sapiens GN=LRRC16A PE=1 SV=1	--	--	--	--	--	K11147	4e-09	63.9	oaa:100092951	dehydrogenase/reductase SDR family member 4 [EC:1.1.-.-]	GO:0042384//cilium assembly	GO:0017024//myosin I binding	-
CL1004.Contig2_P.vindemmiae	1368	11	0.1870	gi|345494766|ref|XP_001602996.2|	598.6	2e-169	PREDICTED: leucine-rich repeat-containing protein 16A-like [Nasonia vitripennis]	gi|345494765|ref|XM_001602946.2|	971	0.0	PREDICTED: Nasonia vitripennis leucine-rich repeat-containing protein 16A-like (LOC100119172), mRNA	sp|Q5VZK9|LR16A_HUMAN	261	3e-69	Leucine-rich repeat-containing protein 16A OS=Homo sapiens GN=LRRC16A PE=1 SV=1	--	--	--	--	--	K11147	3e-08	60.5	oaa:100092951	dehydrogenase/reductase SDR family member 4 [EC:1.1.-.-]	GO:0042384//cilium assembly	GO:0017024//myosin I binding	-
CL1005.Contig1_P.vindemmiae	1741	349	4.6622	gi|289177166|ref|NP_001165998.1|	699.1	0.0	cytochrome P450 6AQ9 [Nasonia vitripennis]	gi|289177165|ref|NM_001172527.1|	95.6	6e-16	Nasonia vitripennis cytochrome P450 6AQ9 (CYP6AQ9), mRNA	sp|Q964R0|CP6K1_BLAGE	349	1e-95	Cytochrome P450 6k1 OS=Blattella germanica GN=CYP6K1 PE=2 SV=1	BH0579	116	1e-25	COG2124	Cytochrome P450	K14999	2e-135	483	nvi:100118363	cytochrome P450, family 6, subfamily G, polypeptide 1 [EC:1.14.-.-]	-	GO:0016491//oxidoreductase activity;GO:0005488//binding	-
CL1005.Contig2_P.vindemmiae	1657	106	1.4878	gi|71031078|ref|XP_765181.1|	57.0	3e-06	hypothetical protein [Theileria parva strain Muguga] >gi|68352137|gb|EAN32898.1| hypothetical protein TP02_0615 [Theileria parva]	gi|345493142|ref|XM_001598958.2|	97.6	1e-16	PREDICTED: Nasonia vitripennis protein transport protein Sec61 subunit beta-like (LOC100113628), mRNA	--	--	--	--	--	--	--	--	--	--	--	--	--	--	-	-	-
CL1005.Contig3_P.vindemmiae	1613	1	0.0144	gi|71031078|ref|XP_765181.1|	61.6	1e-07	hypothetical protein [Theileria parva strain Muguga] >gi|68352137|gb|EAN32898.1| hypothetical protein TP02_0615 [Theileria parva]	gi|345493142|ref|XM_001598958.2|	97.6	1e-16	PREDICTED: Nasonia vitripennis protein transport protein Sec61 subunit beta-like (LOC100113628), mRNA	--	--	--	--	--	--	--	--	--	--	--	--	--	--	-	-	-
CL1006.Contig1_P.vindemmiae	1169	82	1.6314	gi|156550486|ref|XP_001601548.1|	459.5	1e-127	PREDICTED: dnaJ homolog subfamily B member 13-like [Nasonia vitripennis]	gi|345488852|ref|XM_001601498.2|	208	4e-50	PREDICTED: Nasonia vitripennis dnaJ homolog subfamily B member 13-like (LOC100117252), mRNA	sp|P59910|DJB13_HUMAN	236	9e-62	DnaJ homolog subfamily B member 13 OS=Homo sapiens GN=DNAJB13 PE=2 SV=1	YNL064c	115	1e-25	COG0484	DnaJ-class molecular chaperone with C-terminal Zn finger domain	K09519	2e-128	459	nvi:100117252	DnaJ homolog subfamily B member 13	-	-	-
CL1006.Contig2_P.vindemmiae	656	8	0.2836	gi|156550486|ref|XP_001601548.1|	91.3	3e-17	PREDICTED: dnaJ homolog subfamily B member 13-like [Nasonia vitripennis]	gi|345488852|ref|XM_001601498.2|	79.8	1e-11	PREDICTED: Nasonia vitripennis dnaJ homolog subfamily B member 13-like (LOC100117252), mRNA	sp|Q2KIT4|DNJB4_BOVIN	71.6	1e-12	DnaJ homolog subfamily B member 4 OS=Bos taurus GN=DNAJB4 PE=2 SV=1	YMR214w	58.9	7e-09	COG0484	DnaJ-class molecular chaperone with C-terminal Zn finger domain	K09519	3e-29	128	nvi:100117252	DnaJ homolog subfamily B member 13	-	-	-
CL1007.Contig1_P.vindemmiae	10932	41	0.0872	gi|345486512|ref|XP_001603890.2|	5690.9	0.0	PREDICTED: LOW QUALITY PROTEIN: vacuolar protein sorting-associated protein 13C-like [Nasonia vitripennis]	gi|345486511|ref|XM_001603840.2|	615	1e-171	PREDICTED: Nasonia vitripennis vacuolar protein sorting-associated protein 13C-like (LOC100120230), mRNA	sp|Q96RL7|VP13A_HUMAN	1522	0.0	Vacuolar protein sorting-associated protein 13A OS=Homo sapiens GN=VPS13A PE=1 SV=2	YLL040c	477	2e-133	COG5043	Vacuolar protein sorting-associated protein	--	--	--	--	--	-	-	-
CL1007.Contig2_P.vindemmiae	10890	171	0.3652	gi|345486512|ref|XP_001603890.2|	5653.6	0.0	PREDICTED: LOW QUALITY PROTEIN: vacuolar protein sorting-associated protein 13C-like [Nasonia vitripennis]	gi|345486511|ref|XM_001603840.2|	591	1e-164	PREDICTED: Nasonia vitripennis vacuolar protein sorting-associated protein 13C-like (LOC100120230), mRNA	sp|Q96RL7|VP13A_HUMAN	1529	0.0	Vacuolar protein sorting-associated protein 13A OS=Homo sapiens GN=VPS13A PE=1 SV=2	YLL040c	480	3e-134	COG5043	Vacuolar protein sorting-associated protein	--	--	--	--	--	-	-	-
CL1007.Contig3_P.vindemmiae	10989	393	0.8318	gi|345486512|ref|XP_001603890.2|	5679.4	0.0	PREDICTED: LOW QUALITY PROTEIN: vacuolar protein sorting-associated protein 13C-like [Nasonia vitripennis]	gi|345486511|ref|XM_001603840.2|	591	1e-164	PREDICTED: Nasonia vitripennis vacuolar protein sorting-associated protein 13C-like (LOC100120230), mRNA	sp|Q96RL7|VP13A_HUMAN	1516	0.0	Vacuolar protein sorting-associated protein 13A OS=Homo sapiens GN=VPS13A PE=1 SV=2	YLL040c	468	1e-130	COG5043	Vacuolar protein sorting-associated protein	--	--	--	--	--	-	-	-
CL1008.Contig1_P.vindemmiae	3999	15	0.0872	gi|345491849|ref|XP_003426720.1|	1617.4	0.0	PREDICTED: LOW QUALITY PROTEIN: calcium-transporting ATPase type 2C member 1-like [Nasonia vitripennis]	gi|345491848|ref|XM_003426672.1|	1138	0.0	PREDICTED: Nasonia vitripennis calcium-transporting ATPase type 2C member 1-like (LOC100123968), mRNA	sp|Q80XR2|AT2C1_MOUSE	1132	0.0	Calcium-transporting ATPase type 2C member 1 OS=Mus musculus GN=Atp2c1 PE=1 SV=2	MA4082	599	1e-170	COG0474	Cation transport ATPase	K01537	0.0	1500	ame:724440	Ca2+-transporting ATPase [EC:3.6.3.8]	GO:0006754//ATP biosynthetic process;GO:0006816//calcium ion transport	GO:0005388//calcium-transporting ATPase activity;GO:0046872//metal ion binding;GO:0005524//ATP binding	GO:0016021//integral to membrane
CL1008.Contig2_P.vindemmiae	3721	66	0.4125	gi|345491849|ref|XP_003426720.1|	1617.4	0.0	PREDICTED: LOW QUALITY PROTEIN: calcium-transporting ATPase type 2C member 1-like [Nasonia vitripennis]	gi|345491848|ref|XM_003426672.1|	1138	0.0	PREDICTED: Nasonia vitripennis calcium-transporting ATPase type 2C member 1-like (LOC100123968), mRNA	sp|Q80XR2|AT2C1_MOUSE	1132	0.0	Calcium-transporting ATPase type 2C member 1 OS=Mus musculus GN=Atp2c1 PE=1 SV=2	MA4082	599	1e-170	COG0474	Cation transport ATPase	K01537	0.0	1500	ame:724440	Ca2+-transporting ATPase [EC:3.6.3.8]	GO:0006754//ATP biosynthetic process;GO:0006816//calcium ion transport	GO:0005388//calcium-transporting ATPase activity;GO:0046872//metal ion binding;GO:0005524//ATP binding	GO:0016021//integral to membrane
CL1008.Contig3_P.vindemmiae	2815	8	0.0661	gi|345491849|ref|XP_003426720.1|	937.9	0.0	PREDICTED: LOW QUALITY PROTEIN: calcium-transporting ATPase type 2C member 1-like [Nasonia vitripennis]	gi|345491848|ref|XM_003426672.1|	753	0.0	PREDICTED: Nasonia vitripennis calcium-transporting ATPase type 2C member 1-like (LOC100123968), mRNA	sp|Q80XR2|AT2C1_MOUSE	638	0.0	Calcium-transporting ATPase type 2C member 1 OS=Mus musculus GN=Atp2c1 PE=1 SV=2	MA4082	318	4e-86	COG0474	Cation transport ATPase	K01537	0.0	862	ame:724440	Ca2+-transporting ATPase [EC:3.6.3.8]	GO:0006754//ATP biosynthetic process;GO:0006816//calcium ion transport	GO:0005388//calcium-transporting ATPase activity;GO:0046872//metal ion binding;GO:0005524//ATP binding	GO:0016021//integral to membrane
CL1008.Contig4_P.vindemmiae	2537	8	0.0733	gi|345491849|ref|XP_003426720.1|	937.9	0.0	PREDICTED: LOW QUALITY PROTEIN: calcium-transporting ATPase type 2C member 1-like [Nasonia vitripennis]	gi|345491848|ref|XM_003426672.1|	753	0.0	PREDICTED: Nasonia vitripennis calcium-transporting ATPase type 2C member 1-like (LOC100123968), mRNA	sp|Q80XR2|AT2C1_MOUSE	638	0.0	Calcium-transporting ATPase type 2C member 1 OS=Mus musculus GN=Atp2c1 PE=1 SV=2	MA4082	318	4e-86	COG0474	Cation transport ATPase	K01537	0.0	862	ame:724440	Ca2+-transporting ATPase [EC:3.6.3.8]	GO:0006754//ATP biosynthetic process;GO:0006816//calcium ion transport	GO:0005388//calcium-transporting ATPase activity;GO:0046872//metal ion binding;GO:0005524//ATP binding	GO:0016021//integral to membrane
CL1009.Contig1_P.vindemmiae	1130	14	0.2881	--	--	--	--	--	--	--	--	--	--	--	--	--	--	--	--	--	--	--	--	--	--	-	-	-
CL1009.Contig2_P.vindemmiae	1104	19	0.4003	--	--	--	--	--	--	--	--	--	--	--	--	--	--	--	--	--	--	--	--	--	--	-	-	-
CL101.Contig1_P.vindemmiae	940	96	2.3752	gi|307193753|gb|EFN76435.1|	168.7	3e-40	hypothetical protein EAI_16076 [Harpegnathos saltator]	gi|345494646|ref|XR_134161.1|	89.7	2e-14	PREDICTED: Nasonia vitripennis hypothetical LOC100680249 (LOC100680249), miscRNA	--	--	--	--	--	--	--	--	--	--	--	--	--	--	-	-	-
CL101.Contig2_P.vindemmiae	869	97	2.5961	gi|307193753|gb|EFN76435.1|	168.7	2e-40	hypothetical protein EAI_16076 [Harpegnathos saltator]	gi|345494646|ref|XR_134161.1|	89.7	2e-14	PREDICTED: Nasonia vitripennis hypothetical LOC100680249 (LOC100680249), miscRNA	--	--	--	--	--	--	--	--	--	--	--	--	--	--	-	-	-
CL101.Contig3_P.vindemmiae	821	15	0.4249	gi|307193753|gb|EFN76435.1|	168.7	2e-40	hypothetical protein EAI_16076 [Harpegnathos saltator]	gi|345494646|ref|XR_134161.1|	89.7	2e-14	PREDICTED: Nasonia vitripennis hypothetical LOC100680249 (LOC100680249), miscRNA	--	--	--	--	--	--	--	--	--	--	--	--	--	--	-	-	-
CL1010.Contig1_P.vindemmiae	3576	89	0.5788	gi|345494146|ref|XP_003427228.1|	256.5	6e-66	PREDICTED: clavesin-2-like isoform 2 [Nasonia vitripennis]	gi|345494150|ref|XM_003427182.1|	276	6e-70	PREDICTED: Nasonia vitripennis clavesin-2-like, transcript variant 4 (LOC100120907), mRNA	sp|Q5RFR0|TTPAL_PONAB	164	1e-39	Alpha-tocopherol transfer protein-like OS=Pongo abelii GN=TTPAL PE=2 SV=1	--	--	--	--	--	K01104	3e-12	75.5	dwi:Dwil_GK25577	protein-tyrosine phosphatase [EC:3.1.3.48]	GO:0006810//transport	GO:0005215//transporter activity	GO:0005622//intracellular
CL1010.Contig2_P.vindemmiae	3519	23	0.1520	gi|345494146|ref|XP_003427228.1|	256.5	6e-66	PREDICTED: clavesin-2-like isoform 2 [Nasonia vitripennis]	gi|345494150|ref|XM_003427182.1|	276	6e-70	PREDICTED: Nasonia vitripennis clavesin-2-like, transcript variant 4 (LOC100120907), mRNA	sp|Q5RFR0|TTPAL_PONAB	164	1e-39	Alpha-tocopherol transfer protein-like OS=Pongo abelii GN=TTPAL PE=2 SV=1	--	--	--	--	--	K01104	3e-12	75.5	dwi:Dwil_GK25577	protein-tyrosine phosphatase [EC:3.1.3.48]	GO:0006810//transport	GO:0005215//transporter activity	GO:0005622//intracellular
CL1010.Contig3_P.vindemmiae	3440	140	0.9465	gi|345494151|ref|XP_003427230.1|	260.8	3e-67	PREDICTED: clavesin-2-like isoform 4 [Nasonia vitripennis]	gi|345494150|ref|XM_003427182.1|	276	6e-70	PREDICTED: Nasonia vitripennis clavesin-2-like, transcript variant 4 (LOC100120907), mRNA	sp|Q5RFR0|TTPAL_PONAB	164	1e-39	Alpha-tocopherol transfer protein-like OS=Pongo abelii GN=TTPAL PE=2 SV=1	--	--	--	--	--	K01104	3e-12	75.5	dwi:Dwil_GK25577	protein-tyrosine phosphatase [EC:3.1.3.48]	GO:0006810//transport	GO:0005215//transporter activity	GO:0005622//intracellular
CL1010.Contig4_P.vindemmiae	3395	694	4.7542	gi|345494151|ref|XP_003427230.1|	260.8	3e-67	PREDICTED: clavesin-2-like isoform 4 [Nasonia vitripennis]	gi|345494150|ref|XM_003427182.1|	276	6e-70	PREDICTED: Nasonia vitripennis clavesin-2-like, transcript variant 4 (LOC100120907), mRNA	sp|Q5RFR0|TTPAL_PONAB	164	9e-40	Alpha-tocopherol transfer protein-like OS=Pongo abelii GN=TTPAL PE=2 SV=1	--	--	--	--	--	K01104	3e-12	75.5	dwi:Dwil_GK25577	protein-tyrosine phosphatase [EC:3.1.3.48]	GO:0006810//transport	GO:0005215//transporter activity	GO:0005622//intracellular
CL1011.Contig1_P.vindemmiae	744	22	0.6877	gi|345484576|ref|XP_003425075.1|	263.1	8e-69	PREDICTED: hypothetical protein LOC100679528 [Nasonia vitripennis]	gi|345484575|ref|XM_003425027.1|	135	3e-28	PREDICTED: Nasonia vitripennis hypothetical protein LOC100679528 (LOC100679528), mRNA	--	--	--	--	--	--	--	--	--	--	--	--	--	--	-	-	-
CL1011.Contig2_P.vindemmiae	1151	78	1.5761	gi|345484576|ref|XP_003425075.1|	476.5	1e-132	PREDICTED: hypothetical protein LOC100679528 [Nasonia vitripennis]	gi|345484575|ref|XM_003425027.1|	176	1e-40	PREDICTED: Nasonia vitripennis hypothetical protein LOC100679528 (LOC100679528), mRNA	--	--	--	--	--	--	--	--	--	--	--	--	--	--	-	-	-
CL1012.Contig1_P.vindemmiae	808	40	1.1514	--	--	--	--	--	--	--	--	--	--	--	--	--	--	--	--	--	--	--	--	--	--	-	-	-
CL1012.Contig2_P.vindemmiae	653	58	2.0657	--	--	--	--	--	--	--	--	--	--	--	--	--	--	--	--	--	--	--	--	--	--	-	-	-
CL1012.Contig3_P.vindemmiae	600	8	0.3101	--	--	--	--	--	--	--	--	--	--	--	--	--	--	--	--	--	--	--	--	--	--	-	-	-
CL1012.Contig4_P.vindemmiae	359	19	1.2309	--	--	--	--	--	--	--	--	--	--	--	--	--	--	--	--	--	--	--	--	--	--	-	-	-
CL1013.Contig1_P.vindemmiae	4587	158	0.8011	gi|345496046|ref|XP_003427632.1|	146.0	1e-32	PREDICTED: hypothetical protein LOC100678085 [Nasonia vitripennis]	gi|350407165|ref|XM_003487958.1|	69.9	9e-08	PREDICTED: Bombus impatiens another transcription unit protein-like (LOC100742825), mRNA	sp|Q9NZW4|DSPP_HUMAN	130	2e-29	Dentin sialophosphoprotein OS=Homo sapiens GN=DSPP PE=1 SV=2	SPAC140.02	68.6	1e-10	COG0724	RNA-binding proteins (RRM domain)	K10779	1e-20	103	tgu:100229394	transcriptional regulator ATRX [EC:3.6.4.12]	-	-	-
CL1013.Contig2_P.vindemmiae	4511	55	0.2836	gi|345496046|ref|XP_003427632.1|	146.0	1e-32	PREDICTED: hypothetical protein LOC100678085 [Nasonia vitripennis]	gi|350407165|ref|XM_003487958.1|	69.9	9e-08	PREDICTED: Bombus impatiens another transcription unit protein-like (LOC100742825), mRNA	sp|Q9NZW4|DSPP_HUMAN	130	2e-29	Dentin sialophosphoprotein OS=Homo sapiens GN=DSPP PE=1 SV=2	SPAC140.02	68.6	1e-10	COG0724	RNA-binding proteins (RRM domain)	K10779	1e-20	103	tgu:100229394	transcriptional regulator ATRX [EC:3.6.4.12]	-	-	-
CL1014.Contig1_P.vindemmiae	2790	4044	33.7108	gi|156549431|ref|XP_001605729.1|	842.0	0.0	PREDICTED: probable tubulin polyglutamylase TTLL1-like [Nasonia vitripennis]	gi|345487278|ref|XM_001605679.2|	753	0.0	PREDICTED: Nasonia vitripennis probable tubulin polyglutamylase TTLL1-like (LOC100119308), mRNA	sp|Q0VC71|TTLL1_BOVIN	595	1e-169	Probable tubulin polyglutamylase TTLL1 OS=Bos taurus GN=TTLL1 PE=2 SV=1	--	--	--	--	--	K00273	4e-37	157	ame:551507	D-amino-acid oxidase [EC:1.4.3.3]	GO:0018166//C-terminal protein-tyrosinylation	GO:0004835//tubulin-tyrosine ligase activity;GO:0005524//ATP binding	-
CL1014.Contig2_P.vindemmiae	819	173	4.9127	gi|345490190|ref|XP_003426324.1|	127.5	6e-28	PREDICTED: hypothetical protein LOC100678254 [Nasonia vitripennis]	gi|345490189|ref|XM_003426276.1|	85.7	3e-13	PREDICTED: Nasonia vitripennis hypothetical protein LOC100678254 (LOC100678254), mRNA	--	--	--	--	--	--	--	--	--	--	--	--	--	--	-	-	-
CL1015.Contig1_P.vindemmiae	2545	40	0.3655	gi|345493499|ref|XP_001601476.2|	267.7	0.0	PREDICTED: UPF0586 protein C9orf41 homolog [Nasonia vitripennis]	gi|345493498|ref|XM_001601426.2|	468	1e-128	PREDICTED: Nasonia vitripennis UPF0586 protein C9orf41 homolog (LOC100117153), mRNA	sp|Q5BJZ6|CI041_RAT	265	1e-101	UPF0586 protein C9orf41 homolog OS=Rattus norvegicus PE=2 SV=1	--	--	--	--	--	--	--	--	--	--	-	-	-
CL1015.Contig2_P.vindemmiae	2527	3	0.0276	gi|345493499|ref|XP_001601476.2|	274.2	0.0	PREDICTED: UPF0586 protein C9orf41 homolog [Nasonia vitripennis]	gi|345493498|ref|XM_001601426.2|	468	1e-128	PREDICTED: Nasonia vitripennis UPF0586 protein C9orf41 homolog (LOC100117153), mRNA	sp|Q5BJZ6|CI041_RAT	265	1e-100	UPF0586 protein C9orf41 homolog OS=Rattus norvegicus PE=2 SV=1	--	--	--	--	--	--	--	--	--	--	-	-	-
CL1015.Contig3_P.vindemmiae	2502	44	0.4090	gi|345493499|ref|XP_001601476.2|	713.4	0.0	PREDICTED: UPF0586 protein C9orf41 homolog [Nasonia vitripennis]	gi|345493498|ref|XM_001601426.2|	611	1e-171	PREDICTED: Nasonia vitripennis UPF0586 protein C9orf41 homolog (LOC100117153), mRNA	sp|Q8N4J0|CI041_HUMAN	388	3e-107	UPF0586 protein C9orf41 OS=Homo sapiens GN=C9orf41 PE=1 SV=1	--	--	--	--	--	--	--	--	--	--	-	-	-
CL1015.Contig4_P.vindemmiae	2484	2	0.0187	gi|345493499|ref|XP_001601476.2|	719.9	0.0	PREDICTED: UPF0586 protein C9orf41 homolog [Nasonia vitripennis]	gi|345493498|ref|XM_001601426.2|	684	0.0	PREDICTED: Nasonia vitripennis UPF0586 protein C9orf41 homolog (LOC100117153), mRNA	sp|Q8N4J0|CI041_HUMAN	385	2e-106	UPF0586 protein C9orf41 OS=Homo sapiens GN=C9orf41 PE=1 SV=1	--	--	--	--	--	--	--	--	--	--	-	-	-
CL1016.Contig1_P.vindemmiae	3565	240	1.5657	gi|345486797|ref|XP_003425558.1|	258.8	1e-66	PREDICTED: heat shock 70 kDa protein 4L-like isoform 2 [Nasonia vitripennis]	gi|345486798|ref|XM_001607096.2|	145	1e-30	PREDICTED: Nasonia vitripennis heat shock 70 kDa protein 4L-like, transcript variant 1 (LOC100123502), mRNA	sp|Q94738|HSP97_STRFN	176	6e-79	97 kDa heat shock protein OS=Strongylocentrotus franciscanus GN=HSP110 PE=2 SV=1	SPAC110.04c	119	4e-26	COG0443	Molecular chaperone	K09485	9e-112	405	ame:408706	heat shock protein 110kDa	-	-	-
CL1016.Contig2_P.vindemmiae	3460	907	6.0967	gi|345486799|ref|XP_001607146.2|	258.8	1e-66	PREDICTED: heat shock 70 kDa protein 4L-like isoform 1 [Nasonia vitripennis]	gi|345486798|ref|XM_001607096.2|	145	1e-30	PREDICTED: Nasonia vitripennis heat shock 70 kDa protein 4L-like, transcript variant 1 (LOC100123502), mRNA	sp|P48722|HS74L_MOUSE	194	1e-83	Heat shock 70 kDa protein 4L OS=Mus musculus GN=Hspa4l PE=1 SV=2	YBR169c	80.1	8e-31	COG0443	Molecular chaperone	K09485	1e-115	418	nvi:100123502	heat shock protein 110kDa	GO:0006457//protein folding;GO:0006986//response to unfolded protein	GO:0005524//ATP binding	GO:0005737//cytoplasm;GO:0005634//nucleus
CL1017.Contig1_P.vindemmiae	4676	288	1.4325	gi|332025182|gb|EGI65362.1|	112.5	2e-22	Uncharacterized protein [Acromyrmex echinatior]	gi|380021402|ref|XM_003694507.1|	299	6e-77	PREDICTED: Apis florea uncharacterized LOC100863574 (LOC100863574), mRNA	sp|Q7YZA2|Y7065_DROME	352	3e-96	Uncharacterized protein CG7065 OS=Drosophila melanogaster GN=CG7065 PE=1 SV=1	SMc00062	56.2	5e-07	COG4991	Uncharacterized protein with a bacterial SH3 domain homologue	K03254	1e-33	146	phu:Phum_PHUM457140	translation initiation factor 3 subunit A	-	-	-
CL1017.Contig2_P.vindemmiae	4601	130	0.6571	gi|332025182|gb|EGI65362.1|	112.5	2e-22	Uncharacterized protein [Acromyrmex echinatior]	gi|380021402|ref|XM_003694507.1|	299	5e-77	PREDICTED: Apis florea uncharacterized LOC100863574 (LOC100863574), mRNA	sp|Q7YZA2|Y7065_DROME	352	3e-96	Uncharacterized protein CG7065 OS=Drosophila melanogaster GN=CG7065 PE=1 SV=1	SMc00062	56.2	5e-07	COG4991	Uncharacterized protein with a bacterial SH3 domain homologue	K03254	1e-33	146	phu:Phum_PHUM457140	translation initiation factor 3 subunit A	-	-	-
CL1018.Contig1_P.vindemmiae	978	47	1.1177	--	--	--	--	--	--	--	--	--	--	--	--	--	--	--	--	--	--	--	--	--	--	-	-	-
CL1018.Contig2_P.vindemmiae	882	20	0.5274	--	--	--	--	--	--	--	--	--	--	--	--	--	--	--	--	--	--	--	--	--	--	-	-	-
CL1018.Contig3_P.vindemmiae	796	12	0.3506	--	--	--	--	--	--	--	--	--	--	--	--	--	--	--	--	--	--	--	--	--	--	-	-	-
CL1018.Contig4_P.vindemmiae	773	7	0.2106	--	--	--	--	--	--	--	--	--	--	--	--	--	--	--	--	--	--	--	--	--	--	-	-	-
CL1018.Contig5_P.vindemmiae	729	4	0.1276	--	--	--	--	--	--	--	--	--	--	--	--	--	--	--	--	--	--	--	--	--	--	-	-	-
CL1019.Contig1_P.vindemmiae	1124	12	0.2483	gi|340718978|ref|XP_003397936.1|	157.9	5e-107	PREDICTED: alkylated DNA repair protein alkB homolog 1-like [Bombus terrestris]	gi|345494648|ref|XM_001604124.2|	111	6e-21	PREDICTED: Nasonia vitripennis alkylated DNA repair protein alkB homolog 1-like (LOC100120538), mRNA	sp|P0CB42|ALKB1_MOUSE	170	1e-58	Alkylated DNA repair protein alkB homolog 1 OS=Mus musculus GN=Alkbh1 PE=1 SV=1	SPBC13G1.04c	98.6	2e-20	COG3145	Alkylated DNA repair protein	K10765	5e-99	245	ame:408980	alkylated DNA repair protein alkB homolog 1 [EC:1.14.11.- 4.2.99.18]	-	-	-
CL1019.Contig2_P.vindemmiae	1051	88	1.9473	gi|340718978|ref|XP_003397936.1|	403.3	9e-111	PREDICTED: alkylated DNA repair protein alkB homolog 1-like [Bombus terrestris]	gi|345494648|ref|XM_001604124.2|	111	6e-21	PREDICTED: Nasonia vitripennis alkylated DNA repair protein alkB homolog 1-like (LOC100120538), mRNA	sp|P0CB42|ALKB1_MOUSE	232	9e-61	Alkylated DNA repair protein alkB homolog 1 OS=Mus musculus GN=Alkbh1 PE=1 SV=1	SPBC13G1.04c	100	5e-21	COG3145	Alkylated DNA repair protein	K10765	2e-102	373	ame:408980	alkylated DNA repair protein alkB homolog 1 [EC:1.14.11.- 4.2.99.18]	-	-	-
CL102.Contig10_P.vindemmiae	3808	92	0.5619	gi|345488337|ref|XP_001606081.2|	100.9	5e-19	PREDICTED: hypothetical protein LOC100122475 [Nasonia vitripennis]	gi|328786386|ref|XM_392578.4|	472	1e-129	PREDICTED: Apis mellifera ankyrin (Ank), mRNA	sp|Q12955|ANK3_HUMAN	610	6e-174	Ankyrin-3 OS=Homo sapiens GN=ANK3 PE=1 SV=3	--	--	--	--	--	K10380	0.0	1319	nvi:100122475	ankyrin	-	GO:0016787//hydrolase activity	-
CL102.Contig11_P.vindemmiae	3636	93	0.5949	gi|345488337|ref|XP_001606081.2|	100.9	4e-19	PREDICTED: hypothetical protein LOC100122475 [Nasonia vitripennis]	gi|380021684|ref|XR_142966.1|	91.7	2e-14	PREDICTED: Apis florea uncharacterized LOC100871617 (LOC100871617), miscRNA	--	--	--	--	--	--	--	--	--	K10380	3e-94	194	nvi:100122475	ankyrin	-	-	-
CL102.Contig12_P.vindemmiae	3600	93	0.6008	gi|345488337|ref|XP_001606081.2|	100.9	4e-19	PREDICTED: hypothetical protein LOC100122475 [Nasonia vitripennis]	gi|328786386|ref|XM_392578.4|	472	1e-129	PREDICTED: Apis mellifera ankyrin (Ank), mRNA	sp|Q12955|ANK3_HUMAN	610	5e-174	Ankyrin-3 OS=Homo sapiens GN=ANK3 PE=1 SV=3	--	--	--	--	--	K10380	0.0	1319	nvi:100122475	ankyrin	-	GO:0016787//hydrolase activity	-
CL102.Contig1_P.vindemmiae	3338	102	0.7107	gi|345488337|ref|XP_001606081.2|	100.9	4e-19	PREDICTED: hypothetical protein LOC100122475 [Nasonia vitripennis]	gi|328786386|ref|XM_392578.4|	119	8e-23	PREDICTED: Apis mellifera ankyrin (Ank), mRNA	sp|Q9W596|FUTSC_DROME	67.4	2e-10	Microtubule-associated protein futsch OS=Drosophila melanogaster GN=futsch PE=1 SV=4	tolA	63.9	2e-09	COG3064	Membrane protein involved in colicin uptake	K10380	1e-40	169	ame:409051	ankyrin	-	-	-
CL102.Contig2_P.vindemmiae	3130	209	1.5530	gi|345488337|ref|XP_001606081.2|	100.9	4e-19	PREDICTED: hypothetical protein LOC100122475 [Nasonia vitripennis]	gi|328786386|ref|XM_392578.4|	119	7e-23	PREDICTED: Apis mellifera ankyrin (Ank), mRNA	sp|Q9W596|FUTSC_DROME	67.4	2e-10	Microtubule-associated protein futsch OS=Drosophila melanogaster GN=futsch PE=1 SV=4	tolA	63.9	2e-09	COG3064	Membrane protein involved in colicin uptake	K10380	1e-40	169	ame:409051	ankyrin	-	-	-
CL102.Contig3_P.vindemmiae	7188	96	0.3106	gi|322778809|gb|EFZ09225.1|	63.5	1e-07	hypothetical protein SINV_06859 [Solenopsis invicta]	gi|328786386|ref|XM_392578.4|	472	1e-128	PREDICTED: Apis mellifera ankyrin (Ank), mRNA	sp|Q8C8R3|ANK2_MOUSE	1400	0.0	Ankyrin-2 OS=Mus musculus GN=Ank2 PE=1 SV=2	all2748	203	3e-51	COG0666	FOG: Ankyrin repeat	K10380	0.0	2439	nvi:100122475	ankyrin	GO:0048675//axon extension;GO:0007016//cytoskeletal anchoring at plasma membrane;GO:0007528//neuromuscular junction development;GO:0000226//microtubule cytoskeleton organization;GO:1900074//negative regulation of neuromuscular synaptic transmission;GO:0007165//signal transduction;GO:0070050//neuron homeostasis	GO:0008092//cytoskeletal protein binding;GO:0005200//structural constituent of cytoskeleton;GO:0004623//phospholipase A2 activity	GO:0043195//terminal button;GO:0042734//presynaptic membrane;GO:0031594//neuromuscular junction;GO:0036062//presynaptic periactive zone;GO:0005886//plasma membrane
CL102.Contig4_P.vindemmiae	3291	101	0.7138	gi|345488337|ref|XP_001606081.2|	100.9	4e-19	PREDICTED: hypothetical protein LOC100122475 [Nasonia vitripennis]	gi|383856809|ref|XM_003703852.1|	97.6	3e-16	PREDICTED: Megachile rotundata uncharacterized LOC100874737 (LOC100874737), partial mRNA	--	--	--	--	--	--	--	--	--	K10380	9e-32	140	ame:409051	ankyrin	-	-	-
CL102.Contig5_P.vindemmiae	2023	92	1.0577	gi|345488337|ref|XP_001606081.2|	100.9	2e-19	PREDICTED: hypothetical protein LOC100122475 [Nasonia vitripennis]	gi|380021684|ref|XR_142966.1|	91.7	1e-14	PREDICTED: Apis florea uncharacterized LOC100871617 (LOC100871617), miscRNA	--	--	--	--	--	--	--	--	--	K10380	1e-94	194	nvi:100122475	ankyrin	-	-	-
CL102.Contig6_P.vindemmiae	1815	107	1.3711	gi|345488337|ref|XP_001606081.2|	100.9	2e-19	PREDICTED: hypothetical protein LOC100122475 [Nasonia vitripennis]	gi|380021684|ref|XR_142966.1|	91.7	1e-14	PREDICTED: Apis florea uncharacterized LOC100871617 (LOC100871617), miscRNA	--	--	--	--	--	--	--	--	--	K10380	4e-124	274	nvi:100122475	ankyrin	-	-	-
CL102.Contig7_P.vindemmiae	5575	96	0.4005	gi|322778809|gb|EFZ09225.1|	63.5	1e-07	hypothetical protein SINV_06859 [Solenopsis invicta]	gi|328786386|ref|XM_392578.4|	472	1e-129	PREDICTED: Apis mellifera ankyrin (Ank), mRNA	sp|Q8C8R3|ANK2_MOUSE	1400	0.0	Ankyrin-2 OS=Mus musculus GN=Ank2 PE=1 SV=2	all2748	203	2e-51	COG0666	FOG: Ankyrin repeat	K10380	0.0	2439	nvi:100122475	ankyrin	GO:0048675//axon extension;GO:0007016//cytoskeletal anchoring at plasma membrane;GO:0007528//neuromuscular junction development;GO:0000226//microtubule cytoskeleton organization;GO:1900074//negative regulation of neuromuscular synaptic transmission;GO:0007165//signal transduction;GO:0070050//neuron homeostasis	GO:0008092//cytoskeletal protein binding;GO:0005200//structural constituent of cytoskeleton;GO:0004623//phospholipase A2 activity	GO:0043195//terminal button;GO:0042734//presynaptic membrane;GO:0031594//neuromuscular junction;GO:0036062//presynaptic periactive zone;GO:0005886//plasma membrane
CL102.Contig8_P.vindemmiae	5421	135	0.5792	gi|345488337|ref|XP_001606081.2|	100.9	7e-19	PREDICTED: hypothetical protein LOC100122475 [Nasonia vitripennis]	gi|328786386|ref|XM_392578.4|	472	1e-129	PREDICTED: Apis mellifera ankyrin (Ank), mRNA	sp|Q12955|ANK3_HUMAN	610	8e-174	Ankyrin-3 OS=Homo sapiens GN=ANK3 PE=1 SV=3	--	--	--	--	--	K10380	0.0	1319	nvi:100122475	ankyrin	-	GO:0016787//hydrolase activity	-
CL102.Contig9_P.vindemmiae	5367	111	0.4810	gi|322778809|gb|EFZ09225.1|	63.5	1e-07	hypothetical protein SINV_06859 [Solenopsis invicta]	gi|328786386|ref|XM_392578.4|	472	1e-129	PREDICTED: Apis mellifera ankyrin (Ank), mRNA	sp|Q8C8R3|ANK2_MOUSE	1400	0.0	Ankyrin-2 OS=Mus musculus GN=Ank2 PE=1 SV=2	all2748	203	2e-51	COG0666	FOG: Ankyrin repeat	K10380	0.0	2439	nvi:100122475	ankyrin	GO:0048675//axon extension;GO:0007016//cytoskeletal anchoring at plasma membrane;GO:0007528//neuromuscular junction development;GO:0000226//microtubule cytoskeleton organization;GO:1900074//negative regulation of neuromuscular synaptic transmission;GO:0007165//signal transduction;GO:0070050//neuron homeostasis	GO:0008092//cytoskeletal protein binding;GO:0005200//structural constituent of cytoskeleton;GO:0004623//phospholipase A2 activity	GO:0043195//terminal button;GO:0042734//presynaptic membrane;GO:0031594//neuromuscular junction;GO:0036062//presynaptic periactive zone;GO:0005886//plasma membrane
CL1020.Contig1_P.vindemmiae	2599	12353	110.5422	gi|156553871|ref|XP_001600877.1|	1281.2	0.0	PREDICTED: FACT complex subunit Ssrp1-like [Nasonia vitripennis]	gi|345492312|ref|XM_001600827.2|	1142	0.0	PREDICTED: Nasonia vitripennis FACT complex subunit Ssrp1-like (LOC100116360), mRNA	sp|Q05344|SSRP1_DROME	932	0.0	FACT complex subunit Ssrp1 OS=Drosophila melanogaster GN=Ssrp PE=1 SV=2	SPBC609.05	317	9e-86	COG5165	Nucleosome-binding factor SPN, POB3 subunit	K09272	0.0	1281	nvi:100116360	structure-specific recognition protein 1	-	GO:0003677//DNA binding	GO:0005634//nucleus
CL1021.Contig1_P.vindemmiae	2208	39	0.4108	gi|383865905|ref|XP_003708412.1|	155.2	2e-99	PREDICTED: putative transcription factor p65 homolog [Megachile rotundata]	gi|328716291|ref|XM_001947394.2|	73.8	3e-09	PREDICTED: Acyrthosiphon pisum embryonic polarity protein dorsal-like (LOC100162436), mRNA	sp|P15330|DORS_DROME	175	5e-83	Embryonic polarity protein dorsal OS=Drosophila melanogaster GN=dl PE=1 SV=2	--	--	--	--	--	K09255	2e-97	224	nvi:100118783	Rel/ankyrin family, other	GO:0035215//genital disc development;GO:0008358//maternal determination of anterior/posterior axis, embryo;GO:0006357//regulation of transcription from RNA polymerase II promoter;GO:2000026//regulation of multicellular organismal development;GO:0007369//gastrulation;GO:0007498//mesoderm development;GO:0006955//immune response;GO:0001751//compound eye photoreceptor cell differentiation;GO:0001708/…	GO:0005102//receptor binding;GO:0000981//sequence-specific DNA binding RNA polymerase II transcription factor activity;GO:0000976//transcription regulatory region sequence-specific DNA binding	GO:0031410//cytoplasmic vesicle;GO:0030054//cell junction;GO:0043231//intracellular membrane-bounded organelle;GO:0005886//plasma membrane;GO:0044425//membrane part
CL1021.Contig2_P.vindemmiae	2194	56	0.5936	gi|383865905|ref|XP_003708412.1|	386.7	2e-105	PREDICTED: putative transcription factor p65 homolog [Megachile rotundata]	gi|328716291|ref|XM_001947394.2|	73.8	3e-09	PREDICTED: Acyrthosiphon pisum embryonic polarity protein dorsal-like (LOC100162436), mRNA	sp|P15330|DORS_DROME	327	7e-89	Embryonic polarity protein dorsal OS=Drosophila melanogaster GN=dl PE=1 SV=2	--	--	--	--	--	K09255	2e-103	377	nvi:100118783	Rel/ankyrin family, other	GO:0044699;GO:0050794//regulation of cellular process;GO:0007154//cell communication	-	GO:0016020//membrane
CL1021.Contig3_P.vindemmiae	1838	85	1.0756	gi|383865905|ref|XP_003708412.1|	155.2	1e-99	PREDICTED: putative transcription factor p65 homolog [Megachile rotundata]	gi|328716291|ref|XM_001947394.2|	73.8	2e-09	PREDICTED: Acyrthosiphon pisum embryonic polarity protein dorsal-like (LOC100162436), mRNA	sp|P15330|DORS_DROME	175	4e-83	Embryonic polarity protein dorsal OS=Drosophila melanogaster GN=dl PE=1 SV=2	--	--	--	--	--	K09255	2e-97	224	nvi:100118783	Rel/ankyrin family, other	GO:0035215//genital disc development;GO:0008358//maternal determination of anterior/posterior axis, embryo;GO:0006357//regulation of transcription from RNA polymerase II promoter;GO:2000026//regulation of multicellular organismal development;GO:0007369//gastrulation;GO:0007498//mesoderm development;GO:0006955//immune response;GO:0001751//compound eye photoreceptor cell differentiation;GO:0001708/…	GO:0005102//receptor binding;GO:0000981//sequence-specific DNA binding RNA polymerase II transcription factor activity;GO:0000976//transcription regulatory region sequence-specific DNA binding	GO:0031410//cytoplasmic vesicle;GO:0030054//cell junction;GO:0043231//intracellular membrane-bounded organelle;GO:0005886//plasma membrane;GO:0044425//membrane part
CL1021.Contig4_P.vindemmiae	1824	49	0.6248	gi|383865905|ref|XP_003708412.1|	386.7	1e-105	PREDICTED: putative transcription factor p65 homolog [Megachile rotundata]	gi|328716291|ref|XM_001947394.2|	73.8	2e-09	PREDICTED: Acyrthosiphon pisum embryonic polarity protein dorsal-like (LOC100162436), mRNA	sp|P15330|DORS_DROME	327	5e-89	Embryonic polarity protein dorsal OS=Drosophila melanogaster GN=dl PE=1 SV=2	--	--	--	--	--	K09255	2e-103	377	nvi:100118783	Rel/ankyrin family, other	GO:0044699;GO:0050794//regulation of cellular process;GO:0007154//cell communication	-	GO:0016020//membrane
CL1022.Contig1_P.vindemmiae	2345	4074	40.4054	gi|345493971|ref|XP_001601558.2|	134.0	3e-80	PREDICTED: RNA polymerase-associated protein Rtf1-like [Nasonia vitripennis]	gi|345493970|ref|XM_001601508.2|	676	0.0	PREDICTED: Nasonia vitripennis RNA polymerase-associated protein Rtf1-like (LOC100117263), mRNA	sp|Q9W261|RTF1_DROME	440	8e-123	RNA polymerase-associated protein Rtf1 OS=Drosophila melanogaster GN=Rtf1 PE=1 SV=1	SPBC651.09c	158	5e-38	COG5296	Transcription factor involved in TATA site selection and in elongation by RNA polymerase II	K15178	0.0	756	nvi:100117263	RNA polymerase-associated protein RTF1	GO:0044260;GO:0044238//primary metabolic process	-	-
CL1023.Contig1_P.vindemmiae	774	27	0.8113	gi|345487203|ref|XP_003425648.1|	30.8	9e-11	PREDICTED: PRKCA-binding protein-like isoform 2 [Nasonia vitripennis]	gi|345487202|ref|XM_003425600.1|	91.7	4e-15	PREDICTED: Nasonia vitripennis PRKCA-binding protein-like, transcript variant 2 (LOC100114364), mRNA	--	--	--	--	--	--	--	--	--	--	--	--	--	--	-	-	-
CL1023.Contig2_P.vindemmiae	342	3	0.2040	--	--	--	--	--	--	--	--	--	--	--	--	--	--	--	--	--	--	--	--	--	--	-	-	-
CL1024.Contig1_P.vindemmiae	1198	14	0.2718	gi|156554218|ref|XP_001600849.1|	82.4	4e-39	PREDICTED: lysophospholipase-like protein 1-like [Nasonia vitripennis]	--	--	--	--	sp|Q5VWZ2|LYPL1_HUMAN	77.4	3e-24	Lysophospholipase-like protein 1 OS=Homo sapiens GN=LYPLAL1 PE=1 SV=3	--	--	--	--	--	K06999	7e-40	104	nvi:100116325	phospholipase/carboxylesterase	-	-	-
CL1024.Contig2_P.vindemmiae	1271	12	0.2196	gi|156554218|ref|XP_001600849.1|	220.3	1e-55	PREDICTED: lysophospholipase-like protein 1-like [Nasonia vitripennis]	--	--	--	--	sp|Q5VWZ2|LYPL1_HUMAN	162	2e-39	Lysophospholipase-like protein 1 OS=Homo sapiens GN=LYPLAL1 PE=1 SV=3	XF1624	71.2	4e-12	COG0400	Predicted esterase	K06999	2e-56	220	nvi:100116325	phospholipase/carboxylesterase	-	-	-
CL1024.Contig3_P.vindemmiae	1395	9	0.1500	gi|156554218|ref|XP_001600849.1|	82.4	5e-39	PREDICTED: lysophospholipase-like protein 1-like [Nasonia vitripennis]	--	--	--	--	sp|Q5VWZ2|LYPL1_HUMAN	77.4	3e-24	Lysophospholipase-like protein 1 OS=Homo sapiens GN=LYPLAL1 PE=1 SV=3	--	--	--	--	--	K06999	8e-40	104	nvi:100116325	phospholipase/carboxylesterase	-	-	-
CL1024.Contig4_P.vindemmiae	1468	4	0.0634	gi|156554218|ref|XP_001600849.1|	220.3	1e-55	PREDICTED: lysophospholipase-like protein 1-like [Nasonia vitripennis]	--	--	--	--	sp|Q5VWZ2|LYPL1_HUMAN	162	2e-39	Lysophospholipase-like protein 1 OS=Homo sapiens GN=LYPLAL1 PE=1 SV=3	XF1624	71.2	4e-12	COG0400	Predicted esterase	K06999	3e-56	220	nvi:100116325	phospholipase/carboxylesterase	-	-	-
CL1024.Contig5_P.vindemmiae	576	14	0.5653	gi|328788423|ref|XP_001121603.2|	66.2	9e-10	PREDICTED: lysophospholipase-like protein 1-like [Apis mellifera]	--	--	--	--	--	--	--	--	--	--	--	--	--	K06999	1e-08	59.7	nvi:100116325	phospholipase/carboxylesterase	-	-	-
CL1024.Contig6_P.vindemmiae	510	17	0.7752	--	--	--	--	--	--	--	--	--	--	--	--	--	--	--	--	--	--	--	--	--	--	-	-	-
CL1024.Contig7_P.vindemmiae	1032	1	0.0225	gi|156554218|ref|XP_001600849.1|	220.3	1e-55	PREDICTED: lysophospholipase-like protein 1-like [Nasonia vitripennis]	--	--	--	--	sp|Q5VWZ2|LYPL1_HUMAN	162	1e-39	Lysophospholipase-like protein 1 OS=Homo sapiens GN=LYPLAL1 PE=1 SV=3	XF1624	71.2	3e-12	COG0400	Predicted esterase	K06999	2e-56	220	nvi:100116325	phospholipase/carboxylesterase	-	-	-
CL1024.Contig8_P.vindemmiae	959	4	0.0970	gi|156554218|ref|XP_001600849.1|	82.4	3e-39	PREDICTED: lysophospholipase-like protein 1-like [Nasonia vitripennis]	--	--	--	--	sp|Q5VWZ2|LYPL1_HUMAN	77.4	2e-24	Lysophospholipase-like protein 1 OS=Homo sapiens GN=LYPLAL1 PE=1 SV=3	--	--	--	--	--	K06999	5e-40	104	nvi:100116325	phospholipase/carboxylesterase	-	-	-
CL1025.Contig1_P.vindemmiae	3230	740	5.3283	gi|345486674|ref|XP_003425527.1|	170.6	4e-40	PREDICTED: brain protein I3-like [Nasonia vitripennis]	gi|345486673|ref|XM_003425479.1|	83.8	4e-12	PREDICTED: Nasonia vitripennis brain protein I3-like (LOC100679126), mRNA	sp|Q32L83|BRI3_BOVIN	83.2	3e-15	Brain protein I3 OS=Bos taurus GN=BRI3 PE=2 SV=1	--	--	--	--	--	--	--	--	--	--	-	-	-
CL1025.Contig2_P.vindemmiae	3144	279	2.0639	gi|345486674|ref|XP_003425527.1|	170.6	4e-40	PREDICTED: brain protein I3-like [Nasonia vitripennis]	gi|345486673|ref|XM_003425479.1|	83.8	4e-12	PREDICTED: Nasonia vitripennis brain protein I3-like (LOC100679126), mRNA	sp|Q32L83|BRI3_BOVIN	83.2	3e-15	Brain protein I3 OS=Bos taurus GN=BRI3 PE=2 SV=1	--	--	--	--	--	--	--	--	--	--	-	-	-
CL1026.Contig1_P.vindemmiae	2911	18	0.1438	gi|156547071|ref|XP_001601876.1|	321.6	1e-85	PREDICTED: regulator of G-protein signaling loco-like [Nasonia vitripennis]	gi|345483717|ref|XM_001601826.2|	1334	0.0	PREDICTED: Nasonia vitripennis regulator of G-protein signaling loco-like (LOC100117712), mRNA	sp|Q9VCX1|RGS_DROME	166	3e-100	Regulator of G-protein signaling loco OS=Drosophila melanogaster GN=loco PE=1 SV=2	--	--	--	--	--	K10260	8e-18	93.6	hmg:100201874	F-box and WD-40 domain protein 7	GO:0051179//localization;GO:0008277//regulation of G-protein coupled receptor protein signaling pathway;GO:0010001//glial cell differentiation;GO:0048468//cell development;GO:0048477//oogenesis;GO:0071842	GO:0030695//GTPase regulator activity	GO:0071944//cell periphery;GO:0005737//cytoplasm
CL1026.Contig2_P.vindemmiae	2881	4	0.0323	gi|156547071|ref|XP_001601876.1|	321.6	1e-85	PREDICTED: regulator of G-protein signaling loco-like [Nasonia vitripennis]	gi|345483717|ref|XM_001601826.2|	1150	0.0	PREDICTED: Nasonia vitripennis regulator of G-protein signaling loco-like (LOC100117712), mRNA	sp|Q9VCX1|RGS_DROME	162	2e-99	Regulator of G-protein signaling loco OS=Drosophila melanogaster GN=loco PE=1 SV=2	--	--	--	--	--	K10260	8e-18	93.6	hmg:100201874	F-box and WD-40 domain protein 7	GO:0022008//neurogenesis;GO:0007165//signal transduction	-	GO:0044464//cell part
CL1026.Contig3_P.vindemmiae	2703	4	0.0344	gi|156547071|ref|XP_001601876.1|	298.9	0.0	PREDICTED: regulator of G-protein signaling loco-like [Nasonia vitripennis]	gi|345483717|ref|XM_001601826.2|	1122	0.0	PREDICTED: Nasonia vitripennis regulator of G-protein signaling loco-like (LOC100117712), mRNA	sp|Q9VCX1|RGS_DROME	166	3e-100	Regulator of G-protein signaling loco OS=Drosophila melanogaster GN=loco PE=1 SV=2	--	--	--	--	--	K10260	8e-18	93.6	hmg:100201874	F-box and WD-40 domain protein 7	GO:0051179//localization;GO:0008277//regulation of G-protein coupled receptor protein signaling pathway;GO:0010001//glial cell differentiation;GO:0048468//cell development;GO:0048477//oogenesis;GO:0071842	GO:0030695//GTPase regulator activity	GO:0071944//cell periphery;GO:0005737//cytoplasm
CL1026.Contig4_P.vindemmiae	2673	26	0.2262	gi|156547071|ref|XP_001601876.1|	298.9	0.0	PREDICTED: regulator of G-protein signaling loco-like [Nasonia vitripennis]	gi|345483717|ref|XM_001601826.2|	938	0.0	PREDICTED: Nasonia vitripennis regulator of G-protein signaling loco-like (LOC100117712), mRNA	sp|Q9VCX1|RGS_DROME	162	2e-99	Regulator of G-protein signaling loco OS=Drosophila melanogaster GN=loco PE=1 SV=2	--	--	--	--	--	K10260	7e-18	93.6	hmg:100201874	F-box and WD-40 domain protein 7	GO:0022008//neurogenesis;GO:0007165//signal transduction	-	GO:0044464//cell part
CL1027.Contig1_P.vindemmiae	906	139	3.5682	--	--	--	--	gi|345493945|ref|XR_134149.1|	63.9	1e-06	PREDICTED: Nasonia vitripennis hypothetical LOC100115962 (LOC100115962), miscRNA	--	--	--	--	--	--	--	--	--	--	--	--	--	--	-	-	-
CL1027.Contig2_P.vindemmiae	671	31	1.0745	--	--	--	--	gi|345493945|ref|XR_134149.1|	63.9	8e-07	PREDICTED: Nasonia vitripennis hypothetical LOC100115962 (LOC100115962), miscRNA	--	--	--	--	--	--	--	--	--	--	--	--	--	--	-	-	-
CL1028.Contig1_P.vindemmiae	5621	85	0.3517	gi|345485875|ref|XP_001603856.2|	737.6	0.0	PREDICTED: hypothetical protein LOC100120196 [Nasonia vitripennis]	gi|383866258|ref|XM_003708540.1|	278	2e-70	PREDICTED: Megachile rotundata uncharacterized LOC100878501 (LOC100878501), mRNA	sp|Q02645|HTS_DROME	206	5e-52	Protein hu-li tai shao OS=Drosophila melanogaster GN=hts PE=1 SV=2	FN0291	66.6	5e-10	COG3210	Large exoproteins involved in heme utilization or adhesion	K11657	4e-12	75.9	ame:725662	remodeling and spacing factor 1	-	-	-
CL1028.Contig2_P.vindemmiae	5606	51	0.2116	gi|345485875|ref|XP_001603856.2|	737.6	0.0	PREDICTED: hypothetical protein LOC100120196 [Nasonia vitripennis]	gi|383866258|ref|XM_003708540.1|	278	2e-70	PREDICTED: Megachile rotundata uncharacterized LOC100878501 (LOC100878501), mRNA	sp|Q02645|HTS_DROME	206	5e-52	Protein hu-li tai shao OS=Drosophila melanogaster GN=hts PE=1 SV=2	FN0291	66.6	5e-10	COG3210	Large exoproteins involved in heme utilization or adhesion	K11657	4e-12	75.9	ame:725662	remodeling and spacing factor 1	-	-	-
CL1028.Contig3_P.vindemmiae	2778	134	1.1218	gi|332027695|gb|EGI67763.1|	455.3	7e-126	Protein hu-li tai shao [Acromyrmex echinatior]	gi|383866258|ref|XM_003708540.1|	278	1e-70	PREDICTED: Megachile rotundata uncharacterized LOC100878501 (LOC100878501), mRNA	sp|Q02645|HTS_DROME	205	4e-52	Protein hu-li tai shao OS=Drosophila melanogaster GN=hts PE=1 SV=2	--	--	--	--	--	--	--	--	--	--	GO:0008302//female germline ring canal formation, actin assembly;GO:0045214//sarcomere organization;GO:0000212//meiotic spindle organization;GO:0030724//testicular fusome organization;GO:0007527//adult somatic muscle development;GO:0007282//cystoblast division;GO:0007294//germarium-derived oocyte fate determination;GO:0030723//ovarian fusome organization;GO:0051297//centrosome organization;GO:003…	GO:0046872//metal ion binding;GO:0003779//actin binding	GO:0045169//fusome;GO:0035183//female germline ring canal inner rim;GO:0045170//spectrosome;GO:0005811//lipid particle;GO:0005886//plasma membrane
CL1028.Contig4_P.vindemmiae	2763	175	1.4731	gi|332027695|gb|EGI67763.1|	439.9	3e-121	Protein hu-li tai shao [Acromyrmex echinatior]	gi|383866258|ref|XM_003708540.1|	278	1e-70	PREDICTED: Megachile rotundata uncharacterized LOC100878501 (LOC100878501), mRNA	sp|Q02645|HTS_DROME	205	4e-52	Protein hu-li tai shao OS=Drosophila melanogaster GN=hts PE=1 SV=2	--	--	--	--	--	--	--	--	--	--	GO:0008302//female germline ring canal formation, actin assembly;GO:0045214//sarcomere organization;GO:0000212//meiotic spindle organization;GO:0030724//testicular fusome organization;GO:0007527//adult somatic muscle development;GO:0007282//cystoblast division;GO:0007294//germarium-derived oocyte fate determination;GO:0030723//ovarian fusome organization;GO:0051297//centrosome organization;GO:003…	GO:0046872//metal ion binding;GO:0003779//actin binding	GO:0045169//fusome;GO:0035183//female germline ring canal inner rim;GO:0045170//spectrosome;GO:0005811//lipid particle;GO:0005886//plasma membrane
CL1029.Contig1_P.vindemmiae	1554	15	0.2245	gi|307169751|gb|EFN62309.1|	127.1	2e-140	Transmembrane protein 145 [Camponotus floridanus]	gi|345479425|ref|XM_003423899.1|	264	1e-66	PREDICTED: Nasonia vitripennis protein virilizer-like (LOC100678831), mRNA	sp|Q8C4U2|TM145_MOUSE	232	2e-73	Transmembrane protein 145 OS=Mus musculus GN=Tmem145 PE=1 SV=1	--	--	--	--	--	--	--	--	--	--	-	-	-
CL1029.Contig2_P.vindemmiae	1481	12	0.1884	gi|307169751|gb|EFN62309.1|	519.6	1e-145	Transmembrane protein 145 [Camponotus floridanus]	gi|345479425|ref|XM_003423899.1|	389	1e-104	PREDICTED: Nasonia vitripennis protein virilizer-like (LOC100678831), mRNA	sp|Q8C4U2|TM145_MOUSE	292	1e-78	Transmembrane protein 145 OS=Mus musculus GN=Tmem145 PE=1 SV=1	--	--	--	--	--	--	--	--	--	--	-	-	-
CL103.Contig1_P.vindemmiae	3518	609	4.0261	gi|340724388|ref|XP_003400564.1|	320.1	0.0	PREDICTED: beta,beta-carotene 9&apos;,10&apos;-oxygenase-like isoform 1 [Bombus terrestris]	gi|345495226|ref|XM_001604670.2|	244	2e-60	PREDICTED: Nasonia vitripennis beta,beta-carotene 9',10'-oxygenase-like (LOC100121134), mRNA	sp|Q9I993|BCDO1_CHICK	164	8e-82	Beta,beta-carotene 15,15'-monooxygenase OS=Gallus gallus GN=BCMO1 PE=1 SV=1	RSp0212	69.7	3e-11	COG3670	Lignostilbene-alpha,beta-dioxygenase and related enzymes	K00515	1e-83	172	dre:393580	beta-carotene 15,15'-monooxygenase [EC:1.14.99.36]	-	GO:0016491//oxidoreductase activity	-
CL103.Contig2_P.vindemmiae	3214	43	0.3112	gi|160357915|emb|CAO85888.1|	137.1	1e-151	neither inactivation nor afterpotential B [Galleria mellonella]	gi|345495226|ref|XM_001604670.2|	216	4e-52	PREDICTED: Nasonia vitripennis beta,beta-carotene 9',10'-oxygenase-like (LOC100121134), mRNA	sp|A9C3R8|RP65C_DANRE	189	1e-62	Retinal Mueller cells isomerohydrolase OS=Danio rerio GN=rpe65c PE=1 SV=1	sll1541	50.8	8e-13	COG3670	Lignostilbene-alpha,beta-dioxygenase and related enzymes	K00515	7e-63	172	dre:393580	beta-carotene 15,15'-monooxygenase [EC:1.14.99.36]	-	GO:0016491//oxidoreductase activity	-
CL1030.Contig1_P.vindemmiae	1479	91	1.4310	gi|345488588|ref|XP_001602431.2|	498.0	4e-139	PREDICTED: protein PRRC1-like [Nasonia vitripennis]	gi|345488587|ref|XM_001602381.2|	285	3e-73	PREDICTED: Nasonia vitripennis protein PRRC1-like (LOC100118471), mRNA	sp|Q5XJA3|PRRC1_DANRE	209	2e-53	Protein PRRC1 OS=Danio rerio GN=prrc1 PE=2 SV=2	--	--	--	--	--	--	--	--	--	--	-	-	-
CL1030.Contig2_P.vindemmiae	1515	71	1.0900	gi|345488588|ref|XP_001602431.2|	498.0	4e-139	PREDICTED: protein PRRC1-like [Nasonia vitripennis]	gi|345488587|ref|XM_001602381.2|	285	3e-73	PREDICTED: Nasonia vitripennis protein PRRC1-like (LOC100118471), mRNA	sp|Q5XJA3|PRRC1_DANRE	209	2e-53	Protein PRRC1 OS=Danio rerio GN=prrc1 PE=2 SV=2	--	--	--	--	--	--	--	--	--	--	-	-	-
CL1030.Contig3_P.vindemmiae	553	29	1.2196	gi|345488588|ref|XP_001602431.2|	74.7	2e-12	PREDICTED: protein PRRC1-like [Nasonia vitripennis]	--	--	--	--	--	--	--	--	--	--	--	--	--	--	--	--	--	--	-	-	-
CL1031.Contig1_P.vindemmiae	1188	38	0.7439	gi|345482142|ref|XP_001603465.2|	251.1	7e-65	PREDICTED: embryonic polarity protein dorsal-like [Nasonia vitripennis]	--	--	--	--	sp|P15330|DORS_DROME	216	1e-55	Embryonic polarity protein dorsal OS=Drosophila melanogaster GN=dl PE=1 SV=2	--	--	--	--	--	K09255	3e-61	236	ame:406086	Rel/ankyrin family, other	-	-	-
CL1031.Contig2_P.vindemmiae	881	6	0.1584	gi|345482142|ref|XP_001603465.2|	243.0	1e-62	PREDICTED: embryonic polarity protein dorsal-like [Nasonia vitripennis]	--	--	--	--	sp|P15330|DORS_DROME	218	1e-56	Embryonic polarity protein dorsal OS=Drosophila melanogaster GN=dl PE=1 SV=2	--	--	--	--	--	K09255	8e-61	234	nvi:100118783	Rel/ankyrin family, other	-	-	-
CL1032.Contig1_P.vindemmiae	3154	117	0.8628	gi|156551579|ref|XP_001601970.1|	924.5	0.0	PREDICTED: putative fatty acyl-CoA reductase CG5065-like [Nasonia vitripennis]	gi|198459032|ref|XM_001361199.2|	87.7	3e-13	Drosophila pseudoobscura pseudoobscura GA12961 (Dpse\GA12961), mRNA	sp|Q66H50|FACR1_RAT	369	3e-101	Fatty acyl-CoA reductase 1 OS=Rattus norvegicus GN=Far1 PE=2 SV=1	Rv0101_4	66.6	2e-10	COG3320	Putative dehydrogenase domain of multifunctional non-ribosomal peptide synthetases and related enzymes	K13356	4e-122	440	tca:657191	fatty acyl-CoA reductase [EC:1.2.1.-]	GO:0055114//oxidation-reduction process	GO:0016620//oxidoreductase activity, acting on the aldehyde or oxo group of donors, NAD or NADP as acceptor;GO:0000166//nucleotide binding	-
CL1032.Contig2_P.vindemmiae	3080	143	1.0798	gi|156551579|ref|XP_001601970.1|	924.5	0.0	PREDICTED: putative fatty acyl-CoA reductase CG5065-like [Nasonia vitripennis]	gi|198459032|ref|XM_001361199.2|	87.7	3e-13	Drosophila pseudoobscura pseudoobscura GA12961 (Dpse\GA12961), mRNA	sp|Q66H50|FACR1_RAT	369	3e-101	Fatty acyl-CoA reductase 1 OS=Rattus norvegicus GN=Far1 PE=2 SV=1	Rv0101_4	66.6	2e-10	COG3320	Putative dehydrogenase domain of multifunctional non-ribosomal peptide synthetases and related enzymes	K13356	4e-122	440	tca:657191	fatty acyl-CoA reductase [EC:1.2.1.-]	GO:0055114//oxidation-reduction process	GO:0016620//oxidoreductase activity, acting on the aldehyde or oxo group of donors, NAD or NADP as acceptor;GO:0000166//nucleotide binding	-
CL1032.Contig3_P.vindemmiae	2409	57	0.5503	gi|156551579|ref|XP_001601970.1|	653.3	0.0	PREDICTED: putative fatty acyl-CoA reductase CG5065-like [Nasonia vitripennis]	gi|198459032|ref|XM_001361199.2|	87.7	2e-13	Drosophila pseudoobscura pseudoobscura GA12961 (Dpse\GA12961), mRNA	sp|Q66H50|FACR1_RAT	225	4e-58	Fatty acyl-CoA reductase 1 OS=Rattus norvegicus GN=Far1 PE=2 SV=1	--	--	--	--	--	K13356	2e-77	291	tca:657191	fatty acyl-CoA reductase [EC:1.2.1.-]	GO:0055114//oxidation-reduction process	GO:0016620//oxidoreductase activity, acting on the aldehyde or oxo group of donors, NAD or NADP as acceptor;GO:0000166//nucleotide binding	-
CL1033.Contig1_P.vindemmiae	966	58	1.3964	gi|198429187|ref|XP_002120948.1|	75.9	3e-12	PREDICTED: similar to CG16995 CG16995-PA [Ciona intestinalis]	--	--	--	--	sp|P02840|SGS3_DROME	84.7	3e-16	Salivary glue protein Sgs-3 OS=Drosophila melanogaster GN=Sgs3 PE=2 SV=1	YPO2725	64.7	2e-10	COG3501	Uncharacterized protein conserved in bacteria	K10955	2e-15	83.6	hsa:4583	intestinal mucin-2	-	-	-
CL1033.Contig2_P.vindemmiae	911	28	0.7148	gi|195428853|ref|XP_002062480.1|	56.2	2e-06	GK17563 [Drosophila willistoni] >gi|194158565|gb|EDW73466.1| GK17563 [Drosophila willistoni]	--	--	--	--	sp|Q02817|MUC2_HUMAN	95.5	1e-19	Mucin-2 OS=Homo sapiens GN=MUC2 PE=1 SV=2	YPO2725	77.8	2e-14	COG3501	Uncharacterized protein conserved in bacteria	K10955	5e-19	95.5	hsa:4583	intestinal mucin-2	-	-	-
CL1034.Contig1_P.vindemmiae	951	96	2.3478	--	--	--	--	--	--	--	--	--	--	--	--	--	--	--	--	--	--	--	--	--	--	-	-	-
CL1034.Contig2_P.vindemmiae	874	107	2.8473	--	--	--	--	--	--	--	--	--	--	--	--	--	--	--	--	--	--	--	--	--	--	-	-	-
CL1035.Contig1_P.vindemmiae	6065	1173	4.4981	gi|270016119|gb|EFA12567.1|	626.7	4e-177	hypothetical protein TcasGA2_TC004196 [Tribolium castaneum]	--	--	--	--	sp|P10394|POL4_DROME	329	4e-89	Retrovirus-related Pol polyprotein from transposon 412 OS=Drosophila melanogaster GN=POL PE=4 SV=1	SPAC9.04	332	4e-90	COG2801	Transposase and inactivated derivatives	K04228	3e-78	295	dre:100151502	arginine vasopressin receptor 2	-	-	-
CL1036.Contig10_P.vindemmiae	1898	0	0.0000	gi|345481643|ref|XP_003424420.1|	326.6	2e-87	PREDICTED: UPF0436 protein C9orf6 homolog [Nasonia vitripennis]	gi|345481642|ref|XM_003424372.1|	202	4e-48	PREDICTED: Nasonia vitripennis UPF0436 protein C9orf6 homolog (LOC100122179), mRNA	sp|Q6GR35|F206A_XENLA	161	4e-39	Protein FAM206A OS=Xenopus laevis GN=fam206a PE=2 SV=1	--	--	--	--	--	--	--	--	--	--	-	-	-
CL1036.Contig11_P.vindemmiae	1888	2	0.0246	gi|345481643|ref|XP_003424420.1|	326.6	2e-87	PREDICTED: UPF0436 protein C9orf6 homolog [Nasonia vitripennis]	gi|345481642|ref|XM_003424372.1|	202	4e-48	PREDICTED: Nasonia vitripennis UPF0436 protein C9orf6 homolog (LOC100122179), mRNA	sp|Q6GR35|F206A_XENLA	161	4e-39	Protein FAM206A OS=Xenopus laevis GN=fam206a PE=2 SV=1	--	--	--	--	--	--	--	--	--	--	-	-	-
CL1036.Contig12_P.vindemmiae	1883	2	0.0247	gi|345481643|ref|XP_003424420.1|	326.6	2e-87	PREDICTED: UPF0436 protein C9orf6 homolog [Nasonia vitripennis]	gi|345481642|ref|XM_003424372.1|	202	4e-48	PREDICTED: Nasonia vitripennis UPF0436 protein C9orf6 homolog (LOC100122179), mRNA	sp|Q6GR35|F206A_XENLA	161	4e-39	Protein FAM206A OS=Xenopus laevis GN=fam206a PE=2 SV=1	--	--	--	--	--	--	--	--	--	--	-	-	-
CL1036.Contig1_P.vindemmiae	2073	8	0.0898	gi|345481643|ref|XP_003424420.1|	326.6	2e-87	PREDICTED: UPF0436 protein C9orf6 homolog [Nasonia vitripennis]	gi|345481642|ref|XM_003424372.1|	202	4e-48	PREDICTED: Nasonia vitripennis UPF0436 protein C9orf6 homolog (LOC100122179), mRNA	sp|Q6GR35|F206A_XENLA	161	5e-39	Protein FAM206A OS=Xenopus laevis GN=fam206a PE=2 SV=1	--	--	--	--	--	--	--	--	--	--	-	-	-
CL1036.Contig2_P.vindemmiae	1873	13	0.1614	gi|345481643|ref|XP_003424420.1|	326.6	2e-87	PREDICTED: UPF0436 protein C9orf6 homolog [Nasonia vitripennis]	gi|345481642|ref|XM_003424372.1|	202	4e-48	PREDICTED: Nasonia vitripennis UPF0436 protein C9orf6 homolog (LOC100122179), mRNA	sp|Q6GR35|F206A_XENLA	161	4e-39	Protein FAM206A OS=Xenopus laevis GN=fam206a PE=2 SV=1	--	--	--	--	--	--	--	--	--	--	-	-	-
CL1036.Contig3_P.vindemmiae	1866	0	0.0000	gi|345481643|ref|XP_003424420.1|	326.6	2e-87	PREDICTED: UPF0436 protein C9orf6 homolog [Nasonia vitripennis]	gi|345481642|ref|XM_003424372.1|	202	4e-48	PREDICTED: Nasonia vitripennis UPF0436 protein C9orf6 homolog (LOC100122179), mRNA	sp|Q6GR35|F206A_XENLA	161	4e-39	Protein FAM206A OS=Xenopus laevis GN=fam206a PE=2 SV=1	--	--	--	--	--	--	--	--	--	--	-	-	-
CL1036.Contig4_P.vindemmiae	1851	1	0.0126	gi|345481643|ref|XP_003424420.1|	326.6	2e-87	PREDICTED: UPF0436 protein C9orf6 homolog [Nasonia vitripennis]	gi|345481642|ref|XM_003424372.1|	202	4e-48	PREDICTED: Nasonia vitripennis UPF0436 protein C9orf6 homolog (LOC100122179), mRNA	sp|Q6GR35|F206A_XENLA	161	4e-39	Protein FAM206A OS=Xenopus laevis GN=fam206a PE=2 SV=1	--	--	--	--	--	--	--	--	--	--	-	-	-
CL1036.Contig5_P.vindemmiae	2058	25	0.2825	gi|345481643|ref|XP_003424420.1|	326.6	2e-87	PREDICTED: UPF0436 protein C9orf6 homolog [Nasonia vitripennis]	gi|345481642|ref|XM_003424372.1|	202	4e-48	PREDICTED: Nasonia vitripennis UPF0436 protein C9orf6 homolog (LOC100122179), mRNA	sp|Q6GR35|F206A_XENLA	161	5e-39	Protein FAM206A OS=Xenopus laevis GN=fam206a PE=2 SV=1	--	--	--	--	--	--	--	--	--	--	-	-	-
CL1036.Contig6_P.vindemmiae	2051	1	0.0113	gi|345481643|ref|XP_003424420.1|	326.6	2e-87	PREDICTED: UPF0436 protein C9orf6 homolog [Nasonia vitripennis]	gi|345481642|ref|XM_003424372.1|	202	4e-48	PREDICTED: Nasonia vitripennis UPF0436 protein C9orf6 homolog (LOC100122179), mRNA	sp|Q6GR35|F206A_XENLA	161	5e-39	Protein FAM206A OS=Xenopus laevis GN=fam206a PE=2 SV=1	--	--	--	--	--	--	--	--	--	--	-	-	-
CL1036.Contig7_P.vindemmiae	2036	0	0.0000	gi|345481643|ref|XP_003424420.1|	326.6	2e-87	PREDICTED: UPF0436 protein C9orf6 homolog [Nasonia vitripennis]	gi|345481642|ref|XM_003424372.1|	202	4e-48	PREDICTED: Nasonia vitripennis UPF0436 protein C9orf6 homolog (LOC100122179), mRNA	sp|Q6GR35|F206A_XENLA	161	4e-39	Protein FAM206A OS=Xenopus laevis GN=fam206a PE=2 SV=1	--	--	--	--	--	--	--	--	--	--	-	-	-
CL1036.Contig8_P.vindemmiae	1920	0	0.0000	gi|345481643|ref|XP_003424420.1|	326.6	2e-87	PREDICTED: UPF0436 protein C9orf6 homolog [Nasonia vitripennis]	gi|345481642|ref|XM_003424372.1|	202	4e-48	PREDICTED: Nasonia vitripennis UPF0436 protein C9orf6 homolog (LOC100122179), mRNA	sp|Q6GR35|F206A_XENLA	161	4e-39	Protein FAM206A OS=Xenopus laevis GN=fam206a PE=2 SV=1	--	--	--	--	--	--	--	--	--	--	-	-	-
CL1036.Contig9_P.vindemmiae	1905	0	0.0000	gi|345481643|ref|XP_003424420.1|	326.6	2e-87	PREDICTED: UPF0436 protein C9orf6 homolog [Nasonia vitripennis]	gi|345481642|ref|XM_003424372.1|	202	4e-48	PREDICTED: Nasonia vitripennis UPF0436 protein C9orf6 homolog (LOC100122179), mRNA	sp|Q6GR35|F206A_XENLA	161	4e-39	Protein FAM206A OS=Xenopus laevis GN=fam206a PE=2 SV=1	--	--	--	--	--	--	--	--	--	--	-	-	-
CL1037.Contig1_P.vindemmiae	1597	593	8.6360	gi|345492889|ref|XP_001601855.2|	491.9	3e-137	PREDICTED: DCN1-like protein-like [Nasonia vitripennis]	gi|345492888|ref|XM_001601805.2|	672	0.0	PREDICTED: Nasonia vitripennis DCN1-like protein-like (LOC100117691), mRNA	sp|Q9VUQ8|DCN1L_DROME	360	4e-99	DCN1-like protein OS=Drosophila melanogaster GN=CG7427 PE=1 SV=2	--	--	--	--	--	K10624	5e-38	159	ame:724670	E3 ubiquitin-protein ligase RBBP6 [EC:6.3.2.19]	-	GO:0005509//calcium ion binding	-
CL1037.Contig2_P.vindemmiae	1492	26	0.4053	gi|345492889|ref|XP_001601855.2|	406.0	2e-111	PREDICTED: DCN1-like protein-like [Nasonia vitripennis]	gi|345492888|ref|XM_001601805.2|	472	1e-129	PREDICTED: Nasonia vitripennis DCN1-like protein-like (LOC100117691), mRNA	sp|Q96GG9|DCNL1_HUMAN	290	8e-78	DCN1-like protein 1 OS=Homo sapiens GN=DCUN1D1 PE=1 SV=1	--	--	--	--	--	K10624	4e-38	159	ame:724670	E3 ubiquitin-protein ligase RBBP6 [EC:6.3.2.19]	-	GO:0005509//calcium ion binding	-
CL1038.Contig1_P.vindemmiae	4933	82	0.3866	gi|345480157|ref|XP_001607177.2|	642.1	0.0	PREDICTED: hyccin-like [Nasonia vitripennis]	gi|345480156|ref|XM_001607127.2|	860	0.0	PREDICTED: Nasonia vitripennis hyccin-like (LOC100123531), mRNA	sp|Q9BYI3|HYCCI_HUMAN	223	3e-57	Hyccin OS=Homo sapiens GN=FAM126A PE=1 SV=2	--	--	--	--	--	--	--	--	--	--	-	-	-
CL1038.Contig2_P.vindemmiae	5005	68	0.3160	gi|345480157|ref|XP_001607177.2|	642.1	0.0	PREDICTED: hyccin-like [Nasonia vitripennis]	gi|345480156|ref|XM_001607127.2|	860	0.0	PREDICTED: Nasonia vitripennis hyccin-like (LOC100123531), mRNA	sp|Q9BYI3|HYCCI_HUMAN	223	3e-57	Hyccin OS=Homo sapiens GN=FAM126A PE=1 SV=2	--	--	--	--	--	--	--	--	--	--	-	-	-
CL1039.Contig1_P.vindemmiae	303	140	10.7460	--	--	--	--	--	--	--	--	--	--	--	--	--	--	--	--	--	--	--	--	--	--	-	-	-
CL1039.Contig2_P.vindemmiae	299	58	4.5115	--	--	--	--	--	--	--	--	--	--	--	--	--	--	--	--	--	--	--	--	--	--	-	-	-
CL104.Contig1_P.vindemmiae	450	19	0.9820	gi|307173015|gb|EFN64157.1|	164.5	1e-39	Protein kinase C iota type [Camponotus floridanus]	gi|345481460|ref|XM_001601795.2|	280	5e-72	PREDICTED: Nasonia vitripennis protein kinase C iota type-like (LOC100117679), mRNA	sp|P41743|KPCI_HUMAN	128	5e-30	Protein kinase C iota type OS=Homo sapiens GN=PRKCI PE=1 SV=2	ECU01g1320	52.8	2e-07	COG0515	Serine/threonine protein kinase	K06069	1e-39	161	ame:413834	atypical protein kinase C [EC:2.7.11.13]	GO:0007314//oocyte anterior/posterior axis specification;GO:0045176//apical protein localization;GO:0090163//establishment of epithelial cell planar polarity;GO:0046667//compound eye retinal cell programmed cell death;GO:0007613//memory;GO:0003382//epithelial cell morphogenesis;GO:0000132//establishment of mitotic spindle orientation;GO:0045197//establishment or maintenance of epithelial cell api…	GO:0005515//protein binding;GO:0008270//zinc ion binding;GO:0005524//ATP binding;GO:0004697//protein kinase C activity	GO:0035003//subapical complex;GO:0045179//apical cortex;GO:0016324//apical plasma membrane
CL104.Contig2_P.vindemmiae	356	44	2.8745	gi|307173015|gb|EFN64157.1|	164.5	1e-39	Protein kinase C iota type [Camponotus floridanus]	gi|345481460|ref|XM_001601795.2|	280	4e-72	PREDICTED: Nasonia vitripennis protein kinase C iota type-like (LOC100117679), mRNA	sp|P41743|KPCI_HUMAN	128	3e-30	Protein kinase C iota type OS=Homo sapiens GN=PRKCI PE=1 SV=2	ECU01g1320	52.8	2e-07	COG0515	Serine/threonine protein kinase	K06069	9e-40	161	ame:413834	atypical protein kinase C [EC:2.7.11.13]	GO:0007314//oocyte anterior/posterior axis specification;GO:0045176//apical protein localization;GO:0090163//establishment of epithelial cell planar polarity;GO:0046667//compound eye retinal cell programmed cell death;GO:0007613//memory;GO:0003382//epithelial cell morphogenesis;GO:0000132//establishment of mitotic spindle orientation;GO:0045197//establishment or maintenance of epithelial cell api…	GO:0005515//protein binding;GO:0008270//zinc ion binding;GO:0005524//ATP binding;GO:0004697//protein kinase C activity	GO:0035003//subapical complex;GO:0045179//apical cortex;GO:0016324//apical plasma membrane
CL1040.Contig1_P.vindemmiae	996	74	1.7280	gi|124055243|gb|ABM90393.1|	37.4	7e-17	polyprotein [Mizuhopecten yessoensis]	--	--	--	--	--	--	--	--	--	--	--	--	--	--	--	--	--	--	-	-	-
CL1041.Contig1_P.vindemmiae	4851	241	1.1554	gi|340721945|ref|XP_003399373.1|	1741.9	0.0	PREDICTED: alpha-actinin, sarcomeric-like isoform 1 [Bombus terrestris]	gi|345489874|ref|XM_003426204.1|	1554	0.0	PREDICTED: Nasonia vitripennis alpha-actinin, sarcomeric-like (LOC100118107), mRNA	sp|P18091|ACTN_DROME	1644	0.0	Alpha-actinin, sarcomeric OS=Drosophila melanogaster GN=Actn PE=2 SV=2	SPAC15A10.08	290	2e-77	COG5069	Ca2+-binding actin-bundling protein fimbrin/plastin (EF-Hand superfamily)	K05699	0.0	1661	tca:661042	actinin alpha	GO:0035335//peptidyl-tyrosine dephosphorylation;GO:0007016//cytoskeletal anchoring at plasma membrane;GO:0045214//sarcomere organization;GO:0007629//flight behavior;GO:0051017//actin filament bundle assembly;GO:0031532//actin cytoskeleton reorganization	GO:0005509//calcium ion binding;GO:0051015//actin filament binding;GO:0004725//protein tyrosine phosphatase activity	GO:0030018//Z disc;GO:0005925//focal adhesion
CL1041.Contig2_P.vindemmiae	4448	41	0.2144	gi|340721945|ref|XP_003399373.1|	1741.9	0.0	PREDICTED: alpha-actinin, sarcomeric-like isoform 1 [Bombus terrestris]	gi|345489874|ref|XM_003426204.1|	1554	0.0	PREDICTED: Nasonia vitripennis alpha-actinin, sarcomeric-like (LOC100118107), mRNA	sp|P18091|ACTN_DROME	1644	0.0	Alpha-actinin, sarcomeric OS=Drosophila melanogaster GN=Actn PE=2 SV=2	SPAC15A10.08	290	2e-77	COG5069	Ca2+-binding actin-bundling protein fimbrin/plastin (EF-Hand superfamily)	K05699	0.0	1661	tca:661042	actinin alpha	GO:0035335//peptidyl-tyrosine dephosphorylation;GO:0007016//cytoskeletal anchoring at plasma membrane;GO:0045214//sarcomere organization;GO:0007629//flight behavior;GO:0051017//actin filament bundle assembly;GO:0031532//actin cytoskeleton reorganization	GO:0005509//calcium ion binding;GO:0051015//actin filament binding;GO:0004725//protein tyrosine phosphatase activity	GO:0030018//Z disc;GO:0005925//focal adhesion
CL1041.Contig3_P.vindemmiae	1370	25	0.4244	--	--	--	--	gi|29366936|gb|AC009147.9|	65.9	4e-07	Homo sapiens chromosome 16 clone RP11-55H18, complete sequence	--	--	--	--	--	--	--	--	--	--	--	--	--	--	-	-	-
CL1043.Contig1_P.vindemmiae	3078	10	0.0756	gi|345481161|ref|XP_001607171.2|	673.7	0.0	PREDICTED: hypothetical protein LOC100123525 [Nasonia vitripennis]	gi|345481160|ref|XM_001607121.2|	230	3e-56	PREDICTED: Nasonia vitripennis hypothetical protein LOC100123525 (LOC100123525), mRNA	sp|P34258|YKA7_CAEEL	99.4	4e-20	Uncharacterized protein B0303.7 OS=Caenorhabditis elegans GN=B0303.7 PE=2 SV=5	YMR109w	60.5	2e-08	COG5022	Myosin heavy chain	K12171	5e-18	94.4	hmg:100211594	E3 ubiquitin-protein ligase SH3RF [EC:6.3.2.19]	-	-	-
CL1043.Contig2_P.vindemmiae	3009	28	0.2164	gi|345481161|ref|XP_001607171.2|	625.9	3e-177	PREDICTED: hypothetical protein LOC100123525 [Nasonia vitripennis]	gi|345481160|ref|XM_001607121.2|	230	3e-56	PREDICTED: Nasonia vitripennis hypothetical protein LOC100123525 (LOC100123525), mRNA	sp|P34258|YKA7_CAEEL	95.9	5e-19	Uncharacterized protein B0303.7 OS=Caenorhabditis elegans GN=B0303.7 PE=2 SV=5	YMR109w	58.9	5e-08	COG5022	Myosin heavy chain	K12171	5e-18	94.4	hmg:100211594	E3 ubiquitin-protein ligase SH3RF [EC:6.3.2.19]	-	-	-
CL1043.Contig3_P.vindemmiae	2823	10	0.0824	gi|345481161|ref|XP_001607171.2|	648.7	0.0	PREDICTED: hypothetical protein LOC100123525 [Nasonia vitripennis]	gi|345481160|ref|XM_001607121.2|	230	3e-56	PREDICTED: Nasonia vitripennis hypothetical protein LOC100123525 (LOC100123525), mRNA	sp|P34258|YKA7_CAEEL	99.4	4e-20	Uncharacterized protein B0303.7 OS=Caenorhabditis elegans GN=B0303.7 PE=2 SV=5	YMR109w	60.5	2e-08	COG5022	Myosin heavy chain	K12171	5e-18	94.4	hmg:100211594	E3 ubiquitin-protein ligase SH3RF [EC:6.3.2.19]	-	-	-
CL1043.Contig4_P.vindemmiae	2754	12	0.1013	gi|345481161|ref|XP_001607171.2|	600.9	1e-169	PREDICTED: hypothetical protein LOC100123525 [Nasonia vitripennis]	gi|345481160|ref|XM_001607121.2|	230	3e-56	PREDICTED: Nasonia vitripennis hypothetical protein LOC100123525 (LOC100123525), mRNA	sp|P34258|YKA7_CAEEL	95.9	4e-19	Uncharacterized protein B0303.7 OS=Caenorhabditis elegans GN=B0303.7 PE=2 SV=5	YMR109w	58.9	4e-08	COG5022	Myosin heavy chain	K12171	5e-18	94.4	hmg:100211594	E3 ubiquitin-protein ligase SH3RF [EC:6.3.2.19]	-	-	-
CL1043.Contig5_P.vindemmiae	2716	45	0.3853	gi|345481161|ref|XP_001607171.2|	673.7	0.0	PREDICTED: hypothetical protein LOC100123525 [Nasonia vitripennis]	gi|345481160|ref|XM_001607121.2|	230	2e-56	PREDICTED: Nasonia vitripennis hypothetical protein LOC100123525 (LOC100123525), mRNA	sp|P34258|YKA7_CAEEL	99.4	4e-20	Uncharacterized protein B0303.7 OS=Caenorhabditis elegans GN=B0303.7 PE=2 SV=5	YMR109w	60.5	2e-08	COG5022	Myosin heavy chain	K12171	4e-18	94.4	hmg:100211594	E3 ubiquitin-protein ligase SH3RF [EC:6.3.2.19]	-	-	-
CL1043.Contig6_P.vindemmiae	2647	17	0.1494	gi|345481161|ref|XP_001607171.2|	625.9	3e-177	PREDICTED: hypothetical protein LOC100123525 [Nasonia vitripennis]	gi|345481160|ref|XM_001607121.2|	230	2e-56	PREDICTED: Nasonia vitripennis hypothetical protein LOC100123525 (LOC100123525), mRNA	sp|P34258|YKA7_CAEEL	95.9	4e-19	Uncharacterized protein B0303.7 OS=Caenorhabditis elegans GN=B0303.7 PE=2 SV=5	YMR109w	58.9	4e-08	COG5022	Myosin heavy chain	K12171	4e-18	94.4	hmg:100211594	E3 ubiquitin-protein ligase SH3RF [EC:6.3.2.19]	-	-	-
CL1043.Contig7_P.vindemmiae	2461	10	0.0945	gi|345481161|ref|XP_001607171.2|	648.7	0.0	PREDICTED: hypothetical protein LOC100123525 [Nasonia vitripennis]	gi|345481160|ref|XM_001607121.2|	230	2e-56	PREDICTED: Nasonia vitripennis hypothetical protein LOC100123525 (LOC100123525), mRNA	sp|P34258|YKA7_CAEEL	99.4	3e-20	Uncharacterized protein B0303.7 OS=Caenorhabditis elegans GN=B0303.7 PE=2 SV=5	YMR109w	60.5	1e-08	COG5022	Myosin heavy chain	K12171	4e-18	94.4	hmg:100211594	E3 ubiquitin-protein ligase SH3RF [EC:6.3.2.19]	-	-	-
CL1043.Contig8_P.vindemmiae	2392	10	0.0972	gi|345481161|ref|XP_001607171.2|	600.9	9e-170	PREDICTED: hypothetical protein LOC100123525 [Nasonia vitripennis]	gi|345481160|ref|XM_001607121.2|	230	2e-56	PREDICTED: Nasonia vitripennis hypothetical protein LOC100123525 (LOC100123525), mRNA	sp|P34258|YKA7_CAEEL	95.9	4e-19	Uncharacterized protein B0303.7 OS=Caenorhabditis elegans GN=B0303.7 PE=2 SV=5	YMR109w	58.9	4e-08	COG5022	Myosin heavy chain	K12171	4e-18	94.4	hmg:100211594	E3 ubiquitin-protein ligase SH3RF [EC:6.3.2.19]	-	-	-
CL1044.Contig1_P.vindemmiae	245	25	2.3732	--	--	--	--	gi|33642166|gb|AY332750.1|	402	1e-109	Culex pipiens quinquefasciatus clone P4-34 16S ribosomal RNA gene, partial sequence	--	--	--	--	--	--	--	--	--	--	--	--	--	--	-	-	-
CL1045.Contig1_P.vindemmiae	4720	299	1.4733	gi|345486390|ref|XP_001606526.2|	308.1	2e-81	PREDICTED: anaphase-promoting complex subunit 1 [Nasonia vitripennis]	gi|380024059|ref|XM_003695777.1|	208	2e-49	PREDICTED: Apis florea anaphase-promoting complex subunit 1-like (LOC100870992), mRNA	sp|Q9H1A4|APC1_HUMAN	900	0.0	Anaphase-promoting complex subunit 1 OS=Homo sapiens GN=ANAPC1 PE=1 SV=1	--	--	--	--	--	K03348	0.0	1883	nvi:100122916	anaphase-promoting complex subunit 1	-	-	-
CL1045.Contig2_P.vindemmiae	4314	24	0.1294	gi|345486390|ref|XP_001606526.2|	94.4	5e-17	PREDICTED: anaphase-promoting complex subunit 1 [Nasonia vitripennis]	gi|380024059|ref|XM_003695777.1|	208	1e-49	PREDICTED: Apis florea anaphase-promoting complex subunit 1-like (LOC100870992), mRNA	sp|Q9H1A4|APC1_HUMAN	900	0.0	Anaphase-promoting complex subunit 1 OS=Homo sapiens GN=ANAPC1 PE=1 SV=1	--	--	--	--	--	K03348	0.0	1883	nvi:100122916	anaphase-promoting complex subunit 1	-	-	-
CL1046.Contig1_P.vindemmiae	670	301	10.4485	gi|307181885|gb|EFN69325.1|	77.8	4e-13	hypothetical protein EAG_01065 [Camponotus floridanus]	--	--	--	--	--	--	--	--	--	--	--	--	--	--	--	--	--	--	-	-	-
CL1046.Contig2_P.vindemmiae	399	22	1.2824	--	--	--	--	--	--	--	--	--	--	--	--	--	--	--	--	--	--	--	--	--	--	-	-	-
CL1047.Contig1_P.vindemmiae	642	38	1.3766	gi|345497166|ref|XP_003427927.1|	199.1	1e-49	PREDICTED: hypothetical protein LOC100678012 [Nasonia vitripennis]	--	--	--	--	--	--	--	--	--	--	--	--	--	--	--	--	--	--	-	-	-
CL1048.Contig1_P.vindemmiae	3578	495	3.2176	gi|156551854|ref|XP_001604546.1|	634.0	1e-179	PREDICTED: dual specificity mitogen-activated protein kinase kinase 3-like [Nasonia vitripennis]	gi|345490009|ref|XM_001604496.2|	747	0.0	PREDICTED: Nasonia vitripennis dual specificity mitogen-activated protein kinase kinase 3-like (LOC100120952), mRNA	sp|P46734|MP2K3_HUMAN	442	2e-123	Dual specificity mitogen-activated protein kinase kinase 3 OS=Homo sapiens GN=MAP2K3 PE=1 SV=2	YAR019c	106	2e-22	COG0515	Serine/threonine protein kinase	K04432	2e-180	634	nvi:100120952	mitogen-activated protein kinase kinase 3 [EC:2.7.12.2]	GO:0007314//oocyte anterior/posterior axis specification;GO:0002385//mucosal immune response;GO:0007179//transforming growth factor beta receptor signaling pathway;GO:0040018//positive regulation of multicellular organism growth;GO:0048082//regulation of adult chitin-containing cuticle pigmentation;GO:0045793//positive regulation of cell size;GO:0000187//activation of MAPK activity	GO:0004702//receptor signaling protein serine/threonine kinase activity;GO:0004708//MAP kinase kinase activity;GO:0005524//ATP binding;GO:0031435//mitogen-activated protein kinase kinase kinase binding	-
CL1048.Contig2_P.vindemmiae	3459	53	0.3564	gi|156551854|ref|XP_001604546.1|	634.0	1e-179	PREDICTED: dual specificity mitogen-activated protein kinase kinase 3-like [Nasonia vitripennis]	gi|345490009|ref|XM_001604496.2|	747	0.0	PREDICTED: Nasonia vitripennis dual specificity mitogen-activated protein kinase kinase 3-like (LOC100120952), mRNA	sp|P46734|MP2K3_HUMAN	442	2e-123	Dual specificity mitogen-activated protein kinase kinase 3 OS=Homo sapiens GN=MAP2K3 PE=1 SV=2	YAR019c	106	2e-22	COG0515	Serine/threonine protein kinase	K04432	2e-180	634	nvi:100120952	mitogen-activated protein kinase kinase 3 [EC:2.7.12.2]	GO:0007314//oocyte anterior/posterior axis specification;GO:0002385//mucosal immune response;GO:0007179//transforming growth factor beta receptor signaling pathway;GO:0040018//positive regulation of multicellular organism growth;GO:0048082//regulation of adult chitin-containing cuticle pigmentation;GO:0045793//positive regulation of cell size;GO:0000187//activation of MAPK activity	GO:0004702//receptor signaling protein serine/threonine kinase activity;GO:0004708//MAP kinase kinase activity;GO:0005524//ATP binding;GO:0031435//mitogen-activated protein kinase kinase kinase binding	-
CL1048.Contig3_P.vindemmiae	1580	60	0.8832	gi|156551854|ref|XP_001604546.1|	634.0	5e-180	PREDICTED: dual specificity mitogen-activated protein kinase kinase 3-like [Nasonia vitripennis]	gi|345490009|ref|XM_001604496.2|	747	0.0	PREDICTED: Nasonia vitripennis dual specificity mitogen-activated protein kinase kinase 3-like (LOC100120952), mRNA	sp|P46734|MP2K3_HUMAN	442	1e-123	Dual specificity mitogen-activated protein kinase kinase 3 OS=Homo sapiens GN=MAP2K3 PE=1 SV=2	YAR019c	106	1e-22	COG0515	Serine/threonine protein kinase	K04432	0.0	634	nvi:100120952	mitogen-activated protein kinase kinase 3 [EC:2.7.12.2]	GO:0007314//oocyte anterior/posterior axis specification;GO:0002385//mucosal immune response;GO:0007179//transforming growth factor beta receptor signaling pathway;GO:0040018//positive regulation of multicellular organism growth;GO:0048082//regulation of adult chitin-containing cuticle pigmentation;GO:0045793//positive regulation of cell size;GO:0000187//activation of MAPK activity	GO:0004702//receptor signaling protein serine/threonine kinase activity;GO:0004708//MAP kinase kinase activity;GO:0005524//ATP binding;GO:0031435//mitogen-activated protein kinase kinase kinase binding	-
CL1049.Contig1_P.vindemmiae	2302	77	0.7779	gi|156545398|ref|XP_001606413.1|	897.1	0.0	PREDICTED: apoptosis-inducing factor 3-like isoform 1 [Nasonia vitripennis]	gi|345481945|ref|XM_001606363.2|	167	3e-37	PREDICTED: Nasonia vitripennis apoptosis-inducing factor 3-like, transcript variant 1 (LOC100122812), mRNA	sp|Q3TY86|AIFM3_MOUSE	402	1e-111	Apoptosis-inducing factor 3 OS=Mus musculus GN=Aifm3 PE=2 SV=1	Rv0688	202	3e-51	COG0446	Uncharacterized NAD(FAD)-dependent dehydrogenases	K00530	9e-116	418	dme:Dmel_CG10700	[EC:1.18.1.-]	-	GO:0051536//iron-sulfur cluster binding	-
CL1049.Contig2_P.vindemmiae	2137	25	0.2721	gi|156545398|ref|XP_001606413.1|	897.1	0.0	PREDICTED: apoptosis-inducing factor 3-like isoform 1 [Nasonia vitripennis]	gi|345481945|ref|XM_001606363.2|	167	2e-37	PREDICTED: Nasonia vitripennis apoptosis-inducing factor 3-like, transcript variant 1 (LOC100122812), mRNA	sp|Q3TY86|AIFM3_MOUSE	402	1e-111	Apoptosis-inducing factor 3 OS=Mus musculus GN=Aifm3 PE=2 SV=1	Rv0688	202	2e-51	COG0446	Uncharacterized NAD(FAD)-dependent dehydrogenases	K00530	8e-116	418	dme:Dmel_CG10700	[EC:1.18.1.-]	-	GO:0051536//iron-sulfur cluster binding	-
CL105.Contig1_P.vindemmiae	6362	56	0.2047	gi|345481101|ref|XP_003424287.1|	1316.2	0.0	PREDICTED: MAP/microtubule affinity-regulating kinase 3-like [Nasonia vitripennis]	gi|345481100|ref|XM_003424239.1|	1901	0.0	PREDICTED: Nasonia vitripennis MAP/microtubule affinity-regulating kinase 3-like (LOC100122482), mRNA	sp|P27448|MARK3_HUMAN	751	0.0	MAP/microtubule affinity-regulating kinase 3 OS=Homo sapiens GN=MARK3 PE=1 SV=4	ECU01g0630	157	2e-37	COG0515	Serine/threonine protein kinase	K08798	0.0	1316	nvi:100122482	MAP/microtubule affinity-regulating kinase [EC:2.7.11.1]	GO:0016310//phosphorylation	GO:0004674//protein serine/threonine kinase activity;GO:0000166//nucleotide binding	-
CL105.Contig2_P.vindemmiae	6338	16	0.0587	gi|345481101|ref|XP_003424287.1|	1301.2	0.0	PREDICTED: MAP/microtubule affinity-regulating kinase 3-like [Nasonia vitripennis]	gi|345481100|ref|XM_003424239.1|	2010	0.0	PREDICTED: Nasonia vitripennis MAP/microtubule affinity-regulating kinase 3-like (LOC100122482), mRNA	sp|P27448|MARK3_HUMAN	742	0.0	MAP/microtubule affinity-regulating kinase 3 OS=Homo sapiens GN=MARK3 PE=1 SV=4	ECU01g0630	157	2e-37	COG0515	Serine/threonine protein kinase	K08798	0.0	1301	nvi:100122482	MAP/microtubule affinity-regulating kinase [EC:2.7.11.1]	GO:0016310//phosphorylation	GO:0004674//protein serine/threonine kinase activity;GO:0000166//nucleotide binding	-
CL105.Contig3_P.vindemmiae	6380	96	0.3500	gi|345481101|ref|XP_003424287.1|	1336.2	0.0	PREDICTED: MAP/microtubule affinity-regulating kinase 3-like [Nasonia vitripennis]	gi|345481100|ref|XM_003424239.1|	2010	0.0	PREDICTED: Nasonia vitripennis MAP/microtubule affinity-regulating kinase 3-like (LOC100122482), mRNA	sp|P27448|MARK3_HUMAN	749	0.0	MAP/microtubule affinity-regulating kinase 3 OS=Homo sapiens GN=MARK3 PE=1 SV=4	ECU01g0630	157	2e-37	COG0515	Serine/threonine protein kinase	K08798	0.0	1336	nvi:100122482	MAP/microtubule affinity-regulating kinase [EC:2.7.11.1]	GO:0016310//phosphorylation	GO:0004674//protein serine/threonine kinase activity;GO:0000166//nucleotide binding	-
CL105.Contig4_P.vindemmiae	6320	14	0.0515	gi|345481101|ref|XP_003424287.1|	1281.2	0.0	PREDICTED: MAP/microtubule affinity-regulating kinase 3-like [Nasonia vitripennis]	gi|345481100|ref|XM_003424239.1|	1901	0.0	PREDICTED: Nasonia vitripennis MAP/microtubule affinity-regulating kinase 3-like (LOC100122482), mRNA	sp|P27448|MARK3_HUMAN	744	0.0	MAP/microtubule affinity-regulating kinase 3 OS=Homo sapiens GN=MARK3 PE=1 SV=4	ECU01g0630	157	2e-37	COG0515	Serine/threonine protein kinase	K08798	0.0	1281	nvi:100122482	MAP/microtubule affinity-regulating kinase [EC:2.7.11.1]	GO:0016310//phosphorylation	GO:0004674//protein serine/threonine kinase activity;GO:0000166//nucleotide binding	-
CL105.Contig5_P.vindemmiae	4688	11	0.0546	gi|340708870|ref|XP_003393041.1|	395.6	1e-107	PREDICTED: serine/threonine-protein kinase MARK2-like [Bombus terrestris]	gi|345481100|ref|XM_003424239.1|	739	0.0	PREDICTED: Nasonia vitripennis MAP/microtubule affinity-regulating kinase 3-like (LOC100122482), mRNA	sp|P27448|MARK3_HUMAN	197	1e-49	MAP/microtubule affinity-regulating kinase 3 OS=Homo sapiens GN=MARK3 PE=1 SV=4	--	--	--	--	--	K08798	1e-104	382	ame:410717	MAP/microtubule affinity-regulating kinase [EC:2.7.11.1]	GO:0051663//oocyte nucleus localization involved in oocyte dorsal/ventral axis specification;GO:0030709//border follicle cell delamination;GO:0008360//regulation of cell shape;GO:0016325//oocyte microtubule cytoskeleton organization;GO:0051124//synaptic growth at neuromuscular junction;GO:0007318//pole plasm protein localization;GO:0007317//regulation of pole plasm oskar mRNA localization;GO:0001…	GO:0004674//protein serine/threonine kinase activity;GO:0050321//tau-protein kinase activity	GO:0031594//neuromuscular junction;GO:0016323//basolateral plasma membrane;GO:0045172//germline ring canal;GO:0045169//fusome;GO:0061174//type I terminal button;GO:0005938//cell cortex
CL105.Contig6_P.vindemmiae	4646	10	0.0501	gi|340708870|ref|XP_003393041.1|	362.5	1e-97	PREDICTED: serine/threonine-protein kinase MARK2-like [Bombus terrestris]	gi|345481100|ref|XM_003424239.1|	545	1e-151	PREDICTED: Nasonia vitripennis MAP/microtubule affinity-regulating kinase 3-like (LOC100122482), mRNA	sp|Q8VHF0|MARK3_RAT	191	1e-47	MAP/microtubule affinity-regulating kinase 3 OS=Rattus norvegicus GN=Mark3 PE=2 SV=1	--	--	--	--	--	K08798	1e-94	349	ame:410717	MAP/microtubule affinity-regulating kinase [EC:2.7.11.1]	GO:0051663//oocyte nucleus localization involved in oocyte dorsal/ventral axis specification;GO:0030709//border follicle cell delamination;GO:0008360//regulation of cell shape;GO:0016325//oocyte microtubule cytoskeleton organization;GO:0051124//synaptic growth at neuromuscular junction;GO:0007318//pole plasm protein localization;GO:0007317//regulation of pole plasm oskar mRNA localization;GO:0001…	GO:0000166//nucleotide binding;GO:0004674//protein serine/threonine kinase activity;GO:0050321//tau-protein kinase activity	GO:0031594//neuromuscular junction;GO:0016323//basolateral plasma membrane;GO:0045172//germline ring canal;GO:0045169//fusome;GO:0061174//type I terminal button;GO:0005938//cell cortex
CL105.Contig7_P.vindemmiae	784	25	0.7416	gi|340708870|ref|XP_003393041.1|	170.6	6e-41	PREDICTED: serine/threonine-protein kinase MARK2-like [Bombus terrestris]	gi|345481100|ref|XM_003424239.1|	278	3e-71	PREDICTED: Nasonia vitripennis MAP/microtubule affinity-regulating kinase 3-like (LOC100122482), mRNA	--	--	--	--	--	--	--	--	--	K08798	6e-38	157	ame:410717	MAP/microtubule affinity-regulating kinase [EC:2.7.11.1]	GO:0051663//oocyte nucleus localization involved in oocyte dorsal/ventral axis specification;GO:0030709//border follicle cell delamination;GO:0008360//regulation of cell shape;GO:0016325//oocyte microtubule cytoskeleton organization;GO:0051124//synaptic growth at neuromuscular junction;GO:0007318//pole plasm protein localization;GO:0007317//regulation of pole plasm oskar mRNA localization;GO:0001…	GO:0050321//tau-protein kinase activity	GO:0031594//neuromuscular junction;GO:0016323//basolateral plasma membrane;GO:0045172//germline ring canal;GO:0045169//fusome;GO:0061174//type I terminal button;GO:0005938//cell cortex
CL1050.Contig1_P.vindemmiae	5668	56	0.2298	gi|156542969|ref|XP_001602580.1|	2064.7	0.0	PREDICTED: protein ECT2-like isoform 1 [Nasonia vitripennis]	gi|345493563|ref|XM_001602530.2|	1586	0.0	PREDICTED: Nasonia vitripennis protein ECT2-like, transcript variant 1 (LOC100118667), mRNA	sp|Q07139|ECT2_MOUSE	483	2e-135	Protein ECT2 OS=Mus musculus GN=Ect2 PE=1 SV=2	SPAC1006.06	75.9	8e-13	COG5422	RhoGEF, Guanine nucleotide exchange factor for Rho/Rac/Cdc42-like GTPases	K05724	1e-21	107	dre:556459	FYVE, RhoGEF and PH domain containing 5/6	GO:0032314//regulation of Rac GTPase activity;GO:0008360//regulation of cell shape;GO:0007155//cell adhesion;GO:0007443//Malpighian tubule morphogenesis;GO:0051225//spindle assembly;GO:0007110//cytokinesis after meiosis I;GO:0000915//cytokinesis, actomyosin contractile ring assembly;GO:0007111//cytokinesis after meiosis II;GO:0045184//establishment of protein localization;GO:0008078//mesodermal c…	GO:0030676//Rac guanyl-nucleotide exchange factor activity	GO:0032154//cleavage furrow;GO:0005634//nucleus;GO:0005938//cell cortex
CL1050.Contig2_P.vindemmiae	5564	47	0.1965	gi|345493562|ref|XP_003427095.1|	1991.1	0.0	PREDICTED: protein ECT2-like isoform 3 [Nasonia vitripennis]	gi|345493561|ref|XM_003427047.1|	1457	0.0	PREDICTED: Nasonia vitripennis protein ECT2-like, transcript variant 3 (LOC100118667), mRNA	sp|Q07139|ECT2_MOUSE	483	2e-135	Protein ECT2 OS=Mus musculus GN=Ect2 PE=1 SV=2	SPAC1006.06	75.9	7e-13	COG5422	RhoGEF, Guanine nucleotide exchange factor for Rho/Rac/Cdc42-like GTPases	K05724	1e-21	107	dre:556459	FYVE, RhoGEF and PH domain containing 5/6	GO:0032314//regulation of Rac GTPase activity;GO:0008360//regulation of cell shape;GO:0007155//cell adhesion;GO:0007443//Malpighian tubule morphogenesis;GO:0051225//spindle assembly;GO:0007110//cytokinesis after meiosis I;GO:0000915//cytokinesis, actomyosin contractile ring assembly;GO:0007111//cytokinesis after meiosis II;GO:0045184//establishment of protein localization;GO:0008078//mesodermal c…	GO:0030676//Rac guanyl-nucleotide exchange factor activity	GO:0032154//cleavage furrow;GO:0005634//nucleus;GO:0005938//cell cortex
CL1050.Contig3_P.vindemmiae	5139	242	1.0952	gi|156542969|ref|XP_001602580.1|	2023.4	0.0	PREDICTED: protein ECT2-like isoform 1 [Nasonia vitripennis]	gi|345493563|ref|XM_001602530.2|	1586	0.0	PREDICTED: Nasonia vitripennis protein ECT2-like, transcript variant 1 (LOC100118667), mRNA	sp|Q07139|ECT2_MOUSE	483	1e-135	Protein ECT2 OS=Mus musculus GN=Ect2 PE=1 SV=2	SPAC1006.06	75.9	7e-13	COG5422	RhoGEF, Guanine nucleotide exchange factor for Rho/Rac/Cdc42-like GTPases	K05724	1e-21	107	dre:556459	FYVE, RhoGEF and PH domain containing 5/6	GO:0032314//regulation of Rac GTPase activity;GO:0008360//regulation of cell shape;GO:0007155//cell adhesion;GO:0007443//Malpighian tubule morphogenesis;GO:0051225//spindle assembly;GO:0007110//cytokinesis after meiosis I;GO:0000915//cytokinesis, actomyosin contractile ring assembly;GO:0007111//cytokinesis after meiosis II;GO:0045184//establishment of protein localization;GO:0008078//mesodermal c…	GO:0030676//Rac guanyl-nucleotide exchange factor activity	GO:0032154//cleavage furrow;GO:0005634//nucleus;GO:0005938//cell cortex
CL1050.Contig4_P.vindemmiae	5035	23	0.1062	gi|345493560|ref|XP_003427094.1|	1963.3	0.0	PREDICTED: protein ECT2-like isoform 2 [Nasonia vitripennis]	gi|345493561|ref|XM_003427047.1|	1457	0.0	PREDICTED: Nasonia vitripennis protein ECT2-like, transcript variant 3 (LOC100118667), mRNA	sp|Q07139|ECT2_MOUSE	483	2e-135	Protein ECT2 OS=Mus musculus GN=Ect2 PE=1 SV=2	SPAC1006.06	75.9	7e-13	COG5422	RhoGEF, Guanine nucleotide exchange factor for Rho/Rac/Cdc42-like GTPases	K05724	1e-21	107	dre:556459	FYVE, RhoGEF and PH domain containing 5/6	GO:0032314//regulation of Rac GTPase activity;GO:0008360//regulation of cell shape;GO:0007155//cell adhesion;GO:0007443//Malpighian tubule morphogenesis;GO:0051225//spindle assembly;GO:0007110//cytokinesis after meiosis I;GO:0000915//cytokinesis, actomyosin contractile ring assembly;GO:0007111//cytokinesis after meiosis II;GO:0045184//establishment of protein localization;GO:0008078//mesodermal c…	GO:0030676//Rac guanyl-nucleotide exchange factor activity	GO:0032154//cleavage furrow;GO:0005634//nucleus;GO:0005938//cell cortex
CL1050.Contig5_P.vindemmiae	4548	44	0.2250	gi|156542969|ref|XP_001602580.1|	2066.2	0.0	PREDICTED: protein ECT2-like isoform 1 [Nasonia vitripennis]	gi|345493563|ref|XM_001602530.2|	1606	0.0	PREDICTED: Nasonia vitripennis protein ECT2-like, transcript variant 1 (LOC100118667), mRNA	sp|Q07139|ECT2_MOUSE	483	1e-135	Protein ECT2 OS=Mus musculus GN=Ect2 PE=1 SV=2	SPAC1006.06	75.9	6e-13	COG5422	RhoGEF, Guanine nucleotide exchange factor for Rho/Rac/Cdc42-like GTPases	K05724	9e-22	107	dre:556459	FYVE, RhoGEF and PH domain containing 5/6	GO:0032314//regulation of Rac GTPase activity;GO:0008360//regulation of cell shape;GO:0007155//cell adhesion;GO:0007443//Malpighian tubule morphogenesis;GO:0051225//spindle assembly;GO:0007110//cytokinesis after meiosis I;GO:0000915//cytokinesis, actomyosin contractile ring assembly;GO:0007111//cytokinesis after meiosis II;GO:0045184//establishment of protein localization;GO:0008078//mesodermal c…	GO:0030676//Rac guanyl-nucleotide exchange factor activity	GO:0032154//cleavage furrow;GO:0005634//nucleus;GO:0005938//cell cortex
CL1050.Contig6_P.vindemmiae	4019	42	0.2430	gi|156542969|ref|XP_001602580.1|	2025.0	0.0	PREDICTED: protein ECT2-like isoform 1 [Nasonia vitripennis]	gi|345493563|ref|XM_001602530.2|	1606	0.0	PREDICTED: Nasonia vitripennis protein ECT2-like, transcript variant 1 (LOC100118667), mRNA	sp|Q07139|ECT2_MOUSE	483	1e-135	Protein ECT2 OS=Mus musculus GN=Ect2 PE=1 SV=2	SPAC1006.06	75.9	5e-13	COG5422	RhoGEF, Guanine nucleotide exchange factor for Rho/Rac/Cdc42-like GTPases	K05724	8e-22	107	dre:556459	FYVE, RhoGEF and PH domain containing 5/6	GO:0032314//regulation of Rac GTPase activity;GO:0008360//regulation of cell shape;GO:0007155//cell adhesion;GO:0007443//Malpighian tubule morphogenesis;GO:0051225//spindle assembly;GO:0007110//cytokinesis after meiosis I;GO:0000915//cytokinesis, actomyosin contractile ring assembly;GO:0007111//cytokinesis after meiosis II;GO:0045184//establishment of protein localization;GO:0008078//mesodermal c…	GO:0030676//Rac guanyl-nucleotide exchange factor activity	GO:0032154//cleavage furrow;GO:0005634//nucleus;GO:0005938//cell cortex
CL1050.Contig7_P.vindemmiae	1352	21	0.3612	--	--	--	--	--	--	--	--	--	--	--	--	--	--	--	--	--	--	--	--	--	--	-	-	-
CL1051.Contig1_P.vindemmiae	7034	73	0.2414	gi|345492835|ref|XP_003426938.1|	719.2	0.0	PREDICTED: cAMP-dependent protein kinase type II regulatory subunit-like isoform 6 [Nasonia vitripennis]	gi|345492834|ref|XM_003426890.1|	1853	0.0	PREDICTED: Nasonia vitripennis cAMP-dependent protein kinase type II regulatory subunit-like, transcript variant 6 (LOC100113545), mRNA	sp|P81900|KAPR2_DROME	473	3e-132	cAMP-dependent protein kinase type II regulatory subunit OS=Drosophila melanogaster GN=Pka-R2 PE=1 SV=2	YIL033c	226	4e-58	COG0664	cAMP-binding proteins - catabolite gene activator and regulatory subunit of cAMP-dependent protein kinases	K04739	0.0	681	nvi:100113545	cAMP-dependent protein kinase regulator	GO:0007411//axon guidance;GO:0045475//locomotor rhythm;GO:0001932//regulation of protein phosphorylation;GO:0048148//behavioral response to cocaine;GO:0048149//behavioral response to ethanol;GO:0007165//signal transduction	GO:0008603//cAMP-dependent protein kinase regulator activity;GO:0005515//protein binding;GO:0016301//kinase activity	GO:0005737//cytoplasm;GO:0005952//cAMP-dependent protein kinase complex
CL1051.Contig2_P.vindemmiae	6992	401	1.3338	gi|156554114|ref|XP_001601087.1|	690.6	0.0	PREDICTED: cAMP-dependent protein kinase type II regulatory subunit-like isoform 1 [Nasonia vitripennis] >gi|345492826|ref|XP_003426934.1| PREDICTED: cAMP-dependent protein kinase type II regulatory subunit-like isoform 2 [Nasonia vitripennis] >gi|345492828|ref|XP_003426935.1| PREDICTED: cAMP-dependent protein kinase type II regulatory subunit-like isoform 3 [Nasonia vitripennis] >gi|345492831|re…	gi|345492832|ref|XM_003426889.1|	1810	0.0	PREDICTED: Nasonia vitripennis cAMP-dependent protein kinase type II regulatory subunit-like, transcript variant 5 (LOC100113545), mRNA	sp|P81900|KAPR2_DROME	478	1e-133	cAMP-dependent protein kinase type II regulatory subunit OS=Drosophila melanogaster GN=Pka-R2 PE=1 SV=2	YIL033c	227	3e-58	COG0664	cAMP-binding proteins - catabolite gene activator and regulatory subunit of cAMP-dependent protein kinases	K04739	0.0	690	nvi:100113545	cAMP-dependent protein kinase regulator	GO:0001932//regulation of protein phosphorylation;GO:0007165//signal transduction	GO:0008603//cAMP-dependent protein kinase regulator activity;GO:0004691//cAMP-dependent protein kinase activity	GO:0005952//cAMP-dependent protein kinase complex
CL1052.Contig1_P.vindemmiae	7137	39	0.1271	gi|383854444|ref|XP_003702731.1|	1138.6	0.0	PREDICTED: cAMP-specific 3&apos;,5&apos;-cyclic phosphodiesterase-like [Megachile rotundata]	gi|345489694|ref|XR_134108.1|	557	1e-154	PREDICTED: Nasonia vitripennis cAMP-specific 3',5'-cyclic phosphodiesterase-like (LOC100116102), miscRNA	sp|Q9W4T4|PDE4A_DROME	1005	0.0	cAMP-specific 3',5'-cyclic phosphodiesterase, isoform I OS=Drosophila melanogaster GN=dnc PE=1 SV=2	--	--	--	--	--	K01120	0.0	1135	ame:411288	3',5'-cyclic-nucleotide phosphodiesterase [EC:3.1.4.17]	GO:0048675//axon extension;GO:0045475//locomotor rhythm;GO:0046331//lateral inhibition;GO:0048149//behavioral response to ethanol;GO:0007268//synaptic transmission;GO:0009187//cyclic nucleotide metabolic process;GO:0001661//conditioned taste aversion;GO:0019933//cAMP-mediated signaling;GO:0046958//nonassociative learning;GO:0008355//olfactory learning;GO:0048477//oogenesis;GO:0007619//courtship b…	GO:0004115//3',5'-cyclic-AMP phosphodiesterase activity	-
CL1052.Contig2_P.vindemmiae	7104	193	0.6319	gi|383854444|ref|XP_003702731.1|	1119.4	0.0	PREDICTED: cAMP-specific 3&apos;,5&apos;-cyclic phosphodiesterase-like [Megachile rotundata]	gi|345489694|ref|XR_134108.1|	557	1e-154	PREDICTED: Nasonia vitripennis cAMP-specific 3',5'-cyclic phosphodiesterase-like (LOC100116102), miscRNA	sp|Q9W4T4|PDE4A_DROME	993	0.0	cAMP-specific 3',5'-cyclic phosphodiesterase, isoform I OS=Drosophila melanogaster GN=dnc PE=1 SV=2	--	--	--	--	--	K01120	0.0	1116	ame:411288	3',5'-cyclic-nucleotide phosphodiesterase [EC:3.1.4.17]	GO:0048675//axon extension;GO:0045475//locomotor rhythm;GO:0046331//lateral inhibition;GO:0048149//behavioral response to ethanol;GO:0007268//synaptic transmission;GO:0009187//cyclic nucleotide metabolic process;GO:0001661//conditioned taste aversion;GO:0019933//cAMP-mediated signaling;GO:0046958//nonassociative learning;GO:0008355//olfactory learning;GO:0048477//oogenesis;GO:0007619//courtship b…	GO:0004115//3',5'-cyclic-AMP phosphodiesterase activity	-
CL1053.Contig1_P.vindemmiae	1662	109	1.5253	gi|345490807|ref|XP_003426465.1|	211.8	7e-53	PREDICTED: hypothetical protein LOC100679206 [Nasonia vitripennis]	gi|345490806|ref|XM_003426417.1|	165	7e-37	PREDICTED: Nasonia vitripennis hypothetical protein LOC100679206 (LOC100679206), mRNA	sp|Q95108|THIOM_BOVIN	108	5e-23	Thioredoxin, mitochondrial OS=Bos taurus GN=TXN2 PE=1 SV=2	ML2703_2	75.1	3e-13	COG0526	Thiol-disulfide isomerase and thioredoxins	K03671	4e-24	113	tgu:100225362	thioredoxin 1	GO:0045454//cell redox homeostasis;GO:0006662//glycerol ether metabolic process	GO:0009055//electron carrier activity;GO:0015035//protein disulfide oxidoreductase activity	-
CL1053.Contig2_P.vindemmiae	1490	21	0.3278	gi|345490807|ref|XP_003426465.1|	211.8	6e-53	PREDICTED: hypothetical protein LOC100679206 [Nasonia vitripennis]	gi|345490806|ref|XM_003426417.1|	165	7e-37	PREDICTED: Nasonia vitripennis hypothetical protein LOC100679206 (LOC100679206), mRNA	sp|Q95108|THIOM_BOVIN	108	4e-23	Thioredoxin, mitochondrial OS=Bos taurus GN=TXN2 PE=1 SV=2	ML2703_2	75.1	3e-13	COG0526	Thiol-disulfide isomerase and thioredoxins	K03671	3e-24	113	tgu:100225362	thioredoxin 1	GO:0045454//cell redox homeostasis;GO:0006662//glycerol ether metabolic process	GO:0009055//electron carrier activity;GO:0015035//protein disulfide oxidoreductase activity	-
CL1053.Contig3_P.vindemmiae	1458	71	1.1326	gi|307166912|gb|EFN60816.1|	189.9	2e-46	Thioredoxin, mitochondrial [Camponotus floridanus]	gi|345490806|ref|XM_003426417.1|	93.7	2e-15	PREDICTED: Nasonia vitripennis hypothetical protein LOC100679206 (LOC100679206), mRNA	sp|Q95108|THIOM_BOVIN	108	4e-23	Thioredoxin, mitochondrial OS=Bos taurus GN=TXN2 PE=1 SV=2	ML2703_2	75.1	3e-13	COG0526	Thiol-disulfide isomerase and thioredoxins	K03671	3e-24	113	tgu:100225362	thioredoxin 1	GO:0045454//cell redox homeostasis;GO:0006662//glycerol ether metabolic process	GO:0009055//electron carrier activity;GO:0015035//protein disulfide oxidoreductase activity	-
CL1054.Contig1_P.vindemmiae	1051	169	3.7398	gi|345489200|ref|XP_003426070.1|	433.7	6e-120	PREDICTED: hypothetical protein LOC100678325 [Nasonia vitripennis]	gi|106879225|gb|AC185143.2|	192	2e-45	Nasonia vitripennis BAC NV_Bb-44F11 (Clemson University Genomics Nasonia vitripennis BAC Library) complete sequence	sp|A2AB59|RHG27_MOUSE	93.6	7e-19	Rho GTPase-activating protein 27 OS=Mus musculus GN=Arhgap27 PE=1 SV=1	--	--	--	--	--	K06115	8e-06	52.0	xtr:100486199	spectrin beta	GO:0032321//positive regulation of Rho GTPase activity;GO:0006897//endocytosis	GO:0005515//protein binding;GO:0005096//GTPase activator activity	GO:0005622//intracellular
CL1054.Contig2_P.vindemmiae	288	14	1.1306	--	--	--	--	gi|106879225|gb|AC185143.2|	79.8	6e-12	Nasonia vitripennis BAC NV_Bb-44F11 (Clemson University Genomics Nasonia vitripennis BAC Library) complete sequence	--	--	--	--	--	--	--	--	--	--	--	--	--	--	-	-	-
CL1055.Contig1_P.vindemmiae	7188	344	1.1130	gi|345480174|ref|XP_001607303.2|	3702.5	0.0	PREDICTED: myosin heavy chain, muscle isoform 1 [Nasonia vitripennis]	gi|345480173|ref|XM_001607253.2|	6443	0.0	PREDICTED: Nasonia vitripennis myosin heavy chain 1, transcript variant 1 (Mhc1), mRNA	sp|P05661|MYSA_DROME	3259	0.0	Myosin heavy chain, muscle OS=Drosophila melanogaster GN=Mhc PE=1 SV=4	SPCC645.05c	798	0.0	COG5022	Myosin heavy chain	K10352	0.0	3692	nvi:100123633	myosin heavy chain	GO:0045200//establishment of neuroblast polarity;GO:0008258//head involution;GO:0007443//Malpighian tubule morphogenesis;GO:0031036//myosin II filament assembly;GO:0007527//adult somatic muscle development;GO:0007395//dorsal closure, spreading of leading edge cells;GO:0035317//imaginal disc-derived wing hair organization;GO:0030241//skeletal muscle myosin thick filament assembly;GO:0070986//left/…	GO:0042803//protein homodimerization activity;GO:0000146//microfilament motor activity;GO:0030898//actin-dependent ATPase activity;GO:0005524//ATP binding;GO:0008307//structural constituent of muscle;GO:0032027//myosin light chain binding;GO:0032440//2-alkenal reductase [NAD(P)] activity;GO:0003779//actin binding	GO:0016461//unconventional myosin complex;GO:0031672//A band;GO:0005703//polytene chromosome puff;GO:0005863//striated muscle myosin thick filament;GO:0045179//apical cortex;GO:0032154//cleavage furrow;GO:0030018//Z disc
CL1055.Contig2_P.vindemmiae	7125	364	1.1882	gi|345480174|ref|XP_001607303.2|	3689.0	0.0	PREDICTED: myosin heavy chain, muscle isoform 1 [Nasonia vitripennis]	gi|345480173|ref|XM_001607253.2|	6288	0.0	PREDICTED: Nasonia vitripennis myosin heavy chain 1, transcript variant 1 (Mhc1), mRNA	sp|P05661|MYSA_DROME	3271	0.0	Myosin heavy chain, muscle OS=Drosophila melanogaster GN=Mhc PE=1 SV=4	SPCC645.05c	798	0.0	COG5022	Myosin heavy chain	K10352	0.0	3704	nvi:100123633	myosin heavy chain	GO:0045200//establishment of neuroblast polarity;GO:0008258//head involution;GO:0007443//Malpighian tubule morphogenesis;GO:0031036//myosin II filament assembly;GO:0007527//adult somatic muscle development;GO:0007395//dorsal closure, spreading of leading edge cells;GO:0035317//imaginal disc-derived wing hair organization;GO:0030241//skeletal muscle myosin thick filament assembly;GO:0070986//left/…	GO:0042803//protein homodimerization activity;GO:0000146//microfilament motor activity;GO:0030898//actin-dependent ATPase activity;GO:0005524//ATP binding;GO:0008307//structural constituent of muscle;GO:0032027//myosin light chain binding	GO:0016461//unconventional myosin complex;GO:0031672//A band;GO:0005703//polytene chromosome puff;GO:0005863//striated muscle myosin thick filament;GO:0045179//apical cortex;GO:0032154//cleavage furrow;GO:0030018//Z disc
CL1056.Contig1_P.vindemmiae	2323	136	1.3616	gi|345485475|ref|XP_003425279.1|	158.3	7e-128	PREDICTED: hypothetical protein LOC100122544 [Nasonia vitripennis]	gi|345485478|ref|XM_003425232.1|	67.9	2e-07	PREDICTED: Nasonia vitripennis serine protease inhibitor 2 (serpin2), mRNA	sp|P14754|SERA_MANSE	154	9e-53	Alaserpin OS=Manduca sexta PE=1 SV=1	MA2246	112	7e-37	COG4826	Serine protease inhibitor	K13963	2e-122	326	nvi:100122544	serpin B	-	-	-
CL1056.Contig2_P.vindemmiae	1767	24	0.3159	gi|345485475|ref|XP_003425279.1|	151.8	4e-126	PREDICTED: hypothetical protein LOC100122544 [Nasonia vitripennis]	gi|345485478|ref|XM_003425232.1|	67.9	1e-07	PREDICTED: Nasonia vitripennis serine protease inhibitor 2 (serpin2), mRNA	sp|P22922|A1AT_BOMMO	151	3e-52	Antitrypsin OS=Bombyx mori PE=1 SV=2	MA3388	104	3e-35	COG4826	Serine protease inhibitor	K13963	1e-121	326	nvi:100122544	serpin B	-	-	-
CL1056.Contig3_P.vindemmiae	1336	266	4.6306	gi|345485479|ref|XP_003425280.1|	149.4	1e-125	PREDICTED: hypothetical protein LOC100122544 [Nasonia vitripennis]	gi|345485478|ref|XM_003425232.1|	67.9	1e-07	PREDICTED: Nasonia vitripennis serine protease inhibitor 2 (serpin2), mRNA	sp|P14754|SERA_MANSE	154	9e-55	Alaserpin OS=Manduca sexta PE=1 SV=1	MA3388	104	1e-38	COG4826	Serine protease inhibitor	K13963	3e-119	326	nvi:100122544	serpin B	-	-	-
CL1056.Contig4_P.vindemmiae	460	3	0.1517	gi|345485479|ref|XP_003425280.1|	52.0	9e-06	PREDICTED: hypothetical protein LOC100122544 [Nasonia vitripennis]	--	--	--	--	--	--	--	--	--	--	--	--	--	--	--	--	--	--	-	-	-
CL1057.Contig1_P.vindemmiae	940	14	0.3464	gi|345497095|ref|XP_003427903.1|	44.7	9e-12	PREDICTED: hypothetical protein LOC100679050 [Nasonia vitripennis]	--	--	--	--	--	--	--	--	--	--	--	--	--	K09479	1e-12	49.7	nvi:100116828	very long chain acyl-CoA dehydrogenase [EC:1.3.99.-]	-	-	-
CL1057.Contig2_P.vindemmiae	917	46	1.1667	gi|345497095|ref|XP_003427903.1|	44.7	9e-12	PREDICTED: hypothetical protein LOC100679050 [Nasonia vitripennis]	--	--	--	--	--	--	--	--	--	--	--	--	--	K09479	1e-12	49.7	nvi:100116828	very long chain acyl-CoA dehydrogenase [EC:1.3.99.-]	-	-	-
CL1057.Contig3_P.vindemmiae	711	48	1.5701	gi|345497095|ref|XP_003427903.1|	44.7	3e-12	PREDICTED: hypothetical protein LOC100679050 [Nasonia vitripennis]	--	--	--	--	--	--	--	--	--	--	--	--	--	K09479	5e-13	50.4	nvi:100116828	very long chain acyl-CoA dehydrogenase [EC:1.3.99.-]	-	-	-
CL1058.Contig1_P.vindemmiae	3885	8	0.0479	gi|345485191|ref|XP_001606433.2|	231.1	3e-58	PREDICTED: hypothetical protein LOC100122828 [Nasonia vitripennis]	gi|383849299|ref|XM_003700235.1|	198	1e-46	PREDICTED: Megachile rotundata uncharacterized LOC100878807 (LOC100878807), mRNA	--	--	--	--	--	--	--	--	--	--	--	--	--	--	-	-	-
CL1058.Contig2_P.vindemmiae	3732	75	0.4674	gi|345485191|ref|XP_001606433.2|	231.1	3e-58	PREDICTED: hypothetical protein LOC100122828 [Nasonia vitripennis]	gi|383849299|ref|XM_003700235.1|	198	1e-46	PREDICTED: Megachile rotundata uncharacterized LOC100878807 (LOC100878807), mRNA	--	--	--	--	--	--	--	--	--	--	--	--	--	--	-	-	-
CL1058.Contig3_P.vindemmiae	2459	3	0.0284	gi|345485191|ref|XP_001606433.2|	1087.8	0.0	PREDICTED: hypothetical protein LOC100122828 [Nasonia vitripennis]	gi|383849299|ref|XM_003700235.1|	198	8e-47	PREDICTED: Megachile rotundata uncharacterized LOC100878807 (LOC100878807), mRNA	sp|Q80T03|MUC6_MOUSE	51.6	8e-06	Mucin-6 OS=Mus musculus GN=Muc6 PE=2 SV=1	--	--	--	--	--	--	--	--	--	--	-	-	-
CL1058.Contig4_P.vindemmiae	2306	3	0.0303	gi|345485191|ref|XP_001606433.2|	1044.3	0.0	PREDICTED: hypothetical protein LOC100122828 [Nasonia vitripennis]	gi|383849299|ref|XM_003700235.1|	198	7e-47	PREDICTED: Megachile rotundata uncharacterized LOC100878807 (LOC100878807), mRNA	sp|Q80T03|MUC6_MOUSE	51.6	8e-06	Mucin-6 OS=Mus musculus GN=Muc6 PE=2 SV=1	--	--	--	--	--	--	--	--	--	--	-	-	-
CL1059.Contig1_P.vindemmiae	2710	29	0.2489	gi|345480300|ref|XP_003424122.1|	604.4	9e-171	PREDICTED: fasciclin-3-like, partial [Nasonia vitripennis]	gi|345480299|ref|XM_003424074.1|	117	3e-22	PREDICTED: Nasonia vitripennis fasciclin-3-like (LOC100677935), partial mRNA	sp|P15278|FAS3_DROME	191	1e-47	Fasciclin-3 OS=Drosophila melanogaster GN=Fas3 PE=2 SV=1	--	--	--	--	--	K06781	4e-09	64.7	bta:529873	immunoglobulin superfamily, member 4	GO:0008038//neuron recognition;GO:0042221//response to chemical stimulus;GO:0007409//axonogenesis	-	GO:0044425//membrane part;GO:0005886//plasma membrane
CL1059.Contig2_P.vindemmiae	2632	34	0.3004	gi|345480300|ref|XP_003424122.1|	618.6	4e-175	PREDICTED: fasciclin-3-like, partial [Nasonia vitripennis]	gi|345480299|ref|XM_003424074.1|	127	3e-25	PREDICTED: Nasonia vitripennis fasciclin-3-like (LOC100677935), partial mRNA	sp|P15278|FAS3_DROME	199	3e-50	Fasciclin-3 OS=Drosophila melanogaster GN=Fas3 PE=2 SV=1	--	--	--	--	--	K06781	4e-09	64.7	bta:529873	immunoglobulin superfamily, member 4	GO:0008038//neuron recognition;GO:0042221//response to chemical stimulus;GO:0007409//axonogenesis	-	GO:0044425//membrane part;GO:0005886//plasma membrane
CL1059.Contig3_P.vindemmiae	1124	14	0.2897	gi|345480300|ref|XP_003424122.1|	172.2	4e-41	PREDICTED: fasciclin-3-like, partial [Nasonia vitripennis]	--	--	--	--	--	--	--	--	--	--	--	--	--	--	--	--	--	--	-	-	-
CL106.Contig1_P.vindemmiae	2594	617	5.5319	gi|383854116|ref|XP_003702568.1|	382.9	4e-104	PREDICTED: splicing factor U2AF 50 kDa subunit-like [Megachile rotundata]	gi|345480697|ref|XM_001604283.2|	357	2e-94	PREDICTED: Nasonia vitripennis splicing factor U2AF 50 kDa subunit-like (LOC100120725), mRNA	sp|Q24562|U2AF2_DROME	334	7e-91	Splicing factor U2AF 50 kDa subunit OS=Drosophila melanogaster GN=U2af50 PE=2 SV=1	--	--	--	--	--	K12837	6e-105	382	ame:550656	splicing factor U2AF 65 kDa subunit	GO:0006397//mRNA processing	GO:0003723//RNA binding;GO:0000166//nucleotide binding	GO:0005634//nucleus
CL106.Contig2_P.vindemmiae	2458	112	1.0597	gi|345480698|ref|XP_001604333.2|	381.7	0.0	PREDICTED: splicing factor U2AF 50 kDa subunit-like [Nasonia vitripennis]	gi|345480697|ref|XM_001604283.2|	502	1e-138	PREDICTED: Nasonia vitripennis splicing factor U2AF 50 kDa subunit-like (LOC100120725), mRNA	sp|Q24562|U2AF2_DROME	350	0.0	Splicing factor U2AF 50 kDa subunit OS=Drosophila melanogaster GN=U2af50 PE=2 SV=1	SMc00062	51.6	6e-06	COG4991	Uncharacterized protein with a bacterial SH3 domain homologue	K12837	0.0	472	nvi:100120725	splicing factor U2AF 65 kDa subunit	GO:0006397//mRNA processing	GO:0003723//RNA binding;GO:0000166//nucleotide binding	GO:0030529//ribonucleoprotein complex;GO:0005634//nucleus
CL106.Contig3_P.vindemmiae	2355	217	2.1430	gi|345480698|ref|XP_001604333.2|	858.6	0.0	PREDICTED: splicing factor U2AF 50 kDa subunit-like [Nasonia vitripennis]	gi|345480697|ref|XM_001604283.2|	781	0.0	PREDICTED: Nasonia vitripennis splicing factor U2AF 50 kDa subunit-like (LOC100120725), mRNA	sp|Q24562|U2AF2_DROME	672	0.0	Splicing factor U2AF 50 kDa subunit OS=Drosophila melanogaster GN=U2af50 PE=2 SV=1	SMc00062	51.6	6e-06	COG4991	Uncharacterized protein with a bacterial SH3 domain homologue	K12837	0.0	841	nvi:100120725	splicing factor U2AF 65 kDa subunit	GO:0006397//mRNA processing	GO:0003723//RNA binding;GO:0000166//nucleotide binding	GO:0030529//ribonucleoprotein complex;GO:0005634//nucleus
CL106.Contig4_P.vindemmiae	2337	1086	10.8077	gi|345480698|ref|XP_001604333.2|	865.1	0.0	PREDICTED: splicing factor U2AF 50 kDa subunit-like [Nasonia vitripennis]	gi|345480697|ref|XM_001604283.2|	854	0.0	PREDICTED: Nasonia vitripennis splicing factor U2AF 50 kDa subunit-like (LOC100120725), mRNA	sp|Q24562|U2AF2_DROME	678	0.0	Splicing factor U2AF 50 kDa subunit OS=Drosophila melanogaster GN=U2af50 PE=2 SV=1	SMc00062	51.6	6e-06	COG4991	Uncharacterized protein with a bacterial SH3 domain homologue	K12837	0.0	847	nvi:100120725	splicing factor U2AF 65 kDa subunit	GO:0006397//mRNA processing	GO:0003723//RNA binding;GO:0000166//nucleotide binding	GO:0030529//ribonucleoprotein complex;GO:0005634//nucleus
CL106.Contig5_P.vindemmiae	1818	237	3.0319	gi|383854116|ref|XP_003702568.1|	384.4	9e-105	PREDICTED: splicing factor U2AF 50 kDa subunit-like [Megachile rotundata]	gi|345480697|ref|XM_001604283.2|	361	7e-96	PREDICTED: Nasonia vitripennis splicing factor U2AF 50 kDa subunit-like (LOC100120725), mRNA	sp|Q24562|U2AF2_DROME	335	2e-91	Splicing factor U2AF 50 kDa subunit OS=Drosophila melanogaster GN=U2af50 PE=2 SV=1	--	--	--	--	--	K12837	1e-105	384	ame:550656	splicing factor U2AF 65 kDa subunit	GO:0006397//mRNA processing	GO:0003723//RNA binding;GO:0000166//nucleotide binding	GO:0005634//nucleus
CL1060.Contig1_P.vindemmiae	3800	91	0.5570	--	--	--	--	gi|328783783|ref|XM_001121695.2|	69.9	8e-08	PREDICTED: Apis mellifera GTP-binding protein Di-Ras2-like (LOC725901), mRNA	--	--	--	--	--	--	--	--	--	--	--	--	--	--	-	-	-
CL1060.Contig2_P.vindemmiae	3772	31	0.1911	--	--	--	--	gi|328783783|ref|XM_001121695.2|	69.9	8e-08	PREDICTED: Apis mellifera GTP-binding protein Di-Ras2-like (LOC725901), mRNA	--	--	--	--	--	--	--	--	--	--	--	--	--	--	-	-	-
CL1061.Contig1_P.vindemmiae	6004	22	0.0852	gi|332018462|gb|EGI59052.1|	1080.9	0.0	Zinc finger protein 665 [Acromyrmex echinatior]	gi|345491133|ref|XM_001607134.2|	797	0.0	PREDICTED: Nasonia vitripennis zinc finger protein 616-like (LOC100123537), mRNA	sp|B4DU55|ZN879_HUMAN	250	3e-65	Zinc finger protein 879 OS=Homo sapiens GN=ZNF879 PE=2 SV=2	SPAC144.09c	99.8	5e-20	COG5048	FOG: Zn-finger	K09228	2e-66	256	mcc:713468	KRAB domain-containing zinc finger protein	-	-	-
CL1061.Contig2_P.vindemmiae	5917	17	0.0668	gi|307187347|gb|EFN72475.1|	1021.9	0.0	Zinc finger protein LOC730087 [Camponotus floridanus]	gi|345491133|ref|XM_001607134.2|	563	1e-156	PREDICTED: Nasonia vitripennis zinc finger protein 616-like (LOC100123537), mRNA	sp|Q08AN1|ZN616_HUMAN	251	2e-65	Zinc finger protein 616 OS=Homo sapiens GN=ZNF616 PE=2 SV=2	SPAC144.09c	88.6	1e-16	COG5048	FOG: Zn-finger	K09228	3e-66	255	cfa:100856035	KRAB domain-containing zinc finger protein	-	-	-
CL1061.Contig3_P.vindemmiae	5889	20	0.0790	gi|332018462|gb|EGI59052.1|	1080.9	0.0	Zinc finger protein 665 [Acromyrmex echinatior]	gi|345491133|ref|XM_001607134.2|	797	0.0	PREDICTED: Nasonia vitripennis zinc finger protein 616-like (LOC100123537), mRNA	sp|B4DU55|ZN879_HUMAN	250	3e-65	Zinc finger protein 879 OS=Homo sapiens GN=ZNF879 PE=2 SV=2	SPAC144.09c	99.8	5e-20	COG5048	FOG: Zn-finger	K09228	2e-66	256	mcc:713468	KRAB domain-containing zinc finger protein	-	-	-
CL1061.Contig4_P.vindemmiae	5802	143	0.5732	gi|307187347|gb|EFN72475.1|	1021.9	0.0	Zinc finger protein LOC730087 [Camponotus floridanus]	gi|345491133|ref|XM_001607134.2|	563	1e-156	PREDICTED: Nasonia vitripennis zinc finger protein 616-like (LOC100123537), mRNA	sp|Q08AN1|ZN616_HUMAN	251	2e-65	Zinc finger protein 616 OS=Homo sapiens GN=ZNF616 PE=2 SV=2	SPAC144.09c	88.6	1e-16	COG5048	FOG: Zn-finger	K09228	3e-66	255	cfa:100856035	KRAB domain-containing zinc finger protein	-	-	-
CL1062.Contig1_P.vindemmiae	5495	65	0.2751	gi|350419507|ref|XP_003492206.1|	58.9	3e-06	PREDICTED: hypothetical protein LOC100749060 [Bombus impatiens]	gi|328793480|ref|XM_624410.3|	163	1e-35	PREDICTED: Apis mellifera schnurri (shn), mRNA	sp|P31629|ZEP2_HUMAN	182	7e-45	Transcription factor HIVEP2 OS=Homo sapiens GN=HIVEP2 PE=1 SV=2	--	--	--	--	--	K09239	1e-46	190	dre:100000517	human immunodeficiency virus type I enhancer-binding protein	GO:0007611//learning or memory;GO:0006357//regulation of transcription from RNA polymerase II promoter;GO:0035222//wing disc pattern formation;GO:0008283//cell proliferation;GO:0002009//morphogenesis of an epithelium;GO:0048565//digestive tract development;GO:0048523//negative regulation of cellular process;GO:0007476//imaginal disc-derived wing morphogenesis;GO:0048598//embryonic morphogenesis	GO:0003700//sequence-specific DNA binding transcription factor activity;GO:0005488//binding	GO:0005622//intracellular
CL1062.Contig2_P.vindemmiae	5474	143	0.6076	gi|350419507|ref|XP_003492206.1|	58.9	3e-06	PREDICTED: hypothetical protein LOC100749060 [Bombus impatiens]	gi|328793480|ref|XM_624410.3|	163	1e-35	PREDICTED: Apis mellifera schnurri (shn), mRNA	sp|P31629|ZEP2_HUMAN	189	6e-47	Transcription factor HIVEP2 OS=Homo sapiens GN=HIVEP2 PE=1 SV=2	--	--	--	--	--	K09239	1e-48	197	dre:100000517	human immunodeficiency virus type I enhancer-binding protein	GO:0007611//learning or memory;GO:0006357//regulation of transcription from RNA polymerase II promoter;GO:0035222//wing disc pattern formation;GO:0008283//cell proliferation;GO:0002009//morphogenesis of an epithelium;GO:0048565//digestive tract development;GO:0048523//negative regulation of cellular process;GO:0007476//imaginal disc-derived wing morphogenesis;GO:0048598//embryonic morphogenesis	GO:0003700//sequence-specific DNA binding transcription factor activity;GO:0005488//binding	GO:0005622//intracellular
CL1063.Contig1_P.vindemmiae	2434	39	0.3727	gi|345488151|ref|XP_001604988.2|	1198.0	0.0	PREDICTED: laccase-1-like [Nasonia vitripennis]	gi|345488150|ref|XM_001604938.2|	502	1e-138	PREDICTED: Nasonia vitripennis laccase-1-like (LOC100121373), mRNA	sp|P98088|MUC5A_HUMAN	71.2	1e-11	Mucin-5AC (Fragments) OS=Homo sapiens GN=MUC5AC PE=1 SV=3	SPAC1F7.08	171	4e-42	COG2132	Putative multicopper oxidases	K00540	3e-45	184	cel:F21D5.3	[EC:1.-.-.-]	-	-	-
CL1063.Contig2_P.vindemmiae	2413	81	0.7807	gi|345488151|ref|XP_001604988.2|	1186.8	0.0	PREDICTED: laccase-1-like [Nasonia vitripennis]	gi|345488150|ref|XM_001604938.2|	502	1e-138	PREDICTED: Nasonia vitripennis laccase-1-like (LOC100121373), mRNA	sp|P98088|MUC5A_HUMAN	71.2	1e-11	Mucin-5AC (Fragments) OS=Homo sapiens GN=MUC5AC PE=1 SV=3	SPAC1F7.08	171	4e-42	COG2132	Putative multicopper oxidases	K00540	3e-45	184	cel:F21D5.3	[EC:1.-.-.-]	-	-	-
CL1063.Contig3_P.vindemmiae	424	28	1.5359	--	--	--	--	--	--	--	--	--	--	--	--	--	--	--	--	--	--	--	--	--	--	-	-	-
CL1064.Contig1_P.vindemmiae	1399	153	2.5435	gi|383852392|ref|XP_003701712.1|	56.6	3e-06	PREDICTED: BUD13 homolog [Megachile rotundata]	gi|345486077|ref|XM_001604890.2|	111	8e-21	PREDICTED: Nasonia vitripennis BUD13 homolog (LOC100121334), mRNA	sp|Q9NZW4|DSPP_HUMAN	91.3	4e-24	Dentin sialophosphoprotein OS=Homo sapiens GN=DSPP PE=1 SV=2	SPAC140.02	75.5	2e-13	COG0724	RNA-binding proteins (RRM domain)	K13106	4e-45	182	nvi:100121334	pre-mRNA-splicing factor CWC26	-	-	-
CL1064.Contig2_P.vindemmiae	2691	1844	15.9371	gi|156548440|ref|XP_001604940.1|	61.2	3e-07	PREDICTED: BUD13 homolog [Nasonia vitripennis]	gi|66357533|ref|XM_625945.1|	79.8	6e-11	Cryptosporidium parvum Iowa II large glycine-rich repeat low complexity protein (cgd4_3690) partial mRNA	sp|Q8R149|BUD13_MOUSE	166	7e-59	BUD13 homolog OS=Mus musculus GN=Bud13 PE=1 SV=1	SPAC140.02	75.5	4e-13	COG0724	RNA-binding proteins (RRM domain)	K13106	3e-115	285	nvi:100121334	pre-mRNA-splicing factor CWC26	GO:0000398//mRNA splicing, via spliceosome	-	GO:0071013//catalytic step 2 spliceosome
CL1065.Contig1_P.vindemmiae	640	140	5.0876	--	--	--	--	--	--	--	--	--	--	--	--	--	--	--	--	--	--	--	--	--	--	-	-	-
CL1065.Contig2_P.vindemmiae	330	68	4.7924	--	--	--	--	--	--	--	--	--	--	--	--	--	--	--	--	--	--	--	--	--	--	-	-	-
CL1065.Contig3_P.vindemmiae	329	10	0.7069	--	--	--	--	--	--	--	--	--	--	--	--	--	--	--	--	--	--	--	--	--	--	-	-	-
CL1066.Contig1_P.vindemmiae	2139	24	0.2610	gi|345484330|ref|XP_003425006.1|	270.8	1e-70	PREDICTED: hypothetical protein LOC100679608 [Nasonia vitripennis]	--	--	--	--	--	--	--	--	--	--	--	--	--	K08860	5e-09	49.3	xtr:100216307	eukaryotic translation initiation factor 2-alpha kinase [EC:2.7.11.1]	-	-	-
CL1066.Contig2_P.vindemmiae	1406	23	0.3805	gi|345484330|ref|XP_003425006.1|	100.9	1e-19	PREDICTED: hypothetical protein LOC100679608 [Nasonia vitripennis]	--	--	--	--	--	--	--	--	--	--	--	--	--	--	--	--	--	--	-	-	-
CL1067.Contig1_P.vindemmiae	6332	6386398	23457.2361	gi|289739999|gb|ADD18747.1|	44.3	1e-66	polyprotein [Glossina morsitans morsitans]	--	--	--	--	--	--	--	--	--	--	--	--	--	--	--	--	--	--	-	-	-
CL1068.Contig1_P.vindemmiae	1641	10942	155.0779	gi|242002550|ref|XP_002435918.1|	132.1	7e-29	hypothetical protein IscW_ISCW024385 [Ixodes scapularis] >gi|215499254|gb|EEC08748.1| hypothetical protein IscW_ISCW024385 [Ixodes scapularis]	gi|175948|gb|M85270.1|SITRRNA	2387	0.0	Endosymbiont Sitophilus zeamais 16S ribosomal RNA, complete	--	--	--	--	--	--	--	--	--	--	--	--	--	--	-	-	-
CL1068.Contig2_P.vindemmiae	239	14	1.3624	--	--	--	--	gi|146147749|gb|BC128405.1|	184	1e-43	Homo sapiens cDNA clone IMAGE:40115451	--	--	--	--	--	--	--	--	--	--	--	--	--	--	-	-	-
CL1068.Contig3_P.vindemmiae	295	28	2.2075	gi|313238136|emb|CBY13234.1|	66.2	4e-10	unnamed protein product [Oikopleura dioica]	gi|33642166|gb|AY332750.1|	438	1e-120	Culex pipiens quinquefasciatus clone P4-34 16S ribosomal RNA gene, partial sequence	--	--	--	--	--	--	--	--	--	--	--	--	--	--	-	-	-
CL1068.Contig4_P.vindemmiae	273	27	2.3002	gi|313238136|emb|CBY13234.1|	52.0	9e-06	unnamed protein product [Oikopleura dioica]	gi|61105549|gb|AY833572.1|	224	1e-55	Bemisia tabaci 16S ribosomal RNA gene, partial sequence	--	--	--	--	--	--	--	--	--	--	--	--	--	--	-	-	-
CL1068.Contig5_P.vindemmiae	455	189	9.6608	gi|313239184|emb|CBY14143.1|	56.6	3e-07	unnamed protein product [Oikopleura dioica]	gi|224586751|dbj|AB489247.1|	224	2e-55	Gallus gallus gene for 16S rRNA, partial sequence, isolate: AP59-2	--	--	--	--	--	--	--	--	--	--	--	--	--	--	-	-	-
CL1068.Contig6_P.vindemmiae	394	226	13.3406	gi|313238136|emb|CBY13234.1|	29.3	2e-28	unnamed protein product [Oikopleura dioica]	gi|224586751|dbj|AB489247.1|	609	1e-171	Gallus gallus gene for 16S rRNA, partial sequence, isolate: AP59-2	--	--	--	--	--	--	--	--	--	--	--	--	--	--	-	-	-
CL1069.Contig1_P.vindemmiae	2605	304	2.7141	gi|345488222|ref|XP_003425860.1|	60.5	4e-07	PREDICTED: short transient receptor potential channel 4-like [Nasonia vitripennis]	gi|345488221|ref|XM_003425812.1|	210	2e-50	PREDICTED: Nasonia vitripennis short transient receptor potential channel 4-like (LOC100679251), mRNA	sp|O88354|LIPP_SPETR	171	1e-41	Pancreatic triacylglycerol lipase OS=Spermophilus tridecemlineatus GN=PNLIP PE=1 SV=2	--	--	--	--	--	K14073	6e-41	170	api:100163959	pancreatic triacylglycerol lipase [EC:3.1.1.3]	-	-	-
CL1069.Contig2_P.vindemmiae	2253	53	0.5471	gi|345488222|ref|XP_003425860.1|	60.5	4e-07	PREDICTED: short transient receptor potential channel 4-like [Nasonia vitripennis]	gi|345488221|ref|XM_003425812.1|	210	2e-50	PREDICTED: Nasonia vitripennis short transient receptor potential channel 4-like (LOC100679251), mRNA	sp|P48994|TRPL_DROME	73.6	2e-12	Transient-receptor-potential-like protein OS=Drosophila melanogaster GN=trpl PE=1 SV=2	--	--	--	--	--	K15502	7e-20	100	api:100169435	serine/threonine-protein phosphatase 6 regulatory ankyrin repeat subunit A	-	-	-
CL1069.Contig3_P.vindemmiae	2140	35	0.3804	gi|345488222|ref|XP_003425860.1|	60.5	3e-07	PREDICTED: short transient receptor potential channel 4-like [Nasonia vitripennis]	gi|345488221|ref|XM_003425812.1|	210	2e-50	PREDICTED: Nasonia vitripennis short transient receptor potential channel 4-like (LOC100679251), mRNA	sp|P48994|TRPL_DROME	73.6	2e-12	Transient-receptor-potential-like protein OS=Drosophila melanogaster GN=trpl PE=1 SV=2	--	--	--	--	--	K15502	6e-20	100	api:100169435	serine/threonine-protein phosphatase 6 regulatory ankyrin repeat subunit A	-	-	-
CL1069.Contig4_P.vindemmiae	2110	25	0.2756	gi|345488222|ref|XP_003425860.1|	60.5	3e-07	PREDICTED: short transient receptor potential channel 4-like [Nasonia vitripennis]	gi|345488221|ref|XM_003425812.1|	210	2e-50	PREDICTED: Nasonia vitripennis short transient receptor potential channel 4-like (LOC100679251), mRNA	sp|P48994|TRPL_DROME	73.6	2e-12	Transient-receptor-potential-like protein OS=Drosophila melanogaster GN=trpl PE=1 SV=2	--	--	--	--	--	K15502	6e-20	100	api:100169435	serine/threonine-protein phosphatase 6 regulatory ankyrin repeat subunit A	-	-	-
CL107.Contig1_P.vindemmiae	3282	45	0.3189	gi|345487723|ref|XP_001605938.2|	1293.9	0.0	PREDICTED: serine/threonine-protein kinase TBK1-like [Nasonia vitripennis]	gi|345487722|ref|XM_001605888.2|	753	0.0	PREDICTED: Nasonia vitripennis serine/threonine-protein kinase TBK1-like (LOC100122336), mRNA	sp|Q14164|IKKE_HUMAN	447	5e-125	Inhibitor of nuclear factor kappa-B kinase subunit epsilon OS=Homo sapiens GN=IKBKE PE=1 SV=1	SPAC14C4.03	103	2e-21	COG0515	Serine/threonine protein kinase	K05410	0.0	1264	nvi:100122336	TANK-binding kinase 1 [EC:2.7.11.10]	GO:0006468//protein phosphorylation	GO:0004672//protein kinase activity;GO:0000166//nucleotide binding	-
CL107.Contig2_P.vindemmiae	3214	7	0.0507	gi|345487723|ref|XP_001605938.2|	1293.9	0.0	PREDICTED: serine/threonine-protein kinase TBK1-like [Nasonia vitripennis]	gi|345487722|ref|XM_001605888.2|	753	0.0	PREDICTED: Nasonia vitripennis serine/threonine-protein kinase TBK1-like (LOC100122336), mRNA	sp|Q14164|IKKE_HUMAN	447	5e-125	Inhibitor of nuclear factor kappa-B kinase subunit epsilon OS=Homo sapiens GN=IKBKE PE=1 SV=1	SPAC14C4.03	103	2e-21	COG0515	Serine/threonine protein kinase	K05410	0.0	1264	nvi:100122336	TANK-binding kinase 1 [EC:2.7.11.10]	GO:0006468//protein phosphorylation	GO:0004672//protein kinase activity;GO:0000166//nucleotide binding	-
CL1070.Contig10_P.vindemmiae	1424	3	0.0490	gi|345492234|ref|XP_001600500.2|	95.5	2e-95	PREDICTED: putative ammonium transporter 3-like [Nasonia vitripennis]	gi|345492233|ref|XM_001600450.2|	85.7	5e-13	PREDICTED: Nasonia vitripennis putative ammonium transporter 3-like (LOC100115917), mRNA	sp|Q9BLG3|AMT2_DICDI	78.6	3e-14	Ammonium transporter 2 OS=Dictyostelium discoideum GN=amtB PE=1 SV=1	BH3834	110	6e-24	COG0004	Ammonia permease	K03320	2e-66	211	tca:662093	ammonium transporter, Amt family	-	-	GO:0016020//membrane
CL1070.Contig11_P.vindemmiae	1353	3	0.0516	gi|345492234|ref|XP_001600500.2|	368.2	4e-100	PREDICTED: putative ammonium transporter 3-like [Nasonia vitripennis]	gi|345492233|ref|XM_001600450.2|	109	3e-20	PREDICTED: Nasonia vitripennis putative ammonium transporter 3-like (LOC100115917), mRNA	sp|Q9BLG3|AMT2_DICDI	88.6	3e-17	Ammonium transporter 2 OS=Dictyostelium discoideum GN=amtB PE=1 SV=1	BH3834	122	1e-27	COG0004	Ammonia permease	K03320	1e-71	270	tca:662093	ammonium transporter, Amt family	GO:0072488//ammonium transmembrane transport	GO:0008519//ammonium transmembrane transporter activity	GO:0016021//integral to membrane
CL1070.Contig12_P.vindemmiae	1286	4	0.0723	gi|345492234|ref|XP_001600500.2|	60.8	3e-24	PREDICTED: putative ammonium transporter 3-like [Nasonia vitripennis]	--	--	--	--	--	--	--	--	--	--	--	--	--	K03320	4e-12	48.1	tca:662093	ammonium transporter, Amt family	-	-	-
CL1070.Contig13_P.vindemmiae	1215	4	0.0766	gi|345492234|ref|XP_001600500.2|	129.8	2e-28	PREDICTED: putative ammonium transporter 3-like [Nasonia vitripennis]	--	--	--	--	--	--	--	--	--	--	--	--	--	K03320	1e-16	88.2	tca:662093	ammonium transporter, Amt family	-	-	-
CL1070.Contig14_P.vindemmiae	1183	3	0.0590	gi|345492234|ref|XP_001600500.2|	77.4	4e-90	PREDICTED: putative ammonium transporter 3-like [Nasonia vitripennis]	gi|345492233|ref|XM_001600450.2|	81.8	6e-12	PREDICTED: Nasonia vitripennis putative ammonium transporter 3-like (LOC100115917), mRNA	sp|Q9BLG3|AMT2_DICDI	78.6	3e-14	Ammonium transporter 2 OS=Dictyostelium discoideum GN=amtB PE=1 SV=1	BH3834	110	5e-24	COG0004	Ammonia permease	K03320	1e-62	211	tca:662093	ammonium transporter, Amt family	GO:0072488//ammonium transmembrane transport	GO:0008519//ammonium transmembrane transporter activity	GO:0016021//integral to membrane
CL1070.Contig15_P.vindemmiae	1166	3	0.0598	gi|345492234|ref|XP_001600500.2|	60.8	5e-30	PREDICTED: putative ammonium transporter 3-like [Nasonia vitripennis]	gi|345492233|ref|XM_001600450.2|	85.7	4e-13	PREDICTED: Nasonia vitripennis putative ammonium transporter 3-like (LOC100115917), mRNA	--	--	--	--	--	--	--	--	--	K03320	8e-18	64.3	tca:662093	ammonium transporter, Amt family	GO:0072488//ammonium transmembrane transport	GO:0008519//ammonium transmembrane transporter activity	GO:0016021//integral to membrane
CL1070.Contig16_P.vindemmiae	1112	3	0.0627	gi|345492234|ref|XP_001600500.2|	350.1	1e-94	PREDICTED: putative ammonium transporter 3-like [Nasonia vitripennis]	gi|345492233|ref|XM_001600450.2|	81.8	6e-12	PREDICTED: Nasonia vitripennis putative ammonium transporter 3-like (LOC100115917), mRNA	sp|Q9BLG3|AMT2_DICDI	88.6	2e-17	Ammonium transporter 2 OS=Dictyostelium discoideum GN=amtB PE=1 SV=1	BH3834	122	9e-28	COG0004	Ammonia permease	K03320	8e-68	258	tca:662093	ammonium transporter, Amt family	-	-	GO:0016020//membrane
CL1070.Contig1_P.vindemmiae	1544	3	0.0452	gi|345492234|ref|XP_001600500.2|	76.3	1e-89	PREDICTED: putative ammonium transporter 3-like [Nasonia vitripennis]	gi|345492233|ref|XM_001600450.2|	81.8	8e-12	PREDICTED: Nasonia vitripennis putative ammonium transporter 3-like (LOC100115917), mRNA	sp|Q9BLG3|AMT2_DICDI	78.6	4e-14	Ammonium transporter 2 OS=Dictyostelium discoideum GN=amtB PE=1 SV=1	BH3834	110	7e-24	COG0004	Ammonia permease	K03320	1e-60	211	tca:662093	ammonium transporter, Amt family	GO:0072488//ammonium transmembrane transport	GO:0008519//ammonium transmembrane transporter activity	GO:0016021//integral to membrane
CL1070.Contig2_P.vindemmiae	1095	3	0.0637	gi|345492234|ref|XP_001600500.2|	149.1	3e-34	PREDICTED: putative ammonium transporter 3-like [Nasonia vitripennis]	gi|345492233|ref|XM_001600450.2|	87.7	9e-14	PREDICTED: Nasonia vitripennis putative ammonium transporter 3-like (LOC100115917), mRNA	--	--	--	--	--	--	--	--	--	K03320	2e-22	107	tca:662093	ammonium transporter, Amt family	GO:0072488//ammonium transmembrane transport	GO:0008519//ammonium transmembrane transporter activity	GO:0016021//integral to membrane
CL1070.Contig3_P.vindemmiae	1063	2	0.0438	gi|345492234|ref|XP_001600500.2|	96.7	6e-96	PREDICTED: putative ammonium transporter 3-like [Nasonia vitripennis]	gi|345492233|ref|XM_001600450.2|	85.7	4e-13	PREDICTED: Nasonia vitripennis putative ammonium transporter 3-like (LOC100115917), mRNA	sp|Q9BLG3|AMT2_DICDI	78.6	2e-14	Ammonium transporter 2 OS=Dictyostelium discoideum GN=amtB PE=1 SV=1	BH3834	110	4e-24	COG0004	Ammonia permease	K03320	2e-68	211	tca:662093	ammonium transporter, Amt family	-	-	GO:0016020//membrane
CL1070.Contig4_P.vindemmiae	992	2	0.0469	gi|345492234|ref|XP_001600500.2|	369.4	1e-100	PREDICTED: putative ammonium transporter 3-like [Nasonia vitripennis]	gi|345492233|ref|XM_001600450.2|	109	2e-20	PREDICTED: Nasonia vitripennis putative ammonium transporter 3-like (LOC100115917), mRNA	sp|Q9BLG3|AMT2_DICDI	88.6	2e-17	Ammonium transporter 2 OS=Dictyostelium discoideum GN=amtB PE=1 SV=1	BH3834	122	7e-28	COG0004	Ammonia permease	K03320	1e-73	277	tca:662093	ammonium transporter, Amt family	GO:0072488//ammonium transmembrane transport	GO:0008519//ammonium transmembrane transporter activity	GO:0016021//integral to membrane
CL1070.Contig5_P.vindemmiae	925	4	0.1006	gi|332017632|gb|EGI58329.1|	58.2	3e-25	Putative ammonium transporter 3 [Acromyrmex echinatior]	--	--	--	--	--	--	--	--	--	--	--	--	--	K03320	3e-14	51.6	tca:662093	ammonium transporter, Amt family	-	-	-
CL1070.Contig6_P.vindemmiae	854	4	0.1089	gi|332017632|gb|EGI58329.1|	133.7	1e-29	Putative ammonium transporter 3 [Acromyrmex echinatior]	--	--	--	--	--	--	--	--	--	--	--	--	--	K03320	8e-19	94.7	tca:662093	ammonium transporter, Amt family	-	-	-
CL1070.Contig7_P.vindemmiae	805	3	0.0867	gi|332017632|gb|EGI58329.1|	58.2	3e-31	Putative ammonium transporter 3 [Acromyrmex echinatior]	gi|345492233|ref|XM_001600450.2|	85.7	3e-13	PREDICTED: Nasonia vitripennis putative ammonium transporter 3-like (LOC100115917), mRNA	--	--	--	--	--	--	--	--	--	K03320	5e-20	70.9	tca:662093	ammonium transporter, Amt family	GO:0072488//ammonium transmembrane transport	GO:0008519//ammonium transmembrane transporter activity	GO:0016021//integral to membrane
CL1070.Contig8_P.vindemmiae	734	3	0.0951	gi|332017632|gb|EGI58329.1|	153.3	9e-36	Putative ammonium transporter 3 [Acromyrmex echinatior]	gi|345492233|ref|XM_001600450.2|	87.7	6e-14	PREDICTED: Nasonia vitripennis putative ammonium transporter 3-like (LOC100115917), mRNA	--	--	--	--	--	--	--	--	--	K03320	9e-25	114	tca:662093	ammonium transporter, Amt family	GO:0072488//ammonium transmembrane transport	GO:0008519//ammonium transmembrane transporter activity	GO:0016021//integral to membrane
CL1070.Contig9_P.vindemmiae	1473	4	0.0632	gi|345492234|ref|XP_001600500.2|	349.0	3e-94	PREDICTED: putative ammonium transporter 3-like [Nasonia vitripennis]	gi|345492233|ref|XM_001600450.2|	81.8	8e-12	PREDICTED: Nasonia vitripennis putative ammonium transporter 3-like (LOC100115917), mRNA	sp|Q9BLG3|AMT2_DICDI	88.6	3e-17	Ammonium transporter 2 OS=Dictyostelium discoideum GN=amtB PE=1 SV=1	BH3834	122	1e-27	COG0004	Ammonia permease	K03320	1e-65	251	tca:662093	ammonium transporter, Amt family	-	-	GO:0016020//membrane
CL1071.Contig1_P.vindemmiae	4774	26	0.1267	gi|345486414|ref|XP_001606922.2|	217.2	6e-54	PREDICTED: hypothetical protein LOC100123298 [Nasonia vitripennis]	gi|345486413|ref|XM_001606872.2|	303	4e-78	PREDICTED: Nasonia vitripennis hypothetical protein LOC100123298 (LOC100123298), mRNA	sp|Q9BUJ2|HNRL1_HUMAN	391	7e-108	Heterogeneous nuclear ribonucleoprotein U-like protein 1 OS=Homo sapiens GN=HNRNPUL1 PE=1 SV=2	DR0392	69.3	6e-11	COG2823	Predicted periplasmic or secreted lipoprotein	K15047	1e-159	565	phu:Phum_PHUM163920	heterogeneous nuclear ribonucleoprotein U-like protein 1	-	-	-
CL1071.Contig2_P.vindemmiae	4515	64	0.3297	gi|345486414|ref|XP_001606922.2|	162.2	2e-37	PREDICTED: hypothetical protein LOC100123298 [Nasonia vitripennis]	gi|345486413|ref|XM_001606872.2|	303	3e-78	PREDICTED: Nasonia vitripennis hypothetical protein LOC100123298 (LOC100123298), mRNA	sp|Q9BUJ2|HNRL1_HUMAN	391	6e-108	Heterogeneous nuclear ribonucleoprotein U-like protein 1 OS=Homo sapiens GN=HNRNPUL1 PE=1 SV=2	DR0392	69.3	6e-11	COG2823	Predicted periplasmic or secreted lipoprotein	K15047	9e-160	565	phu:Phum_PHUM163920	heterogeneous nuclear ribonucleoprotein U-like protein 1	-	-	-
CL1071.Contig3_P.vindemmiae	4107	354	2.0047	gi|345486414|ref|XP_001606922.2|	217.2	5e-54	PREDICTED: hypothetical protein LOC100123298 [Nasonia vitripennis]	gi|345486413|ref|XM_001606872.2|	303	3e-78	PREDICTED: Nasonia vitripennis hypothetical protein LOC100123298 (LOC100123298), mRNA	sp|Q9BUJ2|HNRL1_HUMAN	391	6e-108	Heterogeneous nuclear ribonucleoprotein U-like protein 1 OS=Homo sapiens GN=HNRNPUL1 PE=1 SV=2	DR0392	69.3	5e-11	COG2823	Predicted periplasmic or secreted lipoprotein	K15047	8e-160	565	phu:Phum_PHUM163920	heterogeneous nuclear ribonucleoprotein U-like protein 1	-	-	-
CL1071.Contig4_P.vindemmiae	3848	27	0.1632	gi|345486414|ref|XP_001606922.2|	162.2	1e-37	PREDICTED: hypothetical protein LOC100123298 [Nasonia vitripennis]	gi|345486413|ref|XM_001606872.2|	303	3e-78	PREDICTED: Nasonia vitripennis hypothetical protein LOC100123298 (LOC100123298), mRNA	sp|Q9BUJ2|HNRL1_HUMAN	391	5e-108	Heterogeneous nuclear ribonucleoprotein U-like protein 1 OS=Homo sapiens GN=HNRNPUL1 PE=1 SV=2	DR0392	69.3	5e-11	COG2823	Predicted periplasmic or secreted lipoprotein	K15047	8e-160	565	phu:Phum_PHUM163920	heterogeneous nuclear ribonucleoprotein U-like protein 1	-	-	-
CL1072.Contig1_P.vindemmiae	1235	5	0.0942	--	--	--	--	--	--	--	--	--	--	--	--	--	--	--	--	--	--	--	--	--	--	-	-	-
CL1072.Contig2_P.vindemmiae	1139	11	0.2246	--	--	--	--	--	--	--	--	--	--	--	--	--	--	--	--	--	--	--	--	--	--	-	-	-
CL1072.Contig3_P.vindemmiae	692	2	0.0672	--	--	--	--	--	--	--	--	--	--	--	--	--	--	--	--	--	--	--	--	--	--	-	-	-
CL1072.Contig4_P.vindemmiae	596	1	0.0390	--	--	--	--	--	--	--	--	--	--	--	--	--	--	--	--	--	--	--	--	--	--	-	-	-
CL1073.Contig1_P.vindemmiae	1543	32	0.4823	gi|345485094|ref|XP_001602455.2|	673.7	0.0	PREDICTED: hypothetical protein LOC100118500 [Nasonia vitripennis]	gi|383863571|ref|XR_143534.1|	135	6e-28	PREDICTED: Megachile rotundata uncharacterized LOC100878015 (LOC100878015), miscRNA	sp|Q9VMA7|TGO1_DROME	219	1e-56	Transport and Golgi organization protein 1 OS=Drosophila melanogaster GN=Tango1 PE=1 SV=2	aq_1006	78.2	4e-14	COG0419	ATPase involved in DNA repair	K11499	3e-18	94.0	ecb:100050180	centromere protein F	-	-	-
CL1073.Contig2_P.vindemmiae	1332	97	1.6937	gi|345485094|ref|XP_001602455.2|	630.2	6e-179	PREDICTED: hypothetical protein LOC100118500 [Nasonia vitripennis]	gi|383863571|ref|XR_143534.1|	135	5e-28	PREDICTED: Megachile rotundata uncharacterized LOC100878015 (LOC100878015), miscRNA	sp|Q9VMA7|TGO1_DROME	227	4e-59	Transport and Golgi organization protein 1 OS=Drosophila melanogaster GN=Tango1 PE=1 SV=2	aq_1006	80.1	8e-15	COG0419	ATPase involved in DNA repair	K11499	2e-18	94.0	ecb:100050180	centromere protein F	GO:0009987//cellular process	-	GO:0043231//intracellular membrane-bounded organelle;GO:0044444//cytoplasmic part
CL1074.Contig1_P.vindemmiae	4292	11	0.0596	gi|383851981|ref|XP_003701509.1|	1884	0.0	PREDICTED: RNA polymerase-associated protein CTR9 homolog [Megachile rotundata]	gi|345486397|ref|XR_134063.1|	327	2e-85	PREDICTED: Nasonia vitripennis RNA polymerase-associated protein CTR9 homolog (LOC100123036), miscRNA	sp|Q4QR29|CTR9_XENLA	1412	0.0	RNA polymerase-associated protein CTR9 homolog OS=Xenopus laevis GN=ctr9 PE=2 SV=1	SPAC27D7.14c	290	2e-77	COG0457	FOG: TPR repeat	K15176	0.0	1881	ame:413130	RNA polymerase-associated protein CTR9	-	-	-
CL1074.Contig2_P.vindemmiae	3758	3	0.0186	gi|328789632|ref|XP_396581.4|	1878.2	0.0	PREDICTED: RNA polymerase-associated protein CTR9 homolog [Apis mellifera]	gi|345486397|ref|XR_134063.1|	327	2e-85	PREDICTED: Nasonia vitripennis RNA polymerase-associated protein CTR9 homolog (LOC100123036), miscRNA	sp|Q6DEU9|CTR9_XENTR	1404	0.0	RNA polymerase-associated protein CTR9 homolog OS=Xenopus tropicalis GN=ctr9 PE=2 SV=1	SPAC27D7.14c	290	2e-77	COG0457	FOG: TPR repeat	K15176	0.0	1878	ame:413130	RNA polymerase-associated protein CTR9	-	-	-
CL1074.Contig3_P.vindemmiae	3635	26	0.1664	gi|380026141|ref|XP_003696818.1|	1861.7	0.0	PREDICTED: LOW QUALITY PROTEIN: RNA polymerase-associated protein CTR9 homolog [Apis florea]	gi|345486397|ref|XR_134063.1|	327	2e-85	PREDICTED: Nasonia vitripennis RNA polymerase-associated protein CTR9 homolog (LOC100123036), miscRNA	sp|Q4QR29|CTR9_XENLA	1410	0.0	RNA polymerase-associated protein CTR9 homolog OS=Xenopus laevis GN=ctr9 PE=2 SV=1	SPAC27D7.14c	290	2e-77	COG0457	FOG: TPR repeat	K15176	0.0	1860	ame:413130	RNA polymerase-associated protein CTR9	-	-	-
CL1074.Contig4_P.vindemmiae	725	3	0.0962	gi|156543124|ref|XP_001605583.1|	71.6	3e-11	PREDICTED: RNA polymerase-associated protein CTR9 homolog [Nasonia vitripennis]	gi|403221595|dbj|AP011947.1|	69.9	1e-08	Theileria orientalis strain Shintoku DNA, chromosome 2, complete genome	sp|Q08170|SRSF4_HUMAN	120	2e-27	Serine/arginine-rich splicing factor 4 OS=Homo sapiens GN=SRSF4 PE=1 SV=2	XF1267	88.2	1e-17	COG5297	Cellobiohydrolase A (1,4-beta-cellobiosidase A)	K15176	4e-35	148	nvi:100121981	RNA polymerase-associated protein CTR9	-	-	-
CL1075.Contig1_P.vindemmiae	4234	45	0.2472	gi|156542723|ref|XP_001603984.1|	679.1	0.0	PREDICTED: innexin inx1-like [Nasonia vitripennis]	gi|345496312|ref|XM_001603934.2|	599	1e-167	PREDICTED: Nasonia vitripennis innexin inx1-like (LOC100120333), mRNA	sp|P27716|INX1_DROME	515	4e-145	Innexin inx1 OS=Drosophila melanogaster GN=ogre PE=1 SV=1	--	--	--	--	--	--	--	--	--	--	GO:0007602//phototransduction;GO:0007399//nervous system development;GO:0007632//visual behavior	-	GO:0005921//gap junction;GO:0016323//basolateral plasma membrane;GO:0016021//integral to membrane
CL1075.Contig2_P.vindemmiae	4105	82	0.4646	gi|156542723|ref|XP_001603984.1|	679.1	0.0	PREDICTED: innexin inx1-like [Nasonia vitripennis]	gi|345496312|ref|XM_001603934.2|	599	1e-167	PREDICTED: Nasonia vitripennis innexin inx1-like (LOC100120333), mRNA	sp|P27716|INX1_DROME	515	3e-145	Innexin inx1 OS=Drosophila melanogaster GN=ogre PE=1 SV=1	--	--	--	--	--	K13172	3e-08	62.4	oaa:100075123	serine/arginine repetitive matrix protein 2	GO:0007602//phototransduction;GO:0007399//nervous system development;GO:0007632//visual behavior	-	GO:0005921//gap junction;GO:0016323//basolateral plasma membrane;GO:0016021//integral to membrane
CL1076.Contig1_P.vindemmiae	3060	78	0.5928	gi|281210383|gb|EFA84549.1|	540.4	1e-151	P-type ATPase [Polysphondylium pallidum PN500]	gi|66811309|ref|XM_634271.1|	81.8	2e-11	Dictyostelium discoideum AX4 P-type ATPase (patB) mRNA, complete cds	sp|P54679|PMA1_DICDI	510	6e-144	Probable plasma membrane ATPase OS=Dictyostelium discoideum GN=patB PE=2 SV=2	SPAC1071.10c	1302	0.0	COG0474	Cation transport ATPase	K01537	2e-67	258	cel:ZK256.1	Ca2+-transporting ATPase [EC:3.6.3.8]	-	GO:0016787//hydrolase activity	-
CL1076.Contig2_P.vindemmiae	2998	358	2.7772	gi|281210383|gb|EFA84549.1|	541.6	8e-152	P-type ATPase [Polysphondylium pallidum PN500]	gi|66811309|ref|XM_634271.1|	81.8	2e-11	Dictyostelium discoideum AX4 P-type ATPase (patB) mRNA, complete cds	sp|P54679|PMA1_DICDI	511	4e-144	Probable plasma membrane ATPase OS=Dictyostelium discoideum GN=patB PE=2 SV=2	SPAC1071.10c	1317	0.0	COG0474	Cation transport ATPase	K01537	2e-67	258	cel:ZK256.1	Ca2+-transporting ATPase [EC:3.6.3.8]	-	GO:0016787//hydrolase activity	-
CL1077.Contig1_P.vindemmiae	715	61	1.9842	--	--	--	--	--	--	--	--	--	--	--	--	--	--	--	--	--	--	--	--	--	--	-	-	-
CL1077.Contig2_P.vindemmiae	542	65	2.7892	gi|156547573|ref|XP_001601187.1|	58.2	2e-07	PREDICTED: hypothetical protein LOC100119015 [Nasonia vitripennis]	--	--	--	--	--	--	--	--	--	--	--	--	--	--	--	--	--	--	-	-	-
CL1077.Contig3_P.vindemmiae	462	19	0.9565	--	--	--	--	--	--	--	--	--	--	--	--	--	--	--	--	--	--	--	--	--	--	-	-	-
CL1078.Contig1_P.vindemmiae	385	12	0.7249	--	--	--	--	--	--	--	--	--	--	--	--	--	--	--	--	--	--	--	--	--	--	-	-	-
CL1078.Contig2_P.vindemmiae	248	5	0.4689	--	--	--	--	--	--	--	--	--	--	--	--	--	--	--	--	--	--	--	--	--	--	-	-	-
CL1079.Contig1_P.vindemmiae	1733	67	0.8992	gi|209882003|ref|XP_002142439.1|	64.3	2e-08	RNA recognition motif. family protein [Cryptosporidium muris RN66] >gi|209558045|gb|EEA08090.1| RNA recognition motif. family protein [Cryptosporidium muris RN66]	--	--	--	--	sp|Q9NZW4|DSPP_HUMAN	74.3	8e-13	Dentin sialophosphoprotein OS=Homo sapiens GN=DSPP PE=1 SV=2	SA1562	51.6	4e-06	COG1674	DNA segregation ATPase FtsK/SpoIIIE and related proteins	K10747	8e-09	62.8	nvi:100122984	DNA ligase 1 [EC:6.5.1.1]	-	-	-
CL1079.Contig2_P.vindemmiae	1934	122	1.4671	gi|354481857|ref|XP_003503117.1|	60.1	4e-07	PREDICTED: hypothetical protein LOC100763491 [Cricetulus griseus]	--	--	--	--	sp|Q54KX0|GTAN_DICDI	75.5	4e-13	GATA zinc finger domain-containing protein 14 OS=Dictyostelium discoideum GN=gtaN PE=4 SV=1	--	--	--	--	--	K10747	4e-09	63.9	nvi:100122984	DNA ligase 1 [EC:6.5.1.1]	-	-	-
CL108.Contig1_P.vindemmiae	4578	23	0.1168	gi|229577115|ref|NP_001153430.1|	694.1	0.0	casein kinase II alpha subunit [Nasonia vitripennis] >gi|229577119|ref|NP_001153431.1| casein kinase II alpha subunit [Nasonia vitripennis]	gi|229577118|ref|NM_001159959.1|	1055	0.0	Nasonia vitripennis casein kinase II alpha subunit (Ckiialpha), transcript variant 2, mRNA	sp|O76484|CSK2A_SPOFR	661	0.0	Casein kinase II subunit alpha OS=Spodoptera frugiperda PE=2 SV=1	SPAC1687.15	139	3e-32	COG0515	Serine/threonine protein kinase	K03097	0.0	694	nvi:100121624	casein kinase II subunit alpha [EC:2.7.11.1]	GO:0016055//Wnt receptor signaling pathway;GO:0006468//protein phosphorylation	GO:0008353//RNA polymerase II carboxy-terminal domain kinase activity;GO:0005524//ATP binding	-
CL108.Contig2_P.vindemmiae	4414	225	1.1855	gi|229577115|ref|NP_001153430.1|	694.1	0.0	casein kinase II alpha subunit [Nasonia vitripennis] >gi|229577119|ref|NP_001153431.1| casein kinase II alpha subunit [Nasonia vitripennis]	gi|229577118|ref|NM_001159959.1|	1055	0.0	Nasonia vitripennis casein kinase II alpha subunit (Ckiialpha), transcript variant 2, mRNA	sp|O76484|CSK2A_SPOFR	661	0.0	Casein kinase II subunit alpha OS=Spodoptera frugiperda PE=2 SV=1	SPAC1687.15	139	3e-32	COG0515	Serine/threonine protein kinase	K03097	0.0	694	nvi:100121624	casein kinase II subunit alpha [EC:2.7.11.1]	GO:0016055//Wnt receptor signaling pathway;GO:0006468//protein phosphorylation	GO:0008353//RNA polymerase II carboxy-terminal domain kinase activity;GO:0005524//ATP binding	-
CL108.Contig3_P.vindemmiae	2695	61	0.5264	gi|229577115|ref|NP_001153430.1|	694.1	0.0	casein kinase II alpha subunit [Nasonia vitripennis] >gi|229577119|ref|NP_001153431.1| casein kinase II alpha subunit [Nasonia vitripennis]	gi|229577114|ref|NM_001159958.1|	993	0.0	Nasonia vitripennis casein kinase II alpha subunit (Ckiialpha), transcript variant 1, mRNA	sp|O76484|CSK2A_SPOFR	661	0.0	Casein kinase II subunit alpha OS=Spodoptera frugiperda PE=2 SV=1	SPAC1687.15	139	2e-32	COG0515	Serine/threonine protein kinase	K03097	0.0	694	nvi:100121624	casein kinase II subunit alpha [EC:2.7.11.1]	GO:0016055//Wnt receptor signaling pathway;GO:0006468//protein phosphorylation	GO:0008353//RNA polymerase II carboxy-terminal domain kinase activity;GO:0005524//ATP binding	-
CL108.Contig4_P.vindemmiae	2531	62	0.5697	gi|229577115|ref|NP_001153430.1|	694.1	0.0	casein kinase II alpha subunit [Nasonia vitripennis] >gi|229577119|ref|NP_001153431.1| casein kinase II alpha subunit [Nasonia vitripennis]	gi|229577114|ref|NM_001159958.1|	993	0.0	Nasonia vitripennis casein kinase II alpha subunit (Ckiialpha), transcript variant 1, mRNA	sp|O76484|CSK2A_SPOFR	661	0.0	Casein kinase II subunit alpha OS=Spodoptera frugiperda PE=2 SV=1	SPAC1687.15	139	2e-32	COG0515	Serine/threonine protein kinase	K03097	0.0	694	nvi:100121624	casein kinase II subunit alpha [EC:2.7.11.1]	GO:0016055//Wnt receptor signaling pathway;GO:0006468//protein phosphorylation	GO:0008353//RNA polymerase II carboxy-terminal domain kinase activity;GO:0005524//ATP binding	-
CL108.Contig5_P.vindemmiae	2230	25	0.2607	gi|229577115|ref|NP_001153430.1|	694.1	0.0	casein kinase II alpha subunit [Nasonia vitripennis] >gi|229577119|ref|NP_001153431.1| casein kinase II alpha subunit [Nasonia vitripennis]	gi|229577114|ref|NM_001159958.1|	1398	0.0	Nasonia vitripennis casein kinase II alpha subunit (Ckiialpha), transcript variant 1, mRNA	sp|O76484|CSK2A_SPOFR	661	0.0	Casein kinase II subunit alpha OS=Spodoptera frugiperda PE=2 SV=1	SPAC1687.15	139	2e-32	COG0515	Serine/threonine protein kinase	K03097	0.0	694	nvi:100121624	casein kinase II subunit alpha [EC:2.7.11.1]	GO:0016055//Wnt receptor signaling pathway;GO:0006468//protein phosphorylation	GO:0008353//RNA polymerase II carboxy-terminal domain kinase activity;GO:0005524//ATP binding	-
CL108.Contig6_P.vindemmiae	2066	29	0.3265	gi|229577115|ref|NP_001153430.1|	694.1	0.0	casein kinase II alpha subunit [Nasonia vitripennis] >gi|229577119|ref|NP_001153431.1| casein kinase II alpha subunit [Nasonia vitripennis]	gi|229577114|ref|NM_001159958.1|	1398	0.0	Nasonia vitripennis casein kinase II alpha subunit (Ckiialpha), transcript variant 1, mRNA	sp|O76484|CSK2A_SPOFR	661	0.0	Casein kinase II subunit alpha OS=Spodoptera frugiperda PE=2 SV=1	SPAC1687.15	139	1e-32	COG0515	Serine/threonine protein kinase	K03097	0.0	694	nvi:100121624	casein kinase II subunit alpha [EC:2.7.11.1]	GO:0016055//Wnt receptor signaling pathway;GO:0006468//protein phosphorylation	GO:0008353//RNA polymerase II carboxy-terminal domain kinase activity;GO:0005524//ATP binding	-
CL1080.Contig1_P.vindemmiae	3369	48	0.3314	gi|345488870|ref|XP_001602543.2|	452.2	0.0	PREDICTED: GPI ethanolamine phosphate transferase 1-like [Nasonia vitripennis]	gi|380025929|ref|XM_003696668.1|	83.8	4e-12	PREDICTED: Apis florea GPI ethanolamine phosphate transferase 1-like (LOC100870284), mRNA	sp|O95427|PIGN_HUMAN	311	2e-121	GPI ethanolamine phosphate transferase 1 OS=Homo sapiens GN=PIGN PE=1 SV=1	YKL165c	271	4e-72	COG1524	Uncharacterized proteins of the AP superfamily	K05285	0.0	800	nvi:100118617	phosphatidylinositol glycan, class N [EC:2.7.-.-]	GO:0006497//protein lipidation	-	-
CL1080.Contig2_P.vindemmiae	2865	18	0.1461	gi|345488870|ref|XP_001602543.2|	452.2	0.0	PREDICTED: GPI ethanolamine phosphate transferase 1-like [Nasonia vitripennis]	gi|380025929|ref|XM_003696668.1|	83.8	4e-12	PREDICTED: Apis florea GPI ethanolamine phosphate transferase 1-like (LOC100870284), mRNA	sp|O95427|PIGN_HUMAN	177	2e-81	GPI ethanolamine phosphate transferase 1 OS=Homo sapiens GN=PIGN PE=1 SV=1	YKL165c	139	4e-32	COG1524	Uncharacterized proteins of the AP superfamily	K05285	0.0	588	nvi:100118617	phosphatidylinositol glycan, class N [EC:2.7.-.-]	GO:0006464//cellular protein modification process	-	-
CL1080.Contig3_P.vindemmiae	604	11	0.4236	gi|345488870|ref|XP_001602543.2|	245.0	1e-63	PREDICTED: GPI ethanolamine phosphate transferase 1-like [Nasonia vitripennis]	gi|345488869|ref|XM_001602493.2|	176	7e-41	PREDICTED: Nasonia vitripennis hypothetical protein LOC100118617 (LOC100118617), mRNA	sp|Q9R1S3|PIGN_MOUSE	147	1e-35	GPI ethanolamine phosphate transferase 1 OS=Mus musculus GN=Pign PE=2 SV=2	YKL165c	144	1e-34	COG1524	Uncharacterized proteins of the AP superfamily	K05285	4e-58	224	nvi:100118617	phosphatidylinositol glycan, class N [EC:2.7.-.-]	GO:0008152//metabolic process	GO:0003824//catalytic activity	-
CL1081.Contig1_P.vindemmiae	4691	2972	14.7348	gi|156554524|ref|XP_001605295.1|	1560.8	0.0	PREDICTED: transcription intermediary factor 1-alpha-like [Nasonia vitripennis]	gi|156554523|ref|XM_001605245.1|	345	1e-90	PREDICTED: Nasonia vitripennis transcription intermediary factor 1-alpha-like (LOC100121684), mRNA	sp|Q6E2N3|TRI33_DANRE	365	5e-100	E3 ubiquitin-protein ligase TRIM33 OS=Danio rerio GN=trim33 PE=2 SV=1	SPAC631.02	59.3	6e-08	COG5076	Transcription factor involved in chromatin remodeling, contains bromodomain	K08883	0.0	1560	nvi:100121684	tripartite motif-containing protein 33 [EC:6.3.2.19]	GO:0048812//neuron projection morphogenesis;GO:0048667//cell morphogenesis involved in neuron differentiation	GO:0005488//binding	GO:0005622//intracellular
CL1081.Contig2_P.vindemmiae	2291	64	0.6497	gi|156554524|ref|XP_001605295.1|	843.2	0.0	PREDICTED: transcription intermediary factor 1-alpha-like [Nasonia vitripennis]	gi|156554523|ref|XM_001605245.1|	268	1e-67	PREDICTED: Nasonia vitripennis transcription intermediary factor 1-alpha-like (LOC100121684), mRNA	sp|Q56R14|TRI33_XENLA	231	4e-60	E3 ubiquitin-protein ligase TRIM33 OS=Xenopus laevis GN=trim33 PE=1 SV=1	--	--	--	--	--	K08883	0.0	843	nvi:100121684	tripartite motif-containing protein 33 [EC:6.3.2.19]	-	GO:0046872//metal ion binding	-
CL1082.Contig1_P.vindemmiae	2359	119	1.1732	gi|307178086|gb|EFN66913.1|	308.1	1e-81	M-phase phosphoprotein 1 [Camponotus floridanus]	gi|345492510|ref|XM_001600905.2|	77.8	2e-10	PREDICTED: Nasonia vitripennis calcium channel flower-like (LOC100116465), mRNA	sp|B4MXW6|FLOWR_DROWI	168	4e-41	Calcium channel flower OS=Drosophila willistoni GN=flower PE=3 SV=2	--	--	--	--	--	--	--	--	--	--	GO:0009987//cellular process;GO:0006810//transport	-	GO:0016021//integral to membrane
CL1082.Contig2_P.vindemmiae	2198	356	3.7669	gi|322796985|gb|EFZ19301.1|	290.8	1e-76	hypothetical protein SINV_07173 [Solenopsis invicta]	gi|345492510|ref|XM_001600905.2|	77.8	2e-10	PREDICTED: Nasonia vitripennis calcium channel flower-like (LOC100116465), mRNA	sp|B4J043|FLOWR_DROGR	184	9e-46	Calcium channel flower OS=Drosophila grimshawi GN=flower PE=3 SV=2	--	--	--	--	--	--	--	--	--	--	GO:0009987//cellular process;GO:0006810//transport	-	GO:0016021//integral to membrane
CL1083.Contig1_P.vindemmiae	499	28	1.3050	--	--	--	--	--	--	--	--	--	--	--	--	--	--	--	--	--	--	--	--	--	--	-	-	-
CL1083.Contig2_P.vindemmiae	355	22	1.4413	--	--	--	--	--	--	--	--	--	--	--	--	--	--	--	--	--	--	--	--	--	--	-	-	-
CL1084.Contig1_P.vindemmiae	5858	3123	12.3989	gi|345493229|ref|XP_001605438.2|	822.0	0.0	PREDICTED: regulatory-associated protein of mTOR-like isoform 1 [Nasonia vitripennis]	gi|345493228|ref|XM_001605388.2|	2319	0.0	PREDICTED: Nasonia vitripennis regulatory-associated protein of mTOR-like, transcript variant 1 (LOC100121829), mRNA	sp|Q8N122|RPTOR_HUMAN	787	0.0	Regulatory-associated protein of mTOR OS=Homo sapiens GN=RPTOR PE=1 SV=1	--	--	--	--	--	K07204	0.0	1389	ame:551668	regulatory associated protein of mTOR	-	-	-
CL1084.Contig2_P.vindemmiae	2710	30	0.2575	gi|91089043|ref|XP_969794.1|	463.8	0.0	PREDICTED: similar to raptor [Tribolium castaneum] >gi|270012399|gb|EFA08847.1| hypothetical protein TcasGA2_TC006548 [Tribolium castaneum]	gi|345493226|ref|XM_003426978.1|	2000	0.0	PREDICTED: Nasonia vitripennis regulatory-associated protein of mTOR-like, transcript variant 2 (LOC100121829), mRNA	sp|Q8N122|RPTOR_HUMAN	639	0.0	Regulatory-associated protein of mTOR OS=Homo sapiens GN=RPTOR PE=1 SV=1	--	--	--	--	--	K07204	0.0	645	tca:658299	regulatory associated protein of mTOR	GO:0001938//positive regulation of endothelial cell proliferation;GO:0008286//insulin receptor signaling pathway;GO:0045945//positive regulation of transcription from RNA polymerase III promoter;GO:0031669//cellular response to nutrient levels;GO:0007050//cell cycle arrest;GO:0032008//positive regulation of TOR signaling cascade;GO:0008361//regulation of cell size;GO:0071902//positive regulation …	GO:0019901//protein kinase binding;GO:0001156//TFIIIC-class transcription factor binding;GO:0001032//RNA polymerase III type 3 promoter DNA binding;GO:0001031//RNA polymerase III type 2 promoter DNA binding;GO:0071889//14-3-3 protein binding;GO:0001030//RNA polymerase III type 1 promoter DNA binding;GO:0032403//protein complex binding	GO:0005764//lysosome;GO:0005829//cytosol;GO:0030425//dendrite;GO:0043025//neuronal cell body;GO:0031931//TORC1 complex
CL1085.Contig10_P.vindemmiae	1783	8	0.1044	gi|345482464|ref|XP_003424602.1|	779.2	0.0	PREDICTED: protein RMD5 homolog A-like isoform 2 [Nasonia vitripennis]	gi|345482463|ref|XM_003424554.1|	1342	0.0	PREDICTED: Nasonia vitripennis protein RMD5 homolog A-like, transcript variant 2 (LOC100124228), mRNA	sp|Q640V2|RMD5A_XENTR	446	1e-124	Protein RMD5 homolog A OS=Xenopus tropicalis GN=rmnd5a PE=2 SV=1	SPBC29A3.03c	183	7e-46	COG5109	Uncharacterized conserved protein, contains RING Zn-finger	--	--	--	--	--	-	-	-
CL1085.Contig11_P.vindemmiae	1765	6	0.0791	gi|156537908|ref|XP_001608290.1|	767.7	0.0	PREDICTED: protein RMD5 homolog A-like isoform 1 [Nasonia vitripennis]	gi|345482462|ref|XM_001608240.2|	1306	0.0	PREDICTED: Nasonia vitripennis protein RMD5 homolog A-like, transcript variant 1 (LOC100124228), mRNA	sp|Q640V2|RMD5A_XENTR	452	1e-126	Protein RMD5 homolog A OS=Xenopus tropicalis GN=rmnd5a PE=2 SV=1	SPBC29A3.03c	183	7e-46	COG5109	Uncharacterized conserved protein, contains RING Zn-finger	--	--	--	--	--	-	-	-
CL1085.Contig12_P.vindemmiae	1368	18	0.3060	gi|345482464|ref|XP_003424602.1|	62.0	7e-08	PREDICTED: protein RMD5 homolog A-like isoform 2 [Nasonia vitripennis]	gi|345482463|ref|XM_003424554.1|	216	2e-52	PREDICTED: Nasonia vitripennis protein RMD5 homolog A-like, transcript variant 2 (LOC100124228), mRNA	--	--	--	--	--	--	--	--	--	--	--	--	--	--	-	-	-
CL1085.Contig1_P.vindemmiae	2611	68	0.6057	gi|345482464|ref|XP_003424602.1|	779.2	0.0	PREDICTED: protein RMD5 homolog A-like isoform 2 [Nasonia vitripennis]	gi|345482463|ref|XM_003424554.1|	1368	0.0	PREDICTED: Nasonia vitripennis protein RMD5 homolog A-like, transcript variant 2 (LOC100124228), mRNA	sp|Q640V2|RMD5A_XENTR	446	2e-124	Protein RMD5 homolog A OS=Xenopus tropicalis GN=rmnd5a PE=2 SV=1	SPBC29A3.03c	183	1e-45	COG5109	Uncharacterized conserved protein, contains RING Zn-finger	--	--	--	--	--	-	-	-
CL1085.Contig2_P.vindemmiae	954	13	0.3169	gi|345482464|ref|XP_003424602.1|	62.0	4e-08	PREDICTED: protein RMD5 homolog A-like isoform 2 [Nasonia vitripennis]	gi|345482463|ref|XM_003424554.1|	216	1e-52	PREDICTED: Nasonia vitripennis protein RMD5 homolog A-like, transcript variant 2 (LOC100124228), mRNA	--	--	--	--	--	--	--	--	--	--	--	--	--	--	-	-	-
CL1085.Contig3_P.vindemmiae	954	1	0.0244	gi|345482464|ref|XP_003424602.1|	62.0	4e-08	PREDICTED: protein RMD5 homolog A-like isoform 2 [Nasonia vitripennis]	gi|345482463|ref|XM_003424554.1|	190	7e-45	PREDICTED: Nasonia vitripennis protein RMD5 homolog A-like, transcript variant 2 (LOC100124228), mRNA	--	--	--	--	--	--	--	--	--	--	--	--	--	--	-	-	-
CL1085.Contig4_P.vindemmiae	540	1	0.0431	gi|345482464|ref|XP_003424602.1|	62.0	1e-08	PREDICTED: protein RMD5 homolog A-like isoform 2 [Nasonia vitripennis]	gi|345482463|ref|XM_003424554.1|	190	4e-45	PREDICTED: Nasonia vitripennis protein RMD5 homolog A-like, transcript variant 2 (LOC100124228), mRNA	--	--	--	--	--	--	--	--	--	--	--	--	--	--	-	-	-
CL1085.Contig5_P.vindemmiae	2593	7	0.0628	gi|156537908|ref|XP_001608290.1|	767.7	0.0	PREDICTED: protein RMD5 homolog A-like isoform 1 [Nasonia vitripennis]	gi|345482462|ref|XM_001608240.2|	1332	0.0	PREDICTED: Nasonia vitripennis protein RMD5 homolog A-like, transcript variant 1 (LOC100124228), mRNA	sp|Q640V2|RMD5A_XENTR	452	2e-126	Protein RMD5 homolog A OS=Xenopus tropicalis GN=rmnd5a PE=2 SV=1	SPBC29A3.03c	183	1e-45	COG5109	Uncharacterized conserved protein, contains RING Zn-finger	--	--	--	--	--	-	-	-
CL1085.Contig6_P.vindemmiae	2197	11	0.1164	gi|345482464|ref|XP_003424602.1|	779.2	0.0	PREDICTED: protein RMD5 homolog A-like isoform 2 [Nasonia vitripennis]	gi|345482463|ref|XM_003424554.1|	1342	0.0	PREDICTED: Nasonia vitripennis protein RMD5 homolog A-like, transcript variant 2 (LOC100124228), mRNA	sp|Q640V2|RMD5A_XENTR	446	1e-124	Protein RMD5 homolog A OS=Xenopus tropicalis GN=rmnd5a PE=2 SV=1	SPBC29A3.03c	183	9e-46	COG5109	Uncharacterized conserved protein, contains RING Zn-finger	--	--	--	--	--	-	-	-
CL1085.Contig7_P.vindemmiae	2197	8	0.0847	gi|345482464|ref|XP_003424602.1|	779.2	0.0	PREDICTED: protein RMD5 homolog A-like isoform 2 [Nasonia vitripennis]	gi|345482463|ref|XM_003424554.1|	1368	0.0	PREDICTED: Nasonia vitripennis protein RMD5 homolog A-like, transcript variant 2 (LOC100124228), mRNA	sp|Q640V2|RMD5A_XENTR	446	1e-124	Protein RMD5 homolog A OS=Xenopus tropicalis GN=rmnd5a PE=2 SV=1	SPBC29A3.03c	183	9e-46	COG5109	Uncharacterized conserved protein, contains RING Zn-finger	--	--	--	--	--	-	-	-
CL1085.Contig8_P.vindemmiae	2179	13	0.1388	gi|156537908|ref|XP_001608290.1|	767.7	0.0	PREDICTED: protein RMD5 homolog A-like isoform 1 [Nasonia vitripennis]	gi|345482462|ref|XM_001608240.2|	1306	0.0	PREDICTED: Nasonia vitripennis protein RMD5 homolog A-like, transcript variant 1 (LOC100124228), mRNA	sp|Q640V2|RMD5A_XENTR	452	1e-126	Protein RMD5 homolog A OS=Xenopus tropicalis GN=rmnd5a PE=2 SV=1	SPBC29A3.03c	183	9e-46	COG5109	Uncharacterized conserved protein, contains RING Zn-finger	--	--	--	--	--	-	-	-
CL1085.Contig9_P.vindemmiae	2179	9	0.0961	gi|156537908|ref|XP_001608290.1|	767.7	0.0	PREDICTED: protein RMD5 homolog A-like isoform 1 [Nasonia vitripennis]	gi|345482462|ref|XM_001608240.2|	1332	0.0	PREDICTED: Nasonia vitripennis protein RMD5 homolog A-like, transcript variant 1 (LOC100124228), mRNA	sp|Q640V2|RMD5A_XENTR	452	1e-126	Protein RMD5 homolog A OS=Xenopus tropicalis GN=rmnd5a PE=2 SV=1	SPBC29A3.03c	183	9e-46	COG5109	Uncharacterized conserved protein, contains RING Zn-finger	--	--	--	--	--	-	-	-
CL1086.Contig1_P.vindemmiae	423	15	0.8247	--	--	--	--	--	--	--	--	--	--	--	--	--	--	--	--	--	--	--	--	--	--	-	-	-
CL1086.Contig2_P.vindemmiae	378	9	0.5537	--	--	--	--	--	--	--	--	--	--	--	--	--	--	--	--	--	--	--	--	--	--	-	-	-
CL1087.Contig1_P.vindemmiae	2882	87	0.7021	gi|156555259|ref|XP_001600568.1|	629.0	3e-178	PREDICTED: E3 ubiquitin-protein ligase NRDP1-like isoform 1 [Nasonia vitripennis] >gi|345495060|ref|XP_003427426.1| PREDICTED: E3 ubiquitin-protein ligase NRDP1-like isoform 2 [Nasonia vitripennis]	gi|345495059|ref|XM_003427378.1|	480	1e-131	PREDICTED: Nasonia vitripennis E3 ubiquitin-protein ligase NRDP1-like, transcript variant 2 (LOC100118782), mRNA	sp|Q5FWL3|RNF41_XENLA	422	2e-117	E3 ubiquitin-protein ligase NRDP1 OS=Xenopus laevis GN=rnf41 PE=2 SV=1	--	--	--	--	--	K11981	5e-179	629	nvi:100118782	E3 ubiquitin-protein ligase NRDP1 [EC:6.3.2.19]	GO:0051445//regulation of meiotic cell cycle;GO:0016567//protein ubiquitination	GO:0031386//protein tag;GO:0005515//protein binding;GO:0004842//ubiquitin-protein ligase activity;GO:0008270//zinc ion binding	-
CL1087.Contig2_P.vindemmiae	2785	17	0.1420	gi|156555259|ref|XP_001600568.1|	572.0	5e-161	PREDICTED: E3 ubiquitin-protein ligase NRDP1-like isoform 1 [Nasonia vitripennis] >gi|345495060|ref|XP_003427426.1| PREDICTED: E3 ubiquitin-protein ligase NRDP1-like isoform 2 [Nasonia vitripennis]	gi|345495059|ref|XM_003427378.1|	426	1e-115	PREDICTED: Nasonia vitripennis E3 ubiquitin-protein ligase NRDP1-like, transcript variant 2 (LOC100118782), mRNA	sp|Q5FWL3|RNF41_XENLA	372	2e-102	E3 ubiquitin-protein ligase NRDP1 OS=Xenopus laevis GN=rnf41 PE=2 SV=1	--	--	--	--	--	K11981	8e-162	572	nvi:100118782	E3 ubiquitin-protein ligase NRDP1 [EC:6.3.2.19]	GO:0051445//regulation of meiotic cell cycle;GO:0016567//protein ubiquitination	GO:0031386//protein tag;GO:0005515//protein binding;GO:0004842//ubiquitin-protein ligase activity;GO:0008270//zinc ion binding	-
CL1087.Contig3_P.vindemmiae	2685	9	0.0780	gi|156555259|ref|XP_001600568.1|	629.0	3e-178	PREDICTED: E3 ubiquitin-protein ligase NRDP1-like isoform 1 [Nasonia vitripennis] >gi|345495060|ref|XP_003427426.1| PREDICTED: E3 ubiquitin-protein ligase NRDP1-like isoform 2 [Nasonia vitripennis]	gi|345495059|ref|XM_003427378.1|	480	1e-131	PREDICTED: Nasonia vitripennis E3 ubiquitin-protein ligase NRDP1-like, transcript variant 2 (LOC100118782), mRNA	sp|Q5FWL3|RNF41_XENLA	422	2e-117	E3 ubiquitin-protein ligase NRDP1 OS=Xenopus laevis GN=rnf41 PE=2 SV=1	--	--	--	--	--	K11981	5e-179	629	nvi:100118782	E3 ubiquitin-protein ligase NRDP1 [EC:6.3.2.19]	GO:0051445//regulation of meiotic cell cycle;GO:0016567//protein ubiquitination	GO:0031386//protein tag;GO:0005515//protein binding;GO:0004842//ubiquitin-protein ligase activity;GO:0008270//zinc ion binding	-
CL1087.Contig4_P.vindemmiae	2588	8	0.0719	gi|156555259|ref|XP_001600568.1|	572.0	5e-161	PREDICTED: E3 ubiquitin-protein ligase NRDP1-like isoform 1 [Nasonia vitripennis] >gi|345495060|ref|XP_003427426.1| PREDICTED: E3 ubiquitin-protein ligase NRDP1-like isoform 2 [Nasonia vitripennis]	gi|345495059|ref|XM_003427378.1|	426	1e-115	PREDICTED: Nasonia vitripennis E3 ubiquitin-protein ligase NRDP1-like, transcript variant 2 (LOC100118782), mRNA	sp|Q5FWL3|RNF41_XENLA	372	2e-102	E3 ubiquitin-protein ligase NRDP1 OS=Xenopus laevis GN=rnf41 PE=2 SV=1	--	--	--	--	--	K11981	7e-162	572	nvi:100118782	E3 ubiquitin-protein ligase NRDP1 [EC:6.3.2.19]	GO:0051445//regulation of meiotic cell cycle;GO:0016567//protein ubiquitination	GO:0031386//protein tag;GO:0005515//protein binding;GO:0004842//ubiquitin-protein ligase activity;GO:0008270//zinc ion binding	-
CL1088.Contig1_P.vindemmiae	2725	3	0.0256	gi|345482645|ref|XP_001607845.2|	554.7	8e-156	PREDICTED: hypothetical protein LOC100124029 [Nasonia vitripennis]	gi|345482644|ref|XM_001607795.2|	103	4e-18	PREDICTED: Nasonia vitripennis hypothetical protein LOC100124029 (LOC100124029), mRNA	sp|Q05049|MUC1_XENLA	60.8	2e-08	Integumentary mucin C.1 (Fragment) OS=Xenopus laevis PE=2 SV=1	--	--	--	--	--	K12605	3e-129	463	ame:552826	CCR4-NOT transcription complex subunit 2	-	-	-
CL1088.Contig2_P.vindemmiae	2632	24	0.2121	gi|345482645|ref|XP_001607845.2|	554.7	8e-156	PREDICTED: hypothetical protein LOC100124029 [Nasonia vitripennis]	gi|345482644|ref|XM_001607795.2|	103	4e-18	PREDICTED: Nasonia vitripennis hypothetical protein LOC100124029 (LOC100124029), mRNA	sp|Q05049|MUC1_XENLA	60.8	1e-08	Integumentary mucin C.1 (Fragment) OS=Xenopus laevis PE=2 SV=1	--	--	--	--	--	K12605	3e-129	463	ame:552826	CCR4-NOT transcription complex subunit 2	-	-	-
CL1088.Contig3_P.vindemmiae	2631	30	0.2652	gi|345482645|ref|XP_001607845.2|	572.8	3e-161	PREDICTED: hypothetical protein LOC100124029 [Nasonia vitripennis]	gi|345482644|ref|XM_001607795.2|	121	2e-23	PREDICTED: Nasonia vitripennis hypothetical protein LOC100124029 (LOC100124029), mRNA	sp|Q05049|MUC1_XENLA	60.8	1e-08	Integumentary mucin C.1 (Fragment) OS=Xenopus laevis PE=2 SV=1	--	--	--	--	--	K12605	1e-127	458	ame:552826	CCR4-NOT transcription complex subunit 2	-	-	-
CL1088.Contig4_P.vindemmiae	2538	3	0.0275	gi|345482645|ref|XP_001607845.2|	572.8	2e-161	PREDICTED: hypothetical protein LOC100124029 [Nasonia vitripennis]	gi|345482644|ref|XM_001607795.2|	121	2e-23	PREDICTED: Nasonia vitripennis hypothetical protein LOC100124029 (LOC100124029), mRNA	sp|Q05049|MUC1_XENLA	60.8	1e-08	Integumentary mucin C.1 (Fragment) OS=Xenopus laevis PE=2 SV=1	--	--	--	--	--	K12605	1e-127	458	ame:552826	CCR4-NOT transcription complex subunit 2	-	-	-
CL1089.Contig1_P.vindemmiae	2857	19	0.1547	gi|345481372|ref|XP_001602081.2|	34.7	2e-166	PREDICTED: palmitoyltransferase ZDHHC2-like [Nasonia vitripennis]	gi|345481371|ref|XM_001602031.2|	797	0.0	PREDICTED: Nasonia vitripennis palmitoyltransferase ZDHHC2-like (LOC100117986), mRNA	sp|Q5FWL7|ZDH15_XENLA	361	6e-99	Palmitoyltransferase ZDHHC15 OS=Xenopus laevis GN=zdhhc15 PE=2 SV=1	SPBC2F12.15c	142	4e-33	COG5273	Uncharacterized protein containing DHHC-type Zn finger	K05766	1e-14	82.8	spu:575378	slingshot	GO:0018345//protein palmitoylation	GO:0046872//metal ion binding;GO:0019706//protein-cysteine S-palmitoleyltransferase activity	GO:0005886//plasma membrane
CL1089.Contig2_P.vindemmiae	2804	67	0.5557	gi|345481372|ref|XP_001602081.2|	630.2	1e-178	PREDICTED: palmitoyltransferase ZDHHC2-like [Nasonia vitripennis]	gi|345481371|ref|XM_001602031.2|	896	0.0	PREDICTED: Nasonia vitripennis palmitoyltransferase ZDHHC2-like (LOC100117986), mRNA	sp|Q9UIJ5|ZDHC2_HUMAN	350	8e-96	Palmitoyltransferase ZDHHC2 OS=Homo sapiens GN=ZDHHC2 PE=2 SV=1	SPBC2F12.15c	142	4e-33	COG5273	Uncharacterized protein containing DHHC-type Zn finger	K05766	1e-14	82.8	spu:575378	slingshot	-	GO:0046872//metal ion binding;GO:0016491//oxidoreductase activity	-
CL1089.Contig3_P.vindemmiae	2717	103	0.8817	gi|345481372|ref|XP_001602081.2|	571.2	9e-161	PREDICTED: palmitoyltransferase ZDHHC2-like [Nasonia vitripennis]	gi|345481371|ref|XM_001602031.2|	795	0.0	PREDICTED: Nasonia vitripennis palmitoyltransferase ZDHHC2-like (LOC100117986), mRNA	sp|Q9UIJ5|ZDHC2_HUMAN	339	2e-92	Palmitoyltransferase ZDHHC2 OS=Homo sapiens GN=ZDHHC2 PE=2 SV=1	SPBC2F12.15c	133	1e-30	COG5273	Uncharacterized protein containing DHHC-type Zn finger	K05766	1e-14	82.8	spu:575378	slingshot	-	GO:0046872//metal ion binding;GO:0016491//oxidoreductase activity	-
CL1089.Contig4_P.vindemmiae	1478	21	0.3305	gi|345481372|ref|XP_001602081.2|	616.7	9e-175	PREDICTED: palmitoyltransferase ZDHHC2-like [Nasonia vitripennis]	gi|345481371|ref|XM_001602031.2|	902	0.0	PREDICTED: Nasonia vitripennis palmitoyltransferase ZDHHC2-like (LOC100117986), mRNA	sp|Q9UIJ5|ZDHC2_HUMAN	350	6e-96	Palmitoyltransferase ZDHHC2 OS=Homo sapiens GN=ZDHHC2 PE=2 SV=1	SPBC2F12.15c	142	2e-33	COG5273	Uncharacterized protein containing DHHC-type Zn finger	K05766	6e-15	82.8	spu:575378	slingshot	-	GO:0046872//metal ion binding;GO:0016491//oxidoreductase activity	-
CL109.Contig1_P.vindemmiae	2711	4	0.0343	gi|307170030|gb|EFN62486.1|	1111.3	0.0	Sodium/hydrogen exchanger 7 [Camponotus floridanus]	gi|345497816|ref|XM_001604104.2|	747	0.0	PREDICTED: Nasonia vitripennis sodium/hydrogen exchanger 7-like (LOC100120519), mRNA	sp|Q8BLV3|SL9A7_MOUSE	579	1e-164	Sodium/hydrogen exchanger 7 OS=Mus musculus GN=Slc9a7 PE=2 SV=1	SPAC15A10.06	268	3e-71	COG0025	NhaP-type Na+/H+ and K+/H+ antiporters	K12041	0.0	1213	nvi:100120519	solute carrier family 9 (sodium/hydrogen exchanger), member 6/7	GO:0055085//transmembrane transport;GO:0006885//regulation of pH;GO:0006814//sodium ion transport	GO:0015385//sodium:hydrogen antiporter activity	GO:0016021//integral to membrane
CL109.Contig2_P.vindemmiae	3292	4	0.0283	gi|340719900|ref|XP_003398382.1|	1107.4	0.0	PREDICTED: sodium/hydrogen exchanger 7-like [Bombus terrestris]	gi|345497816|ref|XM_001604104.2|	747	0.0	PREDICTED: Nasonia vitripennis sodium/hydrogen exchanger 7-like (LOC100120519), mRNA	sp|Q8BLV3|SL9A7_MOUSE	575	2e-163	Sodium/hydrogen exchanger 7 OS=Mus musculus GN=Slc9a7 PE=2 SV=1	SPAC15A10.06	268	3e-71	COG0025	NhaP-type Na+/H+ and K+/H+ antiporters	K12041	0.0	1142	nvi:100120519	solute carrier family 9 (sodium/hydrogen exchanger), member 6/7	GO:0055085//transmembrane transport;GO:0006885//regulation of pH;GO:0006814//sodium ion transport	GO:0015385//sodium:hydrogen antiporter activity	GO:0016021//integral to membrane
CL109.Contig3_P.vindemmiae	4734	7	0.0344	gi|345497817|ref|XP_001604154.2|	1124	0.0	PREDICTED: sodium/hydrogen exchanger 7-like [Nasonia vitripennis]	gi|345497816|ref|XM_001604104.2|	747	0.0	PREDICTED: Nasonia vitripennis sodium/hydrogen exchanger 7-like (LOC100120519), mRNA	sp|Q8BLV3|SL9A7_MOUSE	575	3e-163	Sodium/hydrogen exchanger 7 OS=Mus musculus GN=Slc9a7 PE=2 SV=1	SPAC15A10.06	268	5e-71	COG0025	NhaP-type Na+/H+ and K+/H+ antiporters	K12041	0.0	1142	nvi:100120519	solute carrier family 9 (sodium/hydrogen exchanger), member 6/7	GO:0055085//transmembrane transport;GO:0006885//regulation of pH;GO:0006814//sodium ion transport	GO:0015385//sodium:hydrogen antiporter activity	GO:0016021//integral to membrane
CL109.Contig4_P.vindemmiae	2654	20	0.1753	gi|345497817|ref|XP_001604154.2|	1109.0	0.0	PREDICTED: sodium/hydrogen exchanger 7-like [Nasonia vitripennis]	gi|345497816|ref|XM_001604104.2|	745	0.0	PREDICTED: Nasonia vitripennis sodium/hydrogen exchanger 7-like (LOC100120519), mRNA	sp|Q8BLV3|SL9A7_MOUSE	580	5e-165	Sodium/hydrogen exchanger 7 OS=Mus musculus GN=Slc9a7 PE=2 SV=1	SPAC15A10.06	268	3e-71	COG0025	NhaP-type Na+/H+ and K+/H+ antiporters	K12041	0.0	1172	nvi:100120519	solute carrier family 9 (sodium/hydrogen exchanger), member 6/7	GO:0055085//transmembrane transport;GO:0006885//regulation of pH;GO:0006814//sodium ion transport	GO:0015385//sodium:hydrogen antiporter activity	GO:0016021//integral to membrane;GO:0048471//perinuclear region of cytoplasm
CL109.Contig5_P.vindemmiae	2636	7	0.0618	gi|345497817|ref|XP_001604154.2|	1088.6	0.0	PREDICTED: sodium/hydrogen exchanger 7-like [Nasonia vitripennis]	gi|345497816|ref|XM_001604104.2|	745	0.0	PREDICTED: Nasonia vitripennis sodium/hydrogen exchanger 7-like (LOC100120519), mRNA	sp|Q8BLV3|SL9A7_MOUSE	579	9e-165	Sodium/hydrogen exchanger 7 OS=Mus musculus GN=Slc9a7 PE=2 SV=1	SPAC15A10.06	268	3e-71	COG0025	NhaP-type Na+/H+ and K+/H+ antiporters	K12041	0.0	1152	nvi:100120519	solute carrier family 9 (sodium/hydrogen exchanger), member 6/7	GO:0055085//transmembrane transport;GO:0006885//regulation of pH;GO:0006814//sodium ion transport	GO:0015385//sodium:hydrogen antiporter activity	GO:0016021//integral to membrane;GO:0048471//perinuclear region of cytoplasm
CL109.Contig6_P.vindemmiae	4677	7	0.0348	gi|345497817|ref|XP_001604154.2|	1130.2	0.0	PREDICTED: sodium/hydrogen exchanger 7-like [Nasonia vitripennis]	gi|345497816|ref|XM_001604104.2|	745	0.0	PREDICTED: Nasonia vitripennis sodium/hydrogen exchanger 7-like (LOC100120519), mRNA	sp|Q8BLV3|SL9A7_MOUSE	576	1e-163	Sodium/hydrogen exchanger 7 OS=Mus musculus GN=Slc9a7 PE=2 SV=1	SPAC15A10.06	268	5e-71	COG0025	NhaP-type Na+/H+ and K+/H+ antiporters	K12041	0.0	1101	nvi:100120519	solute carrier family 9 (sodium/hydrogen exchanger), member 6/7	GO:0055085//transmembrane transport;GO:0006885//regulation of pH;GO:0006814//sodium ion transport	GO:0015385//sodium:hydrogen antiporter activity	GO:0016021//integral to membrane;GO:0048471//perinuclear region of cytoplasm
CL109.Contig7_P.vindemmiae	4659	41	0.2047	gi|345497817|ref|XP_001604154.2|	1109.8	0.0	PREDICTED: sodium/hydrogen exchanger 7-like [Nasonia vitripennis]	gi|345497816|ref|XM_001604104.2|	745	0.0	PREDICTED: Nasonia vitripennis sodium/hydrogen exchanger 7-like (LOC100120519), mRNA	sp|Q8BLV3|SL9A7_MOUSE	575	2e-163	Sodium/hydrogen exchanger 7 OS=Mus musculus GN=Slc9a7 PE=2 SV=1	SPAC15A10.06	268	5e-71	COG0025	NhaP-type Na+/H+ and K+/H+ antiporters	K12041	0.0	1080	nvi:100120519	solute carrier family 9 (sodium/hydrogen exchanger), member 6/7	GO:0055085//transmembrane transport;GO:0006885//regulation of pH;GO:0006814//sodium ion transport	GO:0015385//sodium:hydrogen antiporter activity	GO:0016021//integral to membrane;GO:0048471//perinuclear region of cytoplasm
CL109.Contig8_P.vindemmiae	3001	36	0.2790	--	--	--	--	gi|340719899|ref|XM_003398334.1|	75.8	1e-09	PREDICTED: Bombus terrestris sodium/hydrogen exchanger 7-like (LOC100649965), mRNA	--	--	--	--	--	--	--	--	--	--	--	--	--	--	-	-	-
CL1090.Contig1_P.vindemmiae	1716	56	0.7590	gi|345492912|ref|XP_001599279.2|	770.4	0.0	PREDICTED: ornithine decarboxylase-like [Nasonia vitripennis]	gi|345492911|ref|XM_001599229.2|	767	0.0	PREDICTED: Nasonia vitripennis ornithine decarboxylase-like (LOC100114160), mRNA	sp|P00860|DCOR_MOUSE	305	2e-82	Ornithine decarboxylase OS=Mus musculus GN=Odc1 PE=1 SV=2	SPAC144.04c	245	2e-64	COG0019	Diaminopimelate decarboxylase	K01581	2e-96	353	aga:AgaP_AGAP011805	ornithine decarboxylase [EC:4.1.1.17]	-	-	-
CL1090.Contig2_P.vindemmiae	939	46	1.1393	gi|345492912|ref|XP_001599279.2|	302.8	1e-80	PREDICTED: ornithine decarboxylase-like [Nasonia vitripennis]	gi|345492911|ref|XM_001599229.2|	163	2e-36	PREDICTED: Nasonia vitripennis ornithine decarboxylase-like (LOC100114160), mRNA	sp|P27119|DCOR_MUSPA	137	4e-32	Ornithine decarboxylase OS=Mus pahari GN=Odc1 PE=2 SV=1	SPAC144.04c	110	3e-24	COG0019	Diaminopimelate decarboxylase	K01581	9e-32	137	tad:TRIADDRAFT_27475	ornithine decarboxylase [EC:4.1.1.17]	-	-	-
CL1091.Contig1_P.vindemmiae	1179	146	2.8801	gi|345492250|ref|XP_001601739.2|	527.3	5e-148	PREDICTED: B(0,+)-type amino acid transporter 1-like [Nasonia vitripennis]	gi|345492249|ref|XM_001601689.2|	882	0.0	PREDICTED: Nasonia vitripennis B(0,+)-type amino acid transporter 1-like (LOC100117529), mRNA	sp|P82252|BAT1_RAT	309	9e-84	B(0,+)-type amino acid transporter 1 OS=Rattus norvegicus GN=Slc7a9 PE=1 SV=1	alr1519	104	3e-22	COG0531	Amino acid transporters	K13868	7e-149	527	nvi:100117529	solute carrier family 7 (L-type amino acid transporter), member 9	GO:0003333//amino acid transmembrane transport	GO:0015171//amino acid transmembrane transporter activity	GO:0016021//integral to membrane
CL1091.Contig2_P.vindemmiae	525	9	0.3987	--	--	--	--	gi|345492249|ref|XM_001601689.2|	89.7	1e-14	PREDICTED: Nasonia vitripennis B(0,+)-type amino acid transporter 1-like (LOC100117529), mRNA	--	--	--	--	--	--	--	--	--	--	--	--	--	--	-	-	-
CL1092.Contig1_P.vindemmiae	7194	43	0.1390	gi|345482168|ref|XP_001605334.2|	3205.2	0.0	PREDICTED: kinesin-like protein unc-104 [Nasonia vitripennis]	gi|345482167|ref|XM_001605284.2|	2432	0.0	PREDICTED: Nasonia vitripennis kinesin 3B (kinesin-3B), mRNA	sp|Q7PHR1|KIF1A_ANOGA	2422	0.0	Kinesin-like protein unc-104 OS=Anopheles gambiae GN=unc-104 PE=3 SV=3	SPAC1834.07	223	5e-57	COG5059	Kinesin-like protein	K10392	0.0	3161	nvi:100121724	kinesin family member 1/13/14	GO:0007411//axon guidance;GO:0048490//anterograde synaptic vesicle transport;GO:0007528//neuromuscular junction development;GO:0008345//larval locomotory behavior;GO:0047496//vesicle transport along microtubule;GO:0016188//synaptic vesicle maturation	GO:0003777//microtubule motor activity;GO:0005543//phospholipid binding;GO:0005524//ATP binding	GO:0005874//microtubule;GO:0005871//kinesin complex;GO:0005737//cytoplasm
CL1092.Contig2_P.vindemmiae	7173	47	0.1524	gi|345482168|ref|XP_001605334.2|	3184.1	0.0	PREDICTED: kinesin-like protein unc-104 [Nasonia vitripennis]	gi|345482167|ref|XM_001605284.2|	2298	0.0	PREDICTED: Nasonia vitripennis kinesin 3B (kinesin-3B), mRNA	sp|Q7PHR1|KIF1A_ANOGA	2411	0.0	Kinesin-like protein unc-104 OS=Anopheles gambiae GN=unc-104 PE=3 SV=3	SPAC1834.07	223	5e-57	COG5059	Kinesin-like protein	K10392	0.0	3140	nvi:100121724	kinesin family member 1/13/14	GO:0007411//axon guidance;GO:0048490//anterograde synaptic vesicle transport;GO:0007528//neuromuscular junction development;GO:0008345//larval locomotory behavior;GO:0047496//vesicle transport along microtubule;GO:0016188//synaptic vesicle maturation	GO:0003777//microtubule motor activity;GO:0005543//phospholipid binding;GO:0005524//ATP binding	GO:0005874//microtubule;GO:0005871//kinesin complex;GO:0005737//cytoplasm
CL1092.Contig3_P.vindemmiae	7155	146	0.4746	gi|345482168|ref|XP_001605334.2|	3171.3	0.0	PREDICTED: kinesin-like protein unc-104 [Nasonia vitripennis]	gi|345482167|ref|XM_001605284.2|	1907	0.0	PREDICTED: Nasonia vitripennis kinesin 3B (kinesin-3B), mRNA	sp|Q7PHR1|KIF1A_ANOGA	2421	0.0	Kinesin-like protein unc-104 OS=Anopheles gambiae GN=unc-104 PE=3 SV=3	SPAC1834.07	223	5e-57	COG5059	Kinesin-like protein	K10392	0.0	3163	nvi:100121724	kinesin family member 1/13/14	GO:0007411//axon guidance;GO:0048490//anterograde synaptic vesicle transport;GO:0007528//neuromuscular junction development;GO:0008345//larval locomotory behavior;GO:0047496//vesicle transport along microtubule;GO:0016188//synaptic vesicle maturation	GO:0003777//microtubule motor activity;GO:0005543//phospholipid binding;GO:0005524//ATP binding	GO:0005874//microtubule;GO:0005871//kinesin complex;GO:0005737//cytoplasm
CL1092.Contig4_P.vindemmiae	7134	50	0.1630	gi|345482168|ref|XP_001605334.2|	3150.2	0.0	PREDICTED: kinesin-like protein unc-104 [Nasonia vitripennis]	gi|345482167|ref|XM_001605284.2|	1772	0.0	PREDICTED: Nasonia vitripennis kinesin 3B (kinesin-3B), mRNA	sp|Q7PHR1|KIF1A_ANOGA	2409	0.0	Kinesin-like protein unc-104 OS=Anopheles gambiae GN=unc-104 PE=3 SV=3	SPAC1834.07	223	5e-57	COG5059	Kinesin-like protein	K10392	0.0	3142	nvi:100121724	kinesin family member 1/13/14	GO:0007411//axon guidance;GO:0048490//anterograde synaptic vesicle transport;GO:0007528//neuromuscular junction development;GO:0008345//larval locomotory behavior;GO:0047496//vesicle transport along microtubule;GO:0016188//synaptic vesicle maturation	GO:0003777//microtubule motor activity;GO:0005543//phospholipid binding;GO:0005524//ATP binding	GO:0005874//microtubule;GO:0005871//kinesin complex;GO:0005737//cytoplasm
CL1092.Contig5_P.vindemmiae	7098	43	0.1409	gi|345482168|ref|XP_001605334.2|	3221.8	0.0	PREDICTED: kinesin-like protein unc-104 [Nasonia vitripennis]	gi|345482167|ref|XM_001605284.2|	2486	0.0	PREDICTED: Nasonia vitripennis kinesin 3B (kinesin-3B), mRNA	sp|Q7PHR1|KIF1A_ANOGA	2439	0.0	Kinesin-like protein unc-104 OS=Anopheles gambiae GN=unc-104 PE=3 SV=3	SPAC1834.07	223	5e-57	COG5059	Kinesin-like protein	K10392	0.0	3178	nvi:100121724	kinesin family member 1/13/14	GO:0007411//axon guidance;GO:0048490//anterograde synaptic vesicle transport;GO:0007528//neuromuscular junction development;GO:0008345//larval locomotory behavior;GO:0047496//vesicle transport along microtubule;GO:0016188//synaptic vesicle maturation	GO:0003777//microtubule motor activity;GO:0005543//phospholipid binding;GO:0005524//ATP binding	GO:0005874//microtubule;GO:0005871//kinesin complex;GO:0005737//cytoplasm
CL1092.Contig6_P.vindemmiae	7077	43	0.1413	gi|345482168|ref|XP_001605334.2|	3200.6	0.0	PREDICTED: kinesin-like protein unc-104 [Nasonia vitripennis]	gi|345482167|ref|XM_001605284.2|	2351	0.0	PREDICTED: Nasonia vitripennis kinesin 3B (kinesin-3B), mRNA	sp|Q7PHR1|KIF1A_ANOGA	2427	0.0	Kinesin-like protein unc-104 OS=Anopheles gambiae GN=unc-104 PE=3 SV=3	SPAC1834.07	223	5e-57	COG5059	Kinesin-like protein	K10392	0.0	3157	nvi:100121724	kinesin family member 1/13/14	GO:0007411//axon guidance;GO:0048490//anterograde synaptic vesicle transport;GO:0007528//neuromuscular junction development;GO:0008345//larval locomotory behavior;GO:0047496//vesicle transport along microtubule;GO:0016188//synaptic vesicle maturation	GO:0003777//microtubule motor activity;GO:0005543//phospholipid binding;GO:0005524//ATP binding	GO:0005874//microtubule;GO:0005871//kinesin complex;GO:0005737//cytoplasm
CL1092.Contig7_P.vindemmiae	7059	43	0.1417	gi|345482168|ref|XP_001605334.2|	3187.9	0.0	PREDICTED: kinesin-like protein unc-104 [Nasonia vitripennis]	gi|345482167|ref|XM_001605284.2|	1961	0.0	PREDICTED: Nasonia vitripennis kinesin 3B (kinesin-3B), mRNA	sp|Q7PHR1|KIF1A_ANOGA	2437	0.0	Kinesin-like protein unc-104 OS=Anopheles gambiae GN=unc-104 PE=3 SV=3	SPAC1834.07	223	5e-57	COG5059	Kinesin-like protein	K10392	0.0	3180	nvi:100121724	kinesin family member 1/13/14	GO:0007411//axon guidance;GO:0048490//anterograde synaptic vesicle transport;GO:0007528//neuromuscular junction development;GO:0008345//larval locomotory behavior;GO:0047496//vesicle transport along microtubule;GO:0016188//synaptic vesicle maturation	GO:0003777//microtubule motor activity;GO:0005543//phospholipid binding;GO:0005524//ATP binding	GO:0005874//microtubule;GO:0005871//kinesin complex;GO:0005737//cytoplasm
CL1092.Contig8_P.vindemmiae	7038	43	0.1421	gi|345482168|ref|XP_001605334.2|	3166.7	0.0	PREDICTED: kinesin-like protein unc-104 [Nasonia vitripennis]	gi|345482167|ref|XM_001605284.2|	1826	0.0	PREDICTED: Nasonia vitripennis kinesin 3B (kinesin-3B), mRNA	sp|Q7PHR1|KIF1A_ANOGA	2426	0.0	Kinesin-like protein unc-104 OS=Anopheles gambiae GN=unc-104 PE=3 SV=3	SPAC1834.07	223	5e-57	COG5059	Kinesin-like protein	K10392	0.0	3159	nvi:100121724	kinesin family member 1/13/14	GO:0007411//axon guidance;GO:0048490//anterograde synaptic vesicle transport;GO:0007528//neuromuscular junction development;GO:0008345//larval locomotory behavior;GO:0047496//vesicle transport along microtubule;GO:0016188//synaptic vesicle maturation	GO:0003777//microtubule motor activity;GO:0005543//phospholipid binding;GO:0005524//ATP binding	GO:0005874//microtubule;GO:0005871//kinesin complex;GO:0005737//cytoplasm
CL1093.Contig1_P.vindemmiae	1002	119	2.7621	gi|345478914|ref|XP_001601648.2|	451.4	2e-125	PREDICTED: hypothetical protein LOC100117394 [Nasonia vitripennis]	gi|383848764|ref|XM_003699970.1|	113	1e-21	PREDICTED: Megachile rotundata uncharacterized LOC100876343 (LOC100876343), mRNA	sp|A6MHQ4|NKAIN_DROME	278	1e-74	Sodium/potassium-transporting ATPase subunit beta-1-interacting protein OS=Drosophila melanogaster GN=NKAIN PE=1 SV=1	--	--	--	--	--	--	--	--	--	--	GO:0002028//regulation of sodium ion transport	GO:0005515//protein binding	-
CL1093.Contig2_P.vindemmiae	207	4	0.4494	gi|345478914|ref|XP_001601648.2|	109.4	4e-23	PREDICTED: hypothetical protein LOC100117394 [Nasonia vitripennis]	gi|380012728|ref|XR_142528.1|	79.8	4e-12	PREDICTED: Apis florea uncharacterized LOC100868743 (LOC100868743), miscRNA	--	--	--	--	--	--	--	--	--	--	--	--	--	--	-	-	-
CL1094.Contig1_P.vindemmiae	7585	10	0.0307	gi|380016436|ref|XP_003692191.1|	1373.6	0.0	PREDICTED: potassium/sodium hyperpolarization-activated cyclic nucleotide-gated channel 4-like [Apis florea]	gi|345491271|ref|XM_001604499.2|	2664	0.0	PREDICTED: Nasonia vitripennis potassium/sodium hyperpolarization-activated cyclic nucleotide-gated channel 4-like, transcript variant 1 (LOC100113722), mRNA	sp|O88703|HCN2_MOUSE	665	0.0	Potassium/sodium hyperpolarization-activated cyclic nucleotide-gated channel 2 OS=Mus musculus GN=Hcn2 PE=1 SV=1	SPAC8C9.03	67.4	4e-10	COG0664	cAMP-binding proteins - catabolite gene activator and regulatory subunit of cAMP-dependent protein kinases	K08282	0.0	1021	dme:Dmel_CG8585	non-specific serine/threonine protein kinase [EC:2.7.11.1]	GO:0055085//transmembrane transport;GO:0045938//positive regulation of circadian sleep/wake cycle, sleep;GO:0008340//determination of adult lifespan;GO:0045475//locomotor rhythm;GO:0014059//regulation of dopamine secretion;GO:0006813//potassium ion transport;GO:0007637//proboscis extension reflex	GO:0005249//voltage-gated potassium channel activity;GO:0005221//intracellular cyclic nucleotide activated cation channel activity	GO:0016021//integral to membrane;GO:0005886//plasma membrane
CL1094.Contig2_P.vindemmiae	7477	99	0.3079	gi|380016436|ref|XP_003692191.1|	1391.7	0.0	PREDICTED: potassium/sodium hyperpolarization-activated cyclic nucleotide-gated channel 4-like [Apis florea]	gi|345491269|ref|XM_003426513.1|	2500	0.0	PREDICTED: Nasonia vitripennis potassium/sodium hyperpolarization-activated cyclic nucleotide-gated channel 4-like (LOC100113722), mRNA	sp|O88703|HCN2_MOUSE	679	0.0	Potassium/sodium hyperpolarization-activated cyclic nucleotide-gated channel 2 OS=Mus musculus GN=Hcn2 PE=1 SV=1	SPAC8C9.03	67.4	4e-10	COG0664	cAMP-binding proteins - catabolite gene activator and regulatory subunit of cAMP-dependent protein kinases	K08282	0.0	1039	dme:Dmel_CG8585	non-specific serine/threonine protein kinase [EC:2.7.11.1]	GO:0055085//transmembrane transport;GO:0045938//positive regulation of circadian sleep/wake cycle, sleep;GO:0008340//determination of adult lifespan;GO:0045475//locomotor rhythm;GO:0014059//regulation of dopamine secretion;GO:0006813//potassium ion transport;GO:0007637//proboscis extension reflex	GO:0005249//voltage-gated potassium channel activity;GO:0005221//intracellular cyclic nucleotide activated cation channel activity	GO:0016021//integral to membrane;GO:0005886//plasma membrane
CL1094.Contig3_P.vindemmiae	2177	12	0.1282	gi|380016436|ref|XP_003692191.1|	1203.3	0.0	PREDICTED: potassium/sodium hyperpolarization-activated cyclic nucleotide-gated channel 4-like [Apis florea]	gi|345491271|ref|XM_001604499.2|	2438	0.0	PREDICTED: Nasonia vitripennis potassium/sodium hyperpolarization-activated cyclic nucleotide-gated channel 4-like, transcript variant 1 (LOC100113722), mRNA	sp|Q9JKA9|HCN2_RAT	650	0.0	Potassium/sodium hyperpolarization-activated cyclic nucleotide-gated channel 2 OS=Rattus norvegicus GN=Hcn2 PE=2 SV=3	SPAC8C9.03	67.4	1e-10	COG0664	cAMP-binding proteins - catabolite gene activator and regulatory subunit of cAMP-dependent protein kinases	K08282	0.0	980	dme:Dmel_CG8585	non-specific serine/threonine protein kinase [EC:2.7.11.1]	GO:0055085//transmembrane transport;GO:0045938//positive regulation of circadian sleep/wake cycle, sleep;GO:0008340//determination of adult lifespan;GO:0045475//locomotor rhythm;GO:0014059//regulation of dopamine secretion;GO:0006813//potassium ion transport;GO:0007637//proboscis extension reflex	GO:0005249//voltage-gated potassium channel activity;GO:0005221//intracellular cyclic nucleotide activated cation channel activity	GO:0016021//integral to membrane;GO:0005886//plasma membrane
CL1094.Contig4_P.vindemmiae	2069	4	0.0450	gi|380016436|ref|XP_003692191.1|	1221.5	0.0	PREDICTED: potassium/sodium hyperpolarization-activated cyclic nucleotide-gated channel 4-like [Apis florea]	gi|345491269|ref|XM_003426513.1|	2224	0.0	PREDICTED: Nasonia vitripennis potassium/sodium hyperpolarization-activated cyclic nucleotide-gated channel 4-like (LOC100113722), mRNA	sp|Q9JKA9|HCN2_RAT	664	0.0	Potassium/sodium hyperpolarization-activated cyclic nucleotide-gated channel 2 OS=Rattus norvegicus GN=Hcn2 PE=2 SV=3	SPAC8C9.03	67.4	9e-11	COG0664	cAMP-binding proteins - catabolite gene activator and regulatory subunit of cAMP-dependent protein kinases	K08282	0.0	998	dme:Dmel_CG8585	non-specific serine/threonine protein kinase [EC:2.7.11.1]	GO:0055085//transmembrane transport;GO:0045938//positive regulation of circadian sleep/wake cycle, sleep;GO:0008340//determination of adult lifespan;GO:0045475//locomotor rhythm;GO:0014059//regulation of dopamine secretion;GO:0006813//potassium ion transport;GO:0007637//proboscis extension reflex	GO:0005249//voltage-gated potassium channel activity;GO:0005221//intracellular cyclic nucleotide activated cation channel activity	GO:0016021//integral to membrane;GO:0005886//plasma membrane
CL1095.Contig1_P.vindemmiae	1934	12	0.1443	gi|156543620|ref|XP_001604476.1|	688.7	0.0	PREDICTED: UPF0489 protein C5orf22-like [Nasonia vitripennis]	gi|345495547|ref|XM_001604426.2|	418	1e-113	PREDICTED: Nasonia vitripennis UPF0489 protein C5orf22-like (LOC100120884), mRNA	sp|Q7SZF1|CE022_DANRE	250	9e-66	UPF0489 protein C5orf22 homolog OS=Danio rerio GN=zgc:56556 PE=2 SV=1	--	--	--	--	--	--	--	--	--	--	-	-	-
CL1095.Contig2_P.vindemmiae	1930	23	0.2772	gi|156543620|ref|XP_001604476.1|	688.7	0.0	PREDICTED: UPF0489 protein C5orf22-like [Nasonia vitripennis]	gi|345495547|ref|XM_001604426.2|	418	1e-113	PREDICTED: Nasonia vitripennis UPF0489 protein C5orf22-like (LOC100120884), mRNA	sp|Q7SZF1|CE022_DANRE	250	9e-66	UPF0489 protein C5orf22 homolog OS=Danio rerio GN=zgc:56556 PE=2 SV=1	--	--	--	--	--	--	--	--	--	--	-	-	-
CL1095.Contig3_P.vindemmiae	1852	17	0.2135	gi|156543620|ref|XP_001604476.1|	688.7	0.0	PREDICTED: UPF0489 protein C5orf22-like [Nasonia vitripennis]	gi|345495547|ref|XM_001604426.2|	418	1e-113	PREDICTED: Nasonia vitripennis UPF0489 protein C5orf22-like (LOC100120884), mRNA	sp|Q7SZF1|CE022_DANRE	250	9e-66	UPF0489 protein C5orf22 homolog OS=Danio rerio GN=zgc:56556 PE=2 SV=1	--	--	--	--	--	--	--	--	--	--	-	-	-
CL1096.Contig1_P.vindemmiae	302	13	1.0011	--	--	--	--	--	--	--	--	--	--	--	--	--	--	--	--	--	--	--	--	--	--	-	-	-
CL1096.Contig2_P.vindemmiae	203	7	0.8020	--	--	--	--	--	--	--	--	--	--	--	--	--	--	--	--	--	--	--	--	--	--	-	-	-
CL1097.Contig1_P.vindemmiae	3707	1143	7.1711	gi|218156313|ref|NP_001136166.1|	560.1	2e-157	lobe protein [Nasonia vitripennis]	gi|218156312|ref|NM_001142694.1|	492	1e-135	Nasonia vitripennis lobe protein (Lobe), mRNA	--	--	--	--	--	--	--	--	--	--	--	--	--	--	-	-	-
CL1097.Contig2_P.vindemmiae	3685	427	2.6950	gi|218156313|ref|NP_001136166.1|	560.1	2e-157	lobe protein [Nasonia vitripennis]	gi|218156312|ref|NM_001142694.1|	492	1e-135	Nasonia vitripennis lobe protein (Lobe), mRNA	--	--	--	--	--	--	--	--	--	--	--	--	--	--	-	-	-
CL1098.Contig1_P.vindemmiae	997	53	1.2364	gi|345487012|ref|XP_003425605.1|	219.9	1e-55	PREDICTED: hypothetical protein LOC100680364 [Nasonia vitripennis]	--	--	--	--	--	--	--	--	--	--	--	--	--	--	--	--	--	--	-	-	-
CL1098.Contig2_P.vindemmiae	843	38	1.0484	gi|345487012|ref|XP_003425605.1|	142.9	1e-32	PREDICTED: hypothetical protein LOC100680364 [Nasonia vitripennis]	--	--	--	--	--	--	--	--	--	--	--	--	--	--	--	--	--	--	-	-	-
CL1099.Contig1_P.vindemmiae	1902	172	2.1032	gi|156551581|ref|XP_001602060.1|	295.4	0.0	PREDICTED: transmembrane protein 185B-like [Nasonia vitripennis]	gi|345489776|ref|XM_001602010.2|	605	1e-169	PREDICTED: Nasonia vitripennis transmembrane protein 185B-like (LOC100117956), mRNA	sp|Q5R8H8|T185A_PONAB	205	2e-98	Transmembrane protein 185A OS=Pongo abelii GN=TMEM185A PE=2 SV=1	--	--	--	--	--	K00547	1e-12	75.9	smm:Smp_147610	homocysteine S-methyltransferase [EC:2.1.1.10]	-	-	-
CL1099.Contig2_P.vindemmiae	1824	42	0.5355	gi|156551581|ref|XP_001602060.1|	295.4	0.0	PREDICTED: transmembrane protein 185B-like [Nasonia vitripennis]	gi|345489776|ref|XM_001602010.2|	605	1e-169	PREDICTED: Nasonia vitripennis transmembrane protein 185B-like (LOC100117956), mRNA	sp|Q5R8H8|T185A_PONAB	205	1e-98	Transmembrane protein 185A OS=Pongo abelii GN=TMEM185A PE=2 SV=1	--	--	--	--	--	K00547	1e-12	75.9	smm:Smp_147610	homocysteine S-methyltransferase [EC:2.1.1.10]	-	-	-
CL11.Contig1_P.vindemmiae	5089	1124	5.1368	gi|345495267|ref|XP_001606076.2|	1991.8	0.0	PREDICTED: general transcription factor 3C polypeptide 1-like [Nasonia vitripennis]	gi|345495266|ref|XM_001606026.2|	214	3e-51	PREDICTED: Nasonia vitripennis general transcription factor 3C polypeptide 1-like (LOC100122470), mRNA	sp|Q12789|TF3C1_HUMAN	347	2e-94	General transcription factor 3C polypeptide 1 OS=Homo sapiens GN=GTF3C1 PE=1 SV=4	--	--	--	--	--	K15199	0.0	1997	nvi:100122470	general transcription factor 3C polypeptide 1	-	-	-
CL11.Contig2_P.vindemmiae	1054	10	0.2207	gi|345495267|ref|XP_001606076.2|	314.7	4e-84	PREDICTED: general transcription factor 3C polypeptide 1-like [Nasonia vitripennis]	gi|345495266|ref|XM_001606026.2|	214	6e-52	PREDICTED: Nasonia vitripennis general transcription factor 3C polypeptide 1-like (LOC100122470), mRNA	sp|Q63505|TF3C1_RAT	52.4	2e-06	General transcription factor 3C polypeptide 1 OS=Rattus norvegicus GN=Gtf3c1 PE=1 SV=1	--	--	--	--	--	K15199	6e-85	314	nvi:100122470	general transcription factor 3C polypeptide 1	-	-	-
CL110.Contig10_P.vindemmiae	3268	6	0.0427	gi|156549758|ref|XP_001606154.1|	412.5	6e-113	PREDICTED: speckle-type POZ protein B-like [Nasonia vitripennis]	gi|345487937|ref|XM_001606104.2|	194	2e-45	PREDICTED: Nasonia vitripennis speckle-type POZ protein B-like (LOC100122546), mRNA	sp|Q7T330|SPOP_DANRE	287	1e-76	Speckle-type POZ protein OS=Danio rerio GN=spop PE=2 SV=1	DR2133	63.5	2e-09	COG4372	Uncharacterized protein conserved in bacteria with the myosin-like domain	K10523	7e-77	290	ame:411827	speckle-type POZ protein	GO:0006397//mRNA processing	GO:0031625//ubiquitin protein ligase binding	-
CL110.Contig11_P.vindemmiae	3253	19	0.1358	gi|156549758|ref|XP_001606154.1|	412.5	6e-113	PREDICTED: speckle-type POZ protein B-like [Nasonia vitripennis]	gi|345487937|ref|XM_001606104.2|	194	2e-45	PREDICTED: Nasonia vitripennis speckle-type POZ protein B-like (LOC100122546), mRNA	sp|Q7T330|SPOP_DANRE	287	1e-76	Speckle-type POZ protein OS=Danio rerio GN=spop PE=2 SV=1	DR2133	63.5	2e-09	COG4372	Uncharacterized protein conserved in bacteria with the myosin-like domain	K10523	7e-77	290	ame:411827	speckle-type POZ protein	GO:0006397//mRNA processing	GO:0031625//ubiquitin protein ligase binding	-
CL110.Contig12_P.vindemmiae	3197	32	0.2328	gi|156549758|ref|XP_001606154.1|	412.5	6e-113	PREDICTED: speckle-type POZ protein B-like [Nasonia vitripennis]	gi|345487937|ref|XM_001606104.2|	194	2e-45	PREDICTED: Nasonia vitripennis speckle-type POZ protein B-like (LOC100122546), mRNA	sp|Q7T330|SPOP_DANRE	287	1e-76	Speckle-type POZ protein OS=Danio rerio GN=spop PE=2 SV=1	DR2133	63.5	2e-09	COG4372	Uncharacterized protein conserved in bacteria with the myosin-like domain	K10523	7e-77	290	ame:411827	speckle-type POZ protein	GO:0006397//mRNA processing	GO:0031625//ubiquitin protein ligase binding	-
CL110.Contig1_P.vindemmiae	3656	4	0.0254	gi|283436095|ref|NP_001164416.1|	427.9	1e-117	odorant receptor 168 [Nasonia vitripennis]	gi|345487937|ref|XM_001606104.2|	194	2e-45	PREDICTED: Nasonia vitripennis speckle-type POZ protein B-like (LOC100122546), mRNA	sp|Q7T330|SPOP_DANRE	287	1e-76	Speckle-type POZ protein OS=Danio rerio GN=spop PE=2 SV=1	DR2133	63.5	2e-09	COG4372	Uncharacterized protein conserved in bacteria with the myosin-like domain	K10523	8e-77	290	ame:411827	speckle-type POZ protein	-	-	-
CL110.Contig2_P.vindemmiae	3130	4	0.0297	gi|156549758|ref|XP_001606154.1|	412.5	6e-113	PREDICTED: speckle-type POZ protein B-like [Nasonia vitripennis]	gi|345487937|ref|XM_001606104.2|	194	2e-45	PREDICTED: Nasonia vitripennis speckle-type POZ protein B-like (LOC100122546), mRNA	sp|Q7T330|SPOP_DANRE	287	1e-76	Speckle-type POZ protein OS=Danio rerio GN=spop PE=2 SV=1	DR2133	63.5	2e-09	COG4372	Uncharacterized protein conserved in bacteria with the myosin-like domain	K10523	7e-77	290	ame:411827	speckle-type POZ protein	GO:0006397//mRNA processing	GO:0031625//ubiquitin protein ligase binding	-
CL110.Contig3_P.vindemmiae	3074	5	0.0378	gi|156549758|ref|XP_001606154.1|	412.5	6e-113	PREDICTED: speckle-type POZ protein B-like [Nasonia vitripennis]	gi|345487937|ref|XM_001606104.2|	194	2e-45	PREDICTED: Nasonia vitripennis speckle-type POZ protein B-like (LOC100122546), mRNA	sp|Q7T330|SPOP_DANRE	287	1e-76	Speckle-type POZ protein OS=Danio rerio GN=spop PE=2 SV=1	DR2133	63.5	2e-09	COG4372	Uncharacterized protein conserved in bacteria with the myosin-like domain	K10523	6e-77	290	ame:411827	speckle-type POZ protein	GO:0006397//mRNA processing	GO:0031625//ubiquitin protein ligase binding	-
CL110.Contig4_P.vindemmiae	793	2	0.0587	gi|283436095|ref|NP_001164416.1|	80.1	1e-13	odorant receptor 168 [Nasonia vitripennis]	--	--	--	--	--	--	--	--	--	--	--	--	--	K08471	3e-15	65.9	nvi:100463111	gustatory receptor	-	-	-
CL110.Contig5_P.vindemmiae	3600	4	0.0258	gi|156549758|ref|XP_001606154.1|	412.5	7e-113	PREDICTED: speckle-type POZ protein B-like [Nasonia vitripennis]	gi|345487937|ref|XM_001606104.2|	194	2e-45	PREDICTED: Nasonia vitripennis speckle-type POZ protein B-like (LOC100122546), mRNA	sp|Q7T330|SPOP_DANRE	287	1e-76	Speckle-type POZ protein OS=Danio rerio GN=spop PE=2 SV=1	DR2133	63.5	2e-09	COG4372	Uncharacterized protein conserved in bacteria with the myosin-like domain	K10523	8e-77	290	ame:411827	speckle-type POZ protein	-	-	-
CL110.Contig6_P.vindemmiae	3518	4	0.0264	gi|156549758|ref|XP_001606154.1|	412.5	7e-113	PREDICTED: speckle-type POZ protein B-like [Nasonia vitripennis]	gi|345487937|ref|XM_001606104.2|	194	2e-45	PREDICTED: Nasonia vitripennis speckle-type POZ protein B-like (LOC100122546), mRNA	sp|Q7T330|SPOP_DANRE	287	1e-76	Speckle-type POZ protein OS=Danio rerio GN=spop PE=2 SV=1	DR2133	63.5	2e-09	COG4372	Uncharacterized protein conserved in bacteria with the myosin-like domain	K10523	7e-77	290	ame:411827	speckle-type POZ protein	-	-	-
CL110.Contig7_P.vindemmiae	3462	6	0.0403	gi|156549758|ref|XP_001606154.1|	412.5	7e-113	PREDICTED: speckle-type POZ protein B-like [Nasonia vitripennis]	gi|345487937|ref|XM_001606104.2|	194	2e-45	PREDICTED: Nasonia vitripennis speckle-type POZ protein B-like (LOC100122546), mRNA	sp|Q7T330|SPOP_DANRE	287	1e-76	Speckle-type POZ protein OS=Danio rerio GN=spop PE=2 SV=1	DR2133	63.5	2e-09	COG4372	Uncharacterized protein conserved in bacteria with the myosin-like domain	K10523	7e-77	290	ame:411827	speckle-type POZ protein	GO:0006397//mRNA processing	GO:0031625//ubiquitin protein ligase binding	-
CL110.Contig8_P.vindemmiae	3391	4	0.0274	gi|156549758|ref|XP_001606154.1|	412.5	6e-113	PREDICTED: speckle-type POZ protein B-like [Nasonia vitripennis]	gi|345487937|ref|XM_001606104.2|	194	2e-45	PREDICTED: Nasonia vitripennis speckle-type POZ protein B-like (LOC100122546), mRNA	sp|Q7T330|SPOP_DANRE	287	1e-76	Speckle-type POZ protein OS=Danio rerio GN=spop PE=2 SV=1	DR2133	63.5	2e-09	COG4372	Uncharacterized protein conserved in bacteria with the myosin-like domain	K10523	7e-77	290	ame:411827	speckle-type POZ protein	GO:0006397//mRNA processing	GO:0031625//ubiquitin protein ligase binding	-
CL110.Contig9_P.vindemmiae	3335	4	0.0279	gi|156549758|ref|XP_001606154.1|	412.5	6e-113	PREDICTED: speckle-type POZ protein B-like [Nasonia vitripennis]	gi|345487937|ref|XM_001606104.2|	194	2e-45	PREDICTED: Nasonia vitripennis speckle-type POZ protein B-like (LOC100122546), mRNA	sp|Q7T330|SPOP_DANRE	287	1e-76	Speckle-type POZ protein OS=Danio rerio GN=spop PE=2 SV=1	DR2133	63.5	2e-09	COG4372	Uncharacterized protein conserved in bacteria with the myosin-like domain	K10523	7e-77	290	ame:411827	speckle-type POZ protein	GO:0006397//mRNA processing	GO:0031625//ubiquitin protein ligase binding	-
CL1100.Contig1_P.vindemmiae	5130	2103	9.5342	gi|345485773|ref|XP_001607264.2|	134.4	5e-146	PREDICTED: LOW QUALITY PROTEIN: mitogen-activated protein kinase kinase kinase 15-like [Nasonia vitripennis]	gi|345485772|ref|XM_001607214.2|	636	1e-178	PREDICTED: Nasonia vitripennis mitogen-activated protein kinase kinase kinase 15-like (LOC100123601), mRNA	sp|O35099|M3K5_MOUSE	526	0.0	Mitogen-activated protein kinase kinase kinase 5 OS=Mus musculus GN=Map3k5 PE=1 SV=3	YAR019c	159	5e-38	COG0515	Serine/threonine protein kinase	K04426	0.0	893	nvi:100123601	mitogen-activated protein kinase kinase kinase 5 [EC:2.7.11.25]	GO:0000186//activation of MAPKK activity;GO:0000165//MAPK cascade	GO:0005524//ATP binding;GO:0004709//MAP kinase kinase kinase activity	-
CL1100.Contig2_P.vindemmiae	1955	72	0.8565	gi|345485773|ref|XP_001607264.2|	134.4	1e-146	PREDICTED: LOW QUALITY PROTEIN: mitogen-activated protein kinase kinase kinase 15-like [Nasonia vitripennis]	gi|340726456|ref|XM_003401526.1|	119	5e-23	PREDICTED: Bombus terrestris mitogen-activated protein kinase kinase kinase 15-like (LOC100644945), mRNA	sp|O35099|M3K5_MOUSE	163	2e-54	Mitogen-activated protein kinase kinase kinase 5 OS=Mus musculus GN=Map3k5 PE=1 SV=3	--	--	--	--	--	K04426	1e-147	411	nvi:100123601	mitogen-activated protein kinase kinase kinase 5 [EC:2.7.11.25]	GO:0016310//phosphorylation	GO:0004672//protein kinase activity	-
CL1100.Contig3_P.vindemmiae	353	50	3.2943	gi|307208771|gb|EFN86048.1|	146.7	2e-34	Mitogen-activated protein kinase kinase kinase 15 [Harpegnathos saltator]	gi|345485772|ref|XM_001607214.2|	87.7	3e-14	PREDICTED: Nasonia vitripennis mitogen-activated protein kinase kinase kinase 15-like (LOC100123601), mRNA	sp|Q6ZN16|M3K15_HUMAN	82.8	2e-16	Mitogen-activated protein kinase kinase kinase 15 OS=Homo sapiens GN=MAP3K15 PE=1 SV=2	--	--	--	--	--	K04426	7e-45	178	nvi:100123601	mitogen-activated protein kinase kinase kinase 5 [EC:2.7.11.25]	GO:0016310//phosphorylation	GO:0004672//protein kinase activity;GO:0000166//nucleotide binding	-
CL1101.Contig1_P.vindemmiae	5031	54	0.2496	gi|345497749|ref|XP_003428055.1|	1643.6	0.0	PREDICTED: trafficking kinesin-binding protein milt-like [Nasonia vitripennis]	gi|345497748|ref|XM_003428007.1|	757	0.0	PREDICTED: Nasonia vitripennis trafficking kinesin-binding protein milt-like (LOC100118416), mRNA	sp|Q960V3|MILT_DROME	655	0.0	Trafficking kinesin-binding protein milt OS=Drosophila melanogaster GN=milt PE=1 SV=1	MK0690	67.8	2e-10	COG0419	ATPase involved in DNA repair	K15369	0.0	1643	nvi:100118416	trafficking kinesin-binding protein 1	GO:0048311//mitochondrion distribution;GO:0019896//axon transport of mitochondrion;GO:0030382//sperm mitochondrion organization;GO:0007287//Nebenkern assembly	GO:0005515//protein binding	GO:0005739//mitochondrion
CL1101.Contig2_P.vindemmiae	4949	61	0.2867	gi|345497749|ref|XP_003428055.1|	1643.6	0.0	PREDICTED: trafficking kinesin-binding protein milt-like [Nasonia vitripennis]	gi|345497748|ref|XM_003428007.1|	757	0.0	PREDICTED: Nasonia vitripennis trafficking kinesin-binding protein milt-like (LOC100118416), mRNA	sp|Q960V3|MILT_DROME	655	0.0	Trafficking kinesin-binding protein milt OS=Drosophila melanogaster GN=milt PE=1 SV=1	MK0690	67.8	2e-10	COG0419	ATPase involved in DNA repair	K15369	0.0	1643	nvi:100118416	trafficking kinesin-binding protein 1	GO:0048311//mitochondrion distribution;GO:0019896//axon transport of mitochondrion;GO:0030382//sperm mitochondrion organization;GO:0007287//Nebenkern assembly	GO:0005515//protein binding	GO:0005739//mitochondrion
CL1101.Contig3_P.vindemmiae	1070	1	0.0217	gi|345497749|ref|XP_003428055.1|	241.1	6e-62	PREDICTED: trafficking kinesin-binding protein milt-like [Nasonia vitripennis]	gi|345497748|ref|XM_003428007.1|	418	1e-113	PREDICTED: Nasonia vitripennis trafficking kinesin-binding protein milt-like (LOC100118416), mRNA	sp|Q8R2H7|TRAK2_RAT	73.2	9e-13	Trafficking kinesin-binding protein 2 OS=Rattus norvegicus GN=Trak2 PE=1 SV=2	--	--	--	--	--	K15369	9e-63	241	nvi:100118416	trafficking kinesin-binding protein 1	GO:0048311//mitochondrion distribution;GO:0019896//axon transport of mitochondrion;GO:0030382//sperm mitochondrion organization;GO:0007287//Nebenkern assembly	GO:0005515//protein binding	GO:0005739//mitochondrion
CL1101.Contig4_P.vindemmiae	988	1	0.0235	gi|345497749|ref|XP_003428055.1|	241.1	5e-62	PREDICTED: trafficking kinesin-binding protein milt-like [Nasonia vitripennis]	gi|345497748|ref|XM_003428007.1|	418	1e-113	PREDICTED: Nasonia vitripennis trafficking kinesin-binding protein milt-like (LOC100118416), mRNA	sp|Q8R2H7|TRAK2_RAT	73.2	8e-13	Trafficking kinesin-binding protein 2 OS=Rattus norvegicus GN=Trak2 PE=1 SV=2	--	--	--	--	--	K15369	8e-63	241	nvi:100118416	trafficking kinesin-binding protein 1	GO:0048311//mitochondrion distribution;GO:0019896//axon transport of mitochondrion;GO:0030382//sperm mitochondrion organization;GO:0007287//Nebenkern assembly	GO:0005515//protein binding	GO:0005739//mitochondrion
CL1102.Contig1_P.vindemmiae	1489	197	3.0770	gi|229577257|ref|NP_001153335.1|	358.6	4e-97	ADP-ribosylation factor-like [Nasonia vitripennis]	gi|229577256|ref|NM_001159863.1|	216	2e-52	Nasonia vitripennis ADP-ribosylation factor-like (LOC100294696), mRNA	sp|P40945|ARF2_DROME	337	5e-92	ADP-ribosylation factor 2 OS=Drosophila melanogaster GN=Arf102F PE=2 SV=2	YDL137w	272	1e-72	COG1100	GTPase SAR1 and related small G proteins	K07977	6e-98	358	nvi:100294696	Arf/Sar family, other	GO:0007264//small GTPase mediated signal transduction;GO:0006471//protein ADP-ribosylation;GO:0016197//endosomal transport;GO:0007269//neurotransmitter secretion;GO:0048749//compound eye development;GO:0048488//synaptic vesicle endocytosis;GO:0015031//protein transport	GO:0004871//signal transducer activity;GO:0003924//GTPase activity;GO:0003956//NAD(P)+-protein-arginine ADP-ribosyltransferase activity;GO:0005525//GTP binding	GO:0005622//intracellular
CL1102.Contig2_P.vindemmiae	1474	153	2.4141	gi|229577257|ref|NP_001153335.1|	358.6	4e-97	ADP-ribosylation factor-like [Nasonia vitripennis]	gi|229577256|ref|NM_001159863.1|	216	2e-52	Nasonia vitripennis ADP-ribosylation factor-like (LOC100294696), mRNA	sp|P40945|ARF2_DROME	337	5e-92	ADP-ribosylation factor 2 OS=Drosophila melanogaster GN=Arf102F PE=2 SV=2	YDL137w	272	1e-72	COG1100	GTPase SAR1 and related small G proteins	K07977	6e-98	358	nvi:100294696	Arf/Sar family, other	GO:0007264//small GTPase mediated signal transduction;GO:0006471//protein ADP-ribosylation;GO:0016197//endosomal transport;GO:0007269//neurotransmitter secretion;GO:0048749//compound eye development;GO:0048488//synaptic vesicle endocytosis;GO:0015031//protein transport	GO:0004871//signal transducer activity;GO:0003924//GTPase activity;GO:0003956//NAD(P)+-protein-arginine ADP-ribosyltransferase activity;GO:0005525//GTP binding	GO:0005622//intracellular
CL1103.Contig1_P.vindemmiae	1191	103	2.0113	gi|345486709|ref|XP_001606457.2|	319.3	2e-85	PREDICTED: hypothetical protein LOC100122852 [Nasonia vitripennis]	--	--	--	--	sp|Q6AYR5|CLRN3_RAT	53.5	9e-07	Clarin-3 OS=Rattus norvegicus GN=Clrn3 PE=2 SV=1	--	--	--	--	--	--	--	--	--	--	-	-	-
CL1103.Contig2_P.vindemmiae	1105	293	6.1669	gi|345486709|ref|XP_001606457.2|	319.3	1e-85	PREDICTED: hypothetical protein LOC100122852 [Nasonia vitripennis]	--	--	--	--	sp|Q6AYR5|CLRN3_RAT	53.5	8e-07	Clarin-3 OS=Rattus norvegicus GN=Clrn3 PE=2 SV=1	--	--	--	--	--	--	--	--	--	--	-	-	-
CL1104.Contig1_P.vindemmiae	7175	35	0.1135	gi|345492653|ref|XP_001601238.2|	1659.8	0.0	PREDICTED: solute carrier family 12 member 7-like [Nasonia vitripennis]	gi|345492652|ref|XM_001601188.2|	617	1e-172	PREDICTED: Nasonia vitripennis solute carrier family 12 member 7-like (LOC100116848), mRNA	sp|Q9UHW9|S12A6_HUMAN	1075	0.0	Solute carrier family 12 member 6 OS=Homo sapiens GN=SLC12A6 PE=1 SV=2	SPBC18H10.16	229	7e-59	COG0531	Amino acid transporters	K14427	0.0	1646	nvi:100116848	solute carrier family 12 (potassium/chloride transporter), member 4/5/6	GO:0006811//ion transport;GO:0055085//transmembrane transport	GO:0015379//potassium:chloride symporter activity	GO:0016021//integral to membrane
CL1104.Contig2_P.vindemmiae	7154	34	0.1105	gi|345492653|ref|XP_001601238.2|	1655.2	0.0	PREDICTED: solute carrier family 12 member 7-like [Nasonia vitripennis]	gi|345492652|ref|XM_001601188.2|	617	1e-172	PREDICTED: Nasonia vitripennis solute carrier family 12 member 7-like (LOC100116848), mRNA	sp|Q9UHW9|S12A6_HUMAN	1078	0.0	Solute carrier family 12 member 6 OS=Homo sapiens GN=SLC12A6 PE=1 SV=2	SPBC18H10.16	229	4e-59	COG0531	Amino acid transporters	K14427	0.0	1653	nvi:100116848	solute carrier family 12 (potassium/chloride transporter), member 4/5/6	GO:0006811//ion transport;GO:0055085//transmembrane transport	GO:0015379//potassium:chloride symporter activity	GO:0016021//integral to membrane
CL1104.Contig3_P.vindemmiae	5033	16	0.0739	gi|345492653|ref|XP_001601238.2|	223.8	7e-56	PREDICTED: solute carrier family 12 member 7-like [Nasonia vitripennis]	gi|345492652|ref|XM_001601188.2|	317	3e-82	PREDICTED: Nasonia vitripennis solute carrier family 12 member 7-like (LOC100116848), mRNA	sp|Q28677|S12A4_RABIT	121	2e-26	Solute carrier family 12 member 4 OS=Oryctolagus cuniculus GN=SLC12A4 PE=1 SV=1	--	--	--	--	--	K14427	3e-53	212	nvi:100116848	solute carrier family 12 (potassium/chloride transporter), member 4/5/6	GO:0006810//transport	-	-
CL1105.Contig1_P.vindemmiae	3379	58	0.3992	gi|156537275|ref|XP_001605847.1|	398.3	0.0	PREDICTED: hypothetical protein LOC100122244 isoform 1 [Nasonia vitripennis] >gi|345479312|ref|XP_003423923.1| PREDICTED: hypothetical protein LOC100122244 isoform 2 [Nasonia vitripennis]	gi|345479311|ref|XM_003423875.1|	210	3e-50	PREDICTED: Nasonia vitripennis hypothetical protein LOC100122244, transcript variant 2 (LOC100122244), mRNA	--	--	--	--	--	--	--	--	--	--	--	--	--	--	-	-	-
CL1105.Contig2_P.vindemmiae	3336	123	0.8575	gi|156537275|ref|XP_001605847.1|	398.3	0.0	PREDICTED: hypothetical protein LOC100122244 isoform 1 [Nasonia vitripennis] >gi|345479312|ref|XP_003423923.1| PREDICTED: hypothetical protein LOC100122244 isoform 2 [Nasonia vitripennis]	gi|345479311|ref|XM_003423875.1|	210	3e-50	PREDICTED: Nasonia vitripennis hypothetical protein LOC100122244, transcript variant 2 (LOC100122244), mRNA	--	--	--	--	--	--	--	--	--	--	--	--	--	--	-	-	-
CL1106.Contig1_P.vindemmiae	996	20	0.4670	gi|345481376|ref|XP_001602129.2|	504.2	3e-141	PREDICTED: cubilin-like [Nasonia vitripennis]	gi|345481375|ref|XM_001602079.2|	291	3e-75	PREDICTED: Nasonia vitripennis cubilin-like (LOC100118056), mRNA	sp|Q8JI28|TLL1_XENLA	71.2	3e-12	Tolloid-like protein 1 OS=Xenopus laevis GN=tll1 PE=1 SV=1	--	--	--	--	--	K14616	1e-14	80.9	ame:411053	cubilin	-	-	-
CL1106.Contig2_P.vindemmiae	960	12	0.2907	gi|345481376|ref|XP_001602129.2|	504.2	3e-141	PREDICTED: cubilin-like [Nasonia vitripennis]	gi|345481375|ref|XM_001602079.2|	291	3e-75	PREDICTED: Nasonia vitripennis cubilin-like (LOC100118056), mRNA	sp|Q8JI28|TLL1_XENLA	71.2	3e-12	Tolloid-like protein 1 OS=Xenopus laevis GN=tll1 PE=1 SV=1	--	--	--	--	--	K14616	1e-14	80.9	ame:411053	cubilin	-	-	-
CL1107.Contig1_P.vindemmiae	3479	10	0.0669	gi|156550029|ref|XP_001604776.1|	273.1	0.0	PREDICTED: TBC1 domain family member 23-like [Nasonia vitripennis]	gi|345488140|ref|XM_001604726.2|	1358	0.0	PREDICTED: Nasonia vitripennis TBC1 domain family member 23-like (LOC100121187), mRNA	sp|Q9NUY8|TBC23_HUMAN	258	1e-144	TBC1 domain family member 23 OS=Homo sapiens GN=TBC1D23 PE=1 SV=3	--	--	--	--	--	K04707	7e-09	64.3	spu:583481	E3 ubiquitin-protein ligase CBL [EC:6.3.2.19]	GO:0032313//regulation of Rab GTPase activity	-	-
CL1107.Contig2_P.vindemmiae	3962	27	0.1585	gi|156550029|ref|XP_001604776.1|	273.1	0.0	PREDICTED: TBC1 domain family member 23-like [Nasonia vitripennis]	gi|345488140|ref|XM_001604726.2|	1451	0.0	PREDICTED: Nasonia vitripennis TBC1 domain family member 23-like (LOC100121187), mRNA	sp|Q9NUY8|TBC23_HUMAN	260	4e-145	TBC1 domain family member 23 OS=Homo sapiens GN=TBC1D23 PE=1 SV=3	--	--	--	--	--	K04707	3e-11	72.4	spu:583481	E3 ubiquitin-protein ligase CBL [EC:6.3.2.19]	GO:0032313//regulation of Rab GTPase activity	-	-
CL1107.Contig3_P.vindemmiae	3461	5	0.0336	gi|156550029|ref|XP_001604776.1|	273.1	0.0	PREDICTED: TBC1 domain family member 23-like [Nasonia vitripennis]	gi|345488140|ref|XM_001604726.2|	1439	0.0	PREDICTED: Nasonia vitripennis TBC1 domain family member 23-like (LOC100121187), mRNA	sp|Q9NUY8|TBC23_HUMAN	263	5e-146	TBC1 domain family member 23 OS=Homo sapiens GN=TBC1D23 PE=1 SV=3	--	--	--	--	--	K04707	5e-09	64.7	spu:583481	E3 ubiquitin-protein ligase CBL [EC:6.3.2.19]	GO:0032313//regulation of Rab GTPase activity	-	-
CL1107.Contig4_P.vindemmiae	3944	54	0.3184	gi|156550029|ref|XP_001604776.1|	273.1	0.0	PREDICTED: TBC1 domain family member 23-like [Nasonia vitripennis]	gi|345488140|ref|XM_001604726.2|	1532	0.0	PREDICTED: Nasonia vitripennis TBC1 domain family member 23-like (LOC100121187), mRNA	sp|Q9NUY8|TBC23_HUMAN	265	2e-146	TBC1 domain family member 23 OS=Homo sapiens GN=TBC1D23 PE=1 SV=3	--	--	--	--	--	K04707	2e-11	72.8	spu:583481	E3 ubiquitin-protein ligase CBL [EC:6.3.2.19]	GO:0032313//regulation of Rab GTPase activity	-	-
CL1108.Contig1_P.vindemmiae	2914	144	1.1493	gi|328782994|ref|XP_392881.4|	28.5	1e-90	PREDICTED: integral membrane protein 2C-like [Apis mellifera]	gi|383858157|ref|XM_003704521.1|	89.7	6e-14	PREDICTED: Megachile rotundata integral membrane protein 2B-like (LOC100876088), mRNA	sp|Q5R580|ZRAB2_PONAB	72.0	7e-12	Zinc finger Ran-binding domain-containing protein 2 OS=Pongo abelii GN=ZRANB2 PE=2 SV=1	--	--	--	--	--	K13165	3e-11	71.6	cqu:CpipJ_CPIJ018619	splicing factor, arginine/serine-rich 12	-	-	-
CL1108.Contig2_P.vindemmiae	2878	407	3.2890	gi|328782994|ref|XP_392881.4|	28.5	1e-90	PREDICTED: integral membrane protein 2C-like [Apis mellifera]	gi|383858157|ref|XM_003704521.1|	89.7	6e-14	PREDICTED: Megachile rotundata integral membrane protein 2B-like (LOC100876088), mRNA	sp|Q5R580|ZRAB2_PONAB	72.0	7e-12	Zinc finger Ran-binding domain-containing protein 2 OS=Pongo abelii GN=ZRANB2 PE=2 SV=1	--	--	--	--	--	K13165	3e-11	71.6	cqu:CpipJ_CPIJ018619	splicing factor, arginine/serine-rich 12	-	-	-
CL1109.Contig1_P.vindemmiae	1346	20	0.3456	gi|345494538|ref|XP_001604996.2|	305.4	3e-81	PREDICTED: COMM domain-containing protein 10-like [Nasonia vitripennis]	gi|345494537|ref|XM_001604946.2|	77.8	1e-10	PREDICTED: Nasonia vitripennis hypothetical protein LOC100121380 (LOC100121380), mRNA	sp|Q9Y6G5|COMDA_HUMAN	116	1e-25	COMM domain-containing protein 10 OS=Homo sapiens GN=COMMD10 PE=1 SV=1	--	--	--	--	--	--	--	--	--	--	-	-	-
CL1109.Contig2_P.vindemmiae	1098	9	0.1906	gi|345494538|ref|XP_001604996.2|	308.5	3e-82	PREDICTED: COMM domain-containing protein 10-like [Nasonia vitripennis]	gi|345494537|ref|XM_001604946.2|	77.8	9e-11	PREDICTED: Nasonia vitripennis hypothetical protein LOC100121380 (LOC100121380), mRNA	sp|Q9Y6G5|COMDA_HUMAN	116	1e-25	COMM domain-containing protein 10 OS=Homo sapiens GN=COMMD10 PE=1 SV=1	--	--	--	--	--	--	--	--	--	--	-	-	-
CL1109.Contig3_P.vindemmiae	927	7	0.1756	gi|345494538|ref|XP_001604996.2|	109.0	3e-22	PREDICTED: COMM domain-containing protein 10-like [Nasonia vitripennis]	--	--	--	--	sp|Q9Y6G5|COMDA_HUMAN	49.7	9e-06	COMM domain-containing protein 10 OS=Homo sapiens GN=COMMD10 PE=1 SV=1	--	--	--	--	--	--	--	--	--	--	-	-	-
CL1109.Contig4_P.vindemmiae	679	0	0.0000	gi|345494538|ref|XP_001604996.2|	112.1	2e-23	PREDICTED: COMM domain-containing protein 10-like [Nasonia vitripennis]	--	--	--	--	sp|Q9Y6G5|COMDA_HUMAN	49.7	6e-06	COMM domain-containing protein 10 OS=Homo sapiens GN=COMMD10 PE=1 SV=1	--	--	--	--	--	--	--	--	--	--	-	-	-
CL111.Contig1_P.vindemmiae	2225	55	0.5749	--	--	--	--	gi|345491365|ref|XM_001604380.2|	107	2e-19	PREDICTED: Nasonia vitripennis transmembrane protein 55B-like (LOC100120829), mRNA	--	--	--	--	--	--	--	--	--	--	--	--	--	--	-	-	-
CL111.Contig2_P.vindemmiae	1531	45	0.6836	--	--	--	--	--	--	--	--	--	--	--	--	--	--	--	--	--	--	--	--	--	--	-	-	-
CL111.Contig3_P.vindemmiae	1205	56	1.0808	--	--	--	--	gi|345491365|ref|XM_001604380.2|	107	1e-19	PREDICTED: Nasonia vitripennis transmembrane protein 55B-like (LOC100120829), mRNA	--	--	--	--	--	--	--	--	--	--	--	--	--	--	-	-	-
CL111.Contig4_P.vindemmiae	1154	13	0.2620	--	--	--	--	--	--	--	--	--	--	--	--	--	--	--	--	--	--	--	--	--	--	-	-	-
CL1110.Contig1_P.vindemmiae	5343	68	0.2960	gi|156545360|ref|XP_001606088.1|	876.7	0.0	PREDICTED: E3 ubiquitin-protein ligase KCMF1-like [Nasonia vitripennis]	gi|345481913|ref|XM_001606038.2|	771	0.0	PREDICTED: Nasonia vitripennis E3 ubiquitin-protein ligase KCMF1-like (LOC100122483), mRNA	sp|Q6GPB6|KCMF1_XENLA	379	5e-104	E3 ubiquitin-protein ligase KCMF1 OS=Xenopus laevis GN=kcmf1 PE=2 SV=1	--	--	--	--	--	K13171	8e-12	74.7	acs:100567164	serine/arginine repetitive matrix protein 1	-	-	-
CL1110.Contig2_P.vindemmiae	5307	58	0.2542	gi|156545360|ref|XP_001606088.1|	844.0	0.0	PREDICTED: E3 ubiquitin-protein ligase KCMF1-like [Nasonia vitripennis]	gi|345481913|ref|XM_001606038.2|	771	0.0	PREDICTED: Nasonia vitripennis E3 ubiquitin-protein ligase KCMF1-like (LOC100122483), mRNA	sp|Q6GPB6|KCMF1_XENLA	379	5e-104	E3 ubiquitin-protein ligase KCMF1 OS=Xenopus laevis GN=kcmf1 PE=2 SV=1	--	--	--	--	--	K13171	3e-12	75.9	acs:100567164	serine/arginine repetitive matrix protein 1	-	-	-
CL1111.Contig1_P.vindemmiae	2285	701	7.1350	gi|345485875|ref|XP_001603856.2|	853.2	0.0	PREDICTED: hypothetical protein LOC100120196 [Nasonia vitripennis]	gi|380016203|ref|XM_003692030.1|	77.8	2e-10	PREDICTED: Apis florea protein hu-li tai shao-like (LOC100871530), mRNA	sp|Q02645|HTS_DROME	585	2e-166	Protein hu-li tai shao OS=Drosophila melanogaster GN=hts PE=1 SV=2	CC1201	138	5e-32	COG0235	Ribulose-5-phosphate 4-epimerase and related epimerases and aldolases	--	--	--	--	--	GO:0008302//female germline ring canal formation, actin assembly;GO:0045214//sarcomere organization;GO:0000212//meiotic spindle organization;GO:0030724//testicular fusome organization;GO:0007527//adult somatic muscle development;GO:0007282//cystoblast division;GO:0007294//germarium-derived oocyte fate determination;GO:0030723//ovarian fusome organization;GO:0051297//centrosome organization;GO:003…	GO:0046872//metal ion binding;GO:0003779//actin binding	GO:0045169//fusome;GO:0035183//female germline ring canal inner rim;GO:0045170//spectrosome;GO:0005811//lipid particle;GO:0005886//plasma membrane
CL1111.Contig2_P.vindemmiae	1766	128	1.6857	gi|345485875|ref|XP_001603856.2|	890.6	0.0	PREDICTED: hypothetical protein LOC100120196 [Nasonia vitripennis]	gi|380016203|ref|XM_003692030.1|	77.8	1e-10	PREDICTED: Apis florea protein hu-li tai shao-like (LOC100871530), mRNA	sp|Q02645|HTS_DROME	612	1e-174	Protein hu-li tai shao OS=Drosophila melanogaster GN=hts PE=1 SV=2	CC1201	138	3e-32	COG0235	Ribulose-5-phosphate 4-epimerase and related epimerases and aldolases	--	--	--	--	--	GO:0008302//female germline ring canal formation, actin assembly;GO:0045214//sarcomere organization;GO:0000212//meiotic spindle organization;GO:0030724//testicular fusome organization;GO:0007527//adult somatic muscle development;GO:0007282//cystoblast division;GO:0007294//germarium-derived oocyte fate determination;GO:0030723//ovarian fusome organization;GO:0051297//centrosome organization;GO:003…	GO:0046872//metal ion binding;GO:0003779//actin binding	GO:0045169//fusome;GO:0035183//female germline ring canal inner rim;GO:0045170//spectrosome;GO:0005811//lipid particle;GO:0005886//plasma membrane
CL1112.Contig1_P.vindemmiae	4375	29	0.1542	gi|345486326|ref|XP_001603809.2|	871.3	0.0	PREDICTED: single-stranded DNA-binding protein 3-like [Nasonia vitripennis]	gi|345486325|ref|XM_001603759.2|	1281	0.0	PREDICTED: Nasonia vitripennis single-stranded DNA-binding protein 3-like (LOC100120145), mRNA	sp|Q9D032|SSBP3_MOUSE	426	3e-118	Single-stranded DNA-binding protein 3 OS=Mus musculus GN=Ssbp3 PE=2 SV=2	Cgl1939	65.9	6e-10	COG0532	Translation initiation factor 2 (IF-2; GTPase)	K06237	6e-23	111	phu:Phum_PHUM136030	collagen, type IV, alpha	-	GO:0003697//single-stranded DNA binding	GO:0005634//nucleus
CL1112.Contig2_P.vindemmiae	4345	3	0.0161	gi|340720732|ref|XP_003398785.1|	847.0	0.0	PREDICTED: single-stranded DNA-binding protein 3-like isoform 2 [Bombus terrestris]	gi|345486325|ref|XM_001603759.2|	704	0.0	PREDICTED: Nasonia vitripennis single-stranded DNA-binding protein 3-like (LOC100120145), mRNA	sp|Q9D032|SSBP3_MOUSE	427	1e-118	Single-stranded DNA-binding protein 3 OS=Mus musculus GN=Ssbp3 PE=2 SV=2	Rv2839c	70.9	2e-11	COG0532	Translation initiation factor 2 (IF-2; GTPase)	K13911	2e-22	109	hsa:5542	basic salivary proline-rich protein 1/2	-	GO:0003697//single-stranded DNA binding	GO:0005634//nucleus
CL1112.Contig3_P.vindemmiae	4267	4	0.0218	gi|380016040|ref|XP_003692001.1|	790.4	0.0	PREDICTED: uncharacterized protein LOC100870900 [Apis florea]	gi|345486325|ref|XM_001603759.2|	684	0.0	PREDICTED: Nasonia vitripennis single-stranded DNA-binding protein 3-like (LOC100120145), mRNA	sp|Q9R050|SSBP3_RAT	409	2e-113	Single-stranded DNA-binding protein 3 OS=Rattus norvegicus GN=Ssbp3 PE=2 SV=1	Cgl1939	65.1	1e-09	COG0532	Translation initiation factor 2 (IF-2; GTPase)	K06237	1e-21	106	phu:Phum_PHUM136030	collagen, type IV, alpha	-	GO:0003697//single-stranded DNA binding	GO:0005634//nucleus
CL1112.Contig4_P.vindemmiae	4237	4	0.0220	gi|380016040|ref|XP_003692001.1|	762.7	0.0	PREDICTED: uncharacterized protein LOC100870900 [Apis florea]	gi|345486325|ref|XM_001603759.2|	529	1e-146	PREDICTED: Nasonia vitripennis single-stranded DNA-binding protein 3-like (LOC100120145), mRNA	sp|Q9R050|SSBP3_RAT	410	1e-113	Single-stranded DNA-binding protein 3 OS=Rattus norvegicus GN=Ssbp3 PE=2 SV=1	Rv2839c	67.8	2e-10	COG0532	Translation initiation factor 2 (IF-2; GTPase)	K11647	1e-21	106	ame:551881	SWI/SNF-related matrix-associated actin-dependent regulator of chromatin subfamily A member 2/4 [EC:3.6.4.-]	-	GO:0003697//single-stranded DNA binding	GO:0005634//nucleus
CL1112.Contig5_P.vindemmiae	1662	39	0.5458	gi|345486326|ref|XP_001603809.2|	938.7	0.0	PREDICTED: single-stranded DNA-binding protein 3-like [Nasonia vitripennis]	gi|345486325|ref|XM_001603759.2|	1433	0.0	PREDICTED: Nasonia vitripennis single-stranded DNA-binding protein 3-like (LOC100120145), mRNA	sp|Q9D032|SSBP3_MOUSE	426	1e-118	Single-stranded DNA-binding protein 3 OS=Mus musculus GN=Ssbp3 PE=2 SV=2	Cgl1939	65.9	2e-10	COG0532	Translation initiation factor 2 (IF-2; GTPase)	K11647	2e-25	117	ame:551881	SWI/SNF-related matrix-associated actin-dependent regulator of chromatin subfamily A member 2/4 [EC:3.6.4.-]	-	GO:0003697//single-stranded DNA binding	GO:0005634//nucleus
CL1112.Contig6_P.vindemmiae	1632	32	0.4560	gi|340720732|ref|XP_003398785.1|	909.4	0.0	PREDICTED: single-stranded DNA-binding protein 3-like isoform 2 [Bombus terrestris]	gi|345486325|ref|XM_001603759.2|	704	0.0	PREDICTED: Nasonia vitripennis single-stranded DNA-binding protein 3-like (LOC100120145), mRNA	sp|Q9D032|SSBP3_MOUSE	427	4e-119	Single-stranded DNA-binding protein 3 OS=Mus musculus GN=Ssbp3 PE=2 SV=2	Rv2839c	70.9	6e-12	COG0532	Translation initiation factor 2 (IF-2; GTPase)	K11647	5e-26	119	ame:551881	SWI/SNF-related matrix-associated actin-dependent regulator of chromatin subfamily A member 2/4 [EC:3.6.4.-]	-	GO:0003697//single-stranded DNA binding	GO:0005634//nucleus
CL1112.Contig7_P.vindemmiae	1554	28	0.4191	gi|345486326|ref|XP_001603809.2|	843.6	0.0	PREDICTED: single-stranded DNA-binding protein 3-like [Nasonia vitripennis]	gi|345486325|ref|XM_001603759.2|	837	0.0	PREDICTED: Nasonia vitripennis single-stranded DNA-binding protein 3-like (LOC100120145), mRNA	sp|Q9R050|SSBP3_RAT	409	7e-114	Single-stranded DNA-binding protein 3 OS=Rattus norvegicus GN=Ssbp3 PE=2 SV=1	Cgl1939	65.1	3e-10	COG0532	Translation initiation factor 2 (IF-2; GTPase)	K11647	4e-23	110	ame:551881	SWI/SNF-related matrix-associated actin-dependent regulator of chromatin subfamily A member 2/4 [EC:3.6.4.-]	-	GO:0003697//single-stranded DNA binding	GO:0005634//nucleus
CL1112.Contig8_P.vindemmiae	1524	32	0.4883	gi|345486326|ref|XP_001603809.2|	813.1	0.0	PREDICTED: single-stranded DNA-binding protein 3-like [Nasonia vitripennis]	gi|345486325|ref|XM_001603759.2|	682	0.0	PREDICTED: Nasonia vitripennis single-stranded DNA-binding protein 3-like (LOC100120145), mRNA	sp|Q9R050|SSBP3_RAT	410	3e-114	Single-stranded DNA-binding protein 3 OS=Rattus norvegicus GN=Ssbp3 PE=2 SV=1	Rv2839c	67.8	5e-11	COG0532	Translation initiation factor 2 (IF-2; GTPase)	K11647	5e-23	109	ame:551881	SWI/SNF-related matrix-associated actin-dependent regulator of chromatin subfamily A member 2/4 [EC:3.6.4.-]	-	GO:0003697//single-stranded DNA binding	GO:0005634//nucleus
CL1113.Contig1_P.vindemmiae	674	10	0.3451	gi|345498338|ref|XP_003428207.1|	167.9	3e-40	PREDICTED: hypothetical protein LOC100677898 [Nasonia vitripennis] >gi|355389921|emb|CCD17793.1| putative odorant binding protein 24 [Nasonia vitripennis]	gi|355389922|emb|HE578210.1|	71.9	3e-09	Nasonia vitripennis OBP25 gene for putative odorant binding protein 25, strain AsmCX	--	--	--	--	--	--	--	--	--	--	--	--	--	--	-	-	-
CL1113.Contig2_P.vindemmiae	632	75	2.7600	gi|345498338|ref|XP_003428207.1|	167.9	2e-40	PREDICTED: hypothetical protein LOC100677898 [Nasonia vitripennis] >gi|355389921|emb|CCD17793.1| putative odorant binding protein 24 [Nasonia vitripennis]	--	--	--	--	--	--	--	--	--	--	--	--	--	--	--	--	--	--	-	-	-
CL1114.Contig1_P.vindemmiae	1218	295	5.6330	gi|345491423|ref|XP_003426603.1|	706.1	0.0	PREDICTED: hexokinase type 2-like isoform 2 [Nasonia vitripennis]	gi|345491422|ref|XM_003426555.1|	1029	0.0	PREDICTED: Nasonia vitripennis hexokinase type 2-like, transcript variant 2 (LOC100121683), mRNA	sp|Q9NFT7|HXK2_DROME	403	4e-112	Hexokinase type 2 OS=Drosophila melanogaster GN=Hex-t2 PE=2 SV=4	SPAC24H6.04	218	2e-56	COG5026	Hexokinase	K00844	0.0	682	nvi:100121683	hexokinase [EC:2.7.1.1]	GO:0016310//phosphorylation;GO:0006096//glycolysis	GO:0005524//ATP binding;GO:0004396//hexokinase activity	-
CL1114.Contig2_P.vindemmiae	1209	450	8.6566	gi|345491425|ref|XP_001605294.2|	681.0	0.0	PREDICTED: hexokinase type 2-like isoform 1 [Nasonia vitripennis]	gi|345491424|ref|XM_001605244.2|	1005	0.0	PREDICTED: Nasonia vitripennis hexokinase type 2-like, transcript variant 1 (LOC100121683), mRNA	sp|Q9NFT7|HXK2_DROME	401	2e-111	Hexokinase type 2 OS=Drosophila melanogaster GN=Hex-t2 PE=2 SV=4	SPAC24H6.04	215	1e-55	COG5026	Hexokinase	K00844	0.0	681	nvi:100121683	hexokinase [EC:2.7.1.1]	GO:0016310//phosphorylation;GO:0006096//glycolysis	GO:0005524//ATP binding;GO:0004396//hexokinase activity	-
CL1115.Contig1_P.vindemmiae	3261	20	0.1426	gi|345484532|ref|XP_003425062.1|	799.3	0.0	PREDICTED: hypothetical protein LOC100121856 [Nasonia vitripennis]	gi|380017214|ref|XM_003692507.1|	105	1e-18	PREDICTED: Apis florea uncharacterized LOC100865822 (LOC100865822), mRNA	sp|A6NNA2|SRRM3_HUMAN	53.1	4e-06	Serine/arginine repetitive matrix protein 3 OS=Homo sapiens GN=SRRM3 PE=2 SV=4	--	--	--	--	--	--	--	--	--	--	-	-	-
CL1115.Contig2_P.vindemmiae	3189	20	0.1459	gi|345484532|ref|XP_003425062.1|	799.3	0.0	PREDICTED: hypothetical protein LOC100121856 [Nasonia vitripennis]	gi|380017214|ref|XM_003692507.1|	105	1e-18	PREDICTED: Apis florea uncharacterized LOC100865822 (LOC100865822), mRNA	sp|A6NNA2|SRRM3_HUMAN	53.1	4e-06	Serine/arginine repetitive matrix protein 3 OS=Homo sapiens GN=SRRM3 PE=2 SV=4	--	--	--	--	--	--	--	--	--	--	-	-	-
CL1115.Contig3_P.vindemmiae	3171	56	0.4107	gi|345484532|ref|XP_003425062.1|	817.0	0.0	PREDICTED: hypothetical protein LOC100121856 [Nasonia vitripennis]	gi|383851416|ref|XM_003701181.1|	83.8	4e-12	PREDICTED: Megachile rotundata uncharacterized LOC100882614 (LOC100882614), mRNA	sp|A6NNA2|SRRM3_HUMAN	53.1	4e-06	Serine/arginine repetitive matrix protein 3 OS=Homo sapiens GN=SRRM3 PE=2 SV=4	--	--	--	--	--	--	--	--	--	--	-	-	-
CL1115.Contig4_P.vindemmiae	3162	21	0.1545	gi|345484532|ref|XP_003425062.1|	816.2	0.0	PREDICTED: hypothetical protein LOC100121856 [Nasonia vitripennis]	gi|380017214|ref|XM_003692507.1|	105	1e-18	PREDICTED: Apis florea uncharacterized LOC100865822 (LOC100865822), mRNA	sp|A6NNA2|SRRM3_HUMAN	53.1	4e-06	Serine/arginine repetitive matrix protein 3 OS=Homo sapiens GN=SRRM3 PE=2 SV=4	--	--	--	--	--	--	--	--	--	--	-	-	-
CL1115.Contig5_P.vindemmiae	3099	20	0.1501	gi|345484532|ref|XP_003425062.1|	817.0	0.0	PREDICTED: hypothetical protein LOC100121856 [Nasonia vitripennis]	gi|383851416|ref|XM_003701181.1|	83.8	4e-12	PREDICTED: Megachile rotundata uncharacterized LOC100882614 (LOC100882614), mRNA	sp|A6NNA2|SRRM3_HUMAN	53.1	4e-06	Serine/arginine repetitive matrix protein 3 OS=Homo sapiens GN=SRRM3 PE=2 SV=4	--	--	--	--	--	--	--	--	--	--	-	-	-
CL1115.Contig6_P.vindemmiae	3090	61	0.4591	gi|345484532|ref|XP_003425062.1|	816.2	0.0	PREDICTED: hypothetical protein LOC100121856 [Nasonia vitripennis]	gi|380017214|ref|XM_003692507.1|	105	1e-18	PREDICTED: Apis florea uncharacterized LOC100865822 (LOC100865822), mRNA	sp|A6NNA2|SRRM3_HUMAN	53.1	4e-06	Serine/arginine repetitive matrix protein 3 OS=Homo sapiens GN=SRRM3 PE=2 SV=4	--	--	--	--	--	--	--	--	--	--	-	-	-
CL1115.Contig7_P.vindemmiae	3072	23	0.1741	gi|345484532|ref|XP_003425062.1|	833.9	0.0	PREDICTED: hypothetical protein LOC100121856 [Nasonia vitripennis]	gi|383851416|ref|XM_003701181.1|	83.8	4e-12	PREDICTED: Megachile rotundata uncharacterized LOC100882614 (LOC100882614), mRNA	sp|A6NNA2|SRRM3_HUMAN	53.1	4e-06	Serine/arginine repetitive matrix protein 3 OS=Homo sapiens GN=SRRM3 PE=2 SV=4	--	--	--	--	--	--	--	--	--	--	-	-	-
CL1115.Contig8_P.vindemmiae	3000	22	0.1706	gi|345484532|ref|XP_003425062.1|	833.9	0.0	PREDICTED: hypothetical protein LOC100121856 [Nasonia vitripennis]	gi|383851416|ref|XM_003701181.1|	83.8	4e-12	PREDICTED: Megachile rotundata uncharacterized LOC100882614 (LOC100882614), mRNA	sp|A6NNA2|SRRM3_HUMAN	53.1	3e-06	Serine/arginine repetitive matrix protein 3 OS=Homo sapiens GN=SRRM3 PE=2 SV=4	--	--	--	--	--	--	--	--	--	--	-	-	-
CL1116.Contig1_P.vindemmiae	1782	12	0.1566	gi|345489133|ref|XP_001604543.2|	344.4	1e-92	PREDICTED: venom acid phosphatase Acph-1-like [Nasonia vitripennis]	--	--	--	--	sp|Q5BLY5|ACPH1_APIME	168	4e-41	Venom acid phosphatase Acph-1 OS=Apis mellifera PE=1 SV=1	--	--	--	--	--	K14410	8e-37	155	xtr:100494856	acid phosphatase [EC:3.1.3.2]	-	-	-
CL1116.Contig2_P.vindemmiae	1696	1	0.0137	gi|345489133|ref|XP_001604543.2|	344.4	1e-92	PREDICTED: venom acid phosphatase Acph-1-like [Nasonia vitripennis]	--	--	--	--	sp|Q5BLY5|ACPH1_APIME	168	4e-41	Venom acid phosphatase Acph-1 OS=Apis mellifera PE=1 SV=1	--	--	--	--	--	K14410	1e-37	158	xtr:100494856	acid phosphatase [EC:3.1.3.2]	-	-	-
CL1116.Contig3_P.vindemmiae	1663	3	0.0420	gi|345489133|ref|XP_001604543.2|	327.0	1e-87	PREDICTED: venom acid phosphatase Acph-1-like [Nasonia vitripennis]	--	--	--	--	sp|Q5BLY5|ACPH1_APIME	162	2e-39	Venom acid phosphatase Acph-1 OS=Apis mellifera PE=1 SV=1	--	--	--	--	--	K14410	2e-36	154	xtr:100494856	acid phosphatase [EC:3.1.3.2]	-	-	-
CL1116.Contig4_P.vindemmiae	796	4	0.1169	gi|345489133|ref|XP_001604543.2|	193.0	1e-47	PREDICTED: venom acid phosphatase Acph-1-like [Nasonia vitripennis]	--	--	--	--	sp|Q5BLY5|ACPH1_APIME	102	9e-22	Venom acid phosphatase Acph-1 OS=Apis mellifera PE=1 SV=1	--	--	--	--	--	K14410	5e-21	101	oaa:100088222	acid phosphatase [EC:3.1.3.2]	-	-	-
CL1116.Contig5_P.vindemmiae	710	1	0.0328	gi|345489133|ref|XP_001604543.2|	193.0	1e-47	PREDICTED: venom acid phosphatase Acph-1-like [Nasonia vitripennis]	--	--	--	--	sp|Q5BLY5|ACPH1_APIME	102	8e-22	Venom acid phosphatase Acph-1 OS=Apis mellifera PE=1 SV=1	--	--	--	--	--	K14410	4e-22	105	tgu:100219651	acid phosphatase [EC:3.1.3.2]	-	-	-
CL1116.Contig6_P.vindemmiae	677	3	0.1031	gi|345489133|ref|XP_001604543.2|	175.6	1e-42	PREDICTED: venom acid phosphatase Acph-1-like [Nasonia vitripennis]	--	--	--	--	sp|Q5BLY5|ACPH1_APIME	96.7	4e-20	Venom acid phosphatase Acph-1 OS=Apis mellifera PE=1 SV=1	--	--	--	--	--	K14410	4e-21	101	oaa:100088222	acid phosphatase [EC:3.1.3.2]	-	-	-
CL1117.Contig1_P.vindemmiae	1188	31	0.6069	gi|345487133|ref|XP_001599849.2|	228.4	7e-139	PREDICTED: N(G),N(G)-dimethylarginine dimethylaminohydrolase 1-like [Nasonia vitripennis]	gi|345487132|ref|XM_001599799.2|	607	1e-170	PREDICTED: Nasonia vitripennis N(G),N(G)-dimethylarginine dimethylaminohydrolase 1-like (LOC100116388), mRNA	sp|O94760|DDAH1_HUMAN	114	2e-46	N(G),N(G)-dimethylarginine dimethylaminohydrolase 1 OS=Homo sapiens GN=DDAH1 PE=1 SV=3	SMb21304	57.0	2e-10	COG1834	N-Dimethylarginine dimethylaminohydrolase	K01482	1e-130	275	ame:552121	dimethylargininase [EC:3.5.3.18]	-	GO:0016813//hydrolase activity, acting on carbon-nitrogen (but not peptide) bonds, in linear amidines	GO:0005737//cytoplasm
CL1117.Contig2_P.vindemmiae	1131	104	2.1386	gi|345487133|ref|XP_001599849.2|	228.4	9e-130	PREDICTED: N(G),N(G)-dimethylarginine dimethylaminohydrolase 1-like [Nasonia vitripennis]	gi|345487132|ref|XM_001599799.2|	371	4e-99	PREDICTED: Nasonia vitripennis N(G),N(G)-dimethylarginine dimethylaminohydrolase 1-like (LOC100116388), mRNA	sp|O94760|DDAH1_HUMAN	114	8e-50	N(G),N(G)-dimethylarginine dimethylaminohydrolase 1 OS=Homo sapiens GN=DDAH1 PE=1 SV=3	SMb21304	57.0	5e-12	COG1834	N-Dimethylarginine dimethylaminohydrolase	K01482	4e-134	272	nvi:100116388	dimethylargininase [EC:3.5.3.18]	-	GO:0016813//hydrolase activity, acting on carbon-nitrogen (but not peptide) bonds, in linear amidines	GO:0005737//cytoplasm
CL1118.Contig1_P.vindemmiae	1386	202	3.3896	gi|156554781|ref|XP_001605961.1|	270.8	1e-149	PREDICTED: nucleoside diphosphate kinase 7-like [Nasonia vitripennis]	gi|156554780|ref|XM_001605911.1|	272	4e-69	PREDICTED: Nasonia vitripennis nucleoside diphosphate kinase 7-like (LOC100122356), mRNA	sp|Q9Y5B8|NDK7_HUMAN	197	4e-50	Nucleoside diphosphate kinase 7 OS=Homo sapiens GN=NME7 PE=1 SV=1	aq_1590	81.6	3e-15	COG0105	Nucleoside diphosphate kinase	K00940	2e-150	285	nvi:100122356	nucleoside-diphosphate kinase [EC:2.7.4.6]	GO:0009209;GO:0009220//pyrimidine ribonucleotide biosynthetic process	GO:0016740//transferase activity	-
CL1118.Contig2_P.vindemmiae	1313	23	0.4074	gi|156554781|ref|XP_001605961.1|	218.4	1e-129	PREDICTED: nucleoside diphosphate kinase 7-like [Nasonia vitripennis]	gi|156554780|ref|XM_001605911.1|	272	3e-69	PREDICTED: Nasonia vitripennis nucleoside diphosphate kinase 7-like (LOC100122356), mRNA	sp|Q9Y5B8|NDK7_HUMAN	197	3e-50	Nucleoside diphosphate kinase 7 OS=Homo sapiens GN=NME7 PE=1 SV=1	aq_1590	81.6	3e-15	COG0105	Nucleoside diphosphate kinase	K00940	2e-130	270	nvi:100122356	nucleoside-diphosphate kinase [EC:2.7.4.6]	GO:0009209;GO:0009220//pyrimidine ribonucleotide biosynthetic process	GO:0016740//transferase activity	-
CL1119.Contig1_P.vindemmiae	650	169	6.0469	gi|193875826|gb|ACF24549.1|	146.7	6e-34	ribulose bisphosphate carboxylase/oxygenase small subunit 1 [Gymnochlora stellata]	--	--	--	--	--	--	--	--	alr1526	105	6e-23	COG4451	Ribulose bisphosphate carboxylase small subunit	--	--	--	--	--	-	-	-
CL112.Contig1_P.vindemmiae	968	18	0.4325	gi|350413366|ref|XP_003489972.1|	59.7	2e-07	PREDICTED: hypothetical protein LOC100748767 isoform 2 [Bombus impatiens]	--	--	--	--	--	--	--	--	--	--	--	--	--	--	--	--	--	--	-	-	-
CL112.Contig2_P.vindemmiae	952	118	2.8827	--	--	--	--	--	--	--	--	--	--	--	--	--	--	--	--	--	--	--	--	--	--	-	-	-
CL112.Contig3_P.vindemmiae	884	36	0.9471	--	--	--	--	--	--	--	--	--	--	--	--	--	--	--	--	--	--	--	--	--	--	-	-	-
CL1120.Contig1_P.vindemmiae	2225	3	0.0314	gi|345481840|ref|XP_001605232.2|	676.8	0.0	PREDICTED: allantoinase-like [Nasonia vitripennis]	gi|345481839|ref|XM_001605182.2|	111	1e-20	PREDICTED: Nasonia vitripennis hypothetical protein LOC100121621 (LOC100121621), mRNA	sp|P40757|ALN_LITCT	403	8e-112	Allantoinase, mitochondrial OS=Lithobates catesbeiana GN=ALN PE=1 SV=1	YIR027c	385	2e-106	COG0044	Dihydroorotase and related cyclic amidohydrolases	K01466	0.0	674	nvi:100121621	allantoinase [EC:3.5.2.5]	-	GO:0046872//metal ion binding;GO:0016810//hydrolase activity, acting on carbon-nitrogen (but not peptide) bonds	-
CL1120.Contig2_P.vindemmiae	2176	7	0.0748	gi|345481840|ref|XP_001605232.2|	284.3	0.0	PREDICTED: allantoinase-like [Nasonia vitripennis]	gi|345481839|ref|XM_001605182.2|	111	1e-20	PREDICTED: Nasonia vitripennis hypothetical protein LOC100121621 (LOC100121621), mRNA	sp|P40757|ALN_LITCT	211	4e-105	Allantoinase, mitochondrial OS=Lithobates catesbeiana GN=ALN PE=1 SV=1	YIR027c	216	1e-98	COG0044	Dihydroorotase and related cyclic amidohydrolases	K01466	0.0	390	nvi:100121621	allantoinase [EC:3.5.2.5]	-	GO:0046872//metal ion binding;GO:0016810//hydrolase activity, acting on carbon-nitrogen (but not peptide) bonds	-
CL1120.Contig3_P.vindemmiae	1756	15	0.1987	gi|345481840|ref|XP_001605232.2|	528.1	5e-148	PREDICTED: allantoinase-like [Nasonia vitripennis]	--	--	--	--	sp|P40757|ALN_LITCT	315	3e-85	Allantoinase, mitochondrial OS=Lithobates catesbeiana GN=ALN PE=1 SV=1	YIR027c	309	9e-84	COG0044	Dihydroorotase and related cyclic amidohydrolases	K01466	5e-148	525	nvi:100121621	allantoinase [EC:3.5.2.5]	-	GO:0046872//metal ion binding;GO:0016810//hydrolase activity, acting on carbon-nitrogen (but not peptide) bonds	-
CL1120.Contig4_P.vindemmiae	1707	1	0.0136	gi|345481840|ref|XP_001605232.2|	135.6	2e-140	PREDICTED: allantoinase-like [Nasonia vitripennis]	--	--	--	--	sp|P40757|ALN_LITCT	211	1e-78	Allantoinase, mitochondrial OS=Lithobates catesbeiana GN=ALN PE=1 SV=1	YIR027c	216	5e-76	COG0044	Dihydroorotase and related cyclic amidohydrolases	K01466	3e-141	390	nvi:100121621	allantoinase [EC:3.5.2.5]	-	GO:0046872//metal ion binding;GO:0016810//hydrolase activity, acting on carbon-nitrogen (but not peptide) bonds	-
CL1120.Contig5_P.vindemmiae	1509	17	0.2620	gi|345481840|ref|XP_001605232.2|	389.8	1e-106	PREDICTED: allantoinase-like [Nasonia vitripennis]	--	--	--	--	sp|Q54SV3|ALN1_DICDI	233	8e-61	Probable allantoinase 1 OS=Dictyostelium discoideum GN=allB1 PE=3 SV=1	YIR027c	216	8e-56	COG0044	Dihydroorotase and related cyclic amidohydrolases	K01466	3e-107	389	nvi:100121621	allantoinase [EC:3.5.2.5]	-	GO:0046872//metal ion binding;GO:0016812//hydrolase activity, acting on carbon-nitrogen (but not peptide) bonds, in cyclic amides	-
CL1120.Contig6_P.vindemmiae	841	17	0.4701	gi|345481840|ref|XP_001605232.2|	73.9	9e-12	PREDICTED: allantoinase-like [Nasonia vitripennis]	--	--	--	--	--	--	--	--	--	--	--	--	--	K01466	1e-12	73.9	nvi:100121621	allantoinase [EC:3.5.2.5]	-	-	-
CL1121.Contig1_P.vindemmiae	2775	12	0.1006	gi|383862425|ref|XP_003706684.1|	852.4	0.0	PREDICTED: LOW QUALITY PROTEIN: relaxin receptor 1-like [Megachile rotundata]	--	--	--	--	sp|Q6R6I7|RXFP1_MOUSE	403	1e-111	Relaxin receptor 1 OS=Mus musculus GN=Rxfp1 PE=2 SV=1	SPy1798	87.4	1e-16	COG4886	Leucine-rich repeat (LRR) protein	K04307	4e-146	519	dme:Dmel_CG31096	leucine-rich repeat-containing G protein-coupled receptor 8	-	-	-
CL1121.Contig2_P.vindemmiae	2278	26	0.2654	gi|383862425|ref|XP_003706684.1|	842.8	0.0	PREDICTED: LOW QUALITY PROTEIN: relaxin receptor 1-like [Megachile rotundata]	--	--	--	--	sp|Q6R6I7|RXFP1_MOUSE	403	1e-111	Relaxin receptor 1 OS=Mus musculus GN=Rxfp1 PE=2 SV=1	SPy1798	87.4	9e-17	COG4886	Leucine-rich repeat (LRR) protein	K04307	2e-145	516	dme:Dmel_CG31096	leucine-rich repeat-containing G protein-coupled receptor 8	-	-	-
CL1121.Contig3_P.vindemmiae	1864	2	0.0250	gi|383862425|ref|XP_003706684.1|	630.2	1e-178	PREDICTED: LOW QUALITY PROTEIN: relaxin receptor 1-like [Megachile rotundata]	--	--	--	--	sp|Q6R6I7|RXFP1_MOUSE	301	3e-81	Relaxin receptor 1 OS=Mus musculus GN=Rxfp1 PE=2 SV=1	--	--	--	--	--	K04307	5e-105	382	dme:Dmel_CG31096	leucine-rich repeat-containing G protein-coupled receptor 8	-	-	-
CL1121.Contig4_P.vindemmiae	1367	4	0.0681	gi|383862425|ref|XP_003706684.1|	620.5	5e-176	PREDICTED: LOW QUALITY PROTEIN: relaxin receptor 1-like [Megachile rotundata]	--	--	--	--	sp|Q6R6I7|RXFP1_MOUSE	301	2e-81	Relaxin receptor 1 OS=Mus musculus GN=Rxfp1 PE=2 SV=1	--	--	--	--	--	K04307	2e-104	379	dme:Dmel_CG31096	leucine-rich repeat-containing G protein-coupled receptor 8	-	-	-
CL1122.Contig1_P.vindemmiae	2307	924	9.3151	gi|345486275|ref|XP_001599274.2|	903.7	0.0	PREDICTED: kelch-like protein 18-like [Nasonia vitripennis]	gi|345486274|ref|XM_001599224.2|	85.7	8e-13	PREDICTED: Nasonia vitripennis kelch-like protein 18-like (LOC100114147), mRNA	sp|O94889|KLH18_HUMAN	598	2e-170	Kelch-like protein 18 OS=Homo sapiens GN=KLHL18 PE=2 SV=3	--	--	--	--	--	K10455	0.0	890	nvi:100114147	kelch-like protein 18	GO:0046529//imaginal disc fusion, thorax closure	GO:0003779//actin binding	GO:0031463//Cul3-RING ubiquitin ligase complex
CL1122.Contig2_P.vindemmiae	1162	51	1.0208	gi|345486275|ref|XP_001599274.2|	318.5	3e-85	PREDICTED: kelch-like protein 18-like [Nasonia vitripennis]	gi|345486274|ref|XM_001599224.2|	85.7	4e-13	PREDICTED: Nasonia vitripennis kelch-like protein 18-like (LOC100114147), mRNA	sp|O94889|KLH18_HUMAN	186	1e-46	Kelch-like protein 18 OS=Homo sapiens GN=KLHL18 PE=2 SV=3	--	--	--	--	--	K10455	5e-86	318	nvi:100114147	kelch-like protein 18	GO:0046529//imaginal disc fusion, thorax closure	GO:0003779//actin binding	GO:0031463//Cul3-RING ubiquitin ligase complex
CL1123.Contig1_P.vindemmiae	2497	86	0.8010	gi|322793445|gb|EFZ17004.1|	393.3	3e-107	hypothetical protein SINV_11875 [Solenopsis invicta]	--	--	--	--	--	--	--	--	--	--	--	--	--	--	--	--	--	--	-	-	-
CL1123.Contig2_P.vindemmiae	2417	18	0.1732	gi|322793445|gb|EFZ17004.1|	389.0	5e-106	hypothetical protein SINV_11875 [Solenopsis invicta]	--	--	--	--	--	--	--	--	--	--	--	--	--	--	--	--	--	--	-	-	-
CL1124.Contig1_P.vindemmiae	2144	3088	33.4976	gi|345493843|ref|XP_003427163.1|	725.7	0.0	PREDICTED: KDEL motif-containing protein 1-like [Nasonia vitripennis]	gi|345493842|ref|XM_003427115.1|	155	9e-34	PREDICTED: Nasonia vitripennis KDEL motif-containing protein 1-like (LOC100679654), mRNA	sp|Q6UW63|KDEL1_HUMAN	464	3e-130	KDEL motif-containing protein 1 OS=Homo sapiens GN=KDELC1 PE=1 SV=1	--	--	--	--	--	K13667	6e-31	136	acs:100562217	protein glucosyltransferase [EC:2.4.1.-]	-	-	-
CL1124.Contig2_P.vindemmiae	355	19	1.2448	gi|345493843|ref|XP_003427163.1|	63.5	3e-09	PREDICTED: KDEL motif-containing protein 1-like [Nasonia vitripennis]	--	--	--	--	--	--	--	--	--	--	--	--	--	--	--	--	--	--	-	-	-
CL1125.Contig1_P.vindemmiae	403	199	11.4844	gi|330846489|ref|XP_003295059.1|	61.6	1e-08	hypothetical protein DICPUDRAFT_44296 [Dictyostelium purpureum] >gi|325074334|gb|EGC28417.1| hypothetical protein DICPUDRAFT_44296 [Dictyostelium purpureum]	gi|157780199|gb|EU011935.1|	206	5e-50	Codosiga gracilis 28S ribosomal RNA gene, partial sequence	--	--	--	--	--	--	--	--	--	--	--	--	--	--	-	-	-
CL1125.Contig2_P.vindemmiae	337	31	2.1394	gi|330846489|ref|XP_003295059.1|	61.6	1e-08	hypothetical protein DICPUDRAFT_44296 [Dictyostelium purpureum] >gi|325074334|gb|EGC28417.1| hypothetical protein DICPUDRAFT_44296 [Dictyostelium purpureum]	gi|157780199|gb|EU011935.1|	206	4e-50	Codosiga gracilis 28S ribosomal RNA gene, partial sequence	--	--	--	--	--	--	--	--	--	--	--	--	--	--	-	-	-
CL1125.Contig3_P.vindemmiae	204	10	1.1401	--	--	--	--	--	--	--	--	--	--	--	--	--	--	--	--	--	--	--	--	--	--	-	-	-
CL1126.Contig1_P.vindemmiae	854	184	5.0110	--	--	--	--	--	--	--	--	--	--	--	--	--	--	--	--	--	--	--	--	--	--	-	-	-
CL1127.Contig1_P.vindemmiae	6145	1796	6.7975	gi|345486342|ref|XP_001604604.2|	455.3	1e-125	PREDICTED: calcium-dependent secretion activator-like [Nasonia vitripennis]	gi|345486341|ref|XM_001604554.2|	696	0.0	PREDICTED: Nasonia vitripennis calcium-dependent secretion activator-like (LOC100121019), mRNA	sp|Q9NHE5|CAPS_DROME	241	1e-62	Calcium-dependent secretion activator OS=Drosophila melanogaster GN=Caps PE=1 SV=2	--	--	--	--	--	--	--	--	--	--	GO:0016477//cell migration;GO:0035249//synaptic transmission, glutamatergic;GO:0016079//synaptic vesicle exocytosis;GO:0007476//imaginal disc-derived wing morphogenesis;GO:0035147//branch fusion, open tracheal system;GO:0046331//lateral inhibition;GO:0007155//cell adhesion;GO:0008045//motor neuron axon guidance	GO:0005543//phospholipid binding	GO:0008021//synaptic vesicle;GO:0042995//cell projection;GO:0016020//membrane
CL1127.Contig2_P.vindemmiae	1073	28	0.6069	--	--	--	--	--	--	--	--	--	--	--	--	--	--	--	--	--	--	--	--	--	--	-	-	-
CL1128.Contig1_P.vindemmiae	1966	1317	15.5799	gi|156547147|ref|XP_001603383.1|	734.2	0.0	PREDICTED: abhydrolase domain-containing protein 3-like [Nasonia vitripennis]	gi|345483776|ref|XM_001603333.2|	91.7	1e-14	PREDICTED: Nasonia vitripennis abhydrolase domain-containing protein 3-like (LOC100119648), mRNA	sp|Q91ZH7|ABHD3_MOUSE	300	8e-81	Abhydrolase domain-containing protein 3 OS=Mus musculus GN=Abhd3 PE=2 SV=1	PA0368	132	2e-30	COG0429	Predicted hydrolase of the alpha/beta-hydrolase fold	K13696	0.0	734	nvi:100119648	abhydrolase domain-containing protein 1/3	-	GO:0052689	-
CL1128.Contig2_P.vindemmiae	2281	156	1.5906	gi|156547149|ref|XP_001603415.1|	710.7	0.0	PREDICTED: abhydrolase domain-containing protein 3-like [Nasonia vitripennis]	gi|345483779|ref|XM_001603365.2|	339	3e-89	PREDICTED: Nasonia vitripennis abhydrolase domain-containing protein 3-like (LOC100119684), mRNA	sp|Q91ZH7|ABHD3_MOUSE	313	8e-85	Abhydrolase domain-containing protein 3 OS=Mus musculus GN=Abhd3 PE=2 SV=1	PA0368	129	2e-29	COG0429	Predicted hydrolase of the alpha/beta-hydrolase fold	K13696	0.0	710	nvi:100119684	abhydrolase domain-containing protein 1/3	-	GO:0004091//carboxylesterase activity	-
CL1128.Contig3_P.vindemmiae	2266	42	0.4311	gi|156547149|ref|XP_001603415.1|	710.7	0.0	PREDICTED: abhydrolase domain-containing protein 3-like [Nasonia vitripennis]	gi|345483779|ref|XM_001603365.2|	339	3e-89	PREDICTED: Nasonia vitripennis abhydrolase domain-containing protein 3-like (LOC100119684), mRNA	sp|Q91ZH7|ABHD3_MOUSE	313	8e-85	Abhydrolase domain-containing protein 3 OS=Mus musculus GN=Abhd3 PE=2 SV=1	PA0368	129	2e-29	COG0429	Predicted hydrolase of the alpha/beta-hydrolase fold	K13696	0.0	710	nvi:100119684	abhydrolase domain-containing protein 1/3	-	GO:0004091//carboxylesterase activity	-
CL1129.Contig1_P.vindemmiae	1197	11	0.2137	gi|156552051|ref|XP_001604346.1|	127.5	1e-27	PREDICTED: ankyrin-2-like [Nasonia vitripennis]	--	--	--	--	sp|Q9D504|ANKR7_MOUSE	53.9	7e-07	Ankyrin repeat domain-containing protein 7 OS=Mus musculus GN=Ankrd7 PE=2 SV=2	PAE1861	53.9	5e-07	COG0666	FOG: Ankyrin repeat	K01047	2e-06	54.3	xtr:780118	phospholipase A2 [EC:3.1.1.4]	-	-	-
CL1129.Contig2_P.vindemmiae	1077	5	0.1080	gi|156552051|ref|XP_001604346.1|	127.5	1e-27	PREDICTED: ankyrin-2-like [Nasonia vitripennis]	--	--	--	--	sp|Q9D504|ANKR7_MOUSE	53.9	6e-07	Ankyrin repeat domain-containing protein 7 OS=Mus musculus GN=Ankrd7 PE=2 SV=2	PAE1861	53.9	5e-07	COG0666	FOG: Ankyrin repeat	K01047	2e-06	54.3	xtr:780118	phospholipase A2 [EC:3.1.1.4]	-	-	-
CL1129.Contig3_P.vindemmiae	498	6	0.2802	gi|345482832|ref|XP_003424676.1|	84.0	2e-15	PREDICTED: ankyrin-3-like [Nasonia vitripennis]	--	--	--	--	--	--	--	--	--	--	--	--	--	--	--	--	--	--	-	-	-
CL113.Contig10_P.vindemmiae	2365	5	0.0492	gi|345488287|ref|XP_003425873.1|	44.3	1e-30	PREDICTED: hypothetical protein LOC100677856 [Nasonia vitripennis]	--	--	--	--	--	--	--	--	--	--	--	--	--	K14650	6e-06	53.9	tsp:Tsp_06278	transcription initiation factor TFIID subunit 3	-	-	-
CL113.Contig11_P.vindemmiae	3494	6	0.0399	gi|328705430|ref|XP_003242801.1|	31.6	1e-54	PREDICTED: protein FAR1-RELATED SEQUENCE 11-like [Acyrthosiphon pisum]	--	--	--	--	--	--	--	--	--	--	--	--	--	K14650	9e-06	53.9	tsp:Tsp_06278	transcription initiation factor TFIID subunit 3	-	-	-
CL113.Contig12_P.vindemmiae	3488	6	0.0400	gi|328705430|ref|XP_003242801.1|	31.6	5e-55	PREDICTED: protein FAR1-RELATED SEQUENCE 11-like [Acyrthosiphon pisum]	--	--	--	--	--	--	--	--	--	--	--	--	--	K14650	9e-06	53.9	tsp:Tsp_06278	transcription initiation factor TFIID subunit 3	-	-	-
CL113.Contig13_P.vindemmiae	3473	17	0.1138	gi|328705430|ref|XP_003242801.1|	31.6	1e-54	PREDICTED: protein FAR1-RELATED SEQUENCE 11-like [Acyrthosiphon pisum]	--	--	--	--	--	--	--	--	--	--	--	--	--	K14650	9e-06	53.9	tsp:Tsp_06278	transcription initiation factor TFIID subunit 3	-	-	-
CL113.Contig14_P.vindemmiae	3447	6	0.0405	gi|328705430|ref|XP_003242801.1|	45.1	4e-58	PREDICTED: protein FAR1-RELATED SEQUENCE 11-like [Acyrthosiphon pisum]	--	--	--	--	--	--	--	--	--	--	--	--	--	K14650	9e-06	53.9	tsp:Tsp_06278	transcription initiation factor TFIID subunit 3	-	-	-
CL113.Contig15_P.vindemmiae	3432	6	0.0407	gi|328705430|ref|XP_003242801.1|	45.1	9e-58	PREDICTED: protein FAR1-RELATED SEQUENCE 11-like [Acyrthosiphon pisum]	--	--	--	--	--	--	--	--	--	--	--	--	--	K14650	9e-06	53.9	tsp:Tsp_06278	transcription initiation factor TFIID subunit 3	-	-	-
CL113.Contig16_P.vindemmiae	3426	14	0.0950	gi|328705430|ref|XP_003242801.1|	45.1	4e-58	PREDICTED: protein FAR1-RELATED SEQUENCE 11-like [Acyrthosiphon pisum]	--	--	--	--	--	--	--	--	--	--	--	--	--	K14650	9e-06	53.9	tsp:Tsp_06278	transcription initiation factor TFIID subunit 3	-	-	-
CL113.Contig17_P.vindemmiae	3411	6	0.0409	gi|328705430|ref|XP_003242801.1|	45.1	9e-58	PREDICTED: protein FAR1-RELATED SEQUENCE 11-like [Acyrthosiphon pisum]	--	--	--	--	--	--	--	--	--	--	--	--	--	K14650	9e-06	53.9	tsp:Tsp_06278	transcription initiation factor TFIID subunit 3	-	-	-
CL113.Contig18_P.vindemmiae	2990	6	0.0467	gi|328705430|ref|XP_003242801.1|	45.1	9e-44	PREDICTED: protein FAR1-RELATED SEQUENCE 11-like [Acyrthosiphon pisum]	--	--	--	--	--	--	--	--	--	--	--	--	--	K14650	7e-06	53.9	tsp:Tsp_06278	transcription initiation factor TFIID subunit 3	-	-	-
CL113.Contig1_P.vindemmiae	3509	6	0.0398	gi|328705430|ref|XP_003242801.1|	31.6	5e-55	PREDICTED: protein FAR1-RELATED SEQUENCE 11-like [Acyrthosiphon pisum]	--	--	--	--	--	--	--	--	--	--	--	--	--	K14650	9e-06	53.9	tsp:Tsp_06278	transcription initiation factor TFIID subunit 3	-	-	-
CL113.Contig2_P.vindemmiae	2975	6	0.0469	gi|328705430|ref|XP_003242801.1|	45.1	1e-43	PREDICTED: protein FAR1-RELATED SEQUENCE 11-like [Acyrthosiphon pisum]	--	--	--	--	--	--	--	--	--	--	--	--	--	K14650	7e-06	53.9	tsp:Tsp_06278	transcription initiation factor TFIID subunit 3	-	-	-
CL113.Contig3_P.vindemmiae	2969	6	0.0470	gi|328705430|ref|XP_003242801.1|	45.1	8e-44	PREDICTED: protein FAR1-RELATED SEQUENCE 11-like [Acyrthosiphon pisum]	--	--	--	--	--	--	--	--	--	--	--	--	--	K14650	7e-06	53.9	tsp:Tsp_06278	transcription initiation factor TFIID subunit 3	-	-	-
CL113.Contig4_P.vindemmiae	2954	6	0.0472	gi|328705430|ref|XP_003242801.1|	45.1	1e-43	PREDICTED: protein FAR1-RELATED SEQUENCE 11-like [Acyrthosiphon pisum]	--	--	--	--	--	--	--	--	--	--	--	--	--	K14650	7e-06	53.9	tsp:Tsp_06278	transcription initiation factor TFIID subunit 3	-	-	-
CL113.Contig5_P.vindemmiae	2905	5	0.0400	gi|328705430|ref|XP_003242801.1|	31.6	6e-40	PREDICTED: protein FAR1-RELATED SEQUENCE 11-like [Acyrthosiphon pisum]	--	--	--	--	--	--	--	--	--	--	--	--	--	K14650	7e-06	53.9	tsp:Tsp_06278	transcription initiation factor TFIID subunit 3	-	-	-
CL113.Contig6_P.vindemmiae	2884	21	0.1694	gi|328705430|ref|XP_003242801.1|	31.6	6e-40	PREDICTED: protein FAR1-RELATED SEQUENCE 11-like [Acyrthosiphon pisum]	--	--	--	--	--	--	--	--	--	--	--	--	--	K14650	7e-06	53.9	tsp:Tsp_06278	transcription initiation factor TFIID subunit 3	-	-	-
CL113.Contig7_P.vindemmiae	2843	8	0.0654	gi|328705430|ref|XP_003242801.1|	45.1	6e-43	PREDICTED: protein FAR1-RELATED SEQUENCE 11-like [Acyrthosiphon pisum]	--	--	--	--	--	--	--	--	--	--	--	--	--	K14650	7e-06	53.9	tsp:Tsp_06278	transcription initiation factor TFIID subunit 3	-	-	-
CL113.Contig8_P.vindemmiae	2822	5	0.0412	gi|328705430|ref|XP_003242801.1|	45.1	6e-43	PREDICTED: protein FAR1-RELATED SEQUENCE 11-like [Acyrthosiphon pisum]	--	--	--	--	--	--	--	--	--	--	--	--	--	K14650	7e-06	53.9	tsp:Tsp_06278	transcription initiation factor TFIID subunit 3	-	-	-
CL113.Contig9_P.vindemmiae	2386	5	0.0487	gi|345488287|ref|XP_003425873.1|	44.3	1e-30	PREDICTED: hypothetical protein LOC100677856 [Nasonia vitripennis]	--	--	--	--	--	--	--	--	--	--	--	--	--	K14650	6e-06	53.9	tsp:Tsp_06278	transcription initiation factor TFIID subunit 3	-	-	-
CL1130.Contig1_P.vindemmiae	2160	32	0.3446	--	--	--	--	--	--	--	--	--	--	--	--	--	--	--	--	--	--	--	--	--	--	-	-	-
CL1130.Contig2_P.vindemmiae	1216	16	0.3060	--	--	--	--	--	--	--	--	--	--	--	--	--	--	--	--	--	--	--	--	--	--	-	-	-
CL1130.Contig3_P.vindemmiae	1041	2	0.0447	--	--	--	--	--	--	--	--	--	--	--	--	--	--	--	--	--	--	--	--	--	--	-	-	-
CL1131.Contig1_P.vindemmiae	529	30	1.3189	gi|156547651|ref|XP_001604261.1|	268.5	9e-71	PREDICTED: pancreatic lipase-related protein 2-like [Nasonia vitripennis]	gi|345484923|ref|XM_001604211.2|	99.6	1e-17	PREDICTED: Nasonia vitripennis pancreatic lipase-related protein 2-like (LOC100120645), mRNA	sp|Q5XGE9|LIPH_XENTR	52.8	4e-07	Lipase member H OS=Xenopus tropicalis GN=liph PE=2 SV=1	--	--	--	--	--	K14073	1e-13	76.3	api:100163959	pancreatic triacylglycerol lipase [EC:3.1.1.3]	-	-	-
CL1131.Contig2_P.vindemmiae	379	13	0.7977	gi|156547651|ref|XP_001604261.1|	128.6	7e-29	PREDICTED: pancreatic lipase-related protein 2-like [Nasonia vitripennis]	gi|345484923|ref|XM_001604211.2|	97.6	3e-17	PREDICTED: Nasonia vitripennis pancreatic lipase-related protein 2-like (LOC100120645), mRNA	--	--	--	--	--	--	--	--	--	--	--	--	--	--	-	-	-
CL1132.Contig1_P.vindemmiae	3215	1777	12.8549	gi|322786715|gb|EFZ13085.1|	103.2	8e-20	hypothetical protein SINV_14746 [Solenopsis invicta]	--	--	--	--	--	--	--	--	--	--	--	--	--	K08869	3e-40	168	nvi:100115106	aarF domain-containing kinase	-	-	-
CL1132.Contig2_P.vindemmiae	2799	2686	22.3185	gi|322786715|gb|EFZ13085.1|	103.2	7e-20	hypothetical protein SINV_14746 [Solenopsis invicta]	--	--	--	--	--	--	--	--	--	--	--	--	--	K08869	3e-40	168	nvi:100115106	aarF domain-containing kinase	-	-	-
CL1132.Contig3_P.vindemmiae	2425	2346	22.4998	gi|322786715|gb|EFZ13085.1|	105.5	1e-20	hypothetical protein SINV_14746 [Solenopsis invicta]	--	--	--	--	--	--	--	--	--	--	--	--	--	K08869	3e-59	231	nvi:100115106	aarF domain-containing kinase	-	-	-
CL1133.Contig1_P.vindemmiae	4796	7	0.0339	gi|345495650|ref|XP_001605865.2|	506.5	5e-141	PREDICTED: ecto-NOX disulfide-thiol exchanger 1-like isoform 1 [Nasonia vitripennis]	gi|345495649|ref|XM_001605815.2|	678	0.0	PREDICTED: Nasonia vitripennis ecto-NOX disulfide-thiol exchanger 1-like, transcript variant 1 (LOC100122263), mRNA	sp|Q8R0Z2|ENOX2_MOUSE	274	4e-94	Ecto-NOX disulfide-thiol exchanger 2 OS=Mus musculus GN=Enox2 PE=2 SV=1	--	--	--	--	--	K10624	6e-10	68.2	dan:Dana_GF11371	E3 ubiquitin-protein ligase RBBP6 [EC:6.3.2.19]	-	-	-
CL1133.Contig2_P.vindemmiae	3648	8	0.0510	gi|345495650|ref|XP_001605865.2|	650.6	0.0	PREDICTED: ecto-NOX disulfide-thiol exchanger 1-like isoform 1 [Nasonia vitripennis]	gi|345495649|ref|XM_001605815.2|	1068	0.0	PREDICTED: Nasonia vitripennis ecto-NOX disulfide-thiol exchanger 1-like, transcript variant 1 (LOC100122263), mRNA	sp|Q16206|ENOX2_HUMAN	295	5e-154	Ecto-NOX disulfide-thiol exchanger 2 OS=Homo sapiens GN=ENOX2 PE=1 SV=2	--	--	--	--	--	K10624	5e-10	68.2	dan:Dana_GF11371	E3 ubiquitin-protein ligase RBBP6 [EC:6.3.2.19]	-	GO:0097159//organic cyclic compound binding;GO:1901363	-
CL1133.Contig3_P.vindemmiae	3541	8	0.0525	gi|345495650|ref|XP_001605865.2|	147.1	0.0	PREDICTED: ecto-NOX disulfide-thiol exchanger 1-like isoform 1 [Nasonia vitripennis]	gi|345495649|ref|XM_001605815.2|	678	0.0	PREDICTED: Nasonia vitripennis ecto-NOX disulfide-thiol exchanger 1-like, transcript variant 1 (LOC100122263), mRNA	sp|Q16206|ENOX2_HUMAN	272	6e-135	Ecto-NOX disulfide-thiol exchanger 2 OS=Homo sapiens GN=ENOX2 PE=1 SV=2	--	--	--	--	--	K10624	5e-10	68.2	dan:Dana_GF11371	E3 ubiquitin-protein ligase RBBP6 [EC:6.3.2.19]	-	-	-
CL1133.Contig4_P.vindemmiae	2515	3	0.0277	gi|345495652|ref|XP_003427544.1|	434.9	9e-120	PREDICTED: ecto-NOX disulfide-thiol exchanger 1-like isoform 2 [Nasonia vitripennis]	gi|345495651|ref|XM_003427496.1|	248	1e-61	PREDICTED: Nasonia vitripennis ecto-NOX disulfide-thiol exchanger 1-like, transcript variant 2 (LOC100122263), mRNA	sp|Q3UG98|NAT9_MOUSE	148	9e-45	N-acetyltransferase 9 OS=Mus musculus GN=Nat9 PE=1 SV=2	--	--	--	--	--	--	--	--	--	--	-	GO:0097159//organic cyclic compound binding;GO:1901363	-
CL1133.Contig5_P.vindemmiae	2456	4	0.0379	gi|345495652|ref|XP_003427544.1|	434.9	9e-120	PREDICTED: ecto-NOX disulfide-thiol exchanger 1-like isoform 2 [Nasonia vitripennis]	gi|345495651|ref|XM_003427496.1|	248	1e-61	PREDICTED: Nasonia vitripennis ecto-NOX disulfide-thiol exchanger 1-like, transcript variant 2 (LOC100122263), mRNA	sp|A7SLC8|NAT9_NEMVE	212	4e-54	N-acetyltransferase 9-like protein OS=Nematostella vectensis GN=nat9 PE=3 SV=1	--	--	--	--	--	--	--	--	--	--	-	GO:0097159//organic cyclic compound binding;GO:1901363	-
CL1134.Contig1_P.vindemmiae	1572	485	7.1755	gi|156548797|ref|XP_001605111.1|	129.8	3e-28	PREDICTED: craniofacial development protein 1 [Nasonia vitripennis]	--	--	--	--	sp|Q75QI0|CFDP1_CHICK	70.1	1e-11	Craniofacial development protein 1 OS=Gallus gallus GN=CFDP1 PE=2 SV=1	--	--	--	--	--	--	--	--	--	--	GO:0035114//imaginal disc-derived appendage morphogenesis;GO:0048666//neuron development;GO:0030030//cell projection organization;GO:0050794//regulation of cellular process;GO:0007560//imaginal disc morphogenesis	-	GO:0044464//cell part
CL1134.Contig2_P.vindemmiae	1517	331	5.0746	gi|156548797|ref|XP_001605111.1|	129.8	3e-28	PREDICTED: craniofacial development protein 1 [Nasonia vitripennis]	--	--	--	--	sp|Q75QI0|CFDP1_CHICK	70.1	1e-11	Craniofacial development protein 1 OS=Gallus gallus GN=CFDP1 PE=2 SV=1	--	--	--	--	--	--	--	--	--	--	GO:0035114//imaginal disc-derived appendage morphogenesis;GO:0048666//neuron development;GO:0030030//cell projection organization;GO:0050794//regulation of cellular process;GO:0007560//imaginal disc morphogenesis	-	GO:0044464//cell part
CL1135.Contig1_P.vindemmiae	3023	48	0.3693	gi|345491082|ref|XP_001606168.2|	64.7	3e-08	PREDICTED: L-threonine 3-dehydrogenase, mitochondrial-like [Nasonia vitripennis]	gi|345491081|ref|XM_001606118.2|	694	0.0	PREDICTED: Nasonia vitripennis L-threonine 3-dehydrogenase, mitochondrial-like (LOC100122557), mRNA	sp|Q2KIR8|TDH_BOVIN	420	8e-117	L-threonine 3-dehydrogenase, mitochondrial OS=Bos taurus GN=TDH PE=2 SV=1	TVN0454	294	7e-79	COG0451	Nucleoside-diphosphate-sugar epimerases	K15789	2e-178	627	nvi:100122557	threonine 3-dehydrogenase [EC:1.1.1.103]	GO:0044237//cellular metabolic process	GO:0050662//coenzyme binding;GO:0000166//nucleotide binding;GO:0003978//UDP-glucose 4-epimerase activity	-
CL1135.Contig2_P.vindemmiae	2951	5	0.0394	gi|345491082|ref|XP_001606168.2|	64.7	3e-08	PREDICTED: L-threonine 3-dehydrogenase, mitochondrial-like [Nasonia vitripennis]	gi|345491081|ref|XM_001606118.2|	694	0.0	PREDICTED: Nasonia vitripennis L-threonine 3-dehydrogenase, mitochondrial-like (LOC100122557), mRNA	sp|Q2KIR8|TDH_BOVIN	420	8e-117	L-threonine 3-dehydrogenase, mitochondrial OS=Bos taurus GN=TDH PE=2 SV=1	TVN0454	294	7e-79	COG0451	Nucleoside-diphosphate-sugar epimerases	K15789	2e-178	627	nvi:100122557	threonine 3-dehydrogenase [EC:1.1.1.103]	GO:0044237//cellular metabolic process	GO:0050662//coenzyme binding;GO:0000166//nucleotide binding;GO:0003978//UDP-glucose 4-epimerase activity	-
CL1135.Contig3_P.vindemmiae	1866	47	0.5858	gi|307182726|gb|EFN69850.1|	445.7	3e-123	DNA primase large subunit [Camponotus floridanus]	--	--	--	--	sp|Q9VPH2|PRI2_DROME	360	5e-99	DNA primase large subunit OS=Drosophila melanogaster GN=DNApol-alpha60 PE=1 SV=2	SPBC17D11.06	261	4e-69	COG2219	Eukaryotic-type DNA primase, large subunit	K02685	4e-119	429	ame:551739	DNA primase large subunit [EC:2.7.7.-]	GO:0000084//S phase of mitotic cell cycle;GO:0001745//compound eye morphogenesis;GO:0006261//DNA-dependent DNA replication	GO:0003896//DNA primase activity	GO:0005658//alpha DNA polymerase:primase complex
CL1135.Contig4_P.vindemmiae	1794	2	0.0259	gi|307182726|gb|EFN69850.1|	445.7	3e-123	DNA primase large subunit [Camponotus floridanus]	--	--	--	--	sp|Q9VPH2|PRI2_DROME	360	4e-99	DNA primase large subunit OS=Drosophila melanogaster GN=DNApol-alpha60 PE=1 SV=2	SPBC17D11.06	261	4e-69	COG2219	Eukaryotic-type DNA primase, large subunit	K02685	4e-119	429	ame:551739	DNA primase large subunit [EC:2.7.7.-]	GO:0000084//S phase of mitotic cell cycle;GO:0001745//compound eye morphogenesis;GO:0006261//DNA-dependent DNA replication	GO:0003896//DNA primase activity	GO:0005658//alpha DNA polymerase:primase complex
CL1136.Contig1_P.vindemmiae	7740	12	0.0361	gi|340726626|ref|XP_003401656.1|	221.5	5e-55	PREDICTED: protein phosphatase 1 regulatory subunit 14B-like isoform 1 [Bombus terrestris] >gi|340726628|ref|XP_003401657.1| PREDICTED: protein phosphatase 1 regulatory subunit 14B-like isoform 2 [Bombus terrestris] >gi|350418270|ref|XP_003491806.1| PREDICTED: protein phosphatase 1 regulatory subunit 14B-like [Bombus impatiens]	gi|345479231|ref|XM_003423861.1|	165	4e-36	PREDICTED: Nasonia vitripennis UPF0539 protein CG14977-like (LOC100680520), mRNA	sp|Q9VZL6|U539_DROME	91.7	2e-17	UPF0539 protein CG14977 OS=Drosophila melanogaster GN=CG14977 PE=1 SV=2	--	--	--	--	--	K05744	6e-11	72.4	pon:100460494	LIM domain kinase 2 [EC:2.7.11.1]	GO:0042325//regulation of phosphorylation	GO:0004864//protein phosphatase inhibitor activity	GO:0005737//cytoplasm
CL1136.Contig2_P.vindemmiae	7706	37	0.1117	gi|340726626|ref|XP_003401656.1|	221.5	5e-55	PREDICTED: protein phosphatase 1 regulatory subunit 14B-like isoform 1 [Bombus terrestris] >gi|340726628|ref|XP_003401657.1| PREDICTED: protein phosphatase 1 regulatory subunit 14B-like isoform 2 [Bombus terrestris] >gi|350418270|ref|XP_003491806.1| PREDICTED: protein phosphatase 1 regulatory subunit 14B-like [Bombus impatiens]	gi|345479231|ref|XM_003423861.1|	165	3e-36	PREDICTED: Nasonia vitripennis UPF0539 protein CG14977-like (LOC100680520), mRNA	sp|Q9VZL6|U539_DROME	91.7	2e-17	UPF0539 protein CG14977 OS=Drosophila melanogaster GN=CG14977 PE=1 SV=2	--	--	--	--	--	K05744	6e-11	72.4	pon:100460494	LIM domain kinase 2 [EC:2.7.11.1]	GO:0042325//regulation of phosphorylation	GO:0004864//protein phosphatase inhibitor activity	GO:0005737//cytoplasm
CL1136.Contig3_P.vindemmiae	7618	20	0.0611	gi|340726626|ref|XP_003401656.1|	221.5	5e-55	PREDICTED: protein phosphatase 1 regulatory subunit 14B-like isoform 1 [Bombus terrestris] >gi|340726628|ref|XP_003401657.1| PREDICTED: protein phosphatase 1 regulatory subunit 14B-like isoform 2 [Bombus terrestris] >gi|350418270|ref|XP_003491806.1| PREDICTED: protein phosphatase 1 regulatory subunit 14B-like [Bombus impatiens]	gi|345479231|ref|XM_003423861.1|	165	3e-36	PREDICTED: Nasonia vitripennis UPF0539 protein CG14977-like (LOC100680520), mRNA	sp|Q9VZL6|U539_DROME	91.7	2e-17	UPF0539 protein CG14977 OS=Drosophila melanogaster GN=CG14977 PE=1 SV=2	--	--	--	--	--	K05744	6e-11	72.4	pon:100460494	LIM domain kinase 2 [EC:2.7.11.1]	GO:0042325//regulation of phosphorylation	GO:0004864//protein phosphatase inhibitor activity	GO:0005737//cytoplasm
CL1136.Contig4_P.vindemmiae	7615	23	0.0702	gi|340726626|ref|XP_003401656.1|	221.5	5e-55	PREDICTED: protein phosphatase 1 regulatory subunit 14B-like isoform 1 [Bombus terrestris] >gi|340726628|ref|XP_003401657.1| PREDICTED: protein phosphatase 1 regulatory subunit 14B-like isoform 2 [Bombus terrestris] >gi|350418270|ref|XP_003491806.1| PREDICTED: protein phosphatase 1 regulatory subunit 14B-like [Bombus impatiens]	gi|345479231|ref|XM_003423861.1|	165	3e-36	PREDICTED: Nasonia vitripennis UPF0539 protein CG14977-like (LOC100680520), mRNA	sp|Q9VZL6|U539_DROME	91.7	2e-17	UPF0539 protein CG14977 OS=Drosophila melanogaster GN=CG14977 PE=1 SV=2	--	--	--	--	--	K05744	6e-11	72.4	pon:100460494	LIM domain kinase 2 [EC:2.7.11.1]	GO:0042325//regulation of phosphorylation	GO:0004864//protein phosphatase inhibitor activity	GO:0005737//cytoplasm
CL1136.Contig5_P.vindemmiae	7652	12	0.0365	gi|340726626|ref|XP_003401656.1|	221.5	5e-55	PREDICTED: protein phosphatase 1 regulatory subunit 14B-like isoform 1 [Bombus terrestris] >gi|340726628|ref|XP_003401657.1| PREDICTED: protein phosphatase 1 regulatory subunit 14B-like isoform 2 [Bombus terrestris] >gi|350418270|ref|XP_003491806.1| PREDICTED: protein phosphatase 1 regulatory subunit 14B-like [Bombus impatiens]	gi|345479231|ref|XM_003423861.1|	165	3e-36	PREDICTED: Nasonia vitripennis UPF0539 protein CG14977-like (LOC100680520), mRNA	sp|Q9VZL6|U539_DROME	91.7	2e-17	UPF0539 protein CG14977 OS=Drosophila melanogaster GN=CG14977 PE=1 SV=2	--	--	--	--	--	K05744	6e-11	72.4	pon:100460494	LIM domain kinase 2 [EC:2.7.11.1]	GO:0042325//regulation of phosphorylation	GO:0004864//protein phosphatase inhibitor activity	GO:0005737//cytoplasm
CL1136.Contig6_P.vindemmiae	7649	12	0.0365	gi|340726626|ref|XP_003401656.1|	221.5	5e-55	PREDICTED: protein phosphatase 1 regulatory subunit 14B-like isoform 1 [Bombus terrestris] >gi|340726628|ref|XP_003401657.1| PREDICTED: protein phosphatase 1 regulatory subunit 14B-like isoform 2 [Bombus terrestris] >gi|350418270|ref|XP_003491806.1| PREDICTED: protein phosphatase 1 regulatory subunit 14B-like [Bombus impatiens]	gi|345479231|ref|XM_003423861.1|	165	3e-36	PREDICTED: Nasonia vitripennis UPF0539 protein CG14977-like (LOC100680520), mRNA	sp|Q9VZL6|U539_DROME	91.7	2e-17	UPF0539 protein CG14977 OS=Drosophila melanogaster GN=CG14977 PE=1 SV=2	--	--	--	--	--	K05744	6e-11	72.4	pon:100460494	LIM domain kinase 2 [EC:2.7.11.1]	GO:0042325//regulation of phosphorylation	GO:0004864//protein phosphatase inhibitor activity	GO:0005737//cytoplasm
CL1136.Contig7_P.vindemmiae	7561	12	0.0369	gi|340726626|ref|XP_003401656.1|	221.5	5e-55	PREDICTED: protein phosphatase 1 regulatory subunit 14B-like isoform 1 [Bombus terrestris] >gi|340726628|ref|XP_003401657.1| PREDICTED: protein phosphatase 1 regulatory subunit 14B-like isoform 2 [Bombus terrestris] >gi|350418270|ref|XP_003491806.1| PREDICTED: protein phosphatase 1 regulatory subunit 14B-like [Bombus impatiens]	gi|345479231|ref|XM_003423861.1|	165	3e-36	PREDICTED: Nasonia vitripennis UPF0539 protein CG14977-like (LOC100680520), mRNA	sp|Q9VZL6|U539_DROME	91.7	2e-17	UPF0539 protein CG14977 OS=Drosophila melanogaster GN=CG14977 PE=1 SV=2	--	--	--	--	--	K05744	5e-11	72.4	pon:100460494	LIM domain kinase 2 [EC:2.7.11.1]	GO:0042325//regulation of phosphorylation	GO:0004864//protein phosphatase inhibitor activity	GO:0005737//cytoplasm
CL1136.Contig8_P.vindemmiae	7527	27	0.0834	gi|340726626|ref|XP_003401656.1|	221.5	5e-55	PREDICTED: protein phosphatase 1 regulatory subunit 14B-like isoform 1 [Bombus terrestris] >gi|340726628|ref|XP_003401657.1| PREDICTED: protein phosphatase 1 regulatory subunit 14B-like isoform 2 [Bombus terrestris] >gi|350418270|ref|XP_003491806.1| PREDICTED: protein phosphatase 1 regulatory subunit 14B-like [Bombus impatiens]	gi|345479231|ref|XM_003423861.1|	165	3e-36	PREDICTED: Nasonia vitripennis UPF0539 protein CG14977-like (LOC100680520), mRNA	sp|Q9VZL6|U539_DROME	91.7	2e-17	UPF0539 protein CG14977 OS=Drosophila melanogaster GN=CG14977 PE=1 SV=2	--	--	--	--	--	K05744	5e-11	72.4	pon:100460494	LIM domain kinase 2 [EC:2.7.11.1]	GO:0042325//regulation of phosphorylation	GO:0004864//protein phosphatase inhibitor activity	GO:0005737//cytoplasm
CL1137.Contig1_P.vindemmiae	3554	130	0.8507	gi|345488179|ref|XP_001605256.2|	250.8	0.0	PREDICTED: ATP-dependent Clp protease ATP-binding subunit clpX-like, mitochondrial-like [Nasonia vitripennis]	gi|345488178|ref|XM_001605206.2|	1132	0.0	PREDICTED: Nasonia vitripennis ATP-dependent Clp protease ATP-binding subunit clpX-like, mitochondrial-like (LOC100121647), mRNA	sp|Q5R7N3|CLPX_PONAB	562	0.0	ATP-dependent Clp protease ATP-binding subunit clpX-like, mitochondrial OS=Pongo abelii GN=CLPX PE=2 SV=1	mlr8474	313	1e-84	COG1219	ATP-dependent protease Clp, ATPase subunit	K03544	0.0	833	nvi:100121647	ATP-dependent Clp protease ATP-binding subunit ClpX	GO:0006457//protein folding;GO:0006508//proteolysis	GO:0017111//nucleoside-triphosphatase activity;GO:0051082//unfolded protein binding;GO:0005524//ATP binding;GO:0008233//peptidase activity	-
CL1137.Contig2_P.vindemmiae	2892	150	1.2063	gi|345488179|ref|XP_001605256.2|	250.8	0.0	PREDICTED: ATP-dependent Clp protease ATP-binding subunit clpX-like, mitochondrial-like [Nasonia vitripennis]	gi|345488178|ref|XM_001605206.2|	1132	0.0	PREDICTED: Nasonia vitripennis ATP-dependent Clp protease ATP-binding subunit clpX-like, mitochondrial-like (LOC100121647), mRNA	sp|Q5R7N3|CLPX_PONAB	562	0.0	ATP-dependent Clp protease ATP-binding subunit clpX-like, mitochondrial OS=Pongo abelii GN=CLPX PE=2 SV=1	mlr8474	313	8e-85	COG1219	ATP-dependent protease Clp, ATPase subunit	K03544	0.0	833	nvi:100121647	ATP-dependent Clp protease ATP-binding subunit ClpX	GO:0006457//protein folding;GO:0006508//proteolysis	GO:0017111//nucleoside-triphosphatase activity;GO:0051082//unfolded protein binding;GO:0005524//ATP binding;GO:0008233//peptidase activity	-
CL1137.Contig3_P.vindemmiae	2771	73	0.6127	gi|345488179|ref|XP_001605256.2|	250.8	0.0	PREDICTED: ATP-dependent Clp protease ATP-binding subunit clpX-like, mitochondrial-like [Nasonia vitripennis]	gi|345488178|ref|XM_001605206.2|	1132	0.0	PREDICTED: Nasonia vitripennis ATP-dependent Clp protease ATP-binding subunit clpX-like, mitochondrial-like (LOC100121647), mRNA	sp|Q5R7N3|CLPX_PONAB	562	0.0	ATP-dependent Clp protease ATP-binding subunit clpX-like, mitochondrial OS=Pongo abelii GN=CLPX PE=2 SV=1	mlr8474	313	8e-85	COG1219	ATP-dependent protease Clp, ATPase subunit	K03544	0.0	833	nvi:100121647	ATP-dependent Clp protease ATP-binding subunit ClpX	GO:0006457//protein folding;GO:0006508//proteolysis	GO:0017111//nucleoside-triphosphatase activity;GO:0051082//unfolded protein binding;GO:0005524//ATP binding;GO:0008233//peptidase activity	-
CL1138.Contig1_P.vindemmiae	980	88	2.0884	--	--	--	--	gi|49614020|emb|BX511268.5|	61.9	5e-06	Zebrafish DNA sequence from clone CH211-66B9 in linkage group 2, complete sequence	--	--	--	--	--	--	--	--	--	--	--	--	--	--	-	-	-
CL1139.Contig1_P.vindemmiae	800	19	0.5524	gi|156551720|ref|XP_001602965.1|	214.2	5e-54	PREDICTED: mitochondrial import inner membrane translocase subunit Tim16-like isoform 1 [Nasonia vitripennis] >gi|345489965|ref|XP_003426274.1| PREDICTED: mitochondrial import inner membrane translocase subunit Tim16-like isoform 2 [Nasonia vitripennis]	gi|345489964|ref|XM_003426226.1|	188	2e-44	PREDICTED: Nasonia vitripennis mitochondrial import inner membrane translocase subunit Tim16-like, transcript variant 2 (LOC100117106), mRNA	sp|Q9VF08|TIM16_DROME	150	2e-36	Mitochondrial import inner membrane translocase subunit Tim16 OS=Drosophila melanogaster GN=blp PE=2 SV=1	--	--	--	--	--	--	--	--	--	--	GO:0001700//embryonic development via the syncytial blastoderm;GO:0007283//spermatogenesis;GO:0002168//instar larval development;GO:0022008//neurogenesis	-	GO:0016021//integral to membrane
CL1139.Contig2_P.vindemmiae	2282	386	3.9340	gi|380016414|ref|XP_003692180.1|	549.7	2e-154	PREDICTED: protein farnesyltransferase subunit beta-like [Apis florea]	gi|345489964|ref|XM_003426226.1|	188	7e-44	PREDICTED: Nasonia vitripennis mitochondrial import inner membrane translocase subunit Tim16-like, transcript variant 2 (LOC100117106), mRNA	sp|P49356|FNTB_HUMAN	427	4e-119	Protein farnesyltransferase subunit beta OS=Homo sapiens GN=FNTB PE=1 SV=1	SPAC17G6.04c	260	8e-69	COG5029	Prenyltransferase, beta subunit	K05954	6e-128	459	phu:Phum_PHUM459460	protein farnesyltransferase subunit beta [EC:2.5.1.58]	-	GO:0016740//transferase activity	-
CL1139.Contig3_P.vindemmiae	2339	209	2.0782	gi|380016414|ref|XP_003692180.1|	549.7	2e-154	PREDICTED: protein farnesyltransferase subunit beta-like [Apis florea]	gi|345489964|ref|XM_003426226.1|	188	7e-44	PREDICTED: Nasonia vitripennis mitochondrial import inner membrane translocase subunit Tim16-like, transcript variant 2 (LOC100117106), mRNA	sp|P49356|FNTB_HUMAN	427	4e-119	Protein farnesyltransferase subunit beta OS=Homo sapiens GN=FNTB PE=1 SV=1	SPAC17G6.04c	260	8e-69	COG5029	Prenyltransferase, beta subunit	K05954	6e-128	459	phu:Phum_PHUM459460	protein farnesyltransferase subunit beta [EC:2.5.1.58]	-	GO:0016740//transferase activity	-
CL1139.Contig4_P.vindemmiae	839	9	0.2495	gi|156551720|ref|XP_001602965.1|	214.2	5e-54	PREDICTED: mitochondrial import inner membrane translocase subunit Tim16-like isoform 1 [Nasonia vitripennis] >gi|345489965|ref|XP_003426274.1| PREDICTED: mitochondrial import inner membrane translocase subunit Tim16-like isoform 2 [Nasonia vitripennis]	gi|345489964|ref|XM_003426226.1|	188	3e-44	PREDICTED: Nasonia vitripennis mitochondrial import inner membrane translocase subunit Tim16-like, transcript variant 2 (LOC100117106), mRNA	sp|Q9VF08|TIM16_DROME	150	2e-36	Mitochondrial import inner membrane translocase subunit Tim16 OS=Drosophila melanogaster GN=blp PE=2 SV=1	--	--	--	--	--	--	--	--	--	--	GO:0001700//embryonic development via the syncytial blastoderm;GO:0007283//spermatogenesis;GO:0002168//instar larval development;GO:0022008//neurogenesis	-	GO:0016021//integral to membrane
CL1140.Contig1_P.vindemmiae	3302	630	4.4374	gi|156545287|ref|XP_001605285.1|	778.5	0.0	PREDICTED: pre-mRNA-splicing regulator WTAP-like isoform 1 [Nasonia vitripennis] >gi|345481842|ref|XP_003424468.1| PREDICTED: pre-mRNA-splicing regulator WTAP-like isoform 2 [Nasonia vitripennis] >gi|345481845|ref|XP_003424469.1| PREDICTED: pre-mRNA-splicing regulator WTAP-like isoform 3 [Nasonia vitripennis]	gi|345481844|ref|XM_003424421.1|	1114	0.0	PREDICTED: Nasonia vitripennis pre-mRNA-splicing regulator WTAP-like, transcript variant 3 (LOC100121674), mRNA	sp|Q28XY0|FL2D_DROPS	285	4e-76	Pre-mRNA-splicing regulator female-lethal(2)D OS=Drosophila pseudoobscura pseudoobscura GN=fl(2)d PE=3 SV=2	--	--	--	--	--	K10352	1e-07	60.1	gga:396211	myosin heavy chain	-	-	-
CL1140.Contig2_P.vindemmiae	2802	92	0.7636	gi|156545287|ref|XP_001605285.1|	778.5	0.0	PREDICTED: pre-mRNA-splicing regulator WTAP-like isoform 1 [Nasonia vitripennis] >gi|345481842|ref|XP_003424468.1| PREDICTED: pre-mRNA-splicing regulator WTAP-like isoform 2 [Nasonia vitripennis] >gi|345481845|ref|XP_003424469.1| PREDICTED: pre-mRNA-splicing regulator WTAP-like isoform 3 [Nasonia vitripennis]	gi|345481844|ref|XM_003424421.1|	1114	0.0	PREDICTED: Nasonia vitripennis pre-mRNA-splicing regulator WTAP-like, transcript variant 3 (LOC100121674), mRNA	sp|Q28XY0|FL2D_DROPS	285	3e-76	Pre-mRNA-splicing regulator female-lethal(2)D OS=Drosophila pseudoobscura pseudoobscura GN=fl(2)d PE=3 SV=2	--	--	--	--	--	K10352	1e-07	60.1	gga:396211	myosin heavy chain	-	-	-
CL1141.Contig1_P.vindemmiae	439	20	1.0596	--	--	--	--	--	--	--	--	--	--	--	--	--	--	--	--	--	--	--	--	--	--	-	-	-
CL1142.Contig1_P.vindemmiae	2038	7	0.0799	gi|345486481|ref|XP_003425483.1|	260.8	1e-67	PREDICTED: hypothetical protein LOC100678222 [Nasonia vitripennis]	gi|340726397|ref|XM_003401498.1|	101	1e-17	PREDICTED: Bombus terrestris uncharacterized protein C3orf18-like (LOC100651388), mRNA	sp|Q9UK00|CC018_HUMAN	68.6	5e-11	Uncharacterized protein C3orf18 OS=Homo sapiens GN=C3orf18 PE=2 SV=2	--	--	--	--	--	--	--	--	--	--	-	-	-
CL1142.Contig2_P.vindemmiae	1969	61	0.7205	gi|345486481|ref|XP_003425483.1|	273.9	2e-71	PREDICTED: hypothetical protein LOC100678222 [Nasonia vitripennis]	gi|340726397|ref|XM_003401498.1|	105	7e-19	PREDICTED: Bombus terrestris uncharacterized protein C3orf18-like (LOC100651388), mRNA	sp|Q9UK00|CC018_HUMAN	67.0	1e-10	Uncharacterized protein C3orf18 OS=Homo sapiens GN=C3orf18 PE=2 SV=2	--	--	--	--	--	--	--	--	--	--	-	-	-
CL1142.Contig3_P.vindemmiae	1820	2	0.0256	gi|345486481|ref|XP_003425483.1|	260.8	1e-67	PREDICTED: hypothetical protein LOC100678222 [Nasonia vitripennis]	gi|340726397|ref|XM_003401498.1|	101	1e-17	PREDICTED: Bombus terrestris uncharacterized protein C3orf18-like (LOC100651388), mRNA	sp|Q9UK00|CC018_HUMAN	68.6	5e-11	Uncharacterized protein C3orf18 OS=Homo sapiens GN=C3orf18 PE=2 SV=2	--	--	--	--	--	--	--	--	--	--	-	-	-
CL1142.Contig4_P.vindemmiae	1751	2	0.0266	gi|345486481|ref|XP_003425483.1|	273.9	1e-71	PREDICTED: hypothetical protein LOC100678222 [Nasonia vitripennis]	gi|340726397|ref|XM_003401498.1|	105	6e-19	PREDICTED: Bombus terrestris uncharacterized protein C3orf18-like (LOC100651388), mRNA	sp|Q9UK00|CC018_HUMAN	67.0	1e-10	Uncharacterized protein C3orf18 OS=Homo sapiens GN=C3orf18 PE=2 SV=2	--	--	--	--	--	--	--	--	--	--	-	-	-
CL1143.Contig1_P.vindemmiae	4004	38	0.2207	gi|322795837|gb|EFZ18516.1|	1135.2	0.0	hypothetical protein SINV_14917 [Solenopsis invicta]	gi|345493784|ref|XM_003427105.1|	309	5e-80	PREDICTED: Nasonia vitripennis peptidyl-prolyl cis-trans isomerase-like 3-like, transcript variant 3 (LOC100122012), mRNA	sp|Q99LB7|SARDH_MOUSE	897	0.0	Sarcosine dehydrogenase, mitochondrial OS=Mus musculus GN=Sardh PE=1 SV=1	mll5369_2	239	2e-62	COG0404	Glycine cleavage system T protein (aminomethyltransferase)	K00314	0.0	981	aga:AgaP_AGAP007123	sarcosine dehydrogenase [EC:1.5.8.3]	-	GO:0003824//catalytic activity	-
CL1143.Contig2_P.vindemmiae	3449	4	0.0270	gi|322795837|gb|EFZ18516.1|	1135.2	0.0	hypothetical protein SINV_14917 [Solenopsis invicta]	gi|345493784|ref|XM_003427105.1|	303	3e-78	PREDICTED: Nasonia vitripennis peptidyl-prolyl cis-trans isomerase-like 3-like, transcript variant 3 (LOC100122012), mRNA	sp|Q99LB7|SARDH_MOUSE	897	0.0	Sarcosine dehydrogenase, mitochondrial OS=Mus musculus GN=Sardh PE=1 SV=1	mll5369_2	239	2e-62	COG0404	Glycine cleavage system T protein (aminomethyltransferase)	K00314	0.0	981	aga:AgaP_AGAP007123	sarcosine dehydrogenase [EC:1.5.8.3]	-	GO:0003824//catalytic activity	-
CL1143.Contig3_P.vindemmiae	1850	12	0.1509	gi|345493781|ref|XP_001605618.2|	332.8	3e-89	PREDICTED: peptidyl-prolyl cis-trans isomerase-like 3-like isoform 1 [Nasonia vitripennis] >gi|345493783|ref|XP_003427152.1| PREDICTED: peptidyl-prolyl cis-trans isomerase-like 3-like isoform 2 [Nasonia vitripennis] >gi|345493785|ref|XP_003427153.1| PREDICTED: peptidyl-prolyl cis-trans isomerase-like 3-like isoform 3 [Nasonia vitripennis]	gi|345493784|ref|XM_003427105.1|	309	2e-80	PREDICTED: Nasonia vitripennis peptidyl-prolyl cis-trans isomerase-like 3-like, transcript variant 3 (LOC100122012), mRNA	sp|Q812D3|PPIL3_RAT	275	2e-73	Peptidyl-prolyl cis-trans isomerase-like 3 OS=Rattus norvegicus GN=Ppil3 PE=2 SV=1	SPAC21E11.05c	164	4e-40	COG0652	Peptidyl-prolyl cis-trans isomerase (rotamase) - cyclophilin family	K12734	2e-89	330	nvi:100122012	peptidyl-prolyl cis-trans isomerase-like 3 [EC:5.2.1.8]	GO:0006457//protein folding;GO:0000413//protein peptidyl-prolyl isomerization	GO:0003755//peptidyl-prolyl cis-trans isomerase activity	-
CL1143.Contig4_P.vindemmiae	1709	121	1.6467	gi|345493781|ref|XP_001605618.2|	332.8	3e-89	PREDICTED: peptidyl-prolyl cis-trans isomerase-like 3-like isoform 1 [Nasonia vitripennis] >gi|345493783|ref|XP_003427152.1| PREDICTED: peptidyl-prolyl cis-trans isomerase-like 3-like isoform 2 [Nasonia vitripennis] >gi|345493785|ref|XP_003427153.1| PREDICTED: peptidyl-prolyl cis-trans isomerase-like 3-like isoform 3 [Nasonia vitripennis]	gi|345493784|ref|XM_003427105.1|	309	2e-80	PREDICTED: Nasonia vitripennis peptidyl-prolyl cis-trans isomerase-like 3-like, transcript variant 3 (LOC100122012), mRNA	sp|Q812D3|PPIL3_RAT	275	2e-73	Peptidyl-prolyl cis-trans isomerase-like 3 OS=Rattus norvegicus GN=Ppil3 PE=2 SV=1	SPAC21E11.05c	164	3e-40	COG0652	Peptidyl-prolyl cis-trans isomerase (rotamase) - cyclophilin family	K12734	2e-89	330	nvi:100122012	peptidyl-prolyl cis-trans isomerase-like 3 [EC:5.2.1.8]	GO:0006457//protein folding;GO:0000413//protein peptidyl-prolyl isomerization	GO:0003755//peptidyl-prolyl cis-trans isomerase activity	-
CL1143.Contig5_P.vindemmiae	1295	3	0.0539	gi|345493781|ref|XP_001605618.2|	330.9	8e-89	PREDICTED: peptidyl-prolyl cis-trans isomerase-like 3-like isoform 1 [Nasonia vitripennis] >gi|345493783|ref|XP_003427152.1| PREDICTED: peptidyl-prolyl cis-trans isomerase-like 3-like isoform 2 [Nasonia vitripennis] >gi|345493785|ref|XP_003427153.1| PREDICTED: peptidyl-prolyl cis-trans isomerase-like 3-like isoform 3 [Nasonia vitripennis]	gi|345493784|ref|XM_003427105.1|	303	1e-78	PREDICTED: Nasonia vitripennis peptidyl-prolyl cis-trans isomerase-like 3-like, transcript variant 3 (LOC100122012), mRNA	sp|Q812D3|PPIL3_RAT	273	5e-73	Peptidyl-prolyl cis-trans isomerase-like 3 OS=Rattus norvegicus GN=Ppil3 PE=2 SV=1	SPAC21E11.05c	164	2e-40	COG0652	Peptidyl-prolyl cis-trans isomerase (rotamase) - cyclophilin family	K12734	2e-90	333	nvi:100122012	peptidyl-prolyl cis-trans isomerase-like 3 [EC:5.2.1.8]	GO:0006457//protein folding;GO:0000413//protein peptidyl-prolyl isomerization	GO:0003755//peptidyl-prolyl cis-trans isomerase activity	-
CL1143.Contig6_P.vindemmiae	1154	3	0.0605	gi|345493781|ref|XP_001605618.2|	330.9	7e-89	PREDICTED: peptidyl-prolyl cis-trans isomerase-like 3-like isoform 1 [Nasonia vitripennis] >gi|345493783|ref|XP_003427152.1| PREDICTED: peptidyl-prolyl cis-trans isomerase-like 3-like isoform 2 [Nasonia vitripennis] >gi|345493785|ref|XP_003427153.1| PREDICTED: peptidyl-prolyl cis-trans isomerase-like 3-like isoform 3 [Nasonia vitripennis]	gi|345493784|ref|XM_003427105.1|	303	9e-79	PREDICTED: Nasonia vitripennis peptidyl-prolyl cis-trans isomerase-like 3-like, transcript variant 3 (LOC100122012), mRNA	sp|Q812D3|PPIL3_RAT	273	4e-73	Peptidyl-prolyl cis-trans isomerase-like 3 OS=Rattus norvegicus GN=Ppil3 PE=2 SV=1	SPAC21E11.05c	164	2e-40	COG0652	Peptidyl-prolyl cis-trans isomerase (rotamase) - cyclophilin family	K12734	2e-90	333	nvi:100122012	peptidyl-prolyl cis-trans isomerase-like 3 [EC:5.2.1.8]	GO:0006457//protein folding;GO:0000413//protein peptidyl-prolyl isomerization	GO:0003755//peptidyl-prolyl cis-trans isomerase activity	-
CL1144.Contig1_P.vindemmiae	3331	81	0.5656	gi|307180800|gb|EFN68664.1|	269.2	6e-177	Aspartate aminotransferase, cytoplasmic [Camponotus floridanus]	gi|345493331|ref|XM_001601399.2|	898	0.0	PREDICTED: Nasonia vitripennis aspartate aminotransferase, cytoplasmic-like (LOC100120655), mRNA	sp|P05201|AATC_MOUSE	293	6e-128	Aspartate aminotransferase, cytoplasmic OS=Mus musculus GN=Got1 PE=1 SV=3	YLR027c	236	5e-101	COG1448	Aspartate/tyrosine/aromatic aminotransferase	K14454	1e-149	318	aga:AgaP_AGAP004142	aspartate aminotransferase, cytoplasmic [EC:2.6.1.1]	GO:0006520//cellular amino acid metabolic process;GO:0009058//biosynthetic process	GO:0030170//pyridoxal phosphate binding;GO:0004069//L-aspartate:2-oxoglutarate aminotransferase activity;GO:0080130//L-phenylalanine:2-oxoglutarate aminotransferase activity	-
CL1144.Contig2_P.vindemmiae	3253	10	0.0715	gi|307180800|gb|EFN68664.1|	269.2	5e-177	Aspartate aminotransferase, cytoplasmic [Camponotus floridanus]	gi|345493331|ref|XM_001601399.2|	898	0.0	PREDICTED: Nasonia vitripennis aspartate aminotransferase, cytoplasmic-like (LOC100120655), mRNA	sp|P05201|AATC_MOUSE	293	6e-128	Aspartate aminotransferase, cytoplasmic OS=Mus musculus GN=Got1 PE=1 SV=3	YLR027c	236	5e-101	COG1448	Aspartate/tyrosine/aromatic aminotransferase	K14454	1e-149	318	aga:AgaP_AGAP004142	aspartate aminotransferase, cytoplasmic [EC:2.6.1.1]	GO:0006520//cellular amino acid metabolic process;GO:0009058//biosynthetic process	GO:0030170//pyridoxal phosphate binding;GO:0004069//L-aspartate:2-oxoglutarate aminotransferase activity;GO:0080130//L-phenylalanine:2-oxoglutarate aminotransferase activity	-
CL1144.Contig3_P.vindemmiae	3107	10	0.0749	gi|307180800|gb|EFN68664.1|	269.2	5e-177	Aspartate aminotransferase, cytoplasmic [Camponotus floridanus]	gi|345493331|ref|XM_001601399.2|	898	0.0	PREDICTED: Nasonia vitripennis aspartate aminotransferase, cytoplasmic-like (LOC100120655), mRNA	sp|P05201|AATC_MOUSE	293	6e-128	Aspartate aminotransferase, cytoplasmic OS=Mus musculus GN=Got1 PE=1 SV=3	YLR027c	236	5e-101	COG1448	Aspartate/tyrosine/aromatic aminotransferase	K14454	1e-149	318	aga:AgaP_AGAP004142	aspartate aminotransferase, cytoplasmic [EC:2.6.1.1]	GO:0006520//cellular amino acid metabolic process;GO:0009058//biosynthetic process	GO:0030170//pyridoxal phosphate binding;GO:0004069//L-aspartate:2-oxoglutarate aminotransferase activity;GO:0080130//L-phenylalanine:2-oxoglutarate aminotransferase activity	-
CL1144.Contig4_P.vindemmiae	3033	10	0.0767	gi|307180800|gb|EFN68664.1|	269.2	5e-177	Aspartate aminotransferase, cytoplasmic [Camponotus floridanus]	gi|345493331|ref|XM_001601399.2|	898	0.0	PREDICTED: Nasonia vitripennis aspartate aminotransferase, cytoplasmic-like (LOC100120655), mRNA	sp|P05201|AATC_MOUSE	293	5e-128	Aspartate aminotransferase, cytoplasmic OS=Mus musculus GN=Got1 PE=1 SV=3	YLR027c	236	5e-101	COG1448	Aspartate/tyrosine/aromatic aminotransferase	K14454	1e-149	318	aga:AgaP_AGAP004142	aspartate aminotransferase, cytoplasmic [EC:2.6.1.1]	GO:0006520//cellular amino acid metabolic process;GO:0009058//biosynthetic process	GO:0030170//pyridoxal phosphate binding;GO:0004069//L-aspartate:2-oxoglutarate aminotransferase activity;GO:0080130//L-phenylalanine:2-oxoglutarate aminotransferase activity	-
CL1144.Contig5_P.vindemmiae	3029	10	0.0768	gi|307180800|gb|EFN68664.1|	269.2	5e-177	Aspartate aminotransferase, cytoplasmic [Camponotus floridanus]	gi|345493331|ref|XM_001601399.2|	898	0.0	PREDICTED: Nasonia vitripennis aspartate aminotransferase, cytoplasmic-like (LOC100120655), mRNA	sp|P05201|AATC_MOUSE	293	5e-128	Aspartate aminotransferase, cytoplasmic OS=Mus musculus GN=Got1 PE=1 SV=3	YLR027c	236	5e-101	COG1448	Aspartate/tyrosine/aromatic aminotransferase	K14454	1e-149	318	aga:AgaP_AGAP004142	aspartate aminotransferase, cytoplasmic [EC:2.6.1.1]	GO:0006520//cellular amino acid metabolic process;GO:0009058//biosynthetic process	GO:0030170//pyridoxal phosphate binding;GO:0004069//L-aspartate:2-oxoglutarate aminotransferase activity;GO:0080130//L-phenylalanine:2-oxoglutarate aminotransferase activity	-
CL1144.Contig6_P.vindemmiae	2809	10	0.0828	gi|307180800|gb|EFN68664.1|	269.2	5e-177	Aspartate aminotransferase, cytoplasmic [Camponotus floridanus]	gi|345493331|ref|XM_001601399.2|	898	0.0	PREDICTED: Nasonia vitripennis aspartate aminotransferase, cytoplasmic-like (LOC100120655), mRNA	sp|P05201|AATC_MOUSE	293	5e-128	Aspartate aminotransferase, cytoplasmic OS=Mus musculus GN=Got1 PE=1 SV=3	YLR027c	236	4e-101	COG1448	Aspartate/tyrosine/aromatic aminotransferase	K14454	9e-150	318	aga:AgaP_AGAP004142	aspartate aminotransferase, cytoplasmic [EC:2.6.1.1]	GO:0006520//cellular amino acid metabolic process;GO:0009058//biosynthetic process	GO:0030170//pyridoxal phosphate binding;GO:0004069//L-aspartate:2-oxoglutarate aminotransferase activity;GO:0080130//L-phenylalanine:2-oxoglutarate aminotransferase activity	-
CL1145.Contig1_P.vindemmiae	1577	304	4.4834	gi|156540602|ref|XP_001603506.1|	573.5	9e-162	PREDICTED: serine/threonine-protein kinase 6-A-like [Nasonia vitripennis]	gi|345489584|ref|XM_001603456.2|	444	1e-121	PREDICTED: Nasonia vitripennis serine/threonine-protein kinase 6-A-like (LOC100119785), mRNA	sp|Q91820|AURAA_XENLA	399	9e-111	Aurora kinase A-A OS=Xenopus laevis GN=aurka-a PE=1 SV=1	YBR028c	149	2e-35	COG0515	Serine/threonine protein kinase	K11481	1e-162	573	nvi:100119785	aurora kinase A [EC:2.7.11.1]	GO:0018105//peptidyl-serine phosphorylation;GO:0046777//protein autophosphorylation;GO:0090307//spindle assembly involved in mitosis	GO:0008017//microtubule binding;GO:0004674//protein serine/threonine kinase activity;GO:0019894//kinesin binding;GO:0000166//nucleotide binding	GO:0000922//spindle pole;GO:0005876//spindle microtubule;GO:0005813//centrosome
CL1145.Contig2_P.vindemmiae	1477	54	0.8503	gi|156540602|ref|XP_001603506.1|	573.5	8e-162	PREDICTED: serine/threonine-protein kinase 6-A-like [Nasonia vitripennis]	gi|345489584|ref|XM_001603456.2|	444	1e-121	PREDICTED: Nasonia vitripennis serine/threonine-protein kinase 6-A-like (LOC100119785), mRNA	sp|Q91820|AURAA_XENLA	399	9e-111	Aurora kinase A-A OS=Xenopus laevis GN=aurka-a PE=1 SV=1	YBR028c	149	2e-35	COG0515	Serine/threonine protein kinase	K11481	1e-162	573	nvi:100119785	aurora kinase A [EC:2.7.11.1]	GO:0018105//peptidyl-serine phosphorylation;GO:0046777//protein autophosphorylation;GO:0090307//spindle assembly involved in mitosis	GO:0008017//microtubule binding;GO:0004674//protein serine/threonine kinase activity;GO:0019894//kinesin binding;GO:0000166//nucleotide binding	GO:0000922//spindle pole;GO:0005876//spindle microtubule;GO:0005813//centrosome
CL1146.Contig1_P.vindemmiae	3893	6	0.0358	gi|345483269|ref|XP_003424781.1|	289.7	7e-76	PREDICTED: protein quiver-like [Nasonia vitripennis]	gi|345483268|ref|XM_003424733.1|	355	9e-94	PREDICTED: Nasonia vitripennis protein quiver-like (LOC100678369), mRNA	sp|B4P641|QVR_DROYA	203	2e-51	Protein quiver OS=Drosophila yakuba GN=qvr PE=3 SV=1	--	--	--	--	--	--	--	--	--	--	GO:0045938//positive regulation of circadian sleep/wake cycle, sleep;GO:0032222//regulation of synaptic transmission, cholinergic	GO:0034235//GPI anchor binding	GO:0009897//external side of plasma membrane;GO:0008076//voltage-gated potassium channel complex;GO:0031225//anchored to membrane
CL1146.Contig2_P.vindemmiae	536	0	0.0000	--	--	--	--	--	--	--	--	--	--	--	--	--	--	--	--	--	--	--	--	--	--	-	-	-
CL1146.Contig3_P.vindemmiae	3823	7	0.0426	gi|345483269|ref|XP_003424781.1|	289.7	7e-76	PREDICTED: protein quiver-like [Nasonia vitripennis]	gi|345483268|ref|XM_003424733.1|	355	9e-94	PREDICTED: Nasonia vitripennis protein quiver-like (LOC100678369), mRNA	sp|B4P641|QVR_DROYA	203	2e-51	Protein quiver OS=Drosophila yakuba GN=qvr PE=3 SV=1	--	--	--	--	--	--	--	--	--	--	GO:0045938//positive regulation of circadian sleep/wake cycle, sleep;GO:0032222//regulation of synaptic transmission, cholinergic	GO:0034235//GPI anchor binding	GO:0009897//external side of plasma membrane;GO:0008076//voltage-gated potassium channel complex;GO:0031225//anchored to membrane
CL1146.Contig4_P.vindemmiae	3762	3	0.0185	gi|345483269|ref|XP_003424781.1|	289.7	7e-76	PREDICTED: protein quiver-like [Nasonia vitripennis]	gi|345483268|ref|XM_003424733.1|	355	9e-94	PREDICTED: Nasonia vitripennis protein quiver-like (LOC100678369), mRNA	sp|B4P641|QVR_DROYA	203	2e-51	Protein quiver OS=Drosophila yakuba GN=qvr PE=3 SV=1	--	--	--	--	--	--	--	--	--	--	GO:0045938//positive regulation of circadian sleep/wake cycle, sleep;GO:0032222//regulation of synaptic transmission, cholinergic	GO:0034235//GPI anchor binding	GO:0009897//external side of plasma membrane;GO:0008076//voltage-gated potassium channel complex;GO:0031225//anchored to membrane
CL1146.Contig5_P.vindemmiae	3692	3	0.0189	gi|345483269|ref|XP_003424781.1|	289.7	7e-76	PREDICTED: protein quiver-like [Nasonia vitripennis]	gi|345483268|ref|XM_003424733.1|	355	9e-94	PREDICTED: Nasonia vitripennis protein quiver-like (LOC100678369), mRNA	sp|B4P641|QVR_DROYA	203	2e-51	Protein quiver OS=Drosophila yakuba GN=qvr PE=3 SV=1	--	--	--	--	--	--	--	--	--	--	GO:0045938//positive regulation of circadian sleep/wake cycle, sleep;GO:0032222//regulation of synaptic transmission, cholinergic	GO:0034235//GPI anchor binding	GO:0009897//external side of plasma membrane;GO:0008076//voltage-gated potassium channel complex;GO:0031225//anchored to membrane
CL1146.Contig6_P.vindemmiae	606	0	0.0000	--	--	--	--	--	--	--	--	--	--	--	--	--	--	--	--	--	--	--	--	--	--	-	-	-
CL1147.Contig1_P.vindemmiae	4602	1346	6.8024	gi|345495802|ref|XP_003427578.1|	877.9	0.0	PREDICTED: LOW QUALITY PROTEIN: beclin 1-associated autophagy-related key regulator-like [Nasonia vitripennis]	gi|345495801|ref|XM_003427530.1|	1181	0.0	PREDICTED: Nasonia vitripennis beclin 1-associated autophagy-related key regulator-like (LOC100123342), mRNA	sp|Q17EJ1|MTG1_AEDAE	331	1e-89	Mitochondrial GTPase 1 OS=Aedes aegypti GN=AAEL003813 PE=3 SV=1	SPBC25B2.04c	145	5e-34	COG1161	Predicted GTPases	K14538	3e-13	79.0	hmg:100200440	nuclear GTP-binding protein	-	-	-
CL1147.Contig2_P.vindemmiae	4146	693	3.8875	gi|345495802|ref|XP_003427578.1|	877.9	0.0	PREDICTED: LOW QUALITY PROTEIN: beclin 1-associated autophagy-related key regulator-like [Nasonia vitripennis]	gi|345495801|ref|XM_003427530.1|	1181	0.0	PREDICTED: Nasonia vitripennis beclin 1-associated autophagy-related key regulator-like (LOC100123342), mRNA	sp|Q6ZNE5|BAKOR_HUMAN	265	5e-70	Beclin 1-associated autophagy-related key regulator OS=Homo sapiens GN=ATG14 PE=1 SV=1	--	--	--	--	--	K14165	8e-86	320	nvi:100123333	dual specificity phosphatase [EC:3.1.3.16 3.1.3.48]	-	-	-
CL1148.Contig1_P.vindemmiae	5573	11	0.0459	gi|345482205|ref|XP_001606392.2|	57.4	9e-06	PREDICTED: hypothetical protein LOC100122789 [Nasonia vitripennis]	gi|380015370|ref|XM_003691628.1|	115	2e-21	PREDICTED: Apis florea uncharacterized LOC100868523 (LOC100868523), mRNA	sp|Q6TQE1|ZCH18_RAT	256	3e-67	Zinc finger CCCH domain-containing protein 18 OS=Rattus norvegicus GN=Zc3h18 PE=1 SV=1	YDL140c	130	3e-29	COG0086	DNA-directed RNA polymerase, beta' subunit/160 kD subunit	K13092	0.0	1357	nvi:100122789	nuclear protein NHN1	-	-	-
CL1148.Contig2_P.vindemmiae	5483	14	0.0594	gi|345482205|ref|XP_001606392.2|	57.4	9e-06	PREDICTED: hypothetical protein LOC100122789 [Nasonia vitripennis]	gi|380015370|ref|XM_003691628.1|	115	2e-21	PREDICTED: Apis florea uncharacterized LOC100868523 (LOC100868523), mRNA	sp|Q86VM9|ZCH18_HUMAN	258	1e-67	Zinc finger CCCH domain-containing protein 18 OS=Homo sapiens GN=ZC3H18 PE=1 SV=2	YDL140c	130	3e-29	COG0086	DNA-directed RNA polymerase, beta' subunit/160 kD subunit	K13092	0.0	1348	nvi:100122789	nuclear protein NHN1	-	-	-
CL1148.Contig3_P.vindemmiae	5182	15	0.0673	gi|345482205|ref|XP_001606392.2|	57.4	9e-06	PREDICTED: hypothetical protein LOC100122789 [Nasonia vitripennis]	gi|380015370|ref|XM_003691628.1|	115	2e-21	PREDICTED: Apis florea uncharacterized LOC100868523 (LOC100868523), mRNA	sp|Q6TQE1|ZCH18_RAT	256	3e-67	Zinc finger CCCH domain-containing protein 18 OS=Rattus norvegicus GN=Zc3h18 PE=1 SV=1	YDL140c	130	3e-29	COG0086	DNA-directed RNA polymerase, beta' subunit/160 kD subunit	K13092	0.0	1357	nvi:100122789	nuclear protein NHN1	-	-	-
CL1148.Contig4_P.vindemmiae	5092	10	0.0457	gi|345482205|ref|XP_001606392.2|	57.4	8e-06	PREDICTED: hypothetical protein LOC100122789 [Nasonia vitripennis]	gi|380015370|ref|XM_003691628.1|	115	2e-21	PREDICTED: Apis florea uncharacterized LOC100868523 (LOC100868523), mRNA	sp|Q86VM9|ZCH18_HUMAN	258	1e-67	Zinc finger CCCH domain-containing protein 18 OS=Homo sapiens GN=ZC3H18 PE=1 SV=2	YDL140c	130	3e-29	COG0086	DNA-directed RNA polymerase, beta' subunit/160 kD subunit	K13092	0.0	1348	nvi:100122789	nuclear protein NHN1	-	-	-
CL1148.Contig5_P.vindemmiae	5080	11	0.0504	gi|345482205|ref|XP_001606392.2|	57.4	8e-06	PREDICTED: hypothetical protein LOC100122789 [Nasonia vitripennis]	gi|380015370|ref|XM_003691628.1|	115	2e-21	PREDICTED: Apis florea uncharacterized LOC100868523 (LOC100868523), mRNA	sp|Q6TQE1|ZCH18_RAT	256	3e-67	Zinc finger CCCH domain-containing protein 18 OS=Rattus norvegicus GN=Zc3h18 PE=1 SV=1	YDL140c	130	3e-29	COG0086	DNA-directed RNA polymerase, beta' subunit/160 kD subunit	K13092	0.0	1357	nvi:100122789	nuclear protein NHN1	-	-	-
CL1148.Contig6_P.vindemmiae	4990	147	0.6851	gi|345482205|ref|XP_001606392.2|	57.4	8e-06	PREDICTED: hypothetical protein LOC100122789 [Nasonia vitripennis]	gi|380015370|ref|XM_003691628.1|	115	2e-21	PREDICTED: Apis florea uncharacterized LOC100868523 (LOC100868523), mRNA	sp|Q86VM9|ZCH18_HUMAN	258	1e-67	Zinc finger CCCH domain-containing protein 18 OS=Homo sapiens GN=ZC3H18 PE=1 SV=2	YDL140c	130	3e-29	COG0086	DNA-directed RNA polymerase, beta' subunit/160 kD subunit	K13092	0.0	1348	nvi:100122789	nuclear protein NHN1	-	-	-
CL1149.Contig1_P.vindemmiae	1350	123	2.1190	gi|156547528|ref|XP_001606972.1|	514.2	5e-144	PREDICTED: beta carbonic anhydrase 1-like [Nasonia vitripennis]	gi|345485023|ref|XM_001606922.2|	718	0.0	PREDICTED: Nasonia vitripennis beta carbonic anhydrase 1-like (LOC100118017), mRNA	sp|A8XKV0|BCA1_CAEBR	235	1e-61	Beta carbonic anhydrase 1 OS=Caenorhabditis briggsae GN=bca-1 PE=3 SV=2	Cj0237	95.9	1e-19	COG0288	Carbonic anhydrase	K01673	1e-21	104	smm:Smp_004070	carbonic anhydrase [EC:4.2.1.1]	GO:0015976//carbon utilization	GO:0008270//zinc ion binding;GO:0004089//carbonate dehydratase activity	GO:0005739//mitochondrion
CL1149.Contig2_P.vindemmiae	1271	37	0.6770	gi|156547528|ref|XP_001606972.1|	60.8	1e-07	PREDICTED: beta carbonic anhydrase 1-like [Nasonia vitripennis]	gi|345485023|ref|XM_001606922.2|	458	1e-125	PREDICTED: Nasonia vitripennis beta carbonic anhydrase 1-like (LOC100118017), mRNA	sp|Q22460|BCA1_CAEEL	155	1e-37	Beta carbonic anhydrase 1 OS=Caenorhabditis elegans GN=bca-1 PE=2 SV=1	XF1267	52.0	2e-06	COG5297	Cellobiohydrolase A (1,4-beta-cellobiosidase A)	K01673	7e-12	72.4	smm:Smp_004070	carbonic anhydrase [EC:4.2.1.1]	GO:0015976//carbon utilization	GO:0008270//zinc ion binding;GO:0004089//carbonate dehydratase activity	GO:0005739//mitochondrion
CL1149.Contig3_P.vindemmiae	1265	11	0.2022	gi|156547528|ref|XP_001606972.1|	70.1	3e-122	PREDICTED: beta carbonic anhydrase 1-like [Nasonia vitripennis]	gi|345485023|ref|XM_001606922.2|	458	1e-125	PREDICTED: Nasonia vitripennis beta carbonic anhydrase 1-like (LOC100118017), mRNA	sp|A8XKV0|BCA1_CAEBR	153	6e-43	Beta carbonic anhydrase 1 OS=Caenorhabditis briggsae GN=bca-1 PE=3 SV=2	XF1267	52.0	2e-06	COG5297	Cellobiohydrolase A (1,4-beta-cellobiosidase A)	K01673	7e-12	72.4	smm:Smp_004070	carbonic anhydrase [EC:4.2.1.1]	GO:0015976//carbon utilization	GO:0008270//zinc ion binding;GO:0004089//carbonate dehydratase activity	GO:0005739//mitochondrion
CL115.Contig1_P.vindemmiae	358	17	1.1044	gi|156543585|ref|XP_001603982.1|	73.6	3e-12	PREDICTED: uncharacterized oxidoreductase yrbE-like [Nasonia vitripennis]	gi|345495517|ref|XM_001603932.2|	71.9	2e-09	PREDICTED: Nasonia vitripennis uncharacterized oxidoreductase yrbE-like (LOC100120331), mRNA	--	--	--	--	--	--	--	--	--	K00010	3e-13	73.6	nvi:100120331	myo-inositol 2-dehydrogenase [EC:1.1.1.18]	-	-	-
CL115.Contig2_P.vindemmiae	358	5	0.3248	gi|156543585|ref|XP_001603982.1|	73.6	3e-12	PREDICTED: uncharacterized oxidoreductase yrbE-like [Nasonia vitripennis]	gi|345495517|ref|XM_001603932.2|	71.9	2e-09	PREDICTED: Nasonia vitripennis uncharacterized oxidoreductase yrbE-like (LOC100120331), mRNA	--	--	--	--	--	--	--	--	--	K00010	3e-13	73.6	nvi:100120331	myo-inositol 2-dehydrogenase [EC:1.1.1.18]	-	-	-
CL1150.Contig1_P.vindemmiae	7761	8517	25.5229	gi|156547575|ref|XP_001602897.1|	821.6	0.0	PREDICTED: putative ATP-dependent RNA helicase me31b-like isoform 1 [Nasonia vitripennis] >gi|345485131|ref|XP_003425200.1| PREDICTED: putative ATP-dependent RNA helicase me31b-like isoform 2 [Nasonia vitripennis]	gi|328783050|ref|XM_624583.3|	664	0.0	PREDICTED: Apis mellifera ATP-dependent RNA helicase me31b ortholog, transcript variant 1 (LOC552206), mRNA	sp|Q95YF3|CGH1_CAEEL	636	0.0	ATP-dependent RNA helicase cgh-1 OS=Caenorhabditis elegans GN=cgh-1 PE=1 SV=1	YDL160c	592	3e-168	COG0513	Superfamily II DNA and RNA helicases	K12614	0.0	821	nvi:100119050	ATP-dependent RNA helicase DDX6/DHH1 [EC:3.6.4.13]	GO:0007095//mitotic cell cycle G2/M transition DNA damage checkpoint;GO:0033962//cytoplasmic mRNA processing body assembly	GO:0003723//RNA binding;GO:0004004//ATP-dependent RNA helicase activity;GO:0005524//ATP binding	GO:0005875//microtubule associated complex;GO:0000932//cytoplasmic mRNA processing body
CL1150.Contig2_P.vindemmiae	7530	2845	8.7872	gi|156547575|ref|XP_001602897.1|	821.6	0.0	PREDICTED: putative ATP-dependent RNA helicase me31b-like isoform 1 [Nasonia vitripennis] >gi|345485131|ref|XP_003425200.1| PREDICTED: putative ATP-dependent RNA helicase me31b-like isoform 2 [Nasonia vitripennis]	gi|328783050|ref|XM_624583.3|	664	0.0	PREDICTED: Apis mellifera ATP-dependent RNA helicase me31b ortholog, transcript variant 1 (LOC552206), mRNA	sp|Q95YF3|CGH1_CAEEL	636	0.0	ATP-dependent RNA helicase cgh-1 OS=Caenorhabditis elegans GN=cgh-1 PE=1 SV=1	YDL160c	592	3e-168	COG0513	Superfamily II DNA and RNA helicases	K12614	0.0	821	nvi:100119050	ATP-dependent RNA helicase DDX6/DHH1 [EC:3.6.4.13]	GO:0007095//mitotic cell cycle G2/M transition DNA damage checkpoint;GO:0033962//cytoplasmic mRNA processing body assembly	GO:0003723//RNA binding;GO:0004004//ATP-dependent RNA helicase activity;GO:0005524//ATP binding	GO:0005875//microtubule associated complex;GO:0000932//cytoplasmic mRNA processing body
CL1151.Contig1_P.vindemmiae	575	203	8.2109	--	--	--	--	--	--	--	--	--	--	--	--	--	--	--	--	--	--	--	--	--	--	-	-	-
CL1151.Contig2_P.vindemmiae	319	11	0.8020	--	--	--	--	--	--	--	--	--	--	--	--	--	--	--	--	--	--	--	--	--	--	-	-	-
CL1152.Contig1_P.vindemmiae	3193	64	0.4662	gi|156549340|ref|XP_001601371.1|	527.7	1e-147	PREDICTED: TIP41-like protein-like [Nasonia vitripennis]	gi|345487220|ref|XM_001601321.2|	579	1e-161	PREDICTED: Nasonia vitripennis TIP41-like protein-like (LOC100117020), mRNA	sp|Q6IRA8|TIPRL_XENLA	241	7e-63	TIP41-like protein OS=Xenopus laevis GN=tiprl PE=2 SV=1	SPBC1A4.01	53.5	2e-06	COG5156	Anaphase-promoting complex (APC), subunit 10	K03357	3e-40	168	nvi:100116985	anaphase-promoting complex subunit 10	-	-	-
CL1152.Contig2_P.vindemmiae	2947	6	0.0474	gi|156549340|ref|XP_001601371.1|	527.7	1e-147	PREDICTED: TIP41-like protein-like [Nasonia vitripennis]	gi|345487220|ref|XM_001601321.2|	579	1e-161	PREDICTED: Nasonia vitripennis TIP41-like protein-like (LOC100117020), mRNA	sp|Q6IRA8|TIPRL_XENLA	241	7e-63	TIP41-like protein OS=Xenopus laevis GN=tiprl PE=2 SV=1	--	--	--	--	--	--	--	--	--	--	-	-	-
CL1152.Contig3_P.vindemmiae	1137	3	0.0614	gi|156549340|ref|XP_001601371.1|	230.3	1e-58	PREDICTED: TIP41-like protein-like [Nasonia vitripennis]	gi|345487220|ref|XM_001601321.2|	276	2e-70	PREDICTED: Nasonia vitripennis TIP41-like protein-like (LOC100117020), mRNA	sp|Q9V831|APC10_DROME	113	7e-25	Anaphase-promoting complex subunit 10 OS=Drosophila melanogaster GN=Apc10 PE=2 SV=2	SPBC1A4.01	53.5	7e-07	COG5156	Anaphase-promoting complex (APC), subunit 10	K03357	8e-41	168	nvi:100116985	anaphase-promoting complex subunit 10	-	-	-
CL1152.Contig4_P.vindemmiae	891	3	0.0783	gi|156549340|ref|XP_001601371.1|	230.3	8e-59	PREDICTED: TIP41-like protein-like [Nasonia vitripennis]	gi|345487220|ref|XM_001601321.2|	276	2e-70	PREDICTED: Nasonia vitripennis TIP41-like protein-like (LOC100117020), mRNA	sp|A2VCX1|TIPRL_RAT	63.2	7e-10	TIP41-like protein OS=Rattus norvegicus GN=Tiprl PE=2 SV=1	--	--	--	--	--	--	--	--	--	--	-	-	-
CL1153.Contig1_P.vindemmiae	6263	124	0.4605	gi|345490279|ref|XP_001606603.2|	2649.8	0.0	PREDICTED: THO complex subunit 2-like [Nasonia vitripennis]	gi|345490278|ref|XM_001606553.2|	1126	0.0	PREDICTED: Nasonia vitripennis THO complex subunit 2-like (LOC100122996), mRNA	sp|B1AZI6|THOC2_MOUSE	1221	0.0	THO complex subunit 2 OS=Mus musculus GN=Thoc2 PE=3 SV=1	AF1032	55.8	9e-07	COG0419	ATPase involved in DNA repair	K12879	0.0	2595	nvi:100122996	THO complex subunit 2	-	-	-
CL1153.Contig2_P.vindemmiae	6194	515	1.9337	gi|345490279|ref|XP_001606603.2|	2662.9	0.0	PREDICTED: THO complex subunit 2-like [Nasonia vitripennis]	gi|345490278|ref|XM_001606553.2|	1126	0.0	PREDICTED: Nasonia vitripennis THO complex subunit 2-like (LOC100122996), mRNA	sp|B1AZI6|THOC2_MOUSE	1219	0.0	THO complex subunit 2 OS=Mus musculus GN=Thoc2 PE=3 SV=1	AF1032	55.8	9e-07	COG0419	ATPase involved in DNA repair	K12879	0.0	2595	nvi:100122996	THO complex subunit 2	-	-	-
CL1153.Contig3_P.vindemmiae	4553	21	0.1073	gi|345490279|ref|XP_001606603.2|	2602.0	0.0	PREDICTED: THO complex subunit 2-like [Nasonia vitripennis]	gi|345490278|ref|XM_001606553.2|	1126	0.0	PREDICTED: Nasonia vitripennis THO complex subunit 2-like (LOC100122996), mRNA	sp|B1AZI6|THOC2_MOUSE	1213	0.0	THO complex subunit 2 OS=Mus musculus GN=Thoc2 PE=3 SV=1	--	--	--	--	--	K12879	0.0	2595	nvi:100122996	THO complex subunit 2	-	-	-
CL1154.Contig1_P.vindemmiae	3421	416	2.8281	gi|345482180|ref|XP_001605756.2|	1008.4	0.0	PREDICTED: LOW QUALITY PROTEIN: probable methyltransferase bin3-like [Nasonia vitripennis]	gi|345482179|ref|XM_001605706.2|	416	1e-112	PREDICTED: Nasonia vitripennis probable methyltransferase bin3-like (LOC100122154), mRNA	sp|Q8K3A9|MEPCE_MOUSE	334	7e-91	7SK snRNA methylphosphate capping enzyme OS=Mus musculus GN=Mepce PE=1 SV=2	--	--	--	--	--	K15190	0.0	845	nvi:100122154	7SK snRNA methylphosphate capping enzyme [EC:2.1.1.-]	-	-	-
CL1154.Contig2_P.vindemmiae	3278	493	3.4978	gi|345482180|ref|XP_001605756.2|	1008.4	0.0	PREDICTED: LOW QUALITY PROTEIN: probable methyltransferase bin3-like [Nasonia vitripennis]	gi|345482179|ref|XM_001605706.2|	416	1e-112	PREDICTED: Nasonia vitripennis probable methyltransferase bin3-like (LOC100122154), mRNA	sp|Q7L2J0|MEPCE_HUMAN	334	9e-91	7SK snRNA methylphosphate capping enzyme OS=Homo sapiens GN=MEPCE PE=1 SV=1	--	--	--	--	--	K15190	0.0	845	nvi:100122154	7SK snRNA methylphosphate capping enzyme [EC:2.1.1.-]	-	-	-
CL1155.Contig1_P.vindemmiae	1126	49	1.0121	gi|156553484|ref|XP_001600337.1|	63.2	6e-111	PREDICTED: DNA-3-methyladenine glycosylase-like [Nasonia vitripennis]	gi|380027529|ref|XM_003697427.1|	61.9	5e-06	PREDICTED: Apis florea DNA-3-methyladenine glycosylase-like (LOC100871953), mRNA	sp|Q04841|3MG_MOUSE	185	2e-46	DNA-3-methyladenine glycosylase OS=Mus musculus GN=Mpg PE=2 SV=3	ECU11g0140	155	1e-37	COG2094	3-methyladenine DNA glycosylase	K03652	9e-112	363	nvi:100115683	DNA-3-methyladenine glycosylase [EC:3.2.2.21]	GO:0006281//DNA repair	GO:0043733	-
CL1155.Contig2_P.vindemmiae	1105	29	0.6104	gi|156553484|ref|XP_001600337.1|	75.9	4e-106	PREDICTED: DNA-3-methyladenine glycosylase-like [Nasonia vitripennis]	gi|380027529|ref|XM_003697427.1|	61.9	5e-06	PREDICTED: Apis florea DNA-3-methyladenine glycosylase-like (LOC100871953), mRNA	sp|Q04841|3MG_MOUSE	167	3e-41	DNA-3-methyladenine glycosylase OS=Mus musculus GN=Mpg PE=2 SV=3	ECU11g0140	140	4e-33	COG2094	3-methyladenine DNA glycosylase	K03652	6e-107	334	nvi:100115683	DNA-3-methyladenine glycosylase [EC:3.2.2.21]	GO:0006281//DNA repair	GO:0043733	-
CL1155.Contig3_P.vindemmiae	1599	10	0.1454	gi|156552949|ref|XP_001603093.1|	165.6	6e-39	PREDICTED: DNA-3-methyladenine glycosylase-like [Nasonia vitripennis]	gi|380027529|ref|XM_003697427.1|	91.7	9e-15	PREDICTED: Apis florea DNA-3-methyladenine glycosylase-like (LOC100871953), mRNA	sp|Q04841|3MG_MOUSE	121	4e-27	DNA-3-methyladenine glycosylase OS=Mus musculus GN=Mpg PE=2 SV=3	ECU11g0140	100	9e-21	COG2094	3-methyladenine DNA glycosylase	K03652	4e-68	259	nvi:100119302	DNA-3-methyladenine glycosylase [EC:3.2.2.21]	GO:0006284//base-excision repair	GO:0043733	-
CL1155.Contig4_P.vindemmiae	1535	1	0.0152	gi|156552949|ref|XP_001603093.1|	165.6	5e-39	PREDICTED: DNA-3-methyladenine glycosylase-like [Nasonia vitripennis]	gi|380027529|ref|XM_003697427.1|	91.7	8e-15	PREDICTED: Apis florea DNA-3-methyladenine glycosylase-like (LOC100871953), mRNA	sp|Q04841|3MG_MOUSE	121	4e-27	DNA-3-methyladenine glycosylase OS=Mus musculus GN=Mpg PE=2 SV=3	ECU11g0140	100	9e-21	COG2094	3-methyladenine DNA glycosylase	K03652	4e-68	259	nvi:100119302	DNA-3-methyladenine glycosylase [EC:3.2.2.21]	GO:0006284//base-excision repair	GO:0043733	-
CL1155.Contig5_P.vindemmiae	1196	2	0.0389	gi|156552949|ref|XP_001603093.1|	165.6	4e-39	PREDICTED: DNA-3-methyladenine glycosylase-like [Nasonia vitripennis]	gi|380027529|ref|XM_003697427.1|	91.7	6e-15	PREDICTED: Apis florea DNA-3-methyladenine glycosylase-like (LOC100871953), mRNA	sp|Q04841|3MG_MOUSE	144	1e-47	DNA-3-methyladenine glycosylase OS=Mus musculus GN=Mpg PE=2 SV=3	ECU11g0140	123	7e-28	COG2094	3-methyladenine DNA glycosylase	K03652	1e-81	303	nvi:100119302	DNA-3-methyladenine glycosylase [EC:3.2.2.21]	GO:0006284//base-excision repair	GO:0043733	-
CL1155.Contig6_P.vindemmiae	1132	1	0.0205	gi|156552949|ref|XP_001603093.1|	165.6	3e-39	PREDICTED: DNA-3-methyladenine glycosylase-like [Nasonia vitripennis]	gi|380027529|ref|XM_003697427.1|	91.7	6e-15	PREDICTED: Apis florea DNA-3-methyladenine glycosylase-like (LOC100871953), mRNA	sp|Q04841|3MG_MOUSE	144	1e-47	DNA-3-methyladenine glycosylase OS=Mus musculus GN=Mpg PE=2 SV=3	ECU11g0140	123	7e-28	COG2094	3-methyladenine DNA glycosylase	K03652	1e-81	303	nvi:100119302	DNA-3-methyladenine glycosylase [EC:3.2.2.21]	GO:0006284//base-excision repair	GO:0043733	-
CL1156.Contig1_P.vindemmiae	4625	13	0.0654	gi|345487402|ref|XP_001600553.2|	706.8	0.0	PREDICTED: hypothetical protein LOC100115982 [Nasonia vitripennis]	gi|328780808|ref|XM_623769.3|	89.7	1e-13	PREDICTED: Apis mellifera g2/M phase-specific E3 ubiquitin-protein ligase-like (LOC551374), mRNA	sp|Q5RJY2|G2E3_MOUSE	300	3e-80	G2/M phase-specific E3 ubiquitin-protein ligase OS=Mus musculus GN=G2e3 PE=2 SV=2	--	--	--	--	--	K09188	4e-09	65.5	acs:100556055	histone-lysine N-methyltransferase MLL3 [EC:2.1.1.43]	GO:0007275//multicellular organismal development;GO:0006464//cellular protein modification process;GO:0006915//apoptotic process	GO:0016881//acid-amino acid ligase activity	GO:0044424//intracellular part
CL1156.Contig2_P.vindemmiae	4456	14	0.0731	gi|345487402|ref|XP_001600553.2|	706.8	0.0	PREDICTED: hypothetical protein LOC100115982 [Nasonia vitripennis]	gi|328780808|ref|XM_623769.3|	89.7	1e-13	PREDICTED: Apis mellifera g2/M phase-specific E3 ubiquitin-protein ligase-like (LOC551374), mRNA	sp|Q5RJY2|G2E3_MOUSE	300	3e-80	G2/M phase-specific E3 ubiquitin-protein ligase OS=Mus musculus GN=G2e3 PE=2 SV=2	--	--	--	--	--	K09186	2e-09	66.2	nve:NEMVE_v1g194978	histone-lysine N-methyltransferase MLL1 [EC:2.1.1.43]	GO:0007275//multicellular organismal development;GO:0006464//cellular protein modification process;GO:0006915//apoptotic process	GO:0016881//acid-amino acid ligase activity	GO:0044424//intracellular part
CL1156.Contig3_P.vindemmiae	4265	12	0.0654	gi|345487402|ref|XP_001600553.2|	947.2	0.0	PREDICTED: hypothetical protein LOC100115982 [Nasonia vitripennis]	gi|328780808|ref|XM_623769.3|	89.7	9e-14	PREDICTED: Apis mellifera g2/M phase-specific E3 ubiquitin-protein ligase-like (LOC551374), mRNA	sp|Q5RJY2|G2E3_MOUSE	300	2e-80	G2/M phase-specific E3 ubiquitin-protein ligase OS=Mus musculus GN=G2e3 PE=2 SV=2	--	--	--	--	--	K13143	2e-13	79.7	dvi:Dvir_GJ16769	integrator complex subunit 6	GO:0007275//multicellular organismal development;GO:0006464//cellular protein modification process;GO:0006915//apoptotic process	GO:0016881//acid-amino acid ligase activity	GO:0044424//intracellular part
CL1156.Contig4_P.vindemmiae	4249	14	0.0766	gi|345487402|ref|XP_001600553.2|	440.3	3e-121	PREDICTED: hypothetical protein LOC100115982 [Nasonia vitripennis]	gi|328780808|ref|XM_623769.3|	89.7	9e-14	PREDICTED: Apis mellifera g2/M phase-specific E3 ubiquitin-protein ligase-like (LOC551374), mRNA	sp|Q5RJY2|G2E3_MOUSE	300	2e-80	G2/M phase-specific E3 ubiquitin-protein ligase OS=Mus musculus GN=G2e3 PE=2 SV=2	--	--	--	--	--	K09188	4e-09	65.5	acs:100556055	histone-lysine N-methyltransferase MLL3 [EC:2.1.1.43]	GO:0007275//multicellular organismal development;GO:0006464//cellular protein modification process;GO:0006915//apoptotic process	GO:0016881//acid-amino acid ligase activity	GO:0044424//intracellular part
CL1156.Contig5_P.vindemmiae	4096	15	0.0852	gi|345487402|ref|XP_001600553.2|	947.2	0.0	PREDICTED: hypothetical protein LOC100115982 [Nasonia vitripennis]	gi|328780808|ref|XM_623769.3|	89.7	9e-14	PREDICTED: Apis mellifera g2/M phase-specific E3 ubiquitin-protein ligase-like (LOC551374), mRNA	sp|Q5RJY2|G2E3_MOUSE	300	2e-80	G2/M phase-specific E3 ubiquitin-protein ligase OS=Mus musculus GN=G2e3 PE=2 SV=2	--	--	--	--	--	K13143	2e-13	79.7	dvi:Dvir_GJ16769	integrator complex subunit 6	GO:0007275//multicellular organismal development;GO:0006464//cellular protein modification process;GO:0006915//apoptotic process	GO:0016881//acid-amino acid ligase activity	GO:0044424//intracellular part
CL1156.Contig6_P.vindemmiae	4080	130	0.7410	gi|345487402|ref|XP_001600553.2|	440.3	3e-121	PREDICTED: hypothetical protein LOC100115982 [Nasonia vitripennis]	gi|328780808|ref|XM_623769.3|	89.7	9e-14	PREDICTED: Apis mellifera g2/M phase-specific E3 ubiquitin-protein ligase-like (LOC551374), mRNA	sp|Q5RJY2|G2E3_MOUSE	300	2e-80	G2/M phase-specific E3 ubiquitin-protein ligase OS=Mus musculus GN=G2e3 PE=2 SV=2	--	--	--	--	--	K09186	2e-09	66.2	nve:NEMVE_v1g194978	histone-lysine N-methyltransferase MLL1 [EC:2.1.1.43]	GO:0007275//multicellular organismal development;GO:0006464//cellular protein modification process;GO:0006915//apoptotic process	GO:0016881//acid-amino acid ligase activity	GO:0044424//intracellular part
CL1157.Contig1_P.vindemmiae	2959	265	2.0829	gi|345480594|ref|XP_001602433.2|	1124.8	0.0	PREDICTED: hypothetical protein LOC100118474 [Nasonia vitripennis]	gi|380011919|ref|XR_142497.1|	163	5e-36	PREDICTED: Apis florea uncharacterized LOC100867348 (LOC100867348), miscRNA	sp|F1MH24|AAK1_BOVIN	387	1e-106	AP2-associated protein kinase 1 OS=Bos taurus GN=AAK1 PE=1 SV=2	YBR059c	144	7e-34	COG0515	Serine/threonine protein kinase	K08853	2e-127	457	isc:IscW_ISCW023598	AP2-associated kinase [EC:2.7.11.1]	GO:0007626//locomotory behavior;GO:0000902//cell morphogenesis;GO:0048468//cell development;GO:0035151//regulation of tube size, open tracheal system;GO:0006812//cation transport;GO:0009628//response to abiotic stimulus;GO:0050877//neurological system process;GO:0050794//regulation of cellular process;GO:0051128//regulation of cellular component organization;GO:0007399//nervous system development…	GO:0016772//transferase activity, transferring phosphorus-containing groups;GO:0005515//protein binding;GO:0008324//cation transmembrane transporter activity	GO:0043005//neuron projection;GO:0044459//plasma membrane part
CL1157.Contig2_P.vindemmiae	2941	103	0.8145	gi|345480594|ref|XP_001602433.2|	1127.1	0.0	PREDICTED: hypothetical protein LOC100118474 [Nasonia vitripennis]	gi|380011919|ref|XR_142497.1|	163	5e-36	PREDICTED: Apis florea uncharacterized LOC100867348 (LOC100867348), miscRNA	sp|F1MH24|AAK1_BOVIN	389	3e-107	AP2-associated protein kinase 1 OS=Bos taurus GN=AAK1 PE=1 SV=2	YBR059c	144	7e-34	COG0515	Serine/threonine protein kinase	K08853	2e-129	464	isc:IscW_ISCW023598	AP2-associated kinase [EC:2.7.11.1]	-	GO:0016740//transferase activity	-
CL1158.Contig1_P.vindemmiae	1508	1	0.0154	gi|345488896|ref|XP_003426007.1|	301.2	8e-80	PREDICTED: zinc metalloproteinase/disintegrin-like [Nasonia vitripennis]	--	--	--	--	sp|Q9R001|ATS5_MOUSE	76.3	2e-13	A disintegrin and metalloproteinase with thrombospondin motifs 5 OS=Mus musculus GN=Adamts5 PE=2 SV=2	--	--	--	--	--	K08620	3e-13	77.4	rno:304135	a disintegrin and metalloproteinase with thrombospondin motifs 5 [EC:3.4.24.-]	-	-	-
CL1158.Contig2_P.vindemmiae	1429	6	0.0977	gi|345488896|ref|XP_003426007.1|	302.0	4e-80	PREDICTED: zinc metalloproteinase/disintegrin-like [Nasonia vitripennis]	--	--	--	--	sp|Q9R001|ATS5_MOUSE	76.3	2e-13	A disintegrin and metalloproteinase with thrombospondin motifs 5 OS=Mus musculus GN=Adamts5 PE=2 SV=2	--	--	--	--	--	K08620	3e-13	77.4	rno:304135	a disintegrin and metalloproteinase with thrombospondin motifs 5 [EC:3.4.24.-]	-	-	-
CL1158.Contig3_P.vindemmiae	1378	5	0.0844	gi|345488896|ref|XP_003426007.1|	301.2	7e-80	PREDICTED: zinc metalloproteinase/disintegrin-like [Nasonia vitripennis]	--	--	--	--	sp|Q9R001|ATS5_MOUSE	76.3	2e-13	A disintegrin and metalloproteinase with thrombospondin motifs 5 OS=Mus musculus GN=Adamts5 PE=2 SV=2	--	--	--	--	--	K08620	2e-13	77.4	rno:304135	a disintegrin and metalloproteinase with thrombospondin motifs 5 [EC:3.4.24.-]	-	-	-
CL1158.Contig4_P.vindemmiae	1299	1	0.0179	gi|345488896|ref|XP_003426007.1|	302.0	4e-80	PREDICTED: zinc metalloproteinase/disintegrin-like [Nasonia vitripennis]	--	--	--	--	sp|Q9R001|ATS5_MOUSE	76.3	1e-13	A disintegrin and metalloproteinase with thrombospondin motifs 5 OS=Mus musculus GN=Adamts5 PE=2 SV=2	--	--	--	--	--	K08620	2e-13	77.4	rno:304135	a disintegrin and metalloproteinase with thrombospondin motifs 5 [EC:3.4.24.-]	-	-	-
CL1158.Contig5_P.vindemmiae	606	1	0.0384	--	--	--	--	--	--	--	--	--	--	--	--	--	--	--	--	--	--	--	--	--	--	-	-	-
CL1158.Contig6_P.vindemmiae	476	0	0.0000	--	--	--	--	--	--	--	--	--	--	--	--	--	--	--	--	--	--	--	--	--	--	-	-	-
CL1159.Contig1_P.vindemmiae	1199	492	9.5435	gi|345491370|ref|XP_001604500.2|	513.5	8e-144	PREDICTED: hypothetical protein LOC100120906 [Nasonia vitripennis]	gi|383847872|ref|XM_003699529.1|	147	1e-31	PREDICTED: Megachile rotundata uncharacterized LOC100882609 (LOC100882609), mRNA	sp|P98088|MUC5A_HUMAN	50.1	1e-05	Mucin-5AC (Fragments) OS=Homo sapiens GN=MUC5AC PE=1 SV=3	--	--	--	--	--	--	--	--	--	--	GO:0048856//anatomical structure development	-	-
CL1159.Contig2_P.vindemmiae	1137	1035	21.1710	gi|345491370|ref|XP_001604500.2|	522.3	1e-146	PREDICTED: hypothetical protein LOC100120906 [Nasonia vitripennis]	gi|383847872|ref|XM_003699529.1|	147	1e-31	PREDICTED: Megachile rotundata uncharacterized LOC100882609 (LOC100882609), mRNA	--	--	--	--	--	--	--	--	--	--	--	--	--	--	-	-	-
CL116.Contig1_P.vindemmiae	2631	34	0.3006	gi|345479656|ref|XP_001600401.2|	693.3	0.0	PREDICTED: hypothetical protein LOC100115770 [Nasonia vitripennis]	gi|380029146|ref|XM_003698195.1|	270	3e-68	PREDICTED: Apis florea uncharacterized LOC100864501 (LOC100864501), mRNA	sp|Q9JIY2|HAKAI_MOUSE	152	4e-36	E3 ubiquitin-protein ligase Hakai OS=Mus musculus GN=Cbll1 PE=1 SV=1	--	--	--	--	--	K15685	0.0	690	nvi:100115770	E3 ubiquitin-protein ligase Hakai [EC:6.3.2.19]	-	-	-
CL116.Contig2_P.vindemmiae	2544	28	0.2560	gi|345479656|ref|XP_001600401.2|	708.8	0.0	PREDICTED: hypothetical protein LOC100115770 [Nasonia vitripennis]	gi|380029146|ref|XM_003698195.1|	270	3e-68	PREDICTED: Apis florea uncharacterized LOC100864501 (LOC100864501), mRNA	sp|Q9JIY2|HAKAI_MOUSE	157	1e-37	E3 ubiquitin-protein ligase Hakai OS=Mus musculus GN=Cbll1 PE=1 SV=1	--	--	--	--	--	K15685	0.0	706	nvi:100115770	E3 ubiquitin-protein ligase Hakai [EC:6.3.2.19]	-	-	-
CL116.Contig3_P.vindemmiae	1746	173	2.3044	gi|345479656|ref|XP_001600401.2|	590.1	1e-166	PREDICTED: hypothetical protein LOC100115770 [Nasonia vitripennis]	gi|380029146|ref|XM_003698195.1|	270	2e-68	PREDICTED: Apis florea uncharacterized LOC100864501 (LOC100864501), mRNA	sp|Q9JIY2|HAKAI_MOUSE	144	5e-34	E3 ubiquitin-protein ligase Hakai OS=Mus musculus GN=Cbll1 PE=1 SV=1	--	--	--	--	--	K15685	1e-166	587	nvi:100115770	E3 ubiquitin-protein ligase Hakai [EC:6.3.2.19]	-	-	-
CL1160.Contig1_P.vindemmiae	5378	1559	6.7420	gi|156544572|ref|XP_001603062.1|	339.0	0.0	PREDICTED: hypothetical protein LOC100119259 [Nasonia vitripennis]	gi|383853334|ref|XM_003702130.1|	77.8	4e-10	PREDICTED: Megachile rotundata uncharacterized LOC100878368 (LOC100878368), mRNA	sp|P58283|RN216_MOUSE	175	1e-42	E3 ubiquitin-protein ligase RNF216 OS=Mus musculus GN=Rnf216 PE=1 SV=3	FN0291	59.3	7e-08	COG3210	Large exoproteins involved in heme utilization or adhesion	K11976	3e-100	368	tca:100142249	TRIAD3; E3 ubiquitin-protein ligase RNF216 [EC:6.3.2.19]	-	-	-
CL1160.Contig2_P.vindemmiae	2817	57	0.4706	gi|156544572|ref|XP_001603062.1|	807.4	0.0	PREDICTED: hypothetical protein LOC100119259 [Nasonia vitripennis]	gi|383853334|ref|XM_003702130.1|	77.8	2e-10	PREDICTED: Megachile rotundata uncharacterized LOC100878368 (LOC100878368), mRNA	sp|P58283|RN216_MOUSE	175	6e-43	E3 ubiquitin-protein ligase RNF216 OS=Mus musculus GN=Rnf216 PE=1 SV=3	--	--	--	--	--	K11976	1e-100	368	tca:100142249	TRIAD3; E3 ubiquitin-protein ligase RNF216 [EC:6.3.2.19]	-	-	-
CL1161.Contig1_P.vindemmiae	4164	846	4.7252	gi|345479017|ref|XP_001607147.2|	1530	0.0	PREDICTED: uncharacterized family 31 glucosidase KIAA1161-like [Nasonia vitripennis]	gi|345479016|ref|XM_001607097.2|	1094	0.0	PREDICTED: Nasonia vitripennis uncharacterized family 31 glucosidase KIAA1161-like (LOC100123503), mRNA	sp|Q6NSJ0|K1161_HUMAN	288	9e-77	Uncharacterized family 31 glucosidase KIAA1161 OS=Homo sapiens GN=KIAA1161 PE=1 SV=2	CAC1085	91.3	1e-17	COG1501	Alpha-glucosidases, family 31 of glycosyl hydrolases	K01187	4e-57	224	dme:Dmel_CG11909	alpha-glucosidase [EC:3.2.1.20]	-	GO:0003824//catalytic activity	-
CL1161.Contig2_P.vindemmiae	1944	121	1.4476	gi|345479017|ref|XP_001607147.2|	287.0	2e-75	PREDICTED: uncharacterized family 31 glucosidase KIAA1161-like [Nasonia vitripennis]	gi|345479016|ref|XM_001607097.2|	285	3e-73	PREDICTED: Nasonia vitripennis uncharacterized family 31 glucosidase KIAA1161-like (LOC100123503), mRNA	sp|Q6NSJ0|K1161_HUMAN	109	2e-23	Uncharacterized family 31 glucosidase KIAA1161 OS=Homo sapiens GN=KIAA1161 PE=1 SV=2	lin2538	70.5	1e-11	COG1501	Alpha-glucosidases, family 31 of glycosyl hydrolases	K01187	3e-22	107	dme:Dmel_CG11909	alpha-glucosidase [EC:3.2.1.20]	GO:0005975//carbohydrate metabolic process	GO:0004558//alpha-glucosidase activity	GO:0017177//glucosidase II complex
CL1162.Contig1_P.vindemmiae	1650	244	3.4393	gi|383854738|ref|XP_003702877.1|	162.9	4e-38	PREDICTED: mitotic spindle assembly checkpoint protein MAD2B-like [Megachile rotundata]	--	--	--	--	sp|Q568H3|MD2L2_DANRE	100	7e-21	Mitotic spindle assembly checkpoint protein MAD2B OS=Danio rerio GN=mad2l2 PE=2 SV=1	--	--	--	--	--	K13728	1e-20	102	tad:TRIADDRAFT_59526	mitotic spindle assembly checkpoint protein MAD2B	GO:0031325//positive regulation of cellular metabolic process;GO:0045841//negative regulation of mitotic metaphase/anaphase transition;GO:0006355//regulation of transcription, DNA-dependent;GO:0010604;GO:0042177//negative regulation of protein catabolic process;GO:0006281//DNA repair;GO:0031399//regulation of protein modification process	GO:0005515//protein binding	GO:0044428//nuclear part;GO:0043234//protein complex;GO:0005856//cytoskeleton
CL1162.Contig2_P.vindemmiae	792	8	0.2349	--	--	--	--	--	--	--	--	--	--	--	--	--	--	--	--	--	--	--	--	--	--	-	-	-
CL1163.Contig1_P.vindemmiae	953	12	0.2929	--	--	--	--	gi|345488078|ref|XM_001603677.2|	202	2e-48	PREDICTED: Nasonia vitripennis serine/threonine-protein phosphatase 6 catalytic subunit-like (LOC100120045), mRNA	--	--	--	--	--	--	--	--	--	--	--	--	--	--	-	-	-
CL1163.Contig2_P.vindemmiae	6151	3363	12.7158	--	--	--	--	gi|345488078|ref|XM_001603677.2|	208	2e-49	PREDICTED: Nasonia vitripennis serine/threonine-protein phosphatase 6 catalytic subunit-like (LOC100120045), mRNA	--	--	--	--	--	--	--	--	--	--	--	--	--	--	-	-	-
CL1164.Contig1_P.vindemmiae	4255	36	0.1968	gi|156552794|ref|XP_001600967.1|	218.4	0.0	PREDICTED: protein Malvolio-like isoform 1 [Nasonia vitripennis]	gi|345484028|ref|XM_003424882.1|	410	1e-110	PREDICTED: Nasonia vitripennis protein Malvolio-like, transcript variant 2 (LOC100116484), mRNA	sp|P49283|MVL_DROME	549	0.0	Protein Malvolio OS=Drosophila melanogaster GN=Mvl PE=2 SV=2	SA0956	211	9e-67	COG1914	Mn2+ and Fe2+ transporters of the NRAMP family	K12347	0.0	768	nvi:100116484	natural resistance-associated macrophage protein	GO:0006810//transport	GO:0005215//transporter activity	GO:0016020//membrane
CL1164.Contig2_P.vindemmiae	2099	4	0.0443	gi|156552794|ref|XP_001600967.1|	218.4	0.0	PREDICTED: protein Malvolio-like isoform 1 [Nasonia vitripennis]	gi|345484028|ref|XM_003424882.1|	410	1e-110	PREDICTED: Nasonia vitripennis protein Malvolio-like, transcript variant 2 (LOC100116484), mRNA	sp|P49283|MVL_DROME	549	0.0	Protein Malvolio OS=Drosophila melanogaster GN=Mvl PE=2 SV=2	SA0956	211	4e-67	COG1914	Mn2+ and Fe2+ transporters of the NRAMP family	K12347	0.0	787	nvi:100116484	natural resistance-associated macrophage protein	GO:0006810//transport	GO:0005215//transporter activity	GO:0016020//membrane
CL1164.Contig3_P.vindemmiae	3728	3	0.0187	gi|156552794|ref|XP_001600967.1|	218.4	0.0	PREDICTED: protein Malvolio-like isoform 1 [Nasonia vitripennis]	gi|345484028|ref|XM_003424882.1|	410	1e-110	PREDICTED: Nasonia vitripennis protein Malvolio-like, transcript variant 2 (LOC100116484), mRNA	sp|P49283|MVL_DROME	549	0.0	Protein Malvolio OS=Drosophila melanogaster GN=Mvl PE=2 SV=2	SA0956	211	8e-67	COG1914	Mn2+ and Fe2+ transporters of the NRAMP family	K12347	0.0	768	nvi:100116484	natural resistance-associated macrophage protein	GO:0006810//transport	GO:0005215//transporter activity	GO:0016020//membrane
CL1164.Contig4_P.vindemmiae	2298	4	0.0405	gi|345484029|ref|XP_003424930.1|	218.4	0.0	PREDICTED: protein Malvolio-like isoform 2 [Nasonia vitripennis]	gi|345484028|ref|XM_003424882.1|	410	1e-110	PREDICTED: Nasonia vitripennis protein Malvolio-like, transcript variant 2 (LOC100116484), mRNA	sp|P49283|MVL_DROME	549	0.0	Protein Malvolio OS=Drosophila melanogaster GN=Mvl PE=2 SV=2	SA0956	211	5e-67	COG1914	Mn2+ and Fe2+ transporters of the NRAMP family	K12347	0.0	766	nvi:100116484	natural resistance-associated macrophage protein	GO:0006810//transport	GO:0005215//transporter activity	GO:0016020//membrane
CL1164.Contig5_P.vindemmiae	2285	4	0.0407	gi|345484029|ref|XP_003424930.1|	218.4	0.0	PREDICTED: protein Malvolio-like isoform 2 [Nasonia vitripennis]	gi|345484028|ref|XM_003424882.1|	410	1e-110	PREDICTED: Nasonia vitripennis protein Malvolio-like, transcript variant 2 (LOC100116484), mRNA	sp|P49283|MVL_DROME	549	0.0	Protein Malvolio OS=Drosophila melanogaster GN=Mvl PE=2 SV=2	SA0956	211	5e-67	COG1914	Mn2+ and Fe2+ transporters of the NRAMP family	K12347	0.0	766	nvi:100116484	natural resistance-associated macrophage protein	GO:0006810//transport	GO:0005215//transporter activity	GO:0016020//membrane
CL1164.Contig6_P.vindemmiae	2215	3	0.0315	gi|345484029|ref|XP_003424930.1|	218.4	0.0	PREDICTED: protein Malvolio-like isoform 2 [Nasonia vitripennis]	gi|345484028|ref|XM_003424882.1|	410	1e-110	PREDICTED: Nasonia vitripennis protein Malvolio-like, transcript variant 2 (LOC100116484), mRNA	sp|P49283|MVL_DROME	549	0.0	Protein Malvolio OS=Drosophila melanogaster GN=Mvl PE=2 SV=2	SA0956	211	5e-67	COG1914	Mn2+ and Fe2+ transporters of the NRAMP family	K12347	0.0	766	nvi:100116484	natural resistance-associated macrophage protein	GO:0006810//transport	GO:0005215//transporter activity	GO:0016020//membrane
CL1165.Contig1_P.vindemmiae	6965	2406	8.0341	gi|345486764|ref|XP_001606931.2|	364.0	6e-98	PREDICTED: histone-lysine N-methyltransferase ash1 [Nasonia vitripennis]	gi|345486763|ref|XM_001606881.2|	341	2e-89	PREDICTED: Nasonia vitripennis absent, small, or homeotic discs 1 (ash1), mRNA	sp|Q99MY8|ASH1L_MOUSE	579	0.0	Histone-lysine N-methyltransferase ASH1L OS=Mus musculus GN=Ash1l PE=1 SV=3	SPAC29B12.02c	132	6e-36	COG2940	Proteins containing SET domain	K06101	0.0	1125	nvi:100123305	histone-lysine N-methyltransferase ASH1L [EC:2.1.1.43]	-	GO:0005488//binding;GO:0016740//transferase activity	-
CL1165.Contig2_P.vindemmiae	5100	206	0.9394	gi|345486764|ref|XP_001606931.2|	364.0	4e-98	PREDICTED: histone-lysine N-methyltransferase ash1 [Nasonia vitripennis]	gi|345486763|ref|XM_001606881.2|	341	2e-89	PREDICTED: Nasonia vitripennis absent, small, or homeotic discs 1 (ash1), mRNA	sp|Q99MY8|ASH1L_MOUSE	579	0.0	Histone-lysine N-methyltransferase ASH1L OS=Mus musculus GN=Ash1l PE=1 SV=3	SPAC29B12.02c	132	5e-36	COG2940	Proteins containing SET domain	K06101	0.0	1125	nvi:100123305	histone-lysine N-methyltransferase ASH1L [EC:2.1.1.43]	-	GO:0005488//binding;GO:0016740//transferase activity	-
CL1166.Contig1_P.vindemmiae	5938	3	0.0118	gi|380015037|ref|XP_003691518.1|	812.4	0.0	PREDICTED: LOW QUALITY PROTEIN: DENN domain-containing protein 5B-like [Apis florea]	gi|345488502|ref|XM_003425877.1|	894	0.0	PREDICTED: Nasonia vitripennis DENN domain-containing protein 5A-like (LOC100117396), mRNA	sp|Q6ZUT9|DEN5B_HUMAN	619	2e-176	DENN domain-containing protein 5B OS=Homo sapiens GN=DENND5B PE=1 SV=2	--	--	--	--	--	K10955	2e-11	73.6	tgu:100220116	intestinal mucin-2	-	-	-
CL1166.Contig2_P.vindemmiae	5750	9	0.0364	gi|383858646|ref|XP_003704810.1|	2287.3	0.0	PREDICTED: DENN domain-containing protein 5B isoform 1 [Megachile rotundata]	gi|345488502|ref|XM_003425877.1|	1292	0.0	PREDICTED: Nasonia vitripennis DENN domain-containing protein 5A-like (LOC100117396), mRNA	sp|Q6ZUT9|DEN5B_HUMAN	1013	0.0	DENN domain-containing protein 5B OS=Homo sapiens GN=DENND5B PE=1 SV=2	--	--	--	--	--	K10955	2e-11	73.6	tgu:100220116	intestinal mucin-2	-	-	-
CL1166.Contig3_P.vindemmiae	5714	38	0.1547	gi|383858648|ref|XP_003704811.1|	2257.6	0.0	PREDICTED: DENN domain-containing protein 5B isoform 2 [Megachile rotundata]	gi|345488502|ref|XM_003425877.1|	874	0.0	PREDICTED: Nasonia vitripennis DENN domain-containing protein 5A-like (LOC100117396), mRNA	sp|Q6ZUT9|DEN5B_HUMAN	1017	0.0	DENN domain-containing protein 5B OS=Homo sapiens GN=DENND5B PE=1 SV=2	--	--	--	--	--	K10955	2e-11	73.6	tgu:100220116	intestinal mucin-2	-	-	-
CL1166.Contig4_P.vindemmiae	3452	70	0.4716	gi|345488503|ref|XP_003425925.1|	916.0	0.0	PREDICTED: DENN domain-containing protein 5A-like [Nasonia vitripennis]	gi|345488502|ref|XM_003425877.1|	874	0.0	PREDICTED: Nasonia vitripennis DENN domain-containing protein 5A-like (LOC100117396), mRNA	sp|Q6ZUT9|DEN5B_HUMAN	419	2e-116	DENN domain-containing protein 5B OS=Homo sapiens GN=DENND5B PE=1 SV=2	--	--	--	--	--	K04987	2e-07	59.7	hsa:168507	polycystin 1L1	-	-	-
CL1166.Contig5_P.vindemmiae	2889	5	0.0403	gi|380015037|ref|XP_003691518.1|	1450.3	0.0	PREDICTED: LOW QUALITY PROTEIN: DENN domain-containing protein 5B-like [Apis florea]	gi|345488502|ref|XM_003425877.1|	597	1e-166	PREDICTED: Nasonia vitripennis DENN domain-containing protein 5A-like (LOC100117396), mRNA	sp|Q6ZUT9|DEN5B_HUMAN	619	9e-177	DENN domain-containing protein 5B OS=Homo sapiens GN=DENND5B PE=1 SV=2	DRA0210	52.0	6e-06	COG0747	ABC-type dipeptide transport system, periplasmic component	K10955	9e-12	73.6	tgu:100220116	intestinal mucin-2	-	-	-
CL1166.Contig6_P.vindemmiae	2701	3	0.0258	gi|383858646|ref|XP_003704810.1|	1470.3	0.0	PREDICTED: DENN domain-containing protein 5B isoform 1 [Megachile rotundata]	gi|345488502|ref|XM_003425877.1|	597	1e-166	PREDICTED: Nasonia vitripennis DENN domain-containing protein 5A-like (LOC100117396), mRNA	sp|Q6ZUT9|DEN5B_HUMAN	619	8e-177	DENN domain-containing protein 5B OS=Homo sapiens GN=DENND5B PE=1 SV=2	DRA0210	52.0	5e-06	COG0747	ABC-type dipeptide transport system, periplasmic component	K10955	8e-12	73.6	tgu:100220116	intestinal mucin-2	-	-	-
CL1167.Contig1_P.vindemmiae	2478	24	0.2253	gi|345492484|ref|XP_001601473.2|	77.8	0.0	PREDICTED: P protein-like [Nasonia vitripennis]	gi|345492483|ref|XM_001601423.2|	151	2e-32	PREDICTED: Nasonia vitripennis P protein-like (LOC100117150), mRNA	sp|Q8MIQ9|P_PIG	356	1e-97	P protein OS=Sus scrofa GN=Oca2 PE=2 SV=3	PH1912	209	1e-53	COG1055	Na+/H+ antiporter NhaD and related arsenite permeases	K00274	0.0	589	ame:551871	monoamine oxidase [EC:1.4.3.4]	GO:0006810//transport	GO:0005215//transporter activity	-
CL1167.Contig2_P.vindemmiae	801	186	5.4006	gi|345492484|ref|XP_001601473.2|	369.8	7e-101	PREDICTED: P protein-like [Nasonia vitripennis]	gi|345492483|ref|XM_001601423.2|	145	3e-31	PREDICTED: Nasonia vitripennis P protein-like (LOC100117150), mRNA	sp|Q8MIQ9|P_PIG	237	2e-62	P protein OS=Sus scrofa GN=Oca2 PE=2 SV=3	BH1231	129	6e-30	COG1055	Na+/H+ antiporter NhaD and related arsenite permeases	K00274	3e-90	332	ame:551871	monoamine oxidase [EC:1.4.3.4]	GO:0015700//arsenite transport;GO:0055085//transmembrane transport	GO:0015105//arsenite transmembrane transporter activity	GO:0016021//integral to membrane
CL1168.Contig1_P.vindemmiae	1505	10228	158.0578	gi|350535847|ref|NP_001234886.1|	341.3	7e-92	uncharacterized protein LOC100116503 precursor [Nasonia vitripennis] >gi|291220457|gb|ADD84774.1| nahymenoptaecin-2 precursor [Nasonia vitripennis]	--	--	--	--	--	--	--	--	--	--	--	--	--	--	--	--	--	--	-	-	-
CL1168.Contig2_P.vindemmiae	208	269	30.0781	gi|350535847|ref|NP_001234886.1|	63.5	3e-09	uncharacterized protein LOC100116503 precursor [Nasonia vitripennis] >gi|291220457|gb|ADD84774.1| nahymenoptaecin-2 precursor [Nasonia vitripennis]	--	--	--	--	--	--	--	--	--	--	--	--	--	--	--	--	--	--	-	-	-
CL1169.Contig1_P.vindemmiae	1991	126	1.4718	gi|345486479|ref|XP_001607687.2|	55.8	8e-06	PREDICTED: hypothetical protein LOC100123914 [Nasonia vitripennis]	gi|380024358|ref|XR_143082.1|	69.9	4e-08	PREDICTED: Apis florea uncharacterized LOC100869837 (LOC100869837), miscRNA	sp|Q90WJ3|PAXI1_XENLA	73.9	1e-12	PAX-interacting protein 1 OS=Xenopus laevis GN=paxip1 PE=1 SV=1	YBR112c	52.0	4e-06	COG0457	FOG: TPR repeat	K08867	0.0	687	nvi:100123914	WNK lysine deficient protein kinase [EC:2.7.11.1]	-	-	-
CL1169.Contig2_P.vindemmiae	1952	158	1.8825	gi|345486479|ref|XP_001607687.2|	55.8	8e-06	PREDICTED: hypothetical protein LOC100123914 [Nasonia vitripennis]	gi|380024358|ref|XR_143082.1|	69.9	4e-08	PREDICTED: Apis florea uncharacterized LOC100869837 (LOC100869837), miscRNA	sp|Q54GH2|BZPR_DICDI	72.4	3e-12	Probable basic-leucine zipper transcription factor R OS=Dictyostelium discoideum GN=bzpR PE=3 SV=1	YBR112c	53.5	1e-06	COG0457	FOG: TPR repeat	K08867	0.0	696	nvi:100123914	WNK lysine deficient protein kinase [EC:2.7.11.1]	-	-	-
CL117.Contig10_P.vindemmiae	3676	22	0.1392	gi|328790111|ref|XP_393472.4|	57.0	8e-06	PREDICTED: hypothetical protein LOC409983 [Apis mellifera]	gi|328790110|ref|XM_393472.4|	729	0.0	PREDICTED: Apis mellifera multiple ankyrin repeats single KH domain (mask), mRNA	sp|Q99NH0|ANR17_MOUSE	922	0.0	Ankyrin repeat domain-containing protein 17 OS=Mus musculus GN=Ankrd17 PE=1 SV=2	all2748	233	1e-60	COG0666	FOG: Ankyrin repeat	K15503	4e-82	307	spu:584964	serine/threonine-protein phosphatase 6 regulatory ankyrin repeat subunit B	-	GO:0004623//phospholipase A2 activity;GO:0003723//RNA binding	-
CL117.Contig11_P.vindemmiae	3573	49	0.3190	gi|328790111|ref|XP_393472.4|	57.0	7e-06	PREDICTED: hypothetical protein LOC409983 [Apis mellifera]	gi|328790110|ref|XM_393472.4|	729	0.0	PREDICTED: Apis mellifera multiple ankyrin repeats single KH domain (mask), mRNA	sp|Q99NH0|ANR17_MOUSE	921	0.0	Ankyrin repeat domain-containing protein 17 OS=Mus musculus GN=Ankrd17 PE=1 SV=2	all2748	233	1e-60	COG0666	FOG: Ankyrin repeat	K15503	3e-82	307	spu:584964	serine/threonine-protein phosphatase 6 regulatory ankyrin repeat subunit B	-	GO:0004623//phospholipase A2 activity;GO:0003723//RNA binding	-
CL117.Contig12_P.vindemmiae	3426	18	0.1222	gi|328790111|ref|XP_393472.4|	156.0	1e-35	PREDICTED: hypothetical protein LOC409983 [Apis mellifera]	gi|328790110|ref|XM_393472.4|	729	0.0	PREDICTED: Apis mellifera multiple ankyrin repeats single KH domain (mask), mRNA	sp|Q99NH0|ANR17_MOUSE	941	0.0	Ankyrin repeat domain-containing protein 17 OS=Mus musculus GN=Ankrd17 PE=1 SV=2	all2748	233	1e-60	COG0666	FOG: Ankyrin repeat	K15503	3e-82	307	spu:584964	serine/threonine-protein phosphatase 6 regulatory ankyrin repeat subunit B	-	GO:0004623//phospholipase A2 activity;GO:0003723//RNA binding	-
CL117.Contig1_P.vindemmiae	4277	18	0.0979	gi|328790111|ref|XP_393472.4|	122.9	1e-25	PREDICTED: hypothetical protein LOC409983 [Apis mellifera]	gi|328790110|ref|XM_393472.4|	729	0.0	PREDICTED: Apis mellifera multiple ankyrin repeats single KH domain (mask), mRNA	sp|Q99NH0|ANR17_MOUSE	922	0.0	Ankyrin repeat domain-containing protein 17 OS=Mus musculus GN=Ankrd17 PE=1 SV=2	all2748	233	2e-60	COG0666	FOG: Ankyrin repeat	K15503	4e-82	307	spu:584964	serine/threonine-protein phosphatase 6 regulatory ankyrin repeat subunit B	-	GO:0004623//phospholipase A2 activity;GO:0003723//RNA binding	-
CL117.Contig2_P.vindemmiae	3323	33	0.2310	gi|328790111|ref|XP_393472.4|	156.0	1e-35	PREDICTED: hypothetical protein LOC409983 [Apis mellifera]	gi|328790110|ref|XM_393472.4|	729	0.0	PREDICTED: Apis mellifera multiple ankyrin repeats single KH domain (mask), mRNA	sp|Q99NH0|ANR17_MOUSE	940	0.0	Ankyrin repeat domain-containing protein 17 OS=Mus musculus GN=Ankrd17 PE=1 SV=2	all2748	233	1e-60	COG0666	FOG: Ankyrin repeat	K15503	3e-82	307	spu:584964	serine/threonine-protein phosphatase 6 regulatory ankyrin repeat subunit B	-	GO:0004623//phospholipase A2 activity;GO:0003723//RNA binding	-
CL117.Contig3_P.vindemmiae	3081	18	0.1359	gi|328790111|ref|XP_393472.4|	60.5	6e-07	PREDICTED: hypothetical protein LOC409983 [Apis mellifera]	gi|328790110|ref|XM_393472.4|	729	0.0	PREDICTED: Apis mellifera multiple ankyrin repeats single KH domain (mask), mRNA	sp|Q99NH0|ANR17_MOUSE	941	0.0	Ankyrin repeat domain-containing protein 17 OS=Mus musculus GN=Ankrd17 PE=1 SV=2	all2748	233	1e-60	COG0666	FOG: Ankyrin repeat	K15503	3e-82	307	spu:584964	serine/threonine-protein phosphatase 6 regulatory ankyrin repeat subunit B	-	GO:0004623//phospholipase A2 activity;GO:0003723//RNA binding	-
CL117.Contig4_P.vindemmiae	2978	18	0.1406	gi|328790111|ref|XP_393472.4|	60.5	5e-07	PREDICTED: hypothetical protein LOC409983 [Apis mellifera]	gi|328790110|ref|XM_393472.4|	729	0.0	PREDICTED: Apis mellifera multiple ankyrin repeats single KH domain (mask), mRNA	sp|Q99NH0|ANR17_MOUSE	940	0.0	Ankyrin repeat domain-containing protein 17 OS=Mus musculus GN=Ankrd17 PE=1 SV=2	all2748	233	1e-60	COG0666	FOG: Ankyrin repeat	K15503	3e-82	307	spu:584964	serine/threonine-protein phosphatase 6 regulatory ankyrin repeat subunit B	-	GO:0004623//phospholipase A2 activity;GO:0003723//RNA binding	-
CL117.Contig5_P.vindemmiae	4174	20	0.1114	gi|328790111|ref|XP_393472.4|	122.9	1e-25	PREDICTED: hypothetical protein LOC409983 [Apis mellifera]	gi|328790110|ref|XM_393472.4|	729	0.0	PREDICTED: Apis mellifera multiple ankyrin repeats single KH domain (mask), mRNA	sp|Q99NH0|ANR17_MOUSE	921	0.0	Ankyrin repeat domain-containing protein 17 OS=Mus musculus GN=Ankrd17 PE=1 SV=2	all2748	233	2e-60	COG0666	FOG: Ankyrin repeat	K15503	4e-82	307	spu:584964	serine/threonine-protein phosphatase 6 regulatory ankyrin repeat subunit B	-	GO:0004623//phospholipase A2 activity;GO:0003723//RNA binding	-
CL117.Contig6_P.vindemmiae	4021	18	0.1041	gi|328790111|ref|XP_393472.4|	77.8	4e-12	PREDICTED: hypothetical protein LOC409983 [Apis mellifera]	gi|328790110|ref|XM_393472.4|	729	0.0	PREDICTED: Apis mellifera multiple ankyrin repeats single KH domain (mask), mRNA	sp|Q99NH0|ANR17_MOUSE	922	0.0	Ankyrin repeat domain-containing protein 17 OS=Mus musculus GN=Ankrd17 PE=1 SV=2	all2748	233	2e-60	COG0666	FOG: Ankyrin repeat	K15503	4e-82	307	spu:584964	serine/threonine-protein phosphatase 6 regulatory ankyrin repeat subunit B	-	GO:0004623//phospholipase A2 activity;GO:0003723//RNA binding	-
CL117.Contig7_P.vindemmiae	3932	18	0.1065	gi|328790111|ref|XP_393472.4|	57.0	8e-06	PREDICTED: hypothetical protein LOC409983 [Apis mellifera]	gi|328790110|ref|XM_393472.4|	729	0.0	PREDICTED: Apis mellifera multiple ankyrin repeats single KH domain (mask), mRNA	sp|Q99NH0|ANR17_MOUSE	922	0.0	Ankyrin repeat domain-containing protein 17 OS=Mus musculus GN=Ankrd17 PE=1 SV=2	all2748	233	1e-60	COG0666	FOG: Ankyrin repeat	K15503	4e-82	307	spu:584964	serine/threonine-protein phosphatase 6 regulatory ankyrin repeat subunit B	-	GO:0004623//phospholipase A2 activity;GO:0003723//RNA binding	-
CL117.Contig8_P.vindemmiae	3918	23	0.1365	gi|328790111|ref|XP_393472.4|	77.8	4e-12	PREDICTED: hypothetical protein LOC409983 [Apis mellifera]	gi|328790110|ref|XM_393472.4|	729	0.0	PREDICTED: Apis mellifera multiple ankyrin repeats single KH domain (mask), mRNA	sp|Q99NH0|ANR17_MOUSE	921	0.0	Ankyrin repeat domain-containing protein 17 OS=Mus musculus GN=Ankrd17 PE=1 SV=2	all2748	233	1e-60	COG0666	FOG: Ankyrin repeat	K15503	4e-82	307	spu:584964	serine/threonine-protein phosphatase 6 regulatory ankyrin repeat subunit B	-	GO:0004623//phospholipase A2 activity;GO:0003723//RNA binding	-
CL117.Contig9_P.vindemmiae	3829	33	0.2004	gi|328790111|ref|XP_393472.4|	57.0	8e-06	PREDICTED: hypothetical protein LOC409983 [Apis mellifera]	gi|328790110|ref|XM_393472.4|	729	0.0	PREDICTED: Apis mellifera multiple ankyrin repeats single KH domain (mask), mRNA	sp|Q99NH0|ANR17_MOUSE	921	0.0	Ankyrin repeat domain-containing protein 17 OS=Mus musculus GN=Ankrd17 PE=1 SV=2	all2748	233	1e-60	COG0666	FOG: Ankyrin repeat	K15503	4e-82	307	spu:584964	serine/threonine-protein phosphatase 6 regulatory ankyrin repeat subunit B	-	GO:0004623//phospholipase A2 activity;GO:0003723//RNA binding	-
CL1170.Contig1_P.vindemmiae	3541	142	0.9327	gi|345498364|ref|XP_003428213.1|	416.0	6e-114	PREDICTED: protein YIPF6-like [Nasonia vitripennis]	gi|345498363|ref|XM_003428165.1|	337	2e-88	PREDICTED: Nasonia vitripennis protein YIPF6-like (LOC100678492), mRNA	sp|Q28CH8|YIPF6_XENTR	266	2e-70	Protein YIPF6 OS=Xenopus tropicalis GN=yipf6 PE=2 SV=1	SPAC644.13c	147	1e-34	COG5080	Rab GTPase interacting factor, Golgi membrane protein	--	--	--	--	--	-	-	GO:0016020//membrane
CL1170.Contig2_P.vindemmiae	3463	102	0.6850	gi|345498364|ref|XP_003428213.1|	416.0	6e-114	PREDICTED: protein YIPF6-like [Nasonia vitripennis]	gi|345498363|ref|XM_003428165.1|	337	2e-88	PREDICTED: Nasonia vitripennis protein YIPF6-like (LOC100678492), mRNA	sp|Q28CH8|YIPF6_XENTR	266	2e-70	Protein YIPF6 OS=Xenopus tropicalis GN=yipf6 PE=2 SV=1	SPAC644.13c	147	9e-35	COG5080	Rab GTPase interacting factor, Golgi membrane protein	--	--	--	--	--	-	-	GO:0016020//membrane
CL1171.Contig1_P.vindemmiae	4552	1098	5.6100	--	--	--	--	--	--	--	--	--	--	--	--	--	--	--	--	--	--	--	--	--	--	-	-	-
CL1172.Contig1_P.vindemmiae	2224	24	0.2510	gi|345483580|ref|XP_001601457.2|	260.8	0.0	PREDICTED: integrator complex subunit 10-like [Nasonia vitripennis]	gi|345483579|ref|XM_001601407.2|	626	1e-176	PREDICTED: Nasonia vitripennis integrator complex subunit 10-like (LOC100117129), mRNA	sp|Q5ZLS8|INT10_CHICK	179	5e-68	Integrator complex subunit 10 OS=Gallus gallus GN=INTS10 PE=2 SV=1	--	--	--	--	--	K13147	0.0	860	nvi:100117129	integrator complex subunit 10	-	-	-
CL1172.Contig2_P.vindemmiae	2138	185	2.0125	gi|345483580|ref|XP_001601457.2|	1124	0.0	PREDICTED: integrator complex subunit 10-like [Nasonia vitripennis]	gi|345483579|ref|XM_001601407.2|	767	0.0	PREDICTED: Nasonia vitripennis integrator complex subunit 10-like (LOC100117129), mRNA	sp|Q5ZLS8|INT10_CHICK	267	6e-71	Integrator complex subunit 10 OS=Gallus gallus GN=INTS10 PE=2 SV=1	--	--	--	--	--	K13147	0.0	1115	nvi:100117129	integrator complex subunit 10	-	-	-
CL1173.Contig1_P.vindemmiae	1491	1404	21.9004	gi|383862752|ref|XP_003706847.1|	340.9	9e-92	PREDICTED: eukaryotic translation initiation factor 4E-like [Megachile rotundata]	gi|328793390|ref|XM_624287.3|	161	1e-35	PREDICTED: Apis mellifera eukaryotic translation initiation factor 4E (eIF-4E), mRNA	sp|P06730|IF4E_HUMAN	251	2e-66	Eukaryotic translation initiation factor 4E OS=Homo sapiens GN=EIF4E PE=1 SV=2	SPAC16E8.15	147	5e-35	COG5053	Translation initiation factor 4E (eIF-4E)	K03259	1e-91	337	ame:551901	translation initiation factor 4E	GO:0006412//translation	GO:0003723//RNA binding	-
CL1173.Contig2_P.vindemmiae	1358	2533	43.3808	gi|383862752|ref|XP_003706847.1|	341.3	6e-92	PREDICTED: eukaryotic translation initiation factor 4E-like [Megachile rotundata]	gi|328793390|ref|XM_624287.3|	161	9e-36	PREDICTED: Apis mellifera eukaryotic translation initiation factor 4E (eIF-4E), mRNA	sp|P06730|IF4E_HUMAN	249	1e-65	Eukaryotic translation initiation factor 4E OS=Homo sapiens GN=EIF4E PE=1 SV=2	SPAC16E8.15	145	2e-34	COG5053	Translation initiation factor 4E (eIF-4E)	K03259	1e-91	337	ame:551901	translation initiation factor 4E	GO:0006412//translation	GO:0003723//RNA binding	-
CL1174.Contig1_P.vindemmiae	2063	36	0.4058	gi|345485466|ref|XP_003425276.1|	268.9	7e-70	PREDICTED: hypothetical protein LOC100680385 [Nasonia vitripennis]	gi|345485465|ref|XM_003425228.1|	79.8	4e-11	PREDICTED: Nasonia vitripennis hypothetical protein LOC100680385 (LOC100680385), mRNA	sp|O88778|BSN_RAT	53.5	2e-06	Protein bassoon OS=Rattus norvegicus GN=Bsn PE=1 SV=3	--	--	--	--	--	K14972	2e-06	55.5	aga:AgaP_AGAP004734	PAX-interacting protein 1	-	-	-
CL1174.Contig2_P.vindemmiae	1347	9	0.1554	gi|307172879|gb|EFN64071.1|	103.6	2e-20	hypothetical protein EAG_11893 [Camponotus floridanus]	--	--	--	--	--	--	--	--	--	--	--	--	--	--	--	--	--	--	-	-	-
CL1175.Contig1_P.vindemmiae	307	122	9.2424	gi|290979754|ref|XP_002672598.1|	143.7	2e-33	polyubiquitin [Naegleria gruberi] >gi|284086176|gb|EFC39854.1| polyubiquitin [Naegleria gruberi]	gi|4150911|emb|Y12081.1|	168	8e-39	Suberites domuncula mRNA for polyubiquitin precursor	sp|P0CG55|UBB_SHEEP	142	2e-34	Polyubiquitin-B OS=Ovis aries GN=UBB PE=2 SV=1	YLL039c	140	6e-34	COG5272	Ubiquitin	K08770	5e-34	142	dwi:Dwil_GK20481	ubiquitin C	GO:0006412//translation	GO:0003735//structural constituent of ribosome	GO:0005840//ribosome
CL1175.Contig2_P.vindemmiae	473	48	2.3602	gi|170575532|ref|XP_001893281.1|	222.2	5e-57	ubiquitin [Brugia malayi]	gi|259130076|gb|GQ507428.1|	153	8e-34	Lates calcarifer ubiquitin mRNA, partial cds	sp|P15357|RS27A_DROME	214	6e-56	Ubiquitin-40S ribosomal protein S27a OS=Drosophila melanogaster GN=RpS27A PE=1 SV=2	YLR167w_1	182	2e-46	COG5272	Ubiquitin	K02977	9e-58	222	bmy:Bm1_09050	small subunit ribosomal protein S27Ae	GO:0006412//translation	GO:0003735//structural constituent of ribosome	GO:0005875//microtubule associated complex;GO:0022627//cytosolic small ribosomal subunit
CL1176.Contig1_P.vindemmiae	1189	37	0.7237	gi|350397864|ref|XP_003485014.1|	163.3	2e-38	PREDICTED: LOW QUALITY PROTEIN: protein gooseberry-like [Bombus impatiens]	gi|15625547|gb|AF411465.1|	204	6e-49	Petromyzon marinus transcription factor Pax7 mRNA, complete cds	sp|P06601|PRD_DROME	140	4e-33	Segmentation protein paired OS=Drosophila melanogaster GN=prd PE=1 SV=1	--	--	--	--	--	K09381	1e-36	154	nvi:100114080	paired box protein 3/7	GO:0007275//multicellular organismal development;GO:0006355//regulation of transcription, DNA-dependent	GO:0003700//sequence-specific DNA binding transcription factor activity;GO:0043565//sequence-specific DNA binding	GO:0005634//nucleus
CL1176.Contig2_P.vindemmiae	980	16	0.3797	gi|350397864|ref|XP_003485014.1|	163.3	1e-38	PREDICTED: LOW QUALITY PROTEIN: protein gooseberry-like [Bombus impatiens]	gi|15625547|gb|AF411465.1|	204	5e-49	Petromyzon marinus transcription factor Pax7 mRNA, complete cds	sp|P06601|PRD_DROME	140	3e-33	Segmentation protein paired OS=Drosophila melanogaster GN=prd PE=1 SV=1	--	--	--	--	--	K09381	1e-36	154	nvi:100114080	paired box protein 3/7	GO:0007275//multicellular organismal development;GO:0006355//regulation of transcription, DNA-dependent	GO:0003700//sequence-specific DNA binding transcription factor activity;GO:0043565//sequence-specific DNA binding	GO:0005634//nucleus
CL1176.Contig3_P.vindemmiae	772	17	0.5121	gi|340724544|ref|XP_003400641.1|	166.8	9e-40	PREDICTED: LOW QUALITY PROTEIN: segmentation protein paired-like [Bombus terrestris]	gi|15625547|gb|AF411465.1|	204	4e-49	Petromyzon marinus transcription factor Pax7 mRNA, complete cds	sp|P06601|PRD_DROME	140	2e-33	Segmentation protein paired OS=Drosophila melanogaster GN=prd PE=1 SV=1	YDL106c	49.3	7e-06	COG5576	Homeodomain-containing transcription factor	K09381	1e-37	156	nvi:100114080	paired box protein 3/7	GO:0007275//multicellular organismal development;GO:0006355//regulation of transcription, DNA-dependent	GO:0003700//sequence-specific DNA binding transcription factor activity;GO:0043565//sequence-specific DNA binding	GO:0005634//nucleus
CL1177.Contig1_P.vindemmiae	3327	108	0.7550	gi|345495213|ref|XP_003427457.1|	241.1	2e-61	PREDICTED: synaptobrevin-like isoform 2 [Nasonia vitripennis] >gi|345495215|ref|XP_003427458.1| PREDICTED: synaptobrevin-like isoform 3 [Nasonia vitripennis]	gi|345495212|ref|XM_003427409.1|	545	1e-151	PREDICTED: Nasonia vitripennis synaptobrevin-like, transcript variant 2 (LOC100121081), mRNA	sp|Q9N0Y0|VAMP2_MACMU	143	2e-33	Vesicle-associated membrane protein 2 OS=Macaca mulatta GN=VAMP2 PE=3 SV=3	YAL030w	73.6	2e-12	COG5143	Synaptobrevin/VAMP-like protein	K13504	1e-59	233	nvi:100121081	vesicle-associated membrane protein 2	GO:0016192//vesicle-mediated transport	-	GO:0016021//integral to membrane
CL1177.Contig2_P.vindemmiae	3271	84	0.5973	gi|345495211|ref|XP_001604664.2|	245.4	1e-62	PREDICTED: synaptobrevin-like isoform 1 [Nasonia vitripennis]	gi|345495210|ref|XM_001604614.2|	434	1e-117	PREDICTED: Nasonia vitripennis synaptobrevin-like, transcript variant 1 (LOC100121081), mRNA	sp|Q9N0Y0|VAMP2_MACMU	142	6e-33	Vesicle-associated membrane protein 2 OS=Macaca mulatta GN=VAMP2 PE=3 SV=3	YAL030w	73.6	2e-12	COG5143	Synaptobrevin/VAMP-like protein	K13504	2e-59	232	nvi:100121081	vesicle-associated membrane protein 2	GO:0016192//vesicle-mediated transport	-	GO:0016021//integral to membrane
CL1178.Contig1_P.vindemmiae	10086	18	0.0415	gi|383856845|ref|XP_003703917.1|	88.6	7e-15	PREDICTED: calcium/calmodulin-dependent protein kinase type II alpha chain-like [Megachile rotundata]	gi|380011198|ref|XM_003689650.1|	726	0.0	PREDICTED: Apis florea calcium/calmodulin-dependent protein kinase type II alpha chain-like, transcript variant 4 (LOC100871209), mRNA	sp|Q00168|KCC2A_DROME	837	0.0	Calcium/calmodulin-dependent protein kinase type II alpha chain OS=Drosophila melanogaster GN=CaMKII PE=1 SV=1	SPAC14C4.03	137	2e-33	COG0515	Serine/threonine protein kinase	K04515	0.0	917	nvi:100122555	calcium/calmodulin-dependent protein kinase (CaM kinase) II [EC:2.7.11.17]	GO:0006468//protein phosphorylation	GO:0004683//calmodulin-dependent protein kinase activity;GO:0005524//ATP binding;GO:0005516//calmodulin binding	-
CL1178.Contig2_P.vindemmiae	10068	24	0.0554	gi|201023361|ref|NP_001128422.1|	92.4	5e-16	calcium/calmodulin-dependent protein kinase II [Apis mellifera]	gi|350419669|ref|XM_003492215.1|	839	0.0	PREDICTED: Bombus impatiens calcium/calmodulin-dependent protein kinase type II alpha chain-like, transcript variant 2 (LOC100745387), mRNA	sp|Q00168|KCC2A_DROME	838	0.0	Calcium/calmodulin-dependent protein kinase type II alpha chain OS=Drosophila melanogaster GN=CaMKII PE=1 SV=1	SPAC14C4.03	137	2e-33	COG0515	Serine/threonine protein kinase	K04515	0.0	919	nvi:100122555	calcium/calmodulin-dependent protein kinase (CaM kinase) II [EC:2.7.11.17]	GO:0006468//protein phosphorylation	GO:0004683//calmodulin-dependent protein kinase activity;GO:0005524//ATP binding;GO:0005516//calmodulin binding	-
CL1178.Contig3_P.vindemmiae	9963	17	0.0397	gi|345488339|ref|XP_001606166.2|	98.2	9e-18	PREDICTED: calcium/calmodulin-dependent protein kinase type II alpha chain-like [Nasonia vitripennis]	gi|345488338|ref|XM_001606116.2|	1148	0.0	PREDICTED: Nasonia vitripennis calcium/calmodulin-dependent protein kinase type II alpha chain-like (LOC100122555), mRNA	sp|Q00168|KCC2A_DROME	772	0.0	Calcium/calmodulin-dependent protein kinase type II alpha chain OS=Drosophila melanogaster GN=CaMKII PE=1 SV=1	SPAC14C4.03	137	2e-33	COG0515	Serine/threonine protein kinase	K04515	0.0	828	nvi:100122555	calcium/calmodulin-dependent protein kinase (CaM kinase) II [EC:2.7.11.17]	GO:0060278//regulation of ovulation;GO:0008049//male courtship behavior;GO:0007616//long-term memory;GO:0007528//neuromuscular junction development;GO:0006468//protein phosphorylation;GO:0007268//synaptic transmission;GO:0051489//regulation of filopodium assembly	GO:0004683//calmodulin-dependent protein kinase activity;GO:0005516//calmodulin binding;GO:0005524//ATP binding	GO:0048786//presynaptic active zone;GO:0045211//postsynaptic membrane;GO:0030425//dendrite;GO:0030424//axon;GO:0005886//plasma membrane;GO:0005954//calcium- and calmodulin-dependent protein kinase complex
CL1178.Contig4_P.vindemmiae	9945	86	0.2011	gi|345488339|ref|XP_001606166.2|	98.2	9e-18	PREDICTED: calcium/calmodulin-dependent protein kinase type II alpha chain-like [Nasonia vitripennis]	gi|350419666|ref|XM_003492214.1|	741	0.0	PREDICTED: Bombus impatiens calcium/calmodulin-dependent protein kinase type II alpha chain-like, transcript variant 1 (LOC100745387), mRNA	sp|Q00168|KCC2A_DROME	773	0.0	Calcium/calmodulin-dependent protein kinase type II alpha chain OS=Drosophila melanogaster GN=CaMKII PE=1 SV=1	SPAC14C4.03	137	2e-33	COG0515	Serine/threonine protein kinase	K04515	0.0	829	nvi:100122555	calcium/calmodulin-dependent protein kinase (CaM kinase) II [EC:2.7.11.17]	GO:0060278//regulation of ovulation;GO:0008049//male courtship behavior;GO:0007616//long-term memory;GO:0007528//neuromuscular junction development;GO:0006468//protein phosphorylation;GO:0007268//synaptic transmission;GO:0051489//regulation of filopodium assembly	GO:0004683//calmodulin-dependent protein kinase activity;GO:0005516//calmodulin binding;GO:0005524//ATP binding	GO:0048786//presynaptic active zone;GO:0045211//postsynaptic membrane;GO:0030425//dendrite;GO:0030424//axon;GO:0005886//plasma membrane;GO:0005954//calcium- and calmodulin-dependent protein kinase complex
CL1178.Contig5_P.vindemmiae	9280	69	0.1729	gi|345488339|ref|XP_001606166.2|	279.3	2e-72	PREDICTED: calcium/calmodulin-dependent protein kinase type II alpha chain-like [Nasonia vitripennis]	gi|345488338|ref|XM_001606116.2|	444	1e-120	PREDICTED: Nasonia vitripennis calcium/calmodulin-dependent protein kinase type II alpha chain-like (LOC100122555), mRNA	sp|Q00168|KCC2A_DROME	241	2e-62	Calcium/calmodulin-dependent protein kinase type II alpha chain OS=Drosophila melanogaster GN=CaMKII PE=1 SV=1	--	--	--	--	--	K04515	5e-73	278	nvi:100122555	calcium/calmodulin-dependent protein kinase (CaM kinase) II [EC:2.7.11.17]	-	-	-
CL1179.Contig1_P.vindemmiae	3212	55	0.3982	gi|340714417|ref|XP_003395725.1|	95.5	1e-17	PREDICTED: hypothetical protein LOC100650640 [Bombus terrestris]	gi|345498244|ref|XM_003428137.1|	75.8	1e-09	PREDICTED: Nasonia vitripennis hypothetical protein LOC100678830 (LOC100678830), mRNA	sp|Q8C8V1|ZXDC_MOUSE	263	2e-69	Zinc finger protein ZXDC OS=Mus musculus GN=Zxdc PE=2 SV=1	SPAC144.09c	137	2e-31	COG5048	FOG: Zn-finger	K09228	2e-39	165	pon:100189844	KRAB domain-containing zinc finger protein	-	-	-
CL1179.Contig2_P.vindemmiae	3051	21	0.1601	gi|340714417|ref|XP_003395725.1|	96.3	9e-18	PREDICTED: hypothetical protein LOC100650640 [Bombus terrestris]	gi|345498244|ref|XM_003428137.1|	75.8	1e-09	PREDICTED: Nasonia vitripennis hypothetical protein LOC100678830 (LOC100678830), mRNA	sp|Q8C8V1|ZXDC_MOUSE	263	2e-69	Zinc finger protein ZXDC OS=Mus musculus GN=Zxdc PE=2 SV=1	SPAC144.09c	137	1e-31	COG5048	FOG: Zn-finger	K09228	2e-39	165	pon:100189844	KRAB domain-containing zinc finger protein	-	-	-
CL118.Contig1_P.vindemmiae	1456	140	2.2363	gi|391336237|ref|XP_003742488.1|	223.8	1e-56	PREDICTED: RNA-directed DNA polymerase from mobile element jockey-like [Metaseiulus occidentalis]	--	--	--	--	sp|P21328|RTJK_DROME	170	6e-42	RNA-directed DNA polymerase from mobile element jockey OS=Drosophila melanogaster GN=pol PE=1 SV=1	CAC3514	50.4	8e-06	COG3344	Retron-type reverse transcriptase	K05658	9e-36	152	hmg:100213972	ATP-binding cassette, subfamily B (MDR/TAP), member 1	-	-	-
CL118.Contig2_P.vindemmiae	525	53	2.3479	gi|328709482|ref|XP_003243973.1|	58.5	1e-07	PREDICTED: hypothetical protein LOC100570299 [Acyrthosiphon pisum]	--	--	--	--	sp|Q95SX7|RTBS_DROME	76.6	3e-14	Probable RNA-directed DNA polymerase from transposon BS OS=Drosophila melanogaster GN=RTase PE=2 SV=1	--	--	--	--	--	K08017	2e-23	108	hmg:100197999	advillin	-	-	-
CL1180.Contig1_P.vindemmiae	1330	18	0.3148	gi|350418701|ref|XP_003491939.1|	110.5	1e-57	PREDICTED: hypothetical protein LOC100747138 [Bombus impatiens]	--	--	--	--	sp|Q9NP95|FGF20_HUMAN	59.3	2e-13	Fibroblast growth factor 20 OS=Homo sapiens GN=FGF20 PE=1 SV=1	--	--	--	--	--	K04358	4e-14	62.8	gga:428779	fibroblast growth factor	GO:0046847//filopodium assembly;GO:0007426//tracheal outgrowth, open tracheal system;GO:0050918//positive chemotaxis;GO:0035231//cytoneme assembly;GO:0007430//terminal branching, open tracheal system;GO:0007429//secondary branching, open tracheal system;GO:0008347//glial cell migration;GO:0035152//regulation of tube architecture, open tracheal system;GO:0007428//primary branching, open tracheal s…	GO:0008083//growth factor activity;GO:0005104//fibroblast growth factor receptor binding	-
CL1180.Contig2_P.vindemmiae	1274	24	0.4381	gi|350418701|ref|XP_003491939.1|	244.2	9e-63	PREDICTED: hypothetical protein LOC100747138 [Bombus impatiens]	--	--	--	--	sp|Q9NP95|FGF20_HUMAN	91.3	4e-18	Fibroblast growth factor 20 OS=Homo sapiens GN=FGF20 PE=1 SV=1	--	--	--	--	--	K04358	1e-18	95.1	gga:428779	fibroblast growth factor	GO:0046847//filopodium assembly;GO:0050918//positive chemotaxis;GO:0035231//cytoneme assembly;GO:0008347//glial cell migration;GO:0060446//branching involved in open tracheal system development;GO:0035215//genital disc development;GO:0000187//activation of MAPK activity	GO:0005102//receptor binding	-
CL1181.Contig1_P.vindemmiae	3589	374	2.4236	gi|156542753|ref|XP_001600631.1|	80.9	3e-89	PREDICTED: RING finger protein 185-like [Nasonia vitripennis]	gi|345494046|ref|XM_001600581.2|	430	1e-116	PREDICTED: Nasonia vitripennis RING finger protein 185-like (LOC100113547), mRNA	sp|Q568Y3|RN185_RAT	208	8e-53	E3 ubiquitin-protein ligase RNF185 OS=Rattus norvegicus GN=Rnf185 PE=2 SV=1	ECU11g1130	65.1	8e-10	COG5574	RING-finger-containing E3 ubiquitin ligase	K10666	5e-90	275	nvi:100113547	E3 ubiquitin-protein ligase RNF5 [EC:6.3.2.19]	-	GO:0008270//zinc ion binding	-
CL1181.Contig2_P.vindemmiae	3342	31	0.2157	gi|156542753|ref|XP_001600631.1|	80.9	3e-89	PREDICTED: RING finger protein 185-like [Nasonia vitripennis]	gi|345494046|ref|XM_001600581.2|	430	1e-116	PREDICTED: Nasonia vitripennis RING finger protein 185-like (LOC100113547), mRNA	sp|Q568Y3|RN185_RAT	208	7e-53	E3 ubiquitin-protein ligase RNF185 OS=Rattus norvegicus GN=Rnf185 PE=2 SV=1	ECU11g1130	65.1	8e-10	COG5574	RING-finger-containing E3 ubiquitin ligase	K10666	5e-90	275	nvi:100113547	E3 ubiquitin-protein ligase RNF5 [EC:6.3.2.19]	-	GO:0008270//zinc ion binding	-
CL1181.Contig3_P.vindemmiae	3341	83	0.5778	gi|156542753|ref|XP_001600631.1|	80.9	3e-89	PREDICTED: RING finger protein 185-like [Nasonia vitripennis]	gi|345494046|ref|XM_001600581.2|	430	1e-116	PREDICTED: Nasonia vitripennis RING finger protein 185-like (LOC100113547), mRNA	sp|Q568Y3|RN185_RAT	208	7e-53	E3 ubiquitin-protein ligase RNF185 OS=Rattus norvegicus GN=Rnf185 PE=2 SV=1	ECU11g1130	65.1	8e-10	COG5574	RING-finger-containing E3 ubiquitin ligase	K10666	5e-90	275	nvi:100113547	E3 ubiquitin-protein ligase RNF5 [EC:6.3.2.19]	-	GO:0008270//zinc ion binding	-
CL1181.Contig4_P.vindemmiae	3281	33	0.2339	gi|156542753|ref|XP_001600631.1|	80.9	3e-89	PREDICTED: RING finger protein 185-like [Nasonia vitripennis]	gi|345494046|ref|XM_001600581.2|	430	1e-116	PREDICTED: Nasonia vitripennis RING finger protein 185-like (LOC100113547), mRNA	sp|Q568Y3|RN185_RAT	208	7e-53	E3 ubiquitin-protein ligase RNF185 OS=Rattus norvegicus GN=Rnf185 PE=2 SV=1	ECU11g1130	65.1	8e-10	COG5574	RING-finger-containing E3 ubiquitin ligase	K10666	4e-90	275	nvi:100113547	E3 ubiquitin-protein ligase RNF5 [EC:6.3.2.19]	-	GO:0008270//zinc ion binding	-
CL1181.Contig5_P.vindemmiae	3033	26	0.1994	gi|156542753|ref|XP_001600631.1|	80.9	3e-89	PREDICTED: RING finger protein 185-like [Nasonia vitripennis]	gi|345494046|ref|XM_001600581.2|	430	1e-116	PREDICTED: Nasonia vitripennis RING finger protein 185-like (LOC100113547), mRNA	sp|Q568Y3|RN185_RAT	208	7e-53	E3 ubiquitin-protein ligase RNF185 OS=Rattus norvegicus GN=Rnf185 PE=2 SV=1	ECU11g1130	65.1	7e-10	COG5574	RING-finger-containing E3 ubiquitin ligase	K10666	4e-90	275	nvi:100113547	E3 ubiquitin-protein ligase RNF5 [EC:6.3.2.19]	-	GO:0008270//zinc ion binding	-
CL1181.Contig6_P.vindemmiae	3650	84	0.5352	gi|156542753|ref|XP_001600631.1|	80.9	3e-89	PREDICTED: RING finger protein 185-like [Nasonia vitripennis]	gi|345494046|ref|XM_001600581.2|	430	1e-116	PREDICTED: Nasonia vitripennis RING finger protein 185-like (LOC100113547), mRNA	sp|Q568Y3|RN185_RAT	208	8e-53	E3 ubiquitin-protein ligase RNF185 OS=Rattus norvegicus GN=Rnf185 PE=2 SV=1	ECU11g1130	65.1	8e-10	COG5574	RING-finger-containing E3 ubiquitin ligase	K10666	5e-90	275	nvi:100113547	E3 ubiquitin-protein ligase RNF5 [EC:6.3.2.19]	-	GO:0008270//zinc ion binding	-
CL1182.Contig1_P.vindemmiae	1178	131	2.5864	gi|190702557|gb|ACE75442.1|	68.2	8e-10	conserved hypothetical protein [Glyptapanteles indiensis]	--	--	--	--	--	--	--	--	--	--	--	--	--	--	--	--	--	--	-	-	-
CL1182.Contig2_P.vindemmiae	449	3	0.1554	--	--	--	--	--	--	--	--	--	--	--	--	--	--	--	--	--	--	--	--	--	--	-	-	-
CL1183.Contig1_P.vindemmiae	2940	242	1.9144	gi|156549354|ref|XP_001601670.1|	25.4	0.0	PREDICTED: protein SPT2 homolog [Nasonia vitripennis]	gi|328790246|ref|XM_395689.4|	119	7e-23	PREDICTED: Apis mellifera protein SPT2 homolog (LOC412227), mRNA	sp|Q8IMP6|SPT2_DROME	196	3e-49	Protein SPT2 homolog OS=Drosophila melanogaster GN=CG5815 PE=1 SV=1	SPAC56F8.03	52.8	3e-06	COG0532	Translation initiation factor 2 (IF-2; GTPase)	K15193	0.0	400	nvi:100117427	protein SPT2	-	-	-
CL1183.Contig2_P.vindemmiae	2910	54	0.4316	gi|156549354|ref|XP_001601670.1|	25.4	0.0	PREDICTED: protein SPT2 homolog [Nasonia vitripennis]	gi|328790246|ref|XM_395689.4|	119	7e-23	PREDICTED: Apis mellifera protein SPT2 homolog (LOC412227), mRNA	sp|Q8IMP6|SPT2_DROME	196	3e-49	Protein SPT2 homolog OS=Drosophila melanogaster GN=CG5815 PE=1 SV=1	SPAC56F8.03	52.8	3e-06	COG0532	Translation initiation factor 2 (IF-2; GTPase)	K15193	0.0	400	nvi:100117427	protein SPT2	-	-	-
CL1184.Contig1_P.vindemmiae	578	1	0.0402	--	--	--	--	--	--	--	--	--	--	--	--	--	--	--	--	--	--	--	--	--	--	-	-	-
CL1184.Contig2_P.vindemmiae	560	1	0.0415	--	--	--	--	--	--	--	--	--	--	--	--	--	--	--	--	--	--	--	--	--	--	-	-	-
CL1184.Contig3_P.vindemmiae	547	1	0.0425	--	--	--	--	--	--	--	--	--	--	--	--	--	--	--	--	--	--	--	--	--	--	-	-	-
CL1184.Contig4_P.vindemmiae	529	1	0.0440	--	--	--	--	--	--	--	--	--	--	--	--	--	--	--	--	--	--	--	--	--	--	-	-	-
CL1185.Contig1_P.vindemmiae	2160	26	0.2800	gi|345490826|ref|XP_003426470.1|	479.9	2e-133	PREDICTED: zinc finger protein 677-like isoform 1 [Nasonia vitripennis]	gi|345490825|ref|XM_003426422.1|	577	1e-161	PREDICTED: Nasonia vitripennis zinc finger protein 677-like, transcript variant 1 (LOC100678871), mRNA	sp|Q9NZL3|ZN224_HUMAN	75.5	5e-13	Zinc finger protein 224 OS=Homo sapiens GN=ZNF224 PE=1 SV=3	--	--	--	--	--	K09228	5e-14	80.5	bfo:BRAFLDRAFT_66688	KRAB domain-containing zinc finger protein	-	-	-
CL1185.Contig2_P.vindemmiae	2118	23	0.2526	gi|345490828|ref|XP_003426471.1|	458.0	8e-127	PREDICTED: zinc finger protein 677-like isoform 2 [Nasonia vitripennis]	gi|345490827|ref|XM_003426423.1|	549	1e-152	PREDICTED: Nasonia vitripennis zinc finger protein 677-like, transcript variant 2 (LOC100678871), mRNA	sp|Q9NZL3|ZN224_HUMAN	75.5	4e-13	Zinc finger protein 224 OS=Homo sapiens GN=ZNF224 PE=1 SV=3	--	--	--	--	--	K09228	5e-14	80.5	bfo:BRAFLDRAFT_66688	KRAB domain-containing zinc finger protein	-	-	-
CL1185.Contig3_P.vindemmiae	2100	44	0.4873	gi|345490826|ref|XP_003426470.1|	479.9	2e-133	PREDICTED: zinc finger protein 677-like isoform 1 [Nasonia vitripennis]	gi|345490825|ref|XM_003426422.1|	577	1e-161	PREDICTED: Nasonia vitripennis zinc finger protein 677-like, transcript variant 1 (LOC100678871), mRNA	sp|Q9NZL3|ZN224_HUMAN	75.5	4e-13	Zinc finger protein 224 OS=Homo sapiens GN=ZNF224 PE=1 SV=3	--	--	--	--	--	K09228	5e-14	80.5	bfo:BRAFLDRAFT_66688	KRAB domain-containing zinc finger protein	-	-	-
CL1185.Contig4_P.vindemmiae	2058	32	0.3616	gi|345490828|ref|XP_003426471.1|	458.0	8e-127	PREDICTED: zinc finger protein 677-like isoform 2 [Nasonia vitripennis]	gi|345490827|ref|XM_003426423.1|	549	1e-152	PREDICTED: Nasonia vitripennis zinc finger protein 677-like, transcript variant 2 (LOC100678871), mRNA	sp|Q9NZL3|ZN224_HUMAN	75.5	4e-13	Zinc finger protein 224 OS=Homo sapiens GN=ZNF224 PE=1 SV=3	--	--	--	--	--	K09228	5e-14	80.5	bfo:BRAFLDRAFT_66688	KRAB domain-containing zinc finger protein	-	-	-
CL1186.Contig1_P.vindemmiae	2270	2472	25.3270	--	--	--	--	--	--	--	--	--	--	--	--	--	--	--	--	--	--	--	--	--	--	-	-	-
CL1187.Contig1_P.vindemmiae	2096	82	0.9099	gi|345482864|ref|XP_003424684.1|	84.7	1e-14	PREDICTED: hypothetical protein LOC100677810 [Nasonia vitripennis]	--	--	--	--	sp|P18749|ZO6_XENLA	73.2	2e-12	Oocyte zinc finger protein XlCOF6 (Fragment) OS=Xenopus laevis PE=3 SV=1	--	--	--	--	--	K09228	4e-11	70.9	cfa:100684414	KRAB domain-containing zinc finger protein	-	-	-
CL1187.Contig2_P.vindemmiae	2081	35	0.3912	gi|345482864|ref|XP_003424684.1|	84.7	1e-14	PREDICTED: hypothetical protein LOC100677810 [Nasonia vitripennis]	--	--	--	--	sp|P18749|ZO6_XENLA	73.2	2e-12	Oocyte zinc finger protein XlCOF6 (Fragment) OS=Xenopus laevis PE=3 SV=1	--	--	--	--	--	K09228	4e-11	70.9	cfa:100684414	KRAB domain-containing zinc finger protein	-	-	-
CL1187.Contig3_P.vindemmiae	1952	38	0.4528	gi|345482864|ref|XP_003424684.1|	84.7	1e-14	PREDICTED: hypothetical protein LOC100677810 [Nasonia vitripennis]	--	--	--	--	sp|P18749|ZO6_XENLA	73.2	2e-12	Oocyte zinc finger protein XlCOF6 (Fragment) OS=Xenopus laevis PE=3 SV=1	--	--	--	--	--	K09228	4e-11	70.9	cfa:100684414	KRAB domain-containing zinc finger protein	-	-	-
CL1188.Contig1_P.vindemmiae	2678	1544	13.4091	gi|380023922|ref|XP_003695758.1|	930.6	0.0	PREDICTED: ran-binding protein 9-like [Apis florea]	gi|345497158|ref|XM_003427877.1|	200	2e-47	PREDICTED: Nasonia vitripennis ran-binding protein 10-like (LOC100680546), partial mRNA	sp|Q96S59|RANB9_HUMAN	665	0.0	Ran-binding protein 9 OS=Homo sapiens GN=RANBP9 PE=1 SV=1	--	--	--	--	--	K13177	8e-09	63.5	bmy:Bm1_11355	ATP-dependent RNA helicase DDX1 [EC:3.6.4.13]	-	-	-
CL1188.Contig2_P.vindemmiae	2495	86	0.8017	gi|380023922|ref|XP_003695758.1|	856.3	0.0	PREDICTED: ran-binding protein 9-like [Apis florea]	gi|345497158|ref|XM_003427877.1|	200	2e-47	PREDICTED: Nasonia vitripennis ran-binding protein 10-like (LOC100680546), partial mRNA	sp|Q96S59|RANB9_HUMAN	627	5e-179	Ran-binding protein 9 OS=Homo sapiens GN=RANBP9 PE=1 SV=1	--	--	--	--	--	K13177	8e-09	63.5	bmy:Bm1_11355	ATP-dependent RNA helicase DDX1 [EC:3.6.4.13]	-	-	-
CL1189.Contig1_P.vindemmiae	3449	33	0.2225	gi|345487429|ref|XP_001602180.2|	445.7	7e-123	PREDICTED: phosphopantothenate--cysteine ligase-like [Nasonia vitripennis]	gi|345487428|ref|XM_001602130.2|	178	1e-40	PREDICTED: Nasonia vitripennis phosphopantothenate--cysteine ligase-like (LOC100118134), mRNA	sp|Q8VDG5|PPCS_MOUSE	228	9e-59	Phosphopantothenate--cysteine ligase OS=Mus musculus GN=Ppcs PE=2 SV=1	SPCC4B3.18	238	5e-62	COG0452	Phosphopantothenoylcysteine synthetase/decarboxylase	K01922	1e-111	405	nvi:100118134	phosphopantothenate-cysteine ligase [EC:6.3.2.5]	GO:0015937//coenzyme A biosynthetic process;GO:0022416//chaeta development;GO:0046843//dorsal appendage formation;GO:0007303//cytoplasmic transport, nurse cell to oocyte;GO:0055091//phospholipid homeostasis;GO:0007297//ovarian follicle cell migration;GO:0070328//triglyceride homeostasis;GO:0007476//imaginal disc-derived wing morphogenesis;GO:0030036//actin cytoskeleton organization;GO:0030713//ov…	GO:0004632//phosphopantothenate--cysteine ligase activity	-
CL1189.Contig2_P.vindemmiae	3400	113	0.7730	gi|345487429|ref|XP_001602180.2|	445.7	7e-123	PREDICTED: phosphopantothenate--cysteine ligase-like [Nasonia vitripennis]	gi|345487428|ref|XM_001602130.2|	178	1e-40	PREDICTED: Nasonia vitripennis phosphopantothenate--cysteine ligase-like (LOC100118134), mRNA	sp|Q8VDG5|PPCS_MOUSE	228	9e-59	Phosphopantothenate--cysteine ligase OS=Mus musculus GN=Ppcs PE=2 SV=1	SPCC4B3.18	238	5e-62	COG0452	Phosphopantothenoylcysteine synthetase/decarboxylase	K01922	1e-111	405	nvi:100118134	phosphopantothenate-cysteine ligase [EC:6.3.2.5]	GO:0015937//coenzyme A biosynthetic process;GO:0022416//chaeta development;GO:0046843//dorsal appendage formation;GO:0007303//cytoplasmic transport, nurse cell to oocyte;GO:0055091//phospholipid homeostasis;GO:0007297//ovarian follicle cell migration;GO:0070328//triglyceride homeostasis;GO:0007476//imaginal disc-derived wing morphogenesis;GO:0030036//actin cytoskeleton organization;GO:0030713//ov…	GO:0004632//phosphopantothenate--cysteine ligase activity	-
CL119.Contig1_P.vindemmiae	3372	31	0.2138	gi|345481602|ref|XP_003424410.1|	832.8	0.0	PREDICTED: membrane-bound O-acyltransferase domain-containing protein 2-like [Nasonia vitripennis]	gi|345481601|ref|XM_003424362.1|	745	0.0	PREDICTED: Nasonia vitripennis membrane-bound O-acyltransferase domain-containing protein 2-like (LOC100122683), mRNA	sp|Q8BH98|MBOA1_MOUSE	350	1e-95	Lysophospholipid acyltransferase 1 OS=Mus musculus GN=Mboat1 PE=1 SV=1	SPBC16A3.10	224	1e-57	COG5202	Predicted membrane protein	K13517	0.0	643	ame:552342	lysophospholipid acyltransferase 1/2 [EC:2.3.1.51 2.3.1.-]	GO:0008354//germ cell migration;GO:0007009//plasma membrane organization;GO:0030258//lipid modification;GO:0007291//sperm individualization	GO:0071617//lysophospholipid acyltransferase activity	GO:0016020//membrane
CL119.Contig2_P.vindemmiae	3197	97	0.7057	gi|345481602|ref|XP_003424410.1|	884.8	0.0	PREDICTED: membrane-bound O-acyltransferase domain-containing protein 2-like [Nasonia vitripennis]	gi|345481601|ref|XM_003424362.1|	858	0.0	PREDICTED: Nasonia vitripennis membrane-bound O-acyltransferase domain-containing protein 2-like (LOC100122683), mRNA	sp|Q8BH98|MBOA1_MOUSE	363	1e-99	Lysophospholipid acyltransferase 1 OS=Mus musculus GN=Mboat1 PE=1 SV=1	SPBC16A3.10	231	5e-60	COG5202	Predicted membrane protein	K13517	0.0	679	ame:552342	lysophospholipid acyltransferase 1/2 [EC:2.3.1.51 2.3.1.-]	GO:0008354//germ cell migration;GO:0007009//plasma membrane organization;GO:0030258//lipid modification;GO:0007291//sperm individualization	GO:0071617//lysophospholipid acyltransferase activity	GO:0016020//membrane
CL119.Contig3_P.vindemmiae	1996	74	0.8622	gi|345481602|ref|XP_003424410.1|	73.2	5e-11	PREDICTED: membrane-bound O-acyltransferase domain-containing protein 2-like [Nasonia vitripennis]	--	--	--	--	--	--	--	--	--	--	--	--	--	--	--	--	--	--	-	-	-
CL1190.Contig1_P.vindemmiae	3011	20	0.1545	gi|345487749|ref|XP_001606180.2|	1507.3	0.0	PREDICTED: insulin-like receptor isoform 1 [Nasonia vitripennis] >gi|345487751|ref|XP_003425750.1| PREDICTED: insulin-like receptor isoform 2 [Nasonia vitripennis]	gi|345487750|ref|XM_003425702.1|	571	1e-159	PREDICTED: Nasonia vitripennis insulin receptor, transcript variant 2 (INSR), mRNA	sp|Q93105|INSR_AEDAE	644	0.0	Insulin-like receptor OS=Aedes aegypti GN=InR PE=2 SV=2	YAR019c	102	4e-21	COG0515	Serine/threonine protein kinase	K04527	0.0	1507	nvi:100122567	insulin receptor [EC:2.7.10.1]	GO:0006468//protein phosphorylation	GO:0004713//protein tyrosine kinase activity;GO:0000166//nucleotide binding	GO:0016020//membrane
CL1190.Contig2_P.vindemmiae	2990	13	0.1011	gi|345487749|ref|XP_001606180.2|	1515.4	0.0	PREDICTED: insulin-like receptor isoform 1 [Nasonia vitripennis] >gi|345487751|ref|XP_003425750.1| PREDICTED: insulin-like receptor isoform 2 [Nasonia vitripennis]	gi|345487750|ref|XM_003425702.1|	571	1e-159	PREDICTED: Nasonia vitripennis insulin receptor, transcript variant 2 (INSR), mRNA	sp|Q93105|INSR_AEDAE	644	0.0	Insulin-like receptor OS=Aedes aegypti GN=InR PE=2 SV=2	YAR019c	102	4e-21	COG0515	Serine/threonine protein kinase	K04527	0.0	1500	nvi:100122567	insulin receptor [EC:2.7.10.1]	GO:0006468//protein phosphorylation	GO:0004713//protein tyrosine kinase activity;GO:0000166//nucleotide binding	GO:0016020//membrane
CL1191.Contig1_P.vindemmiae	894	16	0.4162	--	--	--	--	--	--	--	--	--	--	--	--	--	--	--	--	--	--	--	--	--	--	-	-	-
CL1191.Contig2_P.vindemmiae	824	15	0.4234	--	--	--	--	--	--	--	--	--	--	--	--	--	--	--	--	--	--	--	--	--	--	-	-	-
CL1191.Contig3_P.vindemmiae	747	6	0.1868	--	--	--	--	--	--	--	--	--	--	--	--	--	--	--	--	--	--	--	--	--	--	-	-	-
CL1192.Contig1_P.vindemmiae	1805	28	0.3608	gi|345483432|ref|XP_001602796.2|	647.1	0.0	PREDICTED: hypothetical protein LOC100118931 [Nasonia vitripennis]	gi|345483431|ref|XM_001602746.2|	91.7	1e-14	PREDICTED: Nasonia vitripennis hypothetical protein LOC100118931 (LOC100118931), mRNA	sp|Q28686|SGCA_RABIT	77.8	7e-14	Alpha-sarcoglycan OS=Oryctolagus cuniculus GN=SGCA PE=1 SV=1	--	--	--	--	--	K12565	3e-15	84.3	ssc:100240723	alpha-sarcoglycan	-	-	-
CL1192.Contig2_P.vindemmiae	1736	17	0.2278	gi|345483432|ref|XP_001602796.2|	590.5	8e-167	PREDICTED: hypothetical protein LOC100118931 [Nasonia vitripennis]	gi|345483431|ref|XM_001602746.2|	89.7	4e-14	PREDICTED: Nasonia vitripennis hypothetical protein LOC100118931 (LOC100118931), mRNA	sp|Q28686|SGCA_RABIT	77.8	7e-14	Alpha-sarcoglycan OS=Oryctolagus cuniculus GN=SGCA PE=1 SV=1	--	--	--	--	--	K12565	3e-15	84.3	ssc:100240723	alpha-sarcoglycan	-	-	-
CL1193.Contig1_P.vindemmiae	3178	139	1.0172	gi|345483066|ref|XP_001605855.2|	585.1	7e-165	PREDICTED: hypothetical protein LOC100122252 [Nasonia vitripennis]	gi|328782052|ref|XM_001121734.2|	176	4e-40	PREDICTED: Apis mellifera H/ACA ribonucleoprotein complex non-core subunit NAF1 (LOC725948), mRNA	sp|Q9VJ62|NAF1_DROME	189	4e-47	H/ACA ribonucleoprotein complex non-core subunit NAF1 OS=Drosophila melanogaster GN=CG10341 PE=1 SV=2	SPCC18.16c	146	2e-34	COG0196	FAD synthase	K14763	9e-116	419	nvi:100122252	H/ACA ribonucleoprotein complex non-core subunit NAF1	GO:0009987//cellular process	-	-
CL1193.Contig2_P.vindemmiae	3008	116	0.8969	gi|345483066|ref|XP_001605855.2|	585.1	6e-165	PREDICTED: hypothetical protein LOC100122252 [Nasonia vitripennis]	gi|328782052|ref|XM_001121734.2|	176	4e-40	PREDICTED: Apis mellifera H/ACA ribonucleoprotein complex non-core subunit NAF1 (LOC725948), mRNA	sp|Q9VJ62|NAF1_DROME	189	4e-47	H/ACA ribonucleoprotein complex non-core subunit NAF1 OS=Drosophila melanogaster GN=CG10341 PE=1 SV=2	SPCC18.16c	146	2e-34	COG0196	FAD synthase	K14763	9e-116	419	nvi:100122252	H/ACA ribonucleoprotein complex non-core subunit NAF1	GO:0009987//cellular process	-	-
CL1194.Contig1_P.vindemmiae	2536	15	0.1376	gi|345486827|ref|XP_003425563.1|	734.2	0.0	PREDICTED: LIM and senescent cell antigen-like-containing domain protein 2-like isoform 2 [Nasonia vitripennis]	gi|345486828|ref|XM_001607248.2|	587	1e-164	PREDICTED: Nasonia vitripennis LIM and senescent cell antigen-like-containing domain protein 2-like, transcript variant 1 (LOC100123629), mRNA	sp|Q7Z4I7|LIMS2_HUMAN	503	8e-142	LIM and senescent cell antigen-like-containing domain protein 2 OS=Homo sapiens GN=LIMS2 PE=1 SV=1	--	--	--	--	--	K05760	5e-42	173	aag:AaeL_AAEL000339	paxillin	GO:0008258//head involution;GO:0046329//negative regulation of JNK cascade;GO:0009880//embryonic pattern specification;GO:0007391//dorsal closure;GO:0007475//apposition of dorsal and ventral imaginal disc-derived wing surfaces	GO:0008270//zinc ion binding	GO:0031252//cell leading edge
CL1194.Contig2_P.vindemmiae	2517	18	0.1663	gi|345486827|ref|XP_003425563.1|	734.2	0.0	PREDICTED: LIM and senescent cell antigen-like-containing domain protein 2-like isoform 2 [Nasonia vitripennis]	gi|345486828|ref|XM_001607248.2|	587	1e-164	PREDICTED: Nasonia vitripennis LIM and senescent cell antigen-like-containing domain protein 2-like, transcript variant 1 (LOC100123629), mRNA	sp|Q7Z4I7|LIMS2_HUMAN	503	8e-142	LIM and senescent cell antigen-like-containing domain protein 2 OS=Homo sapiens GN=LIMS2 PE=1 SV=1	--	--	--	--	--	K05760	5e-42	173	aag:AaeL_AAEL000339	paxillin	GO:0008258//head involution;GO:0046329//negative regulation of JNK cascade;GO:0009880//embryonic pattern specification;GO:0007391//dorsal closure;GO:0007475//apposition of dorsal and ventral imaginal disc-derived wing surfaces	GO:0008270//zinc ion binding	GO:0031252//cell leading edge
CL1194.Contig3_P.vindemmiae	2443	39	0.3713	gi|345486827|ref|XP_003425563.1|	727.2	0.0	PREDICTED: LIM and senescent cell antigen-like-containing domain protein 2-like isoform 2 [Nasonia vitripennis]	gi|345486828|ref|XM_001607248.2|	587	1e-164	PREDICTED: Nasonia vitripennis LIM and senescent cell antigen-like-containing domain protein 2-like, transcript variant 1 (LOC100123629), mRNA	sp|Q7Z4I7|LIMS2_HUMAN	503	8e-142	LIM and senescent cell antigen-like-containing domain protein 2 OS=Homo sapiens GN=LIMS2 PE=1 SV=1	--	--	--	--	--	K05760	5e-42	173	aag:AaeL_AAEL000339	paxillin	GO:0008258//head involution;GO:0046329//negative regulation of JNK cascade;GO:0009880//embryonic pattern specification;GO:0007391//dorsal closure;GO:0007475//apposition of dorsal and ventral imaginal disc-derived wing surfaces	GO:0008270//zinc ion binding	GO:0031252//cell leading edge
CL1194.Contig4_P.vindemmiae	2424	14	0.1343	gi|345486827|ref|XP_003425563.1|	727.2	0.0	PREDICTED: LIM and senescent cell antigen-like-containing domain protein 2-like isoform 2 [Nasonia vitripennis]	gi|345486828|ref|XM_001607248.2|	587	1e-164	PREDICTED: Nasonia vitripennis LIM and senescent cell antigen-like-containing domain protein 2-like, transcript variant 1 (LOC100123629), mRNA	sp|Q7Z4I7|LIMS2_HUMAN	503	8e-142	LIM and senescent cell antigen-like-containing domain protein 2 OS=Homo sapiens GN=LIMS2 PE=1 SV=1	--	--	--	--	--	K05760	5e-42	173	aag:AaeL_AAEL000339	paxillin	GO:0008258//head involution;GO:0046329//negative regulation of JNK cascade;GO:0009880//embryonic pattern specification;GO:0007391//dorsal closure;GO:0007475//apposition of dorsal and ventral imaginal disc-derived wing surfaces	GO:0008270//zinc ion binding	GO:0031252//cell leading edge
CL1195.Contig1_P.vindemmiae	1353	42	0.7220	gi|156550430|ref|XP_001600973.1|	169.9	2e-40	PREDICTED: E3 ubiquitin-protein ligase RNF181-like [Nasonia vitripennis]	--	--	--	--	sp|Q5M974|RN181_XENTR	121	4e-27	E3 ubiquitin-protein ligase RNF181 OS=Xenopus tropicalis GN=rnf181 PE=2 SV=1	ECU07g0330	51.2	4e-06	COG5540	RING-finger-containing ubiquitin ligase	K10633	2e-13	77.4	ecb:100065473	E3 ubiquitin-protein ligase Praja1 [EC:6.3.2.19]	-	-	-
CL1195.Contig2_P.vindemmiae	1328	350	6.1296	gi|156550430|ref|XP_001600973.1|	169.9	2e-40	PREDICTED: E3 ubiquitin-protein ligase RNF181-like [Nasonia vitripennis]	--	--	--	--	sp|Q5M974|RN181_XENTR	121	4e-27	E3 ubiquitin-protein ligase RNF181 OS=Xenopus tropicalis GN=rnf181 PE=2 SV=1	ECU07g0330	51.2	4e-06	COG5540	RING-finger-containing ubiquitin ligase	K10633	2e-13	77.4	ecb:100065473	E3 ubiquitin-protein ligase Praja1 [EC:6.3.2.19]	-	-	-
CL1196.Contig1_P.vindemmiae	5128	164	0.7438	gi|345498213|ref|XP_003428180.1|	570.9	0.0	PREDICTED: hypothetical protein LOC100678227 isoform 2 [Nasonia vitripennis]	gi|345498206|ref|XM_001606174.2|	264	3e-66	PREDICTED: Nasonia vitripennis protein-cysteine N-palmitoyltransferase Rasp-like (LOC100122613), mRNA	sp|Q9VZU2|HHAT_DROME	201	1e-50	Protein-cysteine N-palmitoyltransferase Rasp OS=Drosophila melanogaster GN=rasp PE=1 SV=1	YGL084c	65.5	9e-10	COG1696	Predicted membrane protein involved in D-alanine export	K10503	4e-18	68.6	acs:100563128	zinc finger and BTB domain-containing protein 24	-	-	-
CL1196.Contig2_P.vindemmiae	5072	90	0.4127	gi|345498211|ref|XP_003428179.1|	570.9	0.0	PREDICTED: hypothetical protein LOC100678227 isoform 1 [Nasonia vitripennis]	gi|345498206|ref|XM_001606174.2|	264	3e-66	PREDICTED: Nasonia vitripennis protein-cysteine N-palmitoyltransferase Rasp-like (LOC100122613), mRNA	sp|Q9VZU2|HHAT_DROME	201	1e-50	Protein-cysteine N-palmitoyltransferase Rasp OS=Drosophila melanogaster GN=rasp PE=1 SV=1	YGL084c	65.5	9e-10	COG1696	Predicted membrane protein involved in D-alanine export	K10503	4e-18	68.6	acs:100563128	zinc finger and BTB domain-containing protein 24	-	-	-
CL1197.Contig1_P.vindemmiae	6929	15	0.0503	gi|345492932|ref|XP_001600062.2|	2360.1	0.0	PREDICTED: hypothetical protein LOC100115302 [Nasonia vitripennis]	gi|328788125|ref|XR_014928.2|	369	1e-97	PREDICTED: Apis mellifera protein still life, isoform SIF type 1-like (LOC725970), miscRNA	sp|P91621|SIF1_DROME	1770	0.0	Protein still life, isoform SIF type 1 OS=Drosophila melanogaster GN=sif PE=2 SV=2	SPAC1006.06	63.2	6e-09	COG5422	RhoGEF, Guanine nucleotide exchange factor for Rho/Rac/Cdc42-like GTPases	K05731	0.0	2273	nvi:100115302	T-cell lymphoma invasion and metastasis	GO:0035023//regulation of Rho protein signal transduction	GO:0005057//receptor signaling protein activity;GO:0005089//Rho guanyl-nucleotide exchange factor activity;GO:0005543//phospholipid binding	GO:0005622//intracellular
CL1197.Contig2_P.vindemmiae	6857	3	0.0102	gi|345492932|ref|XP_001600062.2|	2285.4	0.0	PREDICTED: hypothetical protein LOC100115302 [Nasonia vitripennis]	gi|328788125|ref|XR_014928.2|	369	1e-97	PREDICTED: Apis mellifera protein still life, isoform SIF type 1-like (LOC725970), miscRNA	sp|P91620|SIF2_DROME	1723	0.0	Protein still life, isoforms C/SIF type 2 OS=Drosophila melanogaster GN=sif PE=2 SV=2	SPAC1006.06	63.2	6e-09	COG5422	RhoGEF, Guanine nucleotide exchange factor for Rho/Rac/Cdc42-like GTPases	K05731	0.0	2199	nvi:100115302	T-cell lymphoma invasion and metastasis	GO:0035023//regulation of Rho protein signal transduction	GO:0005057//receptor signaling protein activity;GO:0005089//Rho guanyl-nucleotide exchange factor activity;GO:0005543//phospholipid binding	GO:0005622//intracellular
CL1197.Contig3_P.vindemmiae	6707	4	0.0139	gi|345492932|ref|XP_001600062.2|	120.6	1e-24	PREDICTED: hypothetical protein LOC100115302 [Nasonia vitripennis]	gi|328788125|ref|XR_014928.2|	369	1e-97	PREDICTED: Apis mellifera protein still life, isoform SIF type 1-like (LOC725970), miscRNA	sp|P91621|SIF1_DROME	1727	0.0	Protein still life, isoform SIF type 1 OS=Drosophila melanogaster GN=sif PE=2 SV=2	SPAC1006.06	63.2	6e-09	COG5422	RhoGEF, Guanine nucleotide exchange factor for Rho/Rac/Cdc42-like GTPases	K05731	0.0	2106	nvi:100115302	T-cell lymphoma invasion and metastasis	GO:0035023//regulation of Rho protein signal transduction	GO:0005057//receptor signaling protein activity;GO:0005089//Rho guanyl-nucleotide exchange factor activity;GO:0005543//phospholipid binding	GO:0005622//intracellular
CL1197.Contig4_P.vindemmiae	6635	17	0.0596	gi|345492932|ref|XP_001600062.2|	120.6	1e-24	PREDICTED: hypothetical protein LOC100115302 [Nasonia vitripennis]	gi|328788125|ref|XR_014928.2|	369	1e-97	PREDICTED: Apis mellifera protein still life, isoform SIF type 1-like (LOC725970), miscRNA	sp|P91620|SIF2_DROME	1680	0.0	Protein still life, isoforms C/SIF type 2 OS=Drosophila melanogaster GN=sif PE=2 SV=2	SPAC1006.06	63.2	6e-09	COG5422	RhoGEF, Guanine nucleotide exchange factor for Rho/Rac/Cdc42-like GTPases	K05731	0.0	2031	nvi:100115302	T-cell lymphoma invasion and metastasis	GO:0050770//regulation of axonogenesis;GO:0030036//actin cytoskeleton organization;GO:0035023//regulation of Rho protein signal transduction;GO:0050803//regulation of synapse structure and activity	GO:0005089//Rho guanyl-nucleotide exchange factor activity;GO:0005543//phospholipid binding;GO:0005057//receptor signaling protein activity	GO:0005622//intracellular;GO:0045202//synapse
CL1198.Contig1_P.vindemmiae	635	13	0.4761	gi|345493570|ref|XP_003427096.1|	115.5	1e-24	PREDICTED: hypothetical protein LOC100680050 [Nasonia vitripennis]	gi|345493569|ref|XM_003427048.1|	125	2e-25	PREDICTED: Nasonia vitripennis hypothetical protein LOC100680050 (LOC100680050), mRNA	--	--	--	--	--	--	--	--	--	--	--	--	--	--	-	-	-
CL1198.Contig2_P.vindemmiae	589	5	0.1974	gi|345493570|ref|XP_003427096.1|	115.5	1e-24	PREDICTED: hypothetical protein LOC100680050 [Nasonia vitripennis]	gi|345493569|ref|XM_003427048.1|	125	2e-25	PREDICTED: Nasonia vitripennis hypothetical protein LOC100680050 (LOC100680050), mRNA	--	--	--	--	--	--	--	--	--	--	--	--	--	--	-	-	-
CL1199.Contig1_P.vindemmiae	1975	24	0.2826	gi|345480401|ref|XP_001607120.2|	25.0	8e-86	PREDICTED: hypothetical protein LOC100123478 [Nasonia vitripennis]	--	--	--	--	--	--	--	--	--	--	--	--	--	--	--	--	--	--	-	-	-
CL1199.Contig2_P.vindemmiae	1910	89	1.0837	gi|345480401|ref|XP_001607120.2|	334.7	9e-90	PREDICTED: hypothetical protein LOC100123478 [Nasonia vitripennis]	--	--	--	--	--	--	--	--	--	--	--	--	--	--	--	--	--	--	-	-	-
CL12.Contig1_P.vindemmiae	7873	114	0.3368	gi|345498399|ref|XP_003428222.1|	1751.1	0.0	PREDICTED: hypothetical protein LOC100123647 isoform 2 [Nasonia vitripennis]	gi|328776637|ref|XM_392929.4|	131	5e-26	PREDICTED: Apis mellifera aluminum tubes (alt), mRNA	sp|Q90631|KTN1_CHICK	226	6e-58	Kinectin OS=Gallus gallus GN=KTN1 PE=1 SV=1	PH1798	115	1e-24	COG1196	Chromosome segregation ATPases	K14000	0.0	1134	nvi:100123647	ribosome-binding protein 1	-	-	-
CL12.Contig2_P.vindemmiae	7793	96	0.2865	gi|345498399|ref|XP_003428222.1|	84.7	8e-14	PREDICTED: hypothetical protein LOC100123647 isoform 2 [Nasonia vitripennis]	gi|328776637|ref|XM_392929.4|	131	5e-26	PREDICTED: Apis mellifera aluminum tubes (alt), mRNA	sp|Q86UP2|KTN1_HUMAN	121	3e-41	Kinectin OS=Homo sapiens GN=KTN1 PE=1 SV=1	aq_1006	110	4e-23	COG0419	ATPase involved in DNA repair	K14000	0.0	764	nvi:100123647	ribosome-binding protein 1	-	-	-
CL12.Contig3_P.vindemmiae	7630	11	0.0335	gi|345498397|ref|XP_001607321.2|	1614.4	0.0	PREDICTED: hypothetical protein LOC100123647 isoform 1 [Nasonia vitripennis]	gi|328776637|ref|XM_392929.4|	131	5e-26	PREDICTED: Apis mellifera aluminum tubes (alt), mRNA	sp|Q90631|KTN1_CHICK	226	6e-58	Kinectin OS=Gallus gallus GN=KTN1 PE=1 SV=1	PH1798	115	1e-24	COG1196	Chromosome segregation ATPases	K14000	0.0	1146	nvi:100123647	ribosome-binding protein 1	-	-	-
CL12.Contig4_P.vindemmiae	7550	71	0.2187	gi|345498399|ref|XP_003428222.1|	84.7	7e-14	PREDICTED: hypothetical protein LOC100123647 isoform 2 [Nasonia vitripennis]	gi|328776637|ref|XM_392929.4|	131	5e-26	PREDICTED: Apis mellifera aluminum tubes (alt), mRNA	sp|Q86UP2|KTN1_HUMAN	121	3e-41	Kinectin OS=Homo sapiens GN=KTN1 PE=1 SV=1	aq_1006	110	4e-23	COG0419	ATPase involved in DNA repair	K14000	0.0	764	nvi:100123647	ribosome-binding protein 1	-	-	-
CL120.Contig10_P.vindemmiae	2675	8	0.0696	--	--	--	--	--	--	--	--	--	--	--	--	--	--	--	--	--	--	--	--	--	--	-	-	-
CL120.Contig11_P.vindemmiae	2638	8	0.0705	--	--	--	--	--	--	--	--	--	--	--	--	--	--	--	--	--	--	--	--	--	--	-	-	-
CL120.Contig12_P.vindemmiae	2638	11	0.0970	--	--	--	--	--	--	--	--	--	--	--	--	--	--	--	--	--	--	--	--	--	--	-	-	-
CL120.Contig1_P.vindemmiae	2383	22	0.2147	gi|156549046|ref|XP_001607422.1|	112.5	1e-22	PREDICTED: Na(+)/H(+) exchange regulatory cofactor NHE-RF1-like [Nasonia vitripennis]	gi|345486443|ref|XM_001607372.2|	113	4e-21	PREDICTED: Nasonia vitripennis Na(+)/H(+) exchange regulatory cofactor NHE-RF1-like (LOC100123724), mRNA	--	--	--	--	--	--	--	--	--	--	--	--	--	--	-	-	-
CL120.Contig2_P.vindemmiae	2048	7	0.0795	--	--	--	--	--	--	--	--	--	--	--	--	--	--	--	--	--	--	--	--	--	--	-	-	-
CL120.Contig3_P.vindemmiae	2011	7	0.0810	--	--	--	--	--	--	--	--	--	--	--	--	--	--	--	--	--	--	--	--	--	--	-	-	-
CL120.Contig4_P.vindemmiae	1665	8	0.1117	--	--	--	--	--	--	--	--	--	--	--	--	--	--	--	--	--	--	--	--	--	--	-	-	-
CL120.Contig5_P.vindemmiae	1459	8	0.1275	--	--	--	--	--	--	--	--	--	--	--	--	--	--	--	--	--	--	--	--	--	--	-	-	-
CL120.Contig6_P.vindemmiae	1422	8	0.1308	--	--	--	--	--	--	--	--	--	--	--	--	--	--	--	--	--	--	--	--	--	--	-	-	-
CL120.Contig7_P.vindemmiae	1316	8	0.1414	--	--	--	--	--	--	--	--	--	--	--	--	--	--	--	--	--	--	--	--	--	--	-	-	-
CL120.Contig8_P.vindemmiae	740	0	0.0000	--	--	--	--	--	--	--	--	--	--	--	--	--	--	--	--	--	--	--	--	--	--	-	-	-
CL120.Contig9_P.vindemmiae	2675	8	0.0696	--	--	--	--	--	--	--	--	--	--	--	--	--	--	--	--	--	--	--	--	--	--	-	-	-
CL1200.Contig1_P.vindemmiae	2673	47	0.4089	gi|345492148|ref|XP_001602167.2|	1016.9	0.0	PREDICTED: carnitine O-acetyltransferase-like [Nasonia vitripennis]	gi|345492147|ref|XM_001602117.2|	444	1e-121	PREDICTED: Nasonia vitripennis carnitine O-acetyltransferase-like (LOC100118112), mRNA	sp|P52826|CACP_COLLI	397	9e-110	Carnitine O-acetyltransferase OS=Columba livia GN=CRAT PE=1 SV=1	--	--	--	--	--	K00624	0.0	1027	nvi:100118112	carnitine O-acetyltransferase [EC:2.3.1.7]	-	GO:0016740//transferase activity	-
CL1200.Contig2_P.vindemmiae	2475	33	0.3101	gi|345492148|ref|XP_001602167.2|	1016.9	0.0	PREDICTED: carnitine O-acetyltransferase-like [Nasonia vitripennis]	gi|345492147|ref|XM_001602117.2|	444	1e-121	PREDICTED: Nasonia vitripennis carnitine O-acetyltransferase-like (LOC100118112), mRNA	sp|P52826|CACP_COLLI	397	8e-110	Carnitine O-acetyltransferase OS=Columba livia GN=CRAT PE=1 SV=1	--	--	--	--	--	K00624	0.0	1035	nvi:100118112	carnitine O-acetyltransferase [EC:2.3.1.7]	-	GO:0016740//transferase activity	-
CL1200.Contig3_P.vindemmiae	2351	112	1.1080	gi|345492148|ref|XP_001602167.2|	1016.9	0.0	PREDICTED: carnitine O-acetyltransferase-like [Nasonia vitripennis]	gi|345492147|ref|XM_001602117.2|	444	1e-121	PREDICTED: Nasonia vitripennis carnitine O-acetyltransferase-like (LOC100118112), mRNA	sp|P52826|CACP_COLLI	397	7e-110	Carnitine O-acetyltransferase OS=Columba livia GN=CRAT PE=1 SV=1	--	--	--	--	--	K00624	0.0	1027	nvi:100118112	carnitine O-acetyltransferase [EC:2.3.1.7]	-	GO:0016740//transferase activity	-
CL1201.Contig1_P.vindemmiae	5426	3	0.0129	gi|123431636|ref|XP_001308251.1|	68.6	4e-09	flocculin [Trichomonas vaginalis G3]	--	--	--	--	sp|Q9NZW4|DSPP_HUMAN	92.0	1e-17	Dentin sialophosphoprotein OS=Homo sapiens GN=DSPP PE=1 SV=2	FN0291	64.7	2e-09	COG3210	Large exoproteins involved in heme utilization or adhesion	K04679	6e-09	65.1	tad:TRIADDRAFT_64135	MAD, mothers against decapentaplegic interacting protein	-	-	-
CL1201.Contig2_P.vindemmiae	5337	5	0.0218	gi|123431636|ref|XP_001308251.1|	68.6	4e-09	flocculin [Trichomonas vaginalis G3]	--	--	--	--	sp|Q9NZW4|DSPP_HUMAN	92.0	1e-17	Dentin sialophosphoprotein OS=Homo sapiens GN=DSPP PE=1 SV=2	FN0291	64.7	2e-09	COG3210	Large exoproteins involved in heme utilization or adhesion	K04679	6e-09	65.1	tad:TRIADDRAFT_64135	MAD, mothers against decapentaplegic interacting protein	-	-	-
CL1201.Contig3_P.vindemmiae	5183	9	0.0404	gi|354481857|ref|XP_003503117.1|	79.0	2e-12	PREDICTED: hypothetical protein LOC100763491 [Cricetulus griseus]	--	--	--	--	sp|Q9NZW4|DSPP_HUMAN	90.5	4e-17	Dentin sialophosphoprotein OS=Homo sapiens GN=DSPP PE=1 SV=2	FN0291	64.7	2e-09	COG3210	Large exoproteins involved in heme utilization or adhesion	K11657	1e-08	64.3	ame:725662	remodeling and spacing factor 1	-	-	-
CL1201.Contig4_P.vindemmiae	5094	61	0.2785	gi|354481857|ref|XP_003503117.1|	79.0	2e-12	PREDICTED: hypothetical protein LOC100763491 [Cricetulus griseus]	--	--	--	--	sp|Q9NZW4|DSPP_HUMAN	90.5	3e-17	Dentin sialophosphoprotein OS=Homo sapiens GN=DSPP PE=1 SV=2	FN0291	64.7	2e-09	COG3210	Large exoproteins involved in heme utilization or adhesion	K11657	1e-08	64.3	ame:725662	remodeling and spacing factor 1	-	-	-
CL1202.Contig1_P.vindemmiae	237	2	0.1963	--	--	--	--	--	--	--	--	--	--	--	--	--	--	--	--	--	--	--	--	--	--	-	-	-
CL1202.Contig2_P.vindemmiae	915	1	0.0254	--	--	--	--	--	--	--	--	--	--	--	--	--	--	--	--	--	--	--	--	--	--	-	-	-
CL1202.Contig3_P.vindemmiae	897	0	0.0000	--	--	--	--	--	--	--	--	--	--	--	--	--	--	--	--	--	--	--	--	--	--	-	-	-
CL1202.Contig4_P.vindemmiae	849	0	0.0000	--	--	--	--	--	--	--	--	--	--	--	--	--	--	--	--	--	--	--	--	--	--	-	-	-
CL1202.Contig5_P.vindemmiae	831	0	0.0000	--	--	--	--	--	--	--	--	--	--	--	--	--	--	--	--	--	--	--	--	--	--	-	-	-
CL1203.Contig1_P.vindemmiae	215	8	0.8654	gi|320170655|gb|EFW47554.1|	105.5	7e-22	neuron-specific enolase [Capsaspora owczarzaki ATCC 30864]	--	--	--	--	sp|Q27655|ENO_FASHE	93.2	1e-19	Enolase OS=Fasciola hepatica GN=ENO PE=2 SV=1	YGR254w	118	2e-27	COG0148	Enolase	K01689	6e-21	99.4	hmg:100215404	enolase [EC:4.2.1.11]	GO:0006096//glycolysis	GO:0004634//phosphopyruvate hydratase activity;GO:0000287//magnesium ion binding	GO:0009986//cell surface;GO:0000015//phosphopyruvate hydratase complex
CL1203.Contig2_P.vindemmiae	355	31	2.0309	gi|1839204|gb|AAC47641.1|	176.8	2e-43	enolase, partial [Lacistorhynchus tenuis]	gi|254934338|gb|GQ283712.1|	63.9	4e-07	Lyssa zampa putative enolase mRNA, partial cds	sp|P51555|ENO1_ENTHI	171	3e-43	Enolase 1 OS=Entamoeba histolytica GN=ENL-1 PE=1 SV=1	YGR254w	179	1e-45	COG0148	Enolase	K01689	7e-43	172	hmg:100215404	enolase [EC:4.2.1.11]	GO:0006096//glycolysis	GO:0004634//phosphopyruvate hydratase activity;GO:0000287//magnesium ion binding	GO:0009986//cell surface;GO:0000015//phosphopyruvate hydratase complex
CL1203.Contig3_P.vindemmiae	1226	437	8.2900	gi|262192839|gb|ACY30465.1|	543.5	7e-153	enolase [Echinococcus granulosus]	gi|116248365|gb|DQ990817.1|	69.9	2e-08	Torymus sp. CD042 enolase mRNA, partial cds	sp|Q27527|ENO_CAEEL	540	2e-153	Enolase OS=Caenorhabditis elegans GN=enol-1 PE=1 SV=3	YGR254w	632	0.0	COG0148	Enolase	K01689	3e-153	541	cbr:CBG03214	enolase [EC:4.2.1.11]	GO:0040010//positive regulation of growth rate;GO:0008340//determination of adult lifespan;GO:0040035//hermaphrodite genitalia development;GO:0002119//nematode larval development;GO:0006096//glycolysis;GO:0006898//receptor-mediated endocytosis;GO:0009792//embryo development ending in birth or egg hatching;GO:0040018//positive regulation of multicellular organism growth	GO:0000287//magnesium ion binding;GO:0016787//hydrolase activity;GO:0004634//phosphopyruvate hydratase activity	GO:0000015//phosphopyruvate hydratase complex;GO:0009986//cell surface
CL1203.Contig4_P.vindemmiae	358	27	1.7541	gi|296940218|gb|ADH95416.1|	167.5	1e-40	enolase [Steinernema feltiae]	gi|284159668|gb|GQ906885.1|	63.9	4e-07	Haemagogus equinus enolase gene, partial cds	sp|Q27527|ENO_CAEEL	165	2e-41	Enolase OS=Caenorhabditis elegans GN=enol-1 PE=1 SV=3	YGR254w	229	1e-60	COG0148	Enolase	K01689	7e-41	165	cel:T21B10.2	enolase [EC:4.2.1.11]	GO:0040010//positive regulation of growth rate;GO:0008340//determination of adult lifespan;GO:0040035//hermaphrodite genitalia development;GO:0002119//nematode larval development;GO:0006096//glycolysis;GO:0006898//receptor-mediated endocytosis;GO:0009792//embryo development ending in birth or egg hatching;GO:0040018//positive regulation of multicellular organism growth	GO:0000287//magnesium ion binding;GO:0004634//phosphopyruvate hydratase activity	GO:0000015//phosphopyruvate hydratase complex;GO:0009986//cell surface
CL1204.Contig1_P.vindemmiae	6553	203	0.7205	gi|383856064|ref|XP_003703530.1|	274.2	0.0	PREDICTED: myotubularin-related protein 14-like [Megachile rotundata]	gi|229577020|ref|NM_001159947.1|	553	1e-153	Nasonia vitripennis fibroblast growth factor (acidic) intracellular binding protein (Fibp), mRNA	sp|Q8NCE2|MTMRE_HUMAN	351	3e-129	Myotubularin-related protein 14 OS=Homo sapiens GN=MTMR14 PE=1 SV=2	YDR265w	94.0	3e-18	COG5574	RING-finger-containing E3 ubiquitin ligase	K13346	8e-126	453	nvi:100120282	peroxin-10	-	-	-
CL1204.Contig2_P.vindemmiae	6342	75	0.2750	gi|383856064|ref|XP_003703530.1|	274.2	0.0	PREDICTED: myotubularin-related protein 14-like [Megachile rotundata]	gi|229577020|ref|NM_001159947.1|	553	1e-153	Nasonia vitripennis fibroblast growth factor (acidic) intracellular binding protein (Fibp), mRNA	sp|Q8NCE2|MTMRE_HUMAN	351	3e-129	Myotubularin-related protein 14 OS=Homo sapiens GN=MTMR14 PE=1 SV=2	YDR265w	94.0	3e-18	COG5574	RING-finger-containing E3 ubiquitin ligase	K13346	7e-126	453	nvi:100120282	peroxin-10	-	-	-
CL1204.Contig3_P.vindemmiae	6272	285	1.0568	gi|383856064|ref|XP_003703530.1|	274.2	0.0	PREDICTED: myotubularin-related protein 14-like [Megachile rotundata]	gi|229577020|ref|NM_001159947.1|	553	1e-153	Nasonia vitripennis fibroblast growth factor (acidic) intracellular binding protein (Fibp), mRNA	sp|Q8NCE2|MTMRE_HUMAN	351	3e-129	Myotubularin-related protein 14 OS=Homo sapiens GN=MTMR14 PE=1 SV=2	YDR265w	94.0	3e-18	COG5574	RING-finger-containing E3 ubiquitin ligase	K13346	7e-126	453	nvi:100120282	peroxin-10	-	-	-
CL1204.Contig4_P.vindemmiae	1232	158	2.9827	gi|229577021|ref|NP_001153419.1|	28.5	7e-164	fibroblast growth factor (acidic) intracellular binding protein [Nasonia vitripennis]	gi|229577020|ref|NM_001159947.1|	553	1e-154	Nasonia vitripennis fibroblast growth factor (acidic) intracellular binding protein (Fibp), mRNA	sp|O46431|FIBP_CHLAE	177	4e-72	Acidic fibroblast growth factor intracellular-binding protein OS=Chlorocebus aethiops GN=FIBP PE=2 SV=2	--	--	--	--	--	--	--	--	--	--	-	GO:0017134//fibroblast growth factor binding	GO:0005622//intracellular
[truncated: 35,551 more rows]
