# Supplementary material for: Transcriptomics and Identification of the Chemoreceptor Superfamily of the Pupal Parasitoid of the Oriental Fruit Fly, Spalangia endius Walker (Hymenoptera: Pteromalidae)
Source: PLoS One. 2014 Feb 5;9(2):e87800. doi: 10.1371/journal.pone.0087800 (PMC3914838; doi:10.1371/journal.pone.0087800)
Supplement: Table S2 — The Pfam domain search of S. endius transcripts. (XLS) [file pone.0087800.s002.xls]

Hmm_Name	Numbers	Genes
WD40	182	CL1.Contig1_P.vindemmiae;CL1.Contig1_P.vindemmiae;CL1.Contig1_P.vindemmiae;CL1.Contig2_P.vindemmiae;CL1.Contig2_P.vindemmiae;CL1.Contig2_P.vindemmiae;CL189.Contig1_P.vindemmiae;CL189.Contig2_P.vindemmiae;CL189.Contig3_P.vindemmiae;CL189.Contig4_P.vindemmiae;CL313.Contig1_P.vindemmiae;CL313.Contig2_P.vindemmiae;CL396.Contig1_P.vindemmiae;CL396.Contig2_P.vindemmiae;CL485.Contig1_P.vindemmiae;CL485.…
Pkinase	130	CL107.Contig1_P.vindemmiae;CL107.Contig2_P.vindemmiae;CL460.Contig1_P.vindemmiae;CL460.Contig2_P.vindemmiae;CL481.Contig3_P.vindemmiae;CL569.Contig1_P.vindemmiae;CL569.Contig2_P.vindemmiae;CL603.Contig1_P.vindemmiae;CL603.Contig2_P.vindemmiae;CL612.Contig1_P.vindemmiae;CL612.Contig3_P.vindemmiae;CL612.Contig4_P.vindemmiae;CL612.Contig5_P.vindemmiae;CL612.Contig6_P.vindemmiae;CL612.Contig7_P.vinde…
RRM_1	125	CL53.Contig2_P.vindemmiae;CL53.Contig3_P.vindemmiae;CL53.Contig4_P.vindemmiae;CL53.Contig7_P.vindemmiae;CL53.Contig8_P.vindemmiae;CL53.Contig9_P.vindemmiae;CL53.Contig10_P.vindemmiae;CL53.Contig11_P.vindemmiae;CL53.Contig12_P.vindemmiae;CL106.Contig3_P.vindemmiae;CL106.Contig4_P.vindemmiae;CL129.Contig1_P.vindemmiae;CL129.Contig2_P.vindemmiae;CL291.Contig1_P.vindemmiae;CL291.Contig2_P.vindemmiae;…
zf-H2C2_2	98	CL726.Contig1_P.vindemmiae;CL726.Contig1_P.vindemmiae;CL726.Contig2_P.vindemmiae;CL726.Contig2_P.vindemmiae;CL763.Contig1_P.vindemmiae;CL763.Contig2_P.vindemmiae;CL763.Contig3_P.vindemmiae;CL922.Contig1_P.vindemmiae;CL922.Contig2_P.vindemmiae;CL1196.Contig1_P.vindemmiae;CL1196.Contig2_P.vindemmiae;CL1250.Contig1_P.vindemmiae;CL1250.Contig1_P.vindemmiae;CL1250.Contig2_P.vindemmiae;CL1250.Contig2_P…
p450	98	CL35.Contig6_P.vindemmiae;CL230.Contig5_P.vindemmiae;CL230.Contig6_P.vindemmiae;CL230.Contig7_P.vindemmiae;CL310.Contig1_P.vindemmiae;CL310.Contig2_P.vindemmiae;CL445.Contig1_P.vindemmiae;CL525.Contig1_P.vindemmiae;CL525.Contig2_P.vindemmiae;CL532.Contig1_P.vindemmiae;CL532.Contig2_P.vindemmiae;CL532.Contig3_P.vindemmiae;CL719.Contig1_P.vindemmiae;CL719.Contig2_P.vindemmiae;CL727.Contig1_P.vindem…
Ank_2	91	CL102.Contig3_P.vindemmiae;CL102.Contig3_P.vindemmiae;CL102.Contig7_P.vindemmiae;CL102.Contig7_P.vindemmiae;CL102.Contig9_P.vindemmiae;CL102.Contig9_P.vindemmiae;CL256.Contig1_P.vindemmiae;CL256.Contig2_P.vindemmiae;CL256.Contig3_P.vindemmiae;CL256.Contig4_P.vindemmiae;CL256.Contig5_P.vindemmiae;CL414.Contig1_P.vindemmiae;CL414.Contig2_P.vindemmiae;CL871.Contig2_P.vindemmiae;CL1129.Contig1_P.vind…
zf-C2H2	90	CL190.Contig2_P.vindemmiae;CL190.Contig4_P.vindemmiae;CL554.Contig2_P.vindemmiae;CL554.Contig3_P.vindemmiae;CL1410.Contig1_P.vindemmiae;CL1410.Contig1_P.vindemmiae;CL1410.Contig2_P.vindemmiae;CL1804.Contig3_P.vindemmiae;CL1804.Contig4_P.vindemmiae;CL2744.Contig1_P.vindemmiae;CL2744.Contig2_P.vindemmiae;CL3060.Contig1_P.vindemmiae;CL3060.Contig2_P.vindemmiae;Unigene735_P.vindemmiae;Unigene1475_P.v…
His_Phos_2	75	CL177.Contig1_P.vindemmiae;CL177.Contig2_P.vindemmiae;CL177.Contig3_P.vindemmiae;CL177.Contig4_P.vindemmiae;CL177.Contig5_P.vindemmiae;CL177.Contig6_P.vindemmiae;CL177.Contig7_P.vindemmiae;CL177.Contig8_P.vindemmiae;CL177.Contig9_P.vindemmiae;CL177.Contig10_P.vindemmiae;CL177.Contig11_P.vindemmiae;CL177.Contig12_P.vindemmiae;CL177.Contig13_P.vindemmiae;CL177.Contig14_P.vindemmiae;CL177.Contig15_P…
RVT_1	73	CL2.Contig1_P.vindemmiae;CL2.Contig2_P.vindemmiae;CL118.Contig1_P.vindemmiae;CL118.Contig2_P.vindemmiae;CL319.Contig2_P.vindemmiae;CL465.Contig1_P.vindemmiae;CL465.Contig2_P.vindemmiae;CL498.Contig1_P.vindemmiae;CL498.Contig2_P.vindemmiae;CL1035.Contig1_P.vindemmiae;CL1304.Contig1_P.vindemmiae;CL1304.Contig2_P.vindemmiae;CL1782.Contig1_P.vindemmiae;CL1877.Contig2_P.vindemmiae;CL2797.Contig1_P.vin…
Sugar_tr	67	CL197.Contig1_P.vindemmiae;CL197.Contig2_P.vindemmiae;CL276.Contig1_P.vindemmiae;CL276.Contig2_P.vindemmiae;CL547.Contig1_P.vindemmiae;CL547.Contig2_P.vindemmiae;CL547.Contig3_P.vindemmiae;CL885.Contig1_P.vindemmiae;CL885.Contig2_P.vindemmiae;CL885.Contig2_P.vindemmiae;CL885.Contig3_P.vindemmiae;CL885.Contig4_P.vindemmiae;CL885.Contig5_P.vindemmiae;CL1687.Contig1_P.vindemmiae;CL1852.Contig1_P.vin…
Trypsin	65	CL760.Contig1_P.vindemmiae;CL760.Contig2_P.vindemmiae;CL760.Contig3_P.vindemmiae;CL760.Contig4_P.vindemmiae;CL760.Contig5_P.vindemmiae;CL1759.Contig1_P.vindemmiae;CL1759.Contig2_P.vindemmiae;CL2364.Contig1_P.vindemmiae;CL2629.Contig1_P.vindemmiae;CL2629.Contig2_P.vindemmiae;Unigene260_P.vindemmiae;Unigene1354_P.vindemmiae;Unigene2925_P.vindemmiae;Unigene3068_P.vindemmiae;Unigene3193_P.vindemmiae;…
SHIPPO-rpt	65	CL708.Contig1_P.vindemmiae;CL708.Contig1_P.vindemmiae;CL708.Contig2_P.vindemmiae;CL708.Contig2_P.vindemmiae;CL708.Contig3_P.vindemmiae;CL708.Contig3_P.vindemmiae;CL708.Contig4_P.vindemmiae;CL708.Contig4_P.vindemmiae;CL708.Contig5_P.vindemmiae;CL708.Contig5_P.vindemmiae;CL708.Contig6_P.vindemmiae;CL708.Contig6_P.vindemmiae;CL708.Contig7_P.vindemmiae;CL708.Contig7_P.vindemmiae;CL708.Contig8_P.vinde…
Ras	61	CL206.Contig1_P.vindemmiae;CL206.Contig2_P.vindemmiae;CL695.Contig1_P.vindemmiae;CL695.Contig2_P.vindemmiae;CL1352.Contig1_P.vindemmiae;CL1383.Contig1_P.vindemmiae;CL1383.Contig2_P.vindemmiae;CL1383.Contig3_P.vindemmiae;CL1383.Contig4_P.vindemmiae;CL1467.Contig1_P.vindemmiae;CL1467.Contig2_P.vindemmiae;CL1467.Contig3_P.vindemmiae;CL1527.Contig2_P.vindemmiae;CL1652.Contig1_P.vindemmiae;CL1652.Cont…
SH3_1	55	CL293.Contig1_P.vindemmiae;CL293.Contig1_P.vindemmiae;CL293.Contig1_P.vindemmiae;CL293.Contig2_P.vindemmiae;CL293.Contig2_P.vindemmiae;CL293.Contig2_P.vindemmiae;CL293.Contig3_P.vindemmiae;CL293.Contig3_P.vindemmiae;CL293.Contig3_P.vindemmiae;CL293.Contig4_P.vindemmiae;CL293.Contig4_P.vindemmiae;CL293.Contig4_P.vindemmiae;CL293.Contig5_P.vindemmiae;CL293.Contig5_P.vindemmiae;CL293.Contig5_P.vinde…
Helicase_C	55	CL128.Contig3_P.vindemmiae;CL572.Contig1_P.vindemmiae;CL572.Contig2_P.vindemmiae;CL572.Contig3_P.vindemmiae;CL572.Contig4_P.vindemmiae;CL572.Contig5_P.vindemmiae;CL572.Contig6_P.vindemmiae;CL572.Contig7_P.vindemmiae;CL572.Contig8_P.vindemmiae;CL675.Contig3_P.vindemmiae;CL1538.Contig1_P.vindemmiae;CL1538.Contig2_P.vindemmiae;CL1538.Contig3_P.vindemmiae;CL1538.Contig4_P.vindemmiae;CL1538.Contig5_P.…
PH	53	CL212.Contig1_P.vindemmiae;CL212.Contig2_P.vindemmiae;CL212.Contig3_P.vindemmiae;CL212.Contig4_P.vindemmiae;CL212.Contig5_P.vindemmiae;CL212.Contig6_P.vindemmiae;CL212.Contig7_P.vindemmiae;CL212.Contig8_P.vindemmiae;CL212.Contig9_P.vindemmiae;CL212.Contig10_P.vindemmiae;CL888.Contig1_P.vindemmiae;CL888.Contig2_P.vindemmiae;CL888.Contig3_P.vindemmiae;CL888.Contig4_P.vindemmiae;CL1092.Contig1_P.vin…
I-set	51	CL232.Contig1_P.vindemmiae;CL232.Contig2_P.vindemmiae;CL232.Contig3_P.vindemmiae;CL232.Contig3_P.vindemmiae;CL232.Contig4_P.vindemmiae;CL232.Contig4_P.vindemmiae;CL1543.Contig1_P.vindemmiae;CL1543.Contig2_P.vindemmiae;CL1543.Contig3_P.vindemmiae;CL1543.Contig4_P.vindemmiae;CL1838.Contig1_P.vindemmiae;CL1947.Contig1_P.vindemmiae;CL1947.Contig1_P.vindemmiae;CL1947.Contig2_P.vindemmiae;CL1947.Contig…
Mito_carr	48	CL563.Contig3_P.vindemmiae;CL690.Contig1_P.vindemmiae;CL690.Contig2_P.vindemmiae;CL690.Contig2_P.vindemmiae;CL1801.Contig1_P.vindemmiae;CL1801.Contig1_P.vindemmiae;CL1801.Contig1_P.vindemmiae;CL1801.Contig2_P.vindemmiae;CL1801.Contig2_P.vindemmiae;CL1801.Contig2_P.vindemmiae;CL1887.Contig1_P.vindemmiae;CL1887.Contig2_P.vindemmiae;CL2904.Contig1_P.vindemmiae;CL2904.Contig2_P.vindemmiae;CL3077.Cont…
HSP70	41	CL181.Contig2_P.vindemmiae;CL400.Contig1_P.vindemmiae;CL400.Contig3_P.vindemmiae;CL400.Contig7_P.vindemmiae;CL400.Contig8_P.vindemmiae;CL400.Contig9_P.vindemmiae;CL1016.Contig1_P.vindemmiae;CL1016.Contig2_P.vindemmiae;CL3252.Contig1_P.vindemmiae;Unigene214_P.vindemmiae;Unigene991_P.vindemmiae;Unigene1690_P.vindemmiae;Unigene1705_P.vindemmiae;Unigene1743_P.vindemmiae;Unigene2160_P.vindemmiae;Unige…
Bromodomain	41	CL92.Contig1_P.vindemmiae;CL92.Contig1_P.vindemmiae;CL92.Contig2_P.vindemmiae;CL92.Contig2_P.vindemmiae;CL92.Contig3_P.vindemmiae;CL92.Contig3_P.vindemmiae;CL92.Contig4_P.vindemmiae;CL92.Contig4_P.vindemmiae;CL92.Contig5_P.vindemmiae;CL92.Contig5_P.vindemmiae;CL92.Contig6_P.vindemmiae;CL92.Contig6_P.vindemmiae;CL92.Contig7_P.vindemmiae;CL92.Contig7_P.vindemmiae;CL92.Contig8_P.vindemmiae;CL92.Cont…
zf-CCHC	39	CL608.Contig1_P.vindemmiae;CL608.Contig2_P.vindemmiae;CL608.Contig3_P.vindemmiae;CL608.Contig4_P.vindemmiae;CL608.Contig5_P.vindemmiae;CL608.Contig6_P.vindemmiae;CL608.Contig7_P.vindemmiae;CL608.Contig8_P.vindemmiae;CL608.Contig9_P.vindemmiae;CL608.Contig10_P.vindemmiae;CL608.Contig11_P.vindemmiae;CL608.Contig12_P.vindemmiae;CL608.Contig13_P.vindemmiae;CL608.Contig14_P.vindemmiae;CL608.Contig15_P…
TPR_11	39	CL264.Contig8_P.vindemmiae;CL264.Contig12_P.vindemmiae;CL264.Contig16_P.vindemmiae;CL264.Contig17_P.vindemmiae;CL264.Contig20_P.vindemmiae;CL264.Contig23_P.vindemmiae;CL264.Contig24_P.vindemmiae;CL264.Contig25_P.vindemmiae;CL264.Contig27_P.vindemmiae;CL264.Contig29_P.vindemmiae;CL264.Contig30_P.vindemmiae;CL264.Contig31_P.vindemmiae;CL264.Contig32_P.vindemmiae;CL264.Contig33_P.vindemmiae;CL264.Co…
LRR_8	38	CL609.Contig1_P.vindemmiae;CL609.Contig2_P.vindemmiae;CL1121.Contig1_P.vindemmiae;CL1121.Contig1_P.vindemmiae;CL1121.Contig2_P.vindemmiae;CL1121.Contig2_P.vindemmiae;CL1504.Contig1_P.vindemmiae;CL1504.Contig1_P.vindemmiae;CL1952.Contig1_P.vindemmiae;CL1952.Contig1_P.vindemmiae;CL1952.Contig2_P.vindemmiae;CL1952.Contig2_P.vindemmiae;CL2084.Contig1_P.vindemmiae;CL2084.Contig2_P.vindemmiae;CL2330.Co…
adh_short	38	CL203.Contig1_P.vindemmiae;CL203.Contig2_P.vindemmiae;CL1347.Contig1_P.vindemmiae;CL1408.Contig1_P.vindemmiae;CL1408.Contig2_P.vindemmiae;CL1503.Contig4_P.vindemmiae;CL1678.Contig1_P.vindemmiae;CL1678.Contig2_P.vindemmiae;CL1744.Contig1_P.vindemmiae;CL1744.Contig2_P.vindemmiae;CL1744.Contig4_P.vindemmiae;CL2305.Contig1_P.vindemmiae;CL2305.Contig2_P.vindemmiae;CL2652.Contig1_P.vindemmiae;CL2652.Co…
EF_hand_5	36	CL233.Contig1_P.vindemmiae;CL233.Contig4_P.vindemmiae;CL508.Contig2_P.vindemmiae;CL548.Contig1_P.vindemmiae;CL548.Contig2_P.vindemmiae;CL548.Contig3_P.vindemmiae;CL548.Contig4_P.vindemmiae;CL810.Contig1_P.vindemmiae;CL810.Contig1_P.vindemmiae;CL810.Contig2_P.vindemmiae;CL810.Contig3_P.vindemmiae;CL810.Contig3_P.vindemmiae;CL810.Contig4_P.vindemmiae;CL810.Contig4_P.vindemmiae;CL810.Contig5_P.vinde…
PBP_GOBP	35	CL20.Contig1_P.vindemmiae;CL20.Contig3_P.vindemmiae;CL20.Contig4_P.vindemmiae;CL20.Contig5_P.vindemmiae;CL91.Contig1_P.vindemmiae;CL91.Contig2_P.vindemmiae;CL648.Contig1_P.vindemmiae;CL880.Contig1_P.vindemmiae;CL880.Contig2_P.vindemmiae;CL880.Contig3_P.vindemmiae;CL906.Contig1_P.vindemmiae;CL906.Contig2_P.vindemmiae;CL1113.Contig2_P.vindemmiae;CL1616.Contig1_P.vindemmiae;CL1616.Contig2_P.vindemmi…
MFS_1	35	CL235.Contig1_P.vindemmiae;CL235.Contig2_P.vindemmiae;CL235.Contig3_P.vindemmiae;CL235.Contig4_P.vindemmiae;CL355.Contig1_P.vindemmiae;CL355.Contig2_P.vindemmiae;CL1207.Contig1_P.vindemmiae;CL1207.Contig2_P.vindemmiae;CL1757.Contig1_P.vindemmiae;CL1757.Contig2_P.vindemmiae;CL1757.Contig3_P.vindemmiae;CL1757.Contig4_P.vindemmiae;CL2106.Contig1_P.vindemmiae;CL2165.Contig1_P.vindemmiae;CL2165.Contig…
rve	34	CL979.Contig1_P.vindemmiae;CL1035.Contig1_P.vindemmiae;CL2001.Contig1_P.vindemmiae;CL2350.Contig1_P.vindemmiae;CL2350.Contig2_P.vindemmiae;CL3162.Contig1_P.vindemmiae;Unigene499_P.vindemmiae;Unigene1984_P.vindemmiae;Unigene2013_P.vindemmiae;Unigene4054_P.vindemmiae;Unigene4097_P.vindemmiae;Unigene5314_P.vindemmiae;Unigene6100_P.vindemmiae;Unigene6805_P.vindemmiae;Unigene7901_P.vindemmiae;Unigene8…
ABC_tran	34	CL855.Contig1_P.vindemmiae;CL855.Contig1_P.vindemmiae;CL855.Contig2_P.vindemmiae;CL855.Contig2_P.vindemmiae;CL855.Contig3_P.vindemmiae;CL887.Contig1_P.vindemmiae;CL887.Contig2_P.vindemmiae;CL1232.Contig2_P.vindemmiae;CL1247.Contig1_P.vindemmiae;CL1413.Contig1_P.vindemmiae;CL1561.Contig1_P.vindemmiae;CL2152.Contig1_P.vindemmiae;CL2208.Contig1_P.vindemmiae;CL2208.Contig2_P.vindemmiae;CL2208.Contig2…
fn3	33	CL953.Contig1_P.vindemmiae;CL953.Contig1_P.vindemmiae;CL953.Contig1_P.vindemmiae;CL953.Contig1_P.vindemmiae;CL953.Contig2_P.vindemmiae;CL953.Contig2_P.vindemmiae;CL953.Contig2_P.vindemmiae;CL953.Contig2_P.vindemmiae;CL953.Contig3_P.vindemmiae;CL953.Contig3_P.vindemmiae;CL953.Contig3_P.vindemmiae;CL953.Contig3_P.vindemmiae;CL1838.Contig1_P.vindemmiae;CL2933.Contig1_P.vindemmiae;CL2933.Contig1_P.vi…
AAA	33	CL88.Contig1_P.vindemmiae;CL88.Contig2_P.vindemmiae;CL222.Contig1_P.vindemmiae;CL407.Contig1_P.vindemmiae;CL407.Contig2_P.vindemmiae;CL2814.Contig1_P.vindemmiae;CL2814.Contig2_P.vindemmiae;CL2814.Contig3_P.vindemmiae;CL3068.Contig1_P.vindemmiae;Unigene876_P.vindemmiae;Unigene1055_P.vindemmiae;Unigene2912_P.vindemmiae;Unigene3559_P.vindemmiae;Unigene4536_P.vindemmiae;Unigene4536_P.vindemmiae;Unige…
Aldo_ket_red	31	CL227.Contig2_P.vindemmiae;CL433.Contig1_P.vindemmiae;CL433.Contig2_P.vindemmiae;CL433.Contig3_P.vindemmiae;CL848.Contig1_P.vindemmiae;CL848.Contig2_P.vindemmiae;CL1356.Contig1_P.vindemmiae;CL2156.Contig1_P.vindemmiae;Unigene2607_P.vindemmiae;Unigene2887_P.vindemmiae;Unigene2932_P.vindemmiae;Unigene3478_P.vindemmiae;Unigene3479_P.vindemmiae;Unigene3830_P.vindemmiae;Unigene4119_P.vindemmiae;Unigen…
EcKinase	30	CL541.Contig1_P.vindemmiae;CL1215.Contig1_P.vindemmiae;CL1215.Contig2_P.vindemmiae;CL1276.Contig2_P.vindemmiae;CL1888.Contig1_P.vindemmiae;CL1888.Contig2_P.vindemmiae;CL1888.Contig3_P.vindemmiae;CL1888.Contig4_P.vindemmiae;CL1888.Contig5_P.vindemmiae;CL1888.Contig6_P.vindemmiae;CL1888.Contig7_P.vindemmiae;CL2172.Contig2_P.vindemmiae;Unigene633_P.vindemmiae;Unigene3507_P.vindemmiae;Unigene4270_P.v…
COesterase	30	CL502.Contig1_P.vindemmiae;CL502.Contig2_P.vindemmiae;CL502.Contig3_P.vindemmiae;CL502.Contig4_P.vindemmiae;CL502.Contig5_P.vindemmiae;CL502.Contig6_P.vindemmiae;CL1985.Contig1_P.vindemmiae;CL1985.Contig2_P.vindemmiae;CL2245.Contig1_P.vindemmiae;CL2245.Contig2_P.vindemmiae;CL2252.Contig1_P.vindemmiae;CL2252.Contig2_P.vindemmiae;Unigene4128_P.vindemmiae;Unigene4919_P.vindemmiae;Unigene5389_P.vinde…
Ank	30	CL102.Contig3_P.vindemmiae;CL102.Contig7_P.vindemmiae;CL102.Contig9_P.vindemmiae;CL256.Contig1_P.vindemmiae;CL256.Contig2_P.vindemmiae;CL256.Contig3_P.vindemmiae;CL256.Contig4_P.vindemmiae;CL256.Contig5_P.vindemmiae;CL1751.Contig1_P.vindemmiae;CL1786.Contig2_P.vindemmiae;CL2024.Contig1_P.vindemmiae;CL2024.Contig2_P.vindemmiae;CL2052.Contig1_P.vindemmiae;CL2052.Contig1_P.vindemmiae;CL2052.Contig2_…
AMP-binding	30	CL252.Contig1_P.vindemmiae;CL252.Contig2_P.vindemmiae;CL252.Contig3_P.vindemmiae;CL704.Contig1_P.vindemmiae;CL704.Contig2_P.vindemmiae;CL704.Contig3_P.vindemmiae;CL704.Contig4_P.vindemmiae;CL750.Contig1_P.vindemmiae;CL750.Contig2_P.vindemmiae;CL1274.Contig1_P.vindemmiae;CL1274.Contig2_P.vindemmiae;CL1418.Contig2_P.vindemmiae;CL1705.Contig1_P.vindemmiae;CL1705.Contig2_P.vindemmiae;Unigene1343_P.vi…
Pkinase_Tyr	28	CL783.Contig3_P.vindemmiae;CL1443.Contig1_P.vindemmiae;CL1443.Contig2_P.vindemmiae;CL1443.Contig3_P.vindemmiae;CL2149.Contig2_P.vindemmiae;CL2525.Contig1_P.vindemmiae;CL2525.Contig2_P.vindemmiae;CL2525.Contig3_P.vindemmiae;CL2525.Contig4_P.vindemmiae;CL2750.Contig1_P.vindemmiae;CL2750.Contig2_P.vindemmiae;CL2888.Contig1_P.vindemmiae;CL2888.Contig2_P.vindemmiae;Unigene1997_P.vindemmiae;Unigene2233…
CH	28	CL179.Contig1_P.vindemmiae;CL179.Contig2_P.vindemmiae;CL179.Contig5_P.vindemmiae;CL179.Contig6_P.vindemmiae;CL179.Contig7_P.vindemmiae;CL179.Contig10_P.vindemmiae;CL179.Contig11_P.vindemmiae;CL179.Contig12_P.vindemmiae;CL1041.Contig1_P.vindemmiae;CL1041.Contig1_P.vindemmiae;CL1041.Contig2_P.vindemmiae;CL1041.Contig2_P.vindemmiae;CL1427.Contig1_P.vindemmiae;CL1427.Contig1_P.vindemmiae;CL1427.Conti…
TPR_1	27	CL263.Contig1_P.vindemmiae;CL264.Contig8_P.vindemmiae;CL264.Contig12_P.vindemmiae;CL264.Contig16_P.vindemmiae;CL264.Contig17_P.vindemmiae;CL264.Contig20_P.vindemmiae;CL264.Contig23_P.vindemmiae;CL264.Contig24_P.vindemmiae;CL264.Contig25_P.vindemmiae;CL264.Contig27_P.vindemmiae;CL264.Contig29_P.vindemmiae;CL264.Contig30_P.vindemmiae;CL264.Contig31_P.vindemmiae;CL264.Contig32_P.vindemmiae;CL264.Con…
Proteasome	27	Unigene901_P.vindemmiae;Unigene1208_P.vindemmiae;Unigene1680_P.vindemmiae;Unigene1681_P.vindemmiae;Unigene1979_P.vindemmiae;Unigene2208_P.vindemmiae;Unigene5366_P.vindemmiae;Unigene5479_P.vindemmiae;Unigene6189_P.vindemmiae;Unigene6316_P.vindemmiae;Unigene6318_P.vindemmiae;Unigene6901_P.vindemmiae;Unigene12563_P.vindemmiae;Unigene12579_P.vindemmiae;Unigene12585_P.vindemmiae;Unigene12588_P.vindemm…
BTB	27	CL327.Contig1_P.vindemmiae;CL327.Contig2_P.vindemmiae;CL554.Contig2_P.vindemmiae;CL554.Contig3_P.vindemmiae;CL554.Contig4_P.vindemmiae;CL554.Contig5_P.vindemmiae;CL554.Contig6_P.vindemmiae;CL1210.Contig2_P.vindemmiae;CL2685.Contig1_P.vindemmiae;CL2685.Contig2_P.vindemmiae;CL2823.Contig1_P.vindemmiae;CL2823.Contig2_P.vindemmiae;CL3178.Contig1_P.vindemmiae;CL3178.Contig2_P.vindemmiae;Unigene33_P.vi…
ABC_membrane	27	CL165.Contig1_P.vindemmiae;CL165.Contig2_P.vindemmiae;CL165.Contig3_P.vindemmiae;CL165.Contig4_P.vindemmiae;CL165.Contig5_P.vindemmiae;CL165.Contig6_P.vindemmiae;CL855.Contig1_P.vindemmiae;CL855.Contig2_P.vindemmiae;CL855.Contig3_P.vindemmiae;CL1247.Contig1_P.vindemmiae;CL2152.Contig1_P.vindemmiae;CL2152.Contig2_P.vindemmiae;CL2753.Contig1_P.vindemmiae;CL3064.Contig1_P.vindemmiae;CL3064.Contig1_P…
PDZ	26	CL615.Contig1_P.vindemmiae;CL615.Contig2_P.vindemmiae;CL615.Contig3_P.vindemmiae;CL615.Contig4_P.vindemmiae;CL1510.Contig1_P.vindemmiae;CL1510.Contig1_P.vindemmiae;CL1510.Contig2_P.vindemmiae;CL1510.Contig2_P.vindemmiae;CL1594.Contig3_P.vindemmiae;CL1594.Contig4_P.vindemmiae;CL3163.Contig1_P.vindemmiae;CL3163.Contig1_P.vindemmiae;CL3163.Contig1_P.vindemmiae;CL3248.Contig2_P.vindemmiae;CL3248.Cont…
Cupin_8	26	CL357.Contig1_P.vindemmiae;CL357.Contig2_P.vindemmiae;CL357.Contig3_P.vindemmiae;CL357.Contig4_P.vindemmiae;CL357.Contig5_P.vindemmiae;CL357.Contig7_P.vindemmiae;CL357.Contig9_P.vindemmiae;CL357.Contig10_P.vindemmiae;CL357.Contig11_P.vindemmiae;CL357.Contig12_P.vindemmiae;CL357.Contig13_P.vindemmiae;CL357.Contig14_P.vindemmiae;CL357.Contig15_P.vindemmiae;CL357.Contig16_P.vindemmiae;CL357.Contig17…
ADH_zinc_N	26	CL972.Contig1_P.vindemmiae;CL972.Contig2_P.vindemmiae;CL1743.Contig1_P.vindemmiae;CL1743.Contig2_P.vindemmiae;CL1743.Contig3_P.vindemmiae;CL1743.Contig4_P.vindemmiae;CL1743.Contig5_P.vindemmiae;CL2240.Contig1_P.vindemmiae;CL2240.Contig2_P.vindemmiae;CL2240.Contig3_P.vindemmiae;Unigene211_P.vindemmiae;Unigene1467_P.vindemmiae;Unigene1720_P.vindemmiae;Unigene2834_P.vindemmiae;Unigene7419_P.vindemmi…
7tm_1	26	CL680.Contig1_P.vindemmiae;CL680.Contig2_P.vindemmiae;CL757.Contig1_P.vindemmiae;CL757.Contig2_P.vindemmiae;CL1121.Contig1_P.vindemmiae;CL1121.Contig2_P.vindemmiae;CL1121.Contig3_P.vindemmiae;CL1121.Contig4_P.vindemmiae;CL1243.Contig1_P.vindemmiae;CL1243.Contig2_P.vindemmiae;CL1741.Contig1_P.vindemmiae;CL1741.Contig2_P.vindemmiae;CL1921.Contig1_P.vindemmiae;CL1921.Contig2_P.vindemmiae;Unigene1909…
PAS_3	25	CL221.Contig7_P.vindemmiae;CL221.Contig8_P.vindemmiae;CL221.Contig9_P.vindemmiae;CL221.Contig10_P.vindemmiae;CL221.Contig11_P.vindemmiae;CL221.Contig13_P.vindemmiae;CL221.Contig20_P.vindemmiae;CL221.Contig23_P.vindemmiae;CL221.Contig24_P.vindemmiae;CL221.Contig25_P.vindemmiae;CL221.Contig31_P.vindemmiae;CL221.Contig33_P.vindemmiae;CL221.Contig34_P.vindemmiae;CL2450.Contig2_P.vindemmiae;CL2551.Con…
Aminotran_1_2	25	CL784.Contig1_P.vindemmiae;CL784.Contig2_P.vindemmiae;CL784.Contig3_P.vindemmiae;CL784.Contig4_P.vindemmiae;CL784.Contig5_P.vindemmiae;CL784.Contig6_P.vindemmiae;CL1144.Contig1_P.vindemmiae;CL1144.Contig2_P.vindemmiae;CL1144.Contig3_P.vindemmiae;CL1144.Contig4_P.vindemmiae;CL1144.Contig5_P.vindemmiae;CL1144.Contig6_P.vindemmiae;CL1351.Contig1_P.vindemmiae;CL1351.Contig2_P.vindemmiae;Unigene2128_P…
RUN	24	CL655.Contig1_P.vindemmiae;CL655.Contig2_P.vindemmiae;CL655.Contig3_P.vindemmiae;CL655.Contig4_P.vindemmiae;CL655.Contig6_P.vindemmiae;CL655.Contig8_P.vindemmiae;CL655.Contig9_P.vindemmiae;CL655.Contig12_P.vindemmiae;CL655.Contig13_P.vindemmiae;CL655.Contig14_P.vindemmiae;CL655.Contig15_P.vindemmiae;CL655.Contig17_P.vindemmiae;CL655.Contig18_P.vindemmiae;CL655.Contig21_P.vindemmiae;CL655.Contig22…
PHD	24	CL75.Contig1_P.vindemmiae;CL75.Contig1_P.vindemmiae;CL75.Contig2_P.vindemmiae;CL75.Contig2_P.vindemmiae;CL75.Contig3_P.vindemmiae;CL75.Contig4_P.vindemmiae;CL238.Contig3_P.vindemmiae;CL534.Contig1_P.vindemmiae;CL534.Contig2_P.vindemmiae;CL534.Contig3_P.vindemmiae;CL534.Contig4_P.vindemmiae;CL534.Contig5_P.vindemmiae;CL534.Contig6_P.vindemmiae;CL534.Contig8_P.vindemmiae;CL2495.Contig1_P.vindemmiae…
Lipase	24	CL490.Contig1_P.vindemmiae;CL490.Contig2_P.vindemmiae;CL1570.Contig1_P.vindemmiae;CL1570.Contig2_P.vindemmiae;CL2218.Contig1_P.vindemmiae;CL2218.Contig2_P.vindemmiae;CL2903.Contig1_P.vindemmiae;CL2903.Contig2_P.vindemmiae;Unigene468_P.vindemmiae;Unigene1375_P.vindemmiae;Unigene2415_P.vindemmiae;Unigene2475_P.vindemmiae;Unigene4954_P.vindemmiae;Unigene4955_P.vindemmiae;Unigene6992_P.vindemmiae;Uni…
efhand_3	24	CL293.Contig1_P.vindemmiae;CL293.Contig1_P.vindemmiae;CL293.Contig2_P.vindemmiae;CL293.Contig2_P.vindemmiae;CL293.Contig3_P.vindemmiae;CL293.Contig3_P.vindemmiae;CL293.Contig4_P.vindemmiae;CL293.Contig4_P.vindemmiae;CL293.Contig5_P.vindemmiae;CL293.Contig5_P.vindemmiae;CL293.Contig6_P.vindemmiae;CL293.Contig6_P.vindemmiae;CL293.Contig7_P.vindemmiae;CL293.Contig7_P.vindemmiae;CL293.Contig8_P.vinde…
DEAD	24	CL128.Contig3_P.vindemmiae;CL675.Contig3_P.vindemmiae;CL1538.Contig3_P.vindemmiae;CL1538.Contig4_P.vindemmiae;CL1538.Contig7_P.vindemmiae;CL1538.Contig8_P.vindemmiae;CL2776.Contig1_P.vindemmiae;CL2776.Contig2_P.vindemmiae;Unigene501_P.vindemmiae;Unigene3057_P.vindemmiae;Unigene4818_P.vindemmiae;Unigene6657_P.vindemmiae;Unigene7662_P.vindemmiae;Unigene7817_P.vindemmiae;Unigene8056_P.vindemmiae;Uni…
Transposase_21	23	CL140.Contig1_P.vindemmiae;CL140.Contig2_P.vindemmiae;CL630.Contig2_P.vindemmiae;CL630.Contig3_P.vindemmiae;CL1607.Contig1_P.vindemmiae;CL1607.Contig2_P.vindemmiae;CL2481.Contig1_P.vindemmiae;CL2700.Contig1_P.vindemmiae;CL2700.Contig2_P.vindemmiae;CL2700.Contig3_P.vindemmiae;CL2700.Contig4_P.vindemmiae;Unigene845_P.vindemmiae;Unigene2046_P.vindemmiae;Unigene2477_P.vindemmiae;Unigene6094_P.vindemm…
RhoGEF	23	CL293.Contig10_P.vindemmiae;CL293.Contig11_P.vindemmiae;CL293.Contig12_P.vindemmiae;CL293.Contig13_P.vindemmiae;CL1050.Contig1_P.vindemmiae;CL1050.Contig2_P.vindemmiae;CL1050.Contig3_P.vindemmiae;CL1050.Contig4_P.vindemmiae;CL1050.Contig5_P.vindemmiae;CL1050.Contig6_P.vindemmiae;CL1197.Contig1_P.vindemmiae;CL1197.Contig3_P.vindemmiae;CL1630.Contig1_P.vindemmiae;CL1630.Contig2_P.vindemmiae;CL1699.…
Histone	23	CL56.Contig1_P.vindemmiae;CL56.Contig2_P.vindemmiae;CL163.Contig1_P.vindemmiae;CL163.Contig2_P.vindemmiae;CL278.Contig1_P.vindemmiae;CL1960.Contig1_P.vindemmiae;CL2569.Contig1_P.vindemmiae;CL3244.Contig1_P.vindemmiae;CL3244.Contig2_P.vindemmiae;Unigene473_P.vindemmiae;Unigene5481_P.vindemmiae;Unigene6944_P.vindemmiae;Unigene7809_P.vindemmiae;Unigene7810_P.vindemmiae;Unigene8656_P.vindemmiae;Unige…
zf-met	22	CL552.Contig1_P.vindemmiae;CL552.Contig1_P.vindemmiae;CL552.Contig2_P.vindemmiae;CL552.Contig2_P.vindemmiae;CL552.Contig3_P.vindemmiae;CL552.Contig3_P.vindemmiae;CL552.Contig4_P.vindemmiae;CL552.Contig4_P.vindemmiae;CL552.Contig5_P.vindemmiae;CL552.Contig5_P.vindemmiae;CL552.Contig6_P.vindemmiae;CL552.Contig6_P.vindemmiae;CL552.Contig7_P.vindemmiae;CL552.Contig7_P.vindemmiae;CL552.Contig8_P.vinde…
UQ_con	22	CL1386.Contig1_P.vindemmiae;CL1386.Contig2_P.vindemmiae;CL1831.Contig1_P.vindemmiae;Unigene95_P.vindemmiae;Unigene1901_P.vindemmiae;Unigene2185_P.vindemmiae;Unigene3823_P.vindemmiae;Unigene6164_P.vindemmiae;Unigene6245_P.vindemmiae;Unigene8136_P.vindemmiae;Unigene8561_P.vindemmiae;Unigene8734_P.vindemmiae;Unigene8972_P.vindemmiae;Unigene9363_P.vindemmiae;Unigene17712_P.vindemmiae;Unigene17875_P.v…
CBM_14	22	CL873.Contig1_P.vindemmiae;CL873.Contig2_P.vindemmiae;Unigene2040_P.vindemmiae;Unigene4976_P.vindemmiae;Unigene6291_P.vindemmiae;Unigene6818_P.vindemmiae;Unigene7277_P.vindemmiae;Unigene7833_P.vindemmiae;Unigene7913_P.vindemmiae;Unigene8467_P.vindemmiae;Unigene9026_P.vindemmiae;Unigene12648_P.vindemmiae;Unigene13827_P.vindemmiae;Unigene13827_P.vindemmiae;Unigene13827_P.vindemmiae;Unigene14351_P.v…
C2	22	CL200.Contig4_P.vindemmiae;CL200.Contig20_P.vindemmiae;CL293.Contig10_P.vindemmiae;CL293.Contig11_P.vindemmiae;CL293.Contig12_P.vindemmiae;CL293.Contig13_P.vindemmiae;CL1323.Contig1_P.vindemmiae;CL1323.Contig2_P.vindemmiae;CL2188.Contig1_P.vindemmiae;CL2231.Contig1_P.vindemmiae;CL2231.Contig2_P.vindemmiae;CL2311.Contig1_P.vindemmiae;CL2311.Contig2_P.vindemmiae;CL2687.Contig1_P.vindemmiae;Unigene4…
Aldedh	22	CL669.Contig1_P.vindemmiae;CL669.Contig2_P.vindemmiae;CL2196.Contig1_P.vindemmiae;CL3218.Contig1_P.vindemmiae;Unigene1925_P.vindemmiae;Unigene2333_P.vindemmiae;Unigene3482_P.vindemmiae;Unigene5183_P.vindemmiae;Unigene8085_P.vindemmiae;Unigene8366_P.vindemmiae;Unigene8389_P.vindemmiae;Unigene14713_P.vindemmiae;Unigene16007_P.vindemmiae;Unigene17816_P.vindemmiae;Unigene18163_P.vindemmiae;Unigene192…
ADH_N	22	CL972.Contig1_P.vindemmiae;CL972.Contig2_P.vindemmiae;CL1743.Contig2_P.vindemmiae;CL1743.Contig3_P.vindemmiae;CL1743.Contig4_P.vindemmiae;CL1743.Contig5_P.vindemmiae;CL2240.Contig1_P.vindemmiae;CL2240.Contig2_P.vindemmiae;CL2240.Contig3_P.vindemmiae;Unigene211_P.vindemmiae;Unigene643_P.vindemmiae;Unigene1721_P.vindemmiae;Unigene2834_P.vindemmiae;Unigene3863_P.vindemmiae;Unigene7420_P.vindemmiae;U…
zf-H2C2_5	21	CL190.Contig1_P.vindemmiae;CL1275.Contig1_P.vindemmiae;CL2745.Contig1_P.vindemmiae;CL2745.Contig2_P.vindemmiae;CL3220.Contig5_P.vindemmiae;CL3220.Contig8_P.vindemmiae;CL3220.Contig9_P.vindemmiae;CL3220.Contig10_P.vindemmiae;Unigene2781_P.vindemmiae;Unigene10562_P.vindemmiae;Unigene11609_P.vindemmiae;Unigene11611_P.vindemmiae;Unigene11613_P.vindemmiae;Unigene11615_P.vindemmiae;Unigene11615_P.vinde…
Spectrin	21	CL1041.Contig1_P.vindemmiae;CL1041.Contig1_P.vindemmiae;CL1041.Contig2_P.vindemmiae;CL1041.Contig2_P.vindemmiae;CL1427.Contig1_P.vindemmiae;CL1427.Contig1_P.vindemmiae;CL1427.Contig1_P.vindemmiae;CL1427.Contig2_P.vindemmiae;CL1427.Contig2_P.vindemmiae;CL1427.Contig2_P.vindemmiae;CL1427.Contig3_P.vindemmiae;CL1427.Contig3_P.vindemmiae;CL1427.Contig3_P.vindemmiae;CL2724.Contig1_P.vindemmiae;CL2724.…
GMC_oxred_N	21	CL99.Contig5_P.vindemmiae;CL99.Contig6_P.vindemmiae;CL1523.Contig1_P.vindemmiae;CL1864.Contig1_P.vindemmiae;CL1864.Contig2_P.vindemmiae;CL2549.Contig1_P.vindemmiae;CL2549.Contig2_P.vindemmiae;CL2604.Contig1_P.vindemmiae;CL2604.Contig2_P.vindemmiae;Unigene495_P.vindemmiae;Unigene2549_P.vindemmiae;Unigene3183_P.vindemmiae;Unigene6202_P.vindemmiae;Unigene6695_P.vindemmiae;Unigene9207_P.vindemmiae;Un…
Cadherin	21	CL2843.Contig1_P.vindemmiae;CL2843.Contig1_P.vindemmiae;CL2843.Contig1_P.vindemmiae;CL2843.Contig1_P.vindemmiae;CL2843.Contig2_P.vindemmiae;CL2843.Contig2_P.vindemmiae;CL2843.Contig2_P.vindemmiae;CL2843.Contig2_P.vindemmiae;Unigene5902_P.vindemmiae;Unigene5902_P.vindemmiae;Unigene15652_P.vindemmiae;Unigene15652_P.vindemmiae;Unigene15652_P.vindemmiae;Unigene16717_P.vindemmiae;Unigene18151_P.vindem…
Pacifastin_I	20	CL1603.Contig5_P.vindemmiae;CL1603.Contig5_P.vindemmiae;CL1948.Contig1_P.vindemmiae;CL1948.Contig2_P.vindemmiae;CL2795.Contig2_P.vindemmiae;CL2795.Contig3_P.vindemmiae;Unigene134_P.vindemmiae;Unigene134_P.vindemmiae;Unigene304_P.vindemmiae;Unigene333_P.vindemmiae;Unigene730_P.vindemmiae;Unigene5529_P.vindemmiae;Unigene8416_P.vindemmiae;Unigene8416_P.vindemmiae;Unigene8416_P.vindemmiae;Unigene8416…
MULE	20	CL113.Contig2_P.vindemmiae;CL113.Contig3_P.vindemmiae;CL113.Contig4_P.vindemmiae;CL113.Contig7_P.vindemmiae;CL113.Contig8_P.vindemmiae;CL113.Contig14_P.vindemmiae;CL113.Contig15_P.vindemmiae;CL113.Contig16_P.vindemmiae;CL113.Contig17_P.vindemmiae;CL113.Contig18_P.vindemmiae;CL390.Contig1_P.vindemmiae;CL390.Contig3_P.vindemmiae;CL390.Contig7_P.vindemmiae;CL390.Contig9_P.vindemmiae;CL390.Contig10_P…
LIM	20	CL384.Contig1_P.vindemmiae;CL384.Contig1_P.vindemmiae;CL384.Contig1_P.vindemmiae;CL384.Contig2_P.vindemmiae;CL384.Contig2_P.vindemmiae;CL384.Contig2_P.vindemmiae;CL983.Contig6_P.vindemmiae;CL983.Contig8_P.vindemmiae;CL1194.Contig1_P.vindemmiae;CL1194.Contig2_P.vindemmiae;CL1194.Contig3_P.vindemmiae;CL1194.Contig4_P.vindemmiae;CL1545.Contig1_P.vindemmiae;CL1545.Contig1_P.vindemmiae;CL1545.Contig2_…
DnaJ	20	CL49.Contig1_P.vindemmiae;CL49.Contig2_P.vindemmiae;CL49.Contig3_P.vindemmiae;CL1633.Contig1_P.vindemmiae;CL1633.Contig2_P.vindemmiae;Unigene257_P.vindemmiae;Unigene1465_P.vindemmiae;Unigene4938_P.vindemmiae;Unigene5224_P.vindemmiae;Unigene6470_P.vindemmiae;Unigene6601_P.vindemmiae;Unigene6924_P.vindemmiae;Unigene8771_P.vindemmiae;Unigene10395_P.vindemmiae;Unigene12673_P.vindemmiae;Unigene12935_P…
TSP_1	19	CL87.Contig1_P.vindemmiae;CL87.Contig2_P.vindemmiae;CL87.Contig3_P.vindemmiae;CL87.Contig4_P.vindemmiae;CL87.Contig4_P.vindemmiae;CL87.Contig4_P.vindemmiae;CL87.Contig6_P.vindemmiae;CL87.Contig6_P.vindemmiae;CL87.Contig7_P.vindemmiae;CL87.Contig7_P.vindemmiae;CL549.Contig5_P.vindemmiae;CL549.Contig5_P.vindemmiae;CL549.Contig6_P.vindemmiae;CL549.Contig6_P.vindemmiae;Unigene9385_P.vindemmiae;Unigen…
Tetraspannin	19	CL359.Contig1_P.vindemmiae;CL359.Contig2_P.vindemmiae;CL416.Contig1_P.vindemmiae;CL416.Contig2_P.vindemmiae;CL416.Contig3_P.vindemmiae;CL416.Contig4_P.vindemmiae;CL416.Contig5_P.vindemmiae;CL416.Contig6_P.vindemmiae;CL416.Contig7_P.vindemmiae;CL416.Contig8_P.vindemmiae;CL1385.Contig1_P.vindemmiae;CL1385.Contig2_P.vindemmiae;Unigene46_P.vindemmiae;Unigene515_P.vindemmiae;Unigene3851_P.vindemmiae;U…
SH3_2	19	CL615.Contig1_P.vindemmiae;CL615.Contig2_P.vindemmiae;CL615.Contig3_P.vindemmiae;CL615.Contig4_P.vindemmiae;CL615.Contig5_P.vindemmiae;CL615.Contig6_P.vindemmiae;CL615.Contig7_P.vindemmiae;CL615.Contig8_P.vindemmiae;CL1630.Contig1_P.vindemmiae;CL1630.Contig2_P.vindemmiae;Unigene5260_P.vindemmiae;Unigene8499_P.vindemmiae;Unigene10619_P.vindemmiae;Unigene11684_P.vindemmiae;Unigene11685_P.vindemmiae…
Serpin	19	CL244.Contig1_P.vindemmiae;CL244.Contig2_P.vindemmiae;CL244.Contig3_P.vindemmiae;CL244.Contig4_P.vindemmiae;CL244.Contig5_P.vindemmiae;CL244.Contig6_P.vindemmiae;CL244.Contig7_P.vindemmiae;CL244.Contig8_P.vindemmiae;CL244.Contig9_P.vindemmiae;CL244.Contig10_P.vindemmiae;CL244.Contig11_P.vindemmiae;CL244.Contig12_P.vindemmiae;CL1056.Contig1_P.vindemmiae;CL1056.Contig2_P.vindemmiae;CL1056.Contig3_P…
RRM_6	19	CL106.Contig2_P.vindemmiae;CL106.Contig3_P.vindemmiae;CL106.Contig4_P.vindemmiae;CL524.Contig2_P.vindemmiae;CL524.Contig5_P.vindemmiae;CL524.Contig6_P.vindemmiae;CL524.Contig7_P.vindemmiae;CL524.Contig8_P.vindemmiae;CL524.Contig12_P.vindemmiae;CL524.Contig13_P.vindemmiae;CL524.Contig15_P.vindemmiae;CL812.Contig1_P.vindemmiae;CL812.Contig1_P.vindemmiae;CL812.Contig2_P.vindemmiae;CL3014.Contig1_P.v…
MRJP	19	CL1302.Contig1_P.vindemmiae;CL1302.Contig2_P.vindemmiae;CL1302.Contig3_P.vindemmiae;CL1302.Contig4_P.vindemmiae;CL3246.Contig1_P.vindemmiae;CL3246.Contig2_P.vindemmiae;Unigene1898_P.vindemmiae;Unigene4467_P.vindemmiae;Unigene4877_P.vindemmiae;Unigene7861_P.vindemmiae;Unigene9228_P.vindemmiae;Unigene9230_P.vindemmiae;Unigene9522_P.vindemmiae;Unigene11240_P.vindemmiae;Unigene11266_P.vindemmiae;Unig…
IQ	19	CL1448.Contig1_P.vindemmiae;CL1448.Contig1_P.vindemmiae;CL1448.Contig2_P.vindemmiae;CL1448.Contig2_P.vindemmiae;CL1448.Contig3_P.vindemmiae;CL1448.Contig3_P.vindemmiae;CL1448.Contig4_P.vindemmiae;CL1448.Contig4_P.vindemmiae;CL1828.Contig2_P.vindemmiae;CL2704.Contig1_P.vindemmiae;CL2704.Contig2_P.vindemmiae;CL3241.Contig1_P.vindemmiae;CL3241.Contig1_P.vindemmiae;CL3241.Contig2_P.vindemmiae;CL3241.…
zf-C2H2_4	18	Unigene735_P.vindemmiae;Unigene1007_P.vindemmiae;Unigene1495_P.vindemmiae;Unigene2586_P.vindemmiae;Unigene3583_P.vindemmiae;Unigene4239_P.vindemmiae;Unigene7210_P.vindemmiae;Unigene9277_P.vindemmiae;Unigene10251_P.vindemmiae;Unigene13674_P.vindemmiae;Unigene14932_P.vindemmiae;Unigene15869_P.vindemmiae;Unigene17388_P.vindemmiae;Unigene18067_P.vindemmiae;Unigene18446_P.vindemmiae;Unigene20491_P.vin…
UCH	18	CL1973.Contig1_P.vindemmiae;CL1973.Contig2_P.vindemmiae;CL1973.Contig3_P.vindemmiae;CL1973.Contig4_P.vindemmiae;CL2545.Contig1_P.vindemmiae;CL2545.Contig2_P.vindemmiae;CL2547.Contig1_P.vindemmiae;CL2547.Contig2_P.vindemmiae;CL2547.Contig3_P.vindemmiae;Unigene433_P.vindemmiae;Unigene5548_P.vindemmiae;Unigene5907_P.vindemmiae;Unigene5975_P.vindemmiae;Unigene6969_P.vindemmiae;Unigene7792_P.vindemmia…
SH2	18	CL888.Contig1_P.vindemmiae;CL888.Contig2_P.vindemmiae;CL888.Contig3_P.vindemmiae;CL888.Contig4_P.vindemmiae;CL2149.Contig1_P.vindemmiae;CL2149.Contig2_P.vindemmiae;CL3105.Contig1_P.vindemmiae;CL3105.Contig2_P.vindemmiae;Unigene2629_P.vindemmiae;Unigene3669_P.vindemmiae;Unigene8499_P.vindemmiae;Unigene10321_P.vindemmiae;Unigene10899_P.vindemmiae;Unigene11774_P.vindemmiae;Unigene11879_P.vindemmiae;…
RhoGAP	18	CL188.Contig1_P.vindemmiae;CL299.Contig1_P.vindemmiae;CL299.Contig2_P.vindemmiae;CL299.Contig3_P.vindemmiae;CL299.Contig4_P.vindemmiae;CL299.Contig5_P.vindemmiae;CL299.Contig6_P.vindemmiae;CL1580.Contig1_P.vindemmiae;CL1580.Contig2_P.vindemmiae;CL1580.Contig3_P.vindemmiae;CL2498.Contig1_P.vindemmiae;CL2498.Contig2_P.vindemmiae;CL2704.Contig1_P.vindemmiae;CL2704.Contig2_P.vindemmiae;Unigene8810_P.…
Peptidase_M13_N	18	CL133.Contig1_P.vindemmiae;CL133.Contig2_P.vindemmiae;CL133.Contig3_P.vindemmiae;CL133.Contig4_P.vindemmiae;CL133.Contig5_P.vindemmiae;CL133.Contig6_P.vindemmiae;CL133.Contig7_P.vindemmiae;CL133.Contig8_P.vindemmiae;CL151.Contig2_P.vindemmiae;CL1583.Contig1_P.vindemmiae;Unigene3899_P.vindemmiae;Unigene4801_P.vindemmiae;Unigene5110_P.vindemmiae;Unigene5111_P.vindemmiae;Unigene5413_P.vindemmiae;Uni…
GMC_oxred_C	18	CL99.Contig1_P.vindemmiae;CL99.Contig2_P.vindemmiae;CL99.Contig3_P.vindemmiae;CL99.Contig4_P.vindemmiae;CL99.Contig5_P.vindemmiae;CL99.Contig6_P.vindemmiae;CL1523.Contig1_P.vindemmiae;CL2604.Contig2_P.vindemmiae;Unigene495_P.vindemmiae;Unigene2549_P.vindemmiae;Unigene3183_P.vindemmiae;Unigene6202_P.vindemmiae;Unigene6353_P.vindemmiae;Unigene9207_P.vindemmiae;Unigene9713_P.vindemmiae;Unigene11032_…
DUF2048	18	CL799.Contig1_P.vindemmiae;CL799.Contig1_P.vindemmiae;CL799.Contig2_P.vindemmiae;CL799.Contig2_P.vindemmiae;CL799.Contig3_P.vindemmiae;CL799.Contig4_P.vindemmiae;CL799.Contig5_P.vindemmiae;CL799.Contig6_P.vindemmiae;CL799.Contig6_P.vindemmiae;CL799.Contig7_P.vindemmiae;CL799.Contig8_P.vindemmiae;CL799.Contig8_P.vindemmiae;CL799.Contig9_P.vindemmiae;CL799.Contig9_P.vindemmiae;CL799.Contig10_P.vind…
Thioredoxin	17	CL1053.Contig3_P.vindemmiae;CL1547.Contig1_P.vindemmiae;CL1547.Contig2_P.vindemmiae;CL1547.Contig3_P.vindemmiae;CL2693.Contig2_P.vindemmiae;Unigene2530_P.vindemmiae;Unigene5825_P.vindemmiae;Unigene7630_P.vindemmiae;Unigene7894_P.vindemmiae;Unigene9191_P.vindemmiae;Unigene10971_P.vindemmiae;Unigene11541_P.vindemmiae;Unigene12823_P.vindemmiae;Unigene14404_P.vindemmiae;Unigene15636_P.vindemmiae;Unig…
Abhydrolase_1	17	CL251.Contig1_P.vindemmiae;CL251.Contig2_P.vindemmiae;CL251.Contig3_P.vindemmiae;CL251.Contig4_P.vindemmiae;CL251.Contig5_P.vindemmiae;CL251.Contig6_P.vindemmiae;CL1309.Contig2_P.vindemmiae;CL1397.Contig1_P.vindemmiae;CL1397.Contig2_P.vindemmiae;Unigene357_P.vindemmiae;Unigene2670_P.vindemmiae;Unigene8049_P.vindemmiae;Unigene11170_P.vindemmiae;Unigene13090_P.vindemmiae;Unigene14009_P.vindemmiae;U…
7tm_6	17	Unigene2066_P.vindemmiae;Unigene2105_P.vindemmiae;Unigene13757_P.vindemmiae;Unigene14495_P.vindemmiae;Unigene14965_P.vindemmiae;Unigene15680_P.vindemmiae;Unigene15843_P.vindemmiae;Unigene16576_P.vindemmiae;Unigene18738_P.vindemmiae;Unigene19257_P.vindemmiae;Unigene19488_P.vindemmiae;Unigene20498_P.vindemmiae;Unigene20952_P.vindemmiae;Unigene21441_P.vindemmiae;Unigene21509_P.vindemmiae;Unigene2477…
THAP	16	CL1943.Contig1_P.vindemmiae;CL1943.Contig2_P.vindemmiae;CL2746.Contig1_P.vindemmiae;CL2951.Contig1_P.vindemmiae;CL2951.Contig2_P.vindemmiae;Unigene3174_P.vindemmiae;Unigene4090_P.vindemmiae;Unigene6747_P.vindemmiae;Unigene6923_P.vindemmiae;Unigene8097_P.vindemmiae;Unigene9726_P.vindemmiae;Unigene10432_P.vindemmiae;Unigene10433_P.vindemmiae;Unigene13106_P.vindemmiae;Unigene13637_P.vindemmiae;Unige…
SET	16	CL823.Contig1_P.vindemmiae;CL923.Contig1_P.vindemmiae;CL923.Contig2_P.vindemmiae;CL923.Contig3_P.vindemmiae;CL1720.Contig1_P.vindemmiae;CL2363.Contig1_P.vindemmiae;CL2363.Contig2_P.vindemmiae;CL2363.Contig3_P.vindemmiae;CL2363.Contig4_P.vindemmiae;CL2409.Contig1_P.vindemmiae;Unigene346_P.vindemmiae;Unigene6006_P.vindemmiae;Unigene9455_P.vindemmiae;Unigene10201_P.vindemmiae;Unigene10566_P.vindemmi…
Methyltransf_31	16	CL439.Contig1_P.vindemmiae;CL439.Contig2_P.vindemmiae;CL439.Contig4_P.vindemmiae;CL439.Contig5_P.vindemmiae;CL439.Contig6_P.vindemmiae;CL439.Contig7_P.vindemmiae;CL439.Contig8_P.vindemmiae;CL439.Contig9_P.vindemmiae;CL439.Contig10_P.vindemmiae;CL439.Contig11_P.vindemmiae;CL1154.Contig1_P.vindemmiae;CL1154.Contig2_P.vindemmiae;CL1581.Contig2_P.vindemmiae;CL1581.Contig3_P.vindemmiae;Unigene6076_P.v…
Glyco_hydro_18	16	CL183.Contig7_P.vindemmiae;CL183.Contig8_P.vindemmiae;CL3033.Contig1_P.vindemmiae;CL3042.Contig1_P.vindemmiae;Unigene1679_P.vindemmiae;Unigene3613_P.vindemmiae;Unigene4252_P.vindemmiae;Unigene5393_P.vindemmiae;Unigene6031_P.vindemmiae;Unigene7913_P.vindemmiae;Unigene8475_P.vindemmiae;Unigene16806_P.vindemmiae;Unigene16971_P.vindemmiae;Unigene21486_P.vindemmiae;Unigene21687_P.vindemmiae;Unigene256…
GED	16	CL212.Contig1_P.vindemmiae;CL212.Contig2_P.vindemmiae;CL212.Contig3_P.vindemmiae;CL212.Contig4_P.vindemmiae;CL212.Contig5_P.vindemmiae;CL212.Contig6_P.vindemmiae;CL212.Contig7_P.vindemmiae;CL212.Contig8_P.vindemmiae;CL212.Contig9_P.vindemmiae;CL212.Contig10_P.vindemmiae;CL501.Contig1_P.vindemmiae;CL501.Contig2_P.vindemmiae;CL501.Contig3_P.vindemmiae;CL501.Contig4_P.vindemmiae;CL501.Contig5_P.vind…
Dynamin_N	16	CL212.Contig1_P.vindemmiae;CL212.Contig2_P.vindemmiae;CL212.Contig3_P.vindemmiae;CL212.Contig4_P.vindemmiae;CL212.Contig5_P.vindemmiae;CL212.Contig6_P.vindemmiae;CL212.Contig7_P.vindemmiae;CL212.Contig8_P.vindemmiae;CL212.Contig9_P.vindemmiae;CL212.Contig10_P.vindemmiae;CL501.Contig1_P.vindemmiae;CL501.Contig2_P.vindemmiae;CL501.Contig3_P.vindemmiae;CL501.Contig4_P.vindemmiae;CL501.Contig5_P.vind…
Dynamin_M	16	CL212.Contig1_P.vindemmiae;CL212.Contig2_P.vindemmiae;CL212.Contig3_P.vindemmiae;CL212.Contig4_P.vindemmiae;CL212.Contig5_P.vindemmiae;CL212.Contig6_P.vindemmiae;CL212.Contig7_P.vindemmiae;CL212.Contig8_P.vindemmiae;CL212.Contig9_P.vindemmiae;CL212.Contig10_P.vindemmiae;CL501.Contig1_P.vindemmiae;CL501.Contig2_P.vindemmiae;CL501.Contig3_P.vindemmiae;CL501.Contig4_P.vindemmiae;CL501.Contig5_P.vind…
ubiquitin	15	CL166.Contig2_P.vindemmiae;CL1175.Contig1_P.vindemmiae;CL3006.Contig1_P.vindemmiae;CL3006.Contig2_P.vindemmiae;CL3148.Contig1_P.vindemmiae;CL3148.Contig2_P.vindemmiae;Unigene512_P.vindemmiae;Unigene3725_P.vindemmiae;Unigene8828_P.vindemmiae;Unigene10505_P.vindemmiae;Unigene12263_P.vindemmiae;Unigene12265_P.vindemmiae;Unigene12266_P.vindemmiae;Unigene13948_P.vindemmiae;Unigene23821_P.vindemmiae
TUDOR	15	CL18.Contig1_P.vindemmiae;CL18.Contig1_P.vindemmiae;CL18.Contig2_P.vindemmiae;CL18.Contig2_P.vindemmiae;CL18.Contig2_P.vindemmiae;CL18.Contig3_P.vindemmiae;CL18.Contig3_P.vindemmiae;CL781.Contig1_P.vindemmiae;CL781.Contig2_P.vindemmiae;CL781.Contig3_P.vindemmiae;CL781.Contig4_P.vindemmiae;Unigene6716_P.vindemmiae;Unigene9706_P.vindemmiae;Unigene9707_P.vindemmiae;Unigene11758_P.vindemmiae
Sod_Cu	15	CL28.Contig1_P.vindemmiae;CL28.Contig2_P.vindemmiae;CL28.Contig3_P.vindemmiae;CL28.Contig4_P.vindemmiae;CL1621.Contig1_P.vindemmiae;CL1621.Contig2_P.vindemmiae;CL1621.Contig3_P.vindemmiae;CL1621.Contig4_P.vindemmiae;CL2472.Contig1_P.vindemmiae;CL2472.Contig2_P.vindemmiae;Unigene4764_P.vindemmiae;Unigene7206_P.vindemmiae;Unigene10352_P.vindemmiae;Unigene10352_P.vindemmiae;Unigene15804_P.vindemmiae
Pro_isomerase	15	CL67.Contig1_P.vindemmiae;CL67.Contig2_P.vindemmiae;CL916.Contig1_P.vindemmiae;CL1310.Contig1_P.vindemmiae;CL1444.Contig1_P.vindemmiae;CL1444.Contig2_P.vindemmiae;Unigene4464_P.vindemmiae;Unigene8075_P.vindemmiae;Unigene11013_P.vindemmiae;Unigene11254_P.vindemmiae;Unigene12901_P.vindemmiae;Unigene18914_P.vindemmiae;Unigene20693_P.vindemmiae;Unigene21294_P.vindemmiae;Unigene21625_P.vindemmiae
PFK	15	CL551.Contig1_P.vindemmiae;CL551.Contig2_P.vindemmiae;CL551.Contig3_P.vindemmiae;Unigene7074_P.vindemmiae;Unigene7156_P.vindemmiae;Unigene8102_P.vindemmiae;Unigene9223_P.vindemmiae;Unigene15506_P.vindemmiae;Unigene20093_P.vindemmiae;Unigene20344_P.vindemmiae;Unigene20376_P.vindemmiae;Unigene20848_P.vindemmiae;Unigene21588_P.vindemmiae;Unigene21696_P.vindemmiae;Unigene24872_P.vindemmiae
Myosin_head	15	CL1055.Contig1_P.vindemmiae;CL1055.Contig2_P.vindemmiae;CL1448.Contig1_P.vindemmiae;CL1448.Contig2_P.vindemmiae;CL1448.Contig3_P.vindemmiae;CL1448.Contig4_P.vindemmiae;CL2704.Contig1_P.vindemmiae;CL2704.Contig2_P.vindemmiae;Unigene3610_P.vindemmiae;Unigene6825_P.vindemmiae;Unigene10328_P.vindemmiae;Unigene11188_P.vindemmiae;Unigene14167_P.vindemmiae;Unigene14533_P.vindemmiae;Unigene20026_P.vindem…
LRR_4	15	CL702.Contig1_P.vindemmiae;CL702.Contig1_P.vindemmiae;CL702.Contig2_P.vindemmiae;CL702.Contig2_P.vindemmiae;CL1504.Contig1_P.vindemmiae;CL2084.Contig1_P.vindemmiae;CL2084.Contig2_P.vindemmiae;CL2330.Contig1_P.vindemmiae;CL2330.Contig2_P.vindemmiae;CL2515.Contig1_P.vindemmiae;CL2515.Contig2_P.vindemmiae;Unigene8658_P.vindemmiae;Unigene11669_P.vindemmiae;Unigene18784_P.vindemmiae;Unigene23891_P.vin…
Kinesin	15	CL1092.Contig1_P.vindemmiae;CL1092.Contig2_P.vindemmiae;CL1092.Contig3_P.vindemmiae;CL1092.Contig4_P.vindemmiae;CL1092.Contig5_P.vindemmiae;CL1092.Contig6_P.vindemmiae;CL1092.Contig7_P.vindemmiae;CL1092.Contig8_P.vindemmiae;CL1576.Contig1_P.vindemmiae;CL1576.Contig2_P.vindemmiae;Unigene3209_P.vindemmiae;Unigene5323_P.vindemmiae;Unigene9813_P.vindemmiae;Unigene10631_P.vindemmiae;Unigene10773_P.vin…
Kazal_2	15	CL38.Contig1_P.vindemmiae;CL38.Contig2_P.vindemmiae;CL2706.Contig3_P.vindemmiae;Unigene693_P.vindemmiae;Unigene1602_P.vindemmiae;Unigene3243_P.vindemmiae;Unigene3965_P.vindemmiae;Unigene4421_P.vindemmiae;Unigene5437_P.vindemmiae;Unigene5919_P.vindemmiae;Unigene5989_P.vindemmiae;Unigene8856_P.vindemmiae;Unigene10487_P.vindemmiae;Unigene20966_P.vindemmiae;Unigene25755_P.vindemmiae
Homeobox	15	CL1554.Contig1_P.vindemmiae;CL1554.Contig2_P.vindemmiae;CL1897.Contig1_P.vindemmiae;CL1897.Contig2_P.vindemmiae;CL1897.Contig3_P.vindemmiae;Unigene4389_P.vindemmiae;Unigene4795_P.vindemmiae;Unigene4974_P.vindemmiae;Unigene5094_P.vindemmiae;Unigene7782_P.vindemmiae;Unigene8316_P.vindemmiae;Unigene9678_P.vindemmiae;Unigene10449_P.vindemmiae;Unigene19344_P.vindemmiae;Unigene23601_P.vindemmiae
GST_C	15	CL712.Contig1_P.vindemmiae;CL712.Contig2_P.vindemmiae;CL712.Contig3_P.vindemmiae;CL758.Contig1_P.vindemmiae;CL758.Contig2_P.vindemmiae;CL2837.Contig1_P.vindemmiae;Unigene3995_P.vindemmiae;Unigene8152_P.vindemmiae;Unigene8609_P.vindemmiae;Unigene10260_P.vindemmiae;Unigene10954_P.vindemmiae;Unigene17613_P.vindemmiae;Unigene18314_P.vindemmiae;Unigene20203_P.vindemmiae;Unigene16870_P.vindemmiae
F-box-like	15	CL45.Contig1_P.vindemmiae;CL45.Contig2_P.vindemmiae;CL576.Contig1_P.vindemmiae;CL576.Contig2_P.vindemmiae;CL1649.Contig1_P.vindemmiae;CL1837.Contig1_P.vindemmiae;CL1837.Contig2_P.vindemmiae;Unigene3042_P.vindemmiae;Unigene3161_P.vindemmiae;Unigene6809_P.vindemmiae;Unigene8944_P.vindemmiae;Unigene9273_P.vindemmiae;Unigene9363_P.vindemmiae;Unigene10847_P.vindemmiae;Unigene12430_P.vindemmiae
DDE_4	15	CL33.Contig3_P.vindemmiae;CL248.Contig1_P.vindemmiae;CL248.Contig2_P.vindemmiae;CL248.Contig4_P.vindemmiae;CL248.Contig6_P.vindemmiae;Unigene2423_P.vindemmiae;Unigene4089_P.vindemmiae;Unigene18971_P.vindemmiae;Unigene20249_P.vindemmiae;Unigene21494_P.vindemmiae;Unigene22622_P.vindemmiae;Unigene22986_P.vindemmiae;Unigene23294_P.vindemmiae;Unigene23677_P.vindemmiae;Unigene25853_P.vindemmiae
AA_permease	15	CL1104.Contig1_P.vindemmiae;CL1104.Contig1_P.vindemmiae;CL1104.Contig2_P.vindemmiae;CL1104.Contig2_P.vindemmiae;Unigene1076_P.vindemmiae;Unigene1619_P.vindemmiae;Unigene6813_P.vindemmiae;Unigene8225_P.vindemmiae;Unigene8950_P.vindemmiae;Unigene10785_P.vindemmiae;Unigene16151_P.vindemmiae;Unigene21779_P.vindemmiae;Unigene22747_P.vindemmiae;Unigene25002_P.vindemmiae;Unigene25358_P.vindemmiae
zf-C2H2_jaz	14	CL552.Contig1_P.vindemmiae;CL552.Contig2_P.vindemmiae;CL552.Contig3_P.vindemmiae;CL552.Contig4_P.vindemmiae;CL552.Contig5_P.vindemmiae;CL552.Contig6_P.vindemmiae;CL552.Contig7_P.vindemmiae;CL552.Contig8_P.vindemmiae;CL2518.Contig1_P.vindemmiae;CL2518.Contig2_P.vindemmiae;Unigene5810_P.vindemmiae;Unigene10294_P.vindemmiae;Unigene13306_P.vindemmiae;Unigene16769_P.vindemmiae
Y_phosphatase	14	CL953.Contig1_P.vindemmiae;CL953.Contig2_P.vindemmiae;CL953.Contig3_P.vindemmiae;CL1696.Contig1_P.vindemmiae;CL2133.Contig1_P.vindemmiae;CL2133.Contig2_P.vindemmiae;CL3259.Contig1_P.vindemmiae;Unigene8543_P.vindemmiae;Unigene10538_P.vindemmiae;Unigene10539_P.vindemmiae;Unigene10545_P.vindemmiae;Unigene10546_P.vindemmiae;Unigene12141_P.vindemmiae;Unigene24694_P.vindemmiae
VWD	14	CL782.Contig1_P.vindemmiae;CL782.Contig2_P.vindemmiae;CL782.Contig3_P.vindemmiae;CL782.Contig4_P.vindemmiae;CL782.Contig5_P.vindemmiae;CL782.Contig6_P.vindemmiae;CL1330.Contig1_P.vindemmiae;CL1330.Contig2_P.vindemmiae;CL2810.Contig1_P.vindemmiae;Unigene297_P.vindemmiae;Unigene9245_P.vindemmiae;Unigene10656_P.vindemmiae;Unigene10885_P.vindemmiae;Unigene25185_P.vindemmiae
RabGAP-TBC	14	CL654.Contig1_P.vindemmiae;CL654.Contig2_P.vindemmiae;CL654.Contig3_P.vindemmiae;CL654.Contig4_P.vindemmiae;CL654.Contig5_P.vindemmiae;CL654.Contig6_P.vindemmiae;CL2109.Contig1_P.vindemmiae;CL2109.Contig2_P.vindemmiae;CL2610.Contig1_P.vindemmiae;CL2610.Contig2_P.vindemmiae;Unigene4559_P.vindemmiae;Unigene11146_P.vindemmiae;Unigene11147_P.vindemmiae;Unigene13279_P.vindemmiae
Peptidase_M13	14	CL133.Contig3_P.vindemmiae;CL133.Contig4_P.vindemmiae;CL133.Contig7_P.vindemmiae;CL133.Contig8_P.vindemmiae;CL1583.Contig1_P.vindemmiae;CL1583.Contig2_P.vindemmiae;CL2937.Contig1_P.vindemmiae;Unigene3899_P.vindemmiae;Unigene4800_P.vindemmiae;Unigene4801_P.vindemmiae;Unigene6401_P.vindemmiae;Unigene8430_P.vindemmiae;Unigene19117_P.vindemmiae;Unigene20744_P.vindemmiae
LSM	14	CL973.Contig1_P.vindemmiae;CL1316.Contig1_P.vindemmiae;CL1316.Contig2_P.vindemmiae;CL2049.Contig1_P.vindemmiae;CL2049.Contig2_P.vindemmiae;Unigene1407_P.vindemmiae;Unigene3149_P.vindemmiae;Unigene4169_P.vindemmiae;Unigene4747_P.vindemmiae;Unigene6047_P.vindemmiae;Unigene10943_P.vindemmiae;Unigene12594_P.vindemmiae;Unigene12678_P.vindemmiae;Unigene18993_P.vindemmiae
Laminin_EGF	14	Unigene2373_P.vindemmiae;Unigene2373_P.vindemmiae;Unigene5192_P.vindemmiae;Unigene6034_P.vindemmiae;Unigene6034_P.vindemmiae;Unigene6034_P.vindemmiae;Unigene10088_P.vindemmiae;Unigene10088_P.vindemmiae;Unigene10456_P.vindemmiae;Unigene10457_P.vindemmiae;Unigene10457_P.vindemmiae;Unigene16771_P.vindemmiae;Unigene16824_P.vindemmiae;Unigene25319_P.vindemmiae
Ion_trans_2	14	CL1851.Contig1_P.vindemmiae;CL1851.Contig2_P.vindemmiae;CL1851.Contig3_P.vindemmiae;CL1851.Contig4_P.vindemmiae;CL1851.Contig5_P.vindemmiae;CL1851.Contig6_P.vindemmiae;CL1851.Contig7_P.vindemmiae;CL1851.Contig8_P.vindemmiae;CL2351.Contig1_P.vindemmiae;CL2351.Contig1_P.vindemmiae;CL2351.Contig2_P.vindemmiae;CL2351.Contig2_P.vindemmiae;Unigene15653_P.vindemmiae;Unigene24632_P.vindemmiae
IBR	14	CL1160.Contig1_P.vindemmiae;CL1160.Contig2_P.vindemmiae;CL2949.Contig1_P.vindemmiae;CL2949.Contig2_P.vindemmiae;CL2949.Contig3_P.vindemmiae;Unigene593_P.vindemmiae;Unigene594_P.vindemmiae;Unigene3584_P.vindemmiae;Unigene12263_P.vindemmiae;Unigene12263_P.vindemmiae;Unigene12265_P.vindemmiae;Unigene12265_P.vindemmiae;Unigene12266_P.vindemmiae;Unigene12266_P.vindemmiae
His_Phos_1	14	CL679.Contig1_P.vindemmiae;CL679.Contig2_P.vindemmiae;CL2256.Contig1_P.vindemmiae;CL2256.Contig2_P.vindemmiae;CL3199.Contig1_P.vindemmiae;Unigene1888_P.vindemmiae;Unigene1889_P.vindemmiae;Unigene5458_P.vindemmiae;Unigene6806_P.vindemmiae;Unigene8395_P.vindemmiae;Unigene22410_P.vindemmiae;Unigene22825_P.vindemmiae;Unigene22841_P.vindemmiae;Unigene23754_P.vindemmiae
Guanylate_kin	14	CL493.Contig2_P.vindemmiae;CL493.Contig3_P.vindemmiae;CL615.Contig1_P.vindemmiae;CL615.Contig2_P.vindemmiae;CL615.Contig3_P.vindemmiae;CL615.Contig4_P.vindemmiae;CL615.Contig5_P.vindemmiae;CL615.Contig6_P.vindemmiae;CL615.Contig7_P.vindemmiae;CL615.Contig8_P.vindemmiae;CL1474.Contig2_P.vindemmiae;CL1474.Contig4_P.vindemmiae;CL3256.Contig1_P.vindemmiae;Unigene1763_P.vindemmiae
FYVE	14	CL655.Contig1_P.vindemmiae;CL655.Contig6_P.vindemmiae;CL655.Contig9_P.vindemmiae;CL655.Contig12_P.vindemmiae;CL655.Contig24_P.vindemmiae;CL2585.Contig1_P.vindemmiae;CL2585.Contig2_P.vindemmiae;CL3129.Contig1_P.vindemmiae;CL3129.Contig2_P.vindemmiae;Unigene3740_P.vindemmiae;Unigene8337_P.vindemmiae;Unigene10211_P.vindemmiae;Unigene12389_P.vindemmiae;Unigene13262_P.vindemmiae
DDE_1	14	CL348.Contig1_P.vindemmiae;CL852.Contig1_P.vindemmiae;CL852.Contig2_P.vindemmiae;CL1507.Contig1_P.vindemmiae;Unigene242_P.vindemmiae;Unigene1951_P.vindemmiae;Unigene3680_P.vindemmiae;Unigene3711_P.vindemmiae;Unigene3712_P.vindemmiae;Unigene7874_P.vindemmiae;Unigene10931_P.vindemmiae;Unigene14519_P.vindemmiae;Unigene17164_P.vindemmiae;Unigene26109_P.vindemmiae
C1_1	14	CL474.Contig5_P.vindemmiae;CL474.Contig6_P.vindemmiae;CL474.Contig7_P.vindemmiae;CL474.Contig8_P.vindemmiae;CL474.Contig9_P.vindemmiae;CL474.Contig10_P.vindemmiae;CL2311.Contig1_P.vindemmiae;CL2704.Contig1_P.vindemmiae;CL2704.Contig2_P.vindemmiae;CL2888.Contig1_P.vindemmiae;CL2888.Contig2_P.vindemmiae;Unigene10423_P.vindemmiae;Unigene21261_P.vindemmiae;Unigene23831_P.vindemmiae
Aa_trans	14	CL187.Contig1_P.vindemmiae;CL187.Contig2_P.vindemmiae;CL1359.Contig1_P.vindemmiae;CL1359.Contig2_P.vindemmiae;CL1359.Contig3_P.vindemmiae;CL1359.Contig4_P.vindemmiae;CL1449.Contig2_P.vindemmiae;Unigene103_P.vindemmiae;Unigene3318_P.vindemmiae;Unigene6018_P.vindemmiae;Unigene7449_P.vindemmiae;Unigene10797_P.vindemmiae;Unigene10798_P.vindemmiae;Unigene10799_P.vindemmiae
zf-RING_2	13	CL741.Contig1_P.vindemmiae;CL741.Contig2_P.vindemmiae;CL741.Contig3_P.vindemmiae;CL1195.Contig1_P.vindemmiae;CL1195.Contig2_P.vindemmiae;CL1622.Contig1_P.vindemmiae;CL1622.Contig2_P.vindemmiae;CL2517.Contig1_P.vindemmiae;CL2517.Contig2_P.vindemmiae;Unigene7867_P.vindemmiae;Unigene9217_P.vindemmiae;Unigene10332_P.vindemmiae;Unigene14824_P.vindemmiae
VWC	13	CL782.Contig1_P.vindemmiae;CL782.Contig1_P.vindemmiae;CL782.Contig2_P.vindemmiae;CL782.Contig2_P.vindemmiae;CL782.Contig3_P.vindemmiae;CL782.Contig3_P.vindemmiae;CL782.Contig4_P.vindemmiae;CL782.Contig4_P.vindemmiae;CL782.Contig5_P.vindemmiae;CL782.Contig6_P.vindemmiae;Unigene2320_P.vindemmiae;Unigene9245_P.vindemmiae;Unigene9245_P.vindemmiae
Vitellogenin_N	13	CL986.Contig1_P.vindemmiae;CL1223.Contig1_P.vindemmiae;CL1223.Contig2_P.vindemmiae;Unigene297_P.vindemmiae;Unigene4056_P.vindemmiae;Unigene4587_P.vindemmiae;Unigene4587_P.vindemmiae;Unigene5418_P.vindemmiae;Unigene8228_P.vindemmiae;Unigene8835_P.vindemmiae;Unigene10885_P.vindemmiae;Unigene14581_P.vindemmiae;Unigene21815_P.vindemmiae
Ribosomal_L7Ae	13	CL2115.Contig1_P.vindemmiae;CL2848.Contig1_P.vindemmiae;Unigene977_P.vindemmiae;Unigene2505_P.vindemmiae;Unigene3301_P.vindemmiae;Unigene8691_P.vindemmiae;Unigene12632_P.vindemmiae;Unigene12668_P.vindemmiae;Unigene14454_P.vindemmiae;Unigene16860_P.vindemmiae;Unigene17582_P.vindemmiae;Unigene23315_P.vindemmiae;Unigene24791_P.vindemmiae
PIR	13	CL3036.Contig1_P.vindemmiae;CL3182.Contig1_P.vindemmiae;CL3182.Contig1_P.vindemmiae;CL3182.Contig2_P.vindemmiae;CL3182.Contig2_P.vindemmiae;CL3036.Contig2_P.vindemmiae;CL3036.Contig3_P.vindemmiae;Unigene4929_P.vindemmiae;Unigene4929_P.vindemmiae;Unigene11476_P.vindemmiae;Unigene18126_P.vindemmiae;Unigene22582_P.vindemmiae;Unigene25216_P.vindemmiae
PhyH	13	CL523.Contig1_P.vindemmiae;CL523.Contig2_P.vindemmiae;CL523.Contig3_P.vindemmiae;CL523.Contig4_P.vindemmiae;CL523.Contig5_P.vindemmiae;CL523.Contig6_P.vindemmiae;CL523.Contig7_P.vindemmiae;CL523.Contig8_P.vindemmiae;CL523.Contig9_P.vindemmiae;CL523.Contig10_P.vindemmiae;CL523.Contig11_P.vindemmiae;CL523.Contig12_P.vindemmiae;Unigene10197_P.vindemmiae
BEN	13	CL1182.Contig1_P.vindemmiae;CL1494.Contig1_P.vindemmiae;CL1494.Contig2_P.vindemmiae;Unigene298_P.vindemmiae;Unigene1267_P.vindemmiae;Unigene1272_P.vindemmiae;Unigene8044_P.vindemmiae;Unigene15522_P.vindemmiae;Unigene17945_P.vindemmiae;Unigene20417_P.vindemmiae;CL220.Contig9_P.vindemmiae;CL220.Contig12_P.vindemmiae;CL220.Contig15_P.vindemmiae
BAR	13	CL333.Contig1_P.vindemmiae;CL333.Contig2_P.vindemmiae;CL333.Contig3_P.vindemmiae;CL333.Contig4_P.vindemmiae;CL333.Contig5_P.vindemmiae;CL333.Contig6_P.vindemmiae;CL333.Contig7_P.vindemmiae;CL333.Contig8_P.vindemmiae;CL2498.Contig1_P.vindemmiae;CL2498.Contig2_P.vindemmiae;Unigene3147_P.vindemmiae;Unigene23168_P.vindemmiae;Unigene20870_P.vindemmiae
Adaptin_N	13	CL664.Contig1_P.vindemmiae;CL664.Contig2_P.vindemmiae;CL664.Contig3_P.vindemmiae;CL664.Contig4_P.vindemmiae;CL2244.Contig1_P.vindemmiae;CL2244.Contig2_P.vindemmiae;CL2244.Contig3_P.vindemmiae;CL2244.Contig4_P.vindemmiae;CL2760.Contig1_P.vindemmiae;CL2760.Contig2_P.vindemmiae;Unigene9463_P.vindemmiae;Unigene10609_P.vindemmiae;Unigene12817_P.vindemmiae
Actin	13	CL3164.Contig1_P.vindemmiae;CL3164.Contig2_P.vindemmiae;Unigene1846_P.vindemmiae;Unigene3378_P.vindemmiae;Unigene7635_P.vindemmiae;Unigene11557_P.vindemmiae;Unigene12945_P.vindemmiae;Unigene17505_P.vindemmiae;Unigene17535_P.vindemmiae;Unigene21929_P.vindemmiae;Unigene22571_P.vindemmiae;Unigene23626_P.vindemmiae;Unigene23837_P.vindemmiae
zf-C3HC4_2	12	CL1087.Contig1_P.vindemmiae;CL1087.Contig3_P.vindemmiae;CL1380.Contig2_P.vindemmiae;CL1987.Contig1_P.vindemmiae;CL1987.Contig2_P.vindemmiae;CL1987.Contig3_P.vindemmiae;CL1987.Contig4_P.vindemmiae;CL2530.Contig1_P.vindemmiae;Unigene4925_P.vindemmiae;Unigene5841_P.vindemmiae;Unigene8191_P.vindemmiae;Unigene23722_P.vindemmiae
UDPGT	12	CL703.Contig1_P.vindemmiae;CL703.Contig2_P.vindemmiae;CL703.Contig3_P.vindemmiae;Unigene1121_P.vindemmiae;Unigene3928_P.vindemmiae;Unigene8508_P.vindemmiae;Unigene8509_P.vindemmiae;Unigene10077_P.vindemmiae;Unigene13896_P.vindemmiae;Unigene16155_P.vindemmiae;Unigene19783_P.vindemmiae;Unigene25022_P.vindemmiae
RVT_2	12	Unigene2550_P.vindemmiae;Unigene3634_P.vindemmiae;Unigene3635_P.vindemmiae;Unigene4054_P.vindemmiae;Unigene5314_P.vindemmiae;Unigene16633_P.vindemmiae;Unigene18935_P.vindemmiae;Unigene19067_P.vindemmiae;Unigene21169_P.vindemmiae;Unigene21278_P.vindemmiae;Unigene25431_P.vindemmiae;Unigene25901_P.vindemmiae
Ribosomal_60s	12	CL3257.Contig1_P.vindemmiae;Unigene378_P.vindemmiae;Unigene3742_P.vindemmiae;Unigene3743_P.vindemmiae;Unigene8638_P.vindemmiae;Unigene8639_P.vindemmiae;Unigene10673_P.vindemmiae;Unigene13390_P.vindemmiae;Unigene15706_P.vindemmiae;Unigene17433_P.vindemmiae;Unigene19837_P.vindemmiae;Unigene20366_P.vindemmiae
Rad1	12	CL455.Contig1_P.vindemmiae;CL455.Contig2_P.vindemmiae;CL455.Contig3_P.vindemmiae;CL455.Contig5_P.vindemmiae;CL455.Contig6_P.vindemmiae;CL455.Contig7_P.vindemmiae;CL455.Contig8_P.vindemmiae;CL455.Contig9_P.vindemmiae;CL455.Contig10_P.vindemmiae;CL455.Contig11_P.vindemmiae;CL455.Contig12_P.vindemmiae;CL455.Contig13_P.vindemmiae
Pkinase_C	12	CL612.Contig1_P.vindemmiae;CL612.Contig3_P.vindemmiae;CL612.Contig4_P.vindemmiae;CL612.Contig5_P.vindemmiae;CL612.Contig6_P.vindemmiae;CL612.Contig7_P.vindemmiae;CL3044.Contig1_P.vindemmiae;CL3044.Contig2_P.vindemmiae;Unigene8002_P.vindemmiae;Unigene10147_P.vindemmiae;Unigene10422_P.vindemmiae;Unigene12358_P.vindemmiae
PCI	12	CL95.Contig1_P.vindemmiae;CL95.Contig2_P.vindemmiae;CL95.Contig3_P.vindemmiae;CL95.Contig4_P.vindemmiae;CL1340.Contig1_P.vindemmiae;Unigene3282_P.vindemmiae;Unigene6582_P.vindemmiae;Unigene9213_P.vindemmiae;Unigene12606_P.vindemmiae;Unigene21191_P.vindemmiae;Unigene24252_P.vindemmiae;Unigene24324_P.vindemmiae
MIP	12	CL638.Contig1_P.vindemmiae;CL638.Contig2_P.vindemmiae;CL638.Contig3_P.vindemmiae;CL638.Contig4_P.vindemmiae;CL638.Contig5_P.vindemmiae;CL638.Contig6_P.vindemmiae;CL638.Contig7_P.vindemmiae;CL638.Contig8_P.vindemmiae;Unigene1704_P.vindemmiae;Unigene7972_P.vindemmiae;Unigene12741_P.vindemmiae;Unigene21740_P.vindemmiae
Ion_trans	12	CL713.Contig1_P.vindemmiae;CL713.Contig2_P.vindemmiae;CL713.Contig3_P.vindemmiae;CL759.Contig1_P.vindemmiae;CL759.Contig2_P.vindemmiae;CL759.Contig3_P.vindemmiae;CL759.Contig4_P.vindemmiae;CL759.Contig5_P.vindemmiae;CL759.Contig6_P.vindemmiae;Unigene17310_P.vindemmiae;Unigene22857_P.vindemmiae;Unigene23823_P.vindemmiae
HTH_psq	12	Unigene242_P.vindemmiae;Unigene1951_P.vindemmiae;Unigene3680_P.vindemmiae;Unigene4945_P.vindemmiae;Unigene4945_P.vindemmiae;Unigene4945_P.vindemmiae;Unigene7874_P.vindemmiae;Unigene9803_P.vindemmiae;Unigene9803_P.vindemmiae;Unigene13104_P.vindemmiae;Unigene13316_P.vindemmiae;Unigene20132_P.vindemmiae
Guanylate_cyc	12	CL1443.Contig1_P.vindemmiae;CL1443.Contig2_P.vindemmiae;CL1443.Contig3_P.vindemmiae;Unigene2196_P.vindemmiae;Unigene2712_P.vindemmiae;Unigene7015_P.vindemmiae;Unigene7088_P.vindemmiae;Unigene14665_P.vindemmiae;Unigene15331_P.vindemmiae;Unigene16138_P.vindemmiae;Unigene19353_P.vindemmiae;Unigene20472_P.vindemmiae
GTP_EFTU	12	CL2032.Contig1_P.vindemmiae;CL2032.Contig2_P.vindemmiae;CL2138.Contig1_P.vindemmiae;CL3228.Contig1_P.vindemmiae;Unigene5142_P.vindemmiae;Unigene7173_P.vindemmiae;Unigene7514_P.vindemmiae;Unigene9219_P.vindemmiae;Unigene11177_P.vindemmiae;Unigene20411_P.vindemmiae;Unigene22661_P.vindemmiae;Unigene25672_P.vindemmiae
G-patch	12	CL383.Contig1_P.vindemmiae;CL383.Contig3_P.vindemmiae;CL524.Contig2_P.vindemmiae;CL524.Contig3_P.vindemmiae;CL524.Contig4_P.vindemmiae;CL524.Contig7_P.vindemmiae;CL524.Contig8_P.vindemmiae;CL524.Contig10_P.vindemmiae;CL524.Contig11_P.vindemmiae;CL524.Contig15_P.vindemmiae;CL2045.Contig2_P.vindemmiae;Unigene3046_P.vindemmiae
Exo_endo_phos	12	CL975.Contig1_P.vindemmiae;CL975.Contig2_P.vindemmiae;CL975.Contig3_P.vindemmiae;CL975.Contig4_P.vindemmiae;CL975.Contig5_P.vindemmiae;CL3238.Contig1_P.vindemmiae;Unigene1437_P.vindemmiae;Unigene1761_P.vindemmiae;Unigene6998_P.vindemmiae;Unigene8826_P.vindemmiae;Unigene11856_P.vindemmiae;Unigene23296_P.vindemmiae
Daxx	12	CL361.Contig1_P.vindemmiae;CL361.Contig12_P.vindemmiae;CL361.Contig15_P.vindemmiae;CL361.Contig16_P.vindemmiae;CL361.Contig17_P.vindemmiae;CL361.Contig18_P.vindemmiae;CL361.Contig19_P.vindemmiae;CL361.Contig20_P.vindemmiae;CL361.Contig23_P.vindemmiae;CL361.Contig33_P.vindemmiae;CL361.Contig34_P.vindemmiae;CL361.Contig36_P.vindemmiae
CUB	12	CL2283.Contig1_P.vindemmiae;CL2283.Contig2_P.vindemmiae;CL2510.Contig1_P.vindemmiae;CL2510.Contig2_P.vindemmiae;CL2510.Contig4_P.vindemmiae;CL2957.Contig1_P.vindemmiae;CL2957.Contig2_P.vindemmiae;Unigene840_P.vindemmiae;Unigene1718_P.vindemmiae;Unigene14086_P.vindemmiae;Unigene14364_P.vindemmiae;Unigene17671_P.vindemmiae
CLASP_N	12	CL685.Contig1_P.vindemmiae;CL685.Contig2_P.vindemmiae;CL685.Contig3_P.vindemmiae;CL685.Contig4_P.vindemmiae;CL685.Contig5_P.vindemmiae;CL685.Contig6_P.vindemmiae;CL685.Contig7_P.vindemmiae;CL685.Contig8_P.vindemmiae;CL685.Contig9_P.vindemmiae;CL685.Contig10_P.vindemmiae;CL685.Contig11_P.vindemmiae;CL685.Contig12_P.vindemmiae
CD36	12	CL2489.Contig1_P.vindemmiae;CL2489.Contig2_P.vindemmiae;CL2860.Contig1_P.vindemmiae;CL2860.Contig2_P.vindemmiae;Unigene77_P.vindemmiae;Unigene1695_P.vindemmiae;Unigene1696_P.vindemmiae;Unigene8717_P.vindemmiae;Unigene10981_P.vindemmiae;Unigene13258_P.vindemmiae;Unigene18124_P.vindemmiae;Unigene22060_P.vindemmiae
Amidase_2	12	CL198.Contig1_P.vindemmiae;CL198.Contig2_P.vindemmiae;CL198.Contig3_P.vindemmiae;CL866.Contig1_P.vindemmiae;CL866.Contig2_P.vindemmiae;CL866.Contig3_P.vindemmiae;CL866.Contig4_P.vindemmiae;CL1599.Contig1_P.vindemmiae;Unigene5576_P.vindemmiae;Unigene12661_P.vindemmiae;Unigene13442_P.vindemmiae;Unigene16979_P.vindemmiae
zf-C3HC4_3	11	CL912.Contig1_P.vindemmiae;CL912.Contig2_P.vindemmiae;CL912.Contig3_P.vindemmiae;CL912.Contig4_P.vindemmiae;CL1706.Contig1_P.vindemmiae;CL1706.Contig2_P.vindemmiae;CL1706.Contig3_P.vindemmiae;CL1706.Contig4_P.vindemmiae;CL2095.Contig1_P.vindemmiae;CL2095.Contig2_P.vindemmiae;Unigene3143_P.vindemmiae
zf-AD	11	CL315.Contig1_P.vindemmiae;CL315.Contig2_P.vindemmiae;CL763.Contig1_P.vindemmiae;CL763.Contig2_P.vindemmiae;CL763.Contig3_P.vindemmiae;CL1250.Contig1_P.vindemmiae;CL1250.Contig2_P.vindemmiae;CL1250.Contig3_P.vindemmiae;CL1250.Contig4_P.vindemmiae;CL1813.Contig2_P.vindemmiae;Unigene8975_P.vindemmiae
Sterile	11	CL683.Contig1_P.vindemmiae;CL683.Contig2_P.vindemmiae;CL1032.Contig1_P.vindemmiae;CL1032.Contig2_P.vindemmiae;CL1840.Contig1_P.vindemmiae;CL1840.Contig2_P.vindemmiae;CL2764.Contig2_P.vindemmiae;Unigene5843_P.vindemmiae;Unigene5844_P.vindemmiae;Unigene10812_P.vindemmiae;Unigene16132_P.vindemmiae
RNase_H	11	CL557.Contig2_P.vindemmiae;CL557.Contig4_P.vindemmiae;CL557.Contig6_P.vindemmiae;CL3234.Contig1_P.vindemmiae;Unigene5079_P.vindemmiae;Unigene9604_P.vindemmiae;Unigene11856_P.vindemmiae;Unigene15513_P.vindemmiae;Unigene17361_P.vindemmiae;Unigene1074_P.vindemmiae;Unigene21980_P.vindemmiae
RHD	11	CL1021.Contig1_P.vindemmiae;CL1021.Contig2_P.vindemmiae;CL1021.Contig3_P.vindemmiae;CL1021.Contig4_P.vindemmiae;CL1031.Contig1_P.vindemmiae;CL1031.Contig2_P.vindemmiae;CL1665.Contig1_P.vindemmiae;CL1665.Contig2_P.vindemmiae;CL1665.Contig3_P.vindemmiae;CL1665.Contig4_P.vindemmiae;Unigene10783_P.vindemmiae
Pyridoxal_deC	11	CL2752.Contig1_P.vindemmiae;CL2752.Contig2_P.vindemmiae;Unigene1941_P.vindemmiae;Unigene2287_P.vindemmiae;Unigene4698_P.vindemmiae;Unigene6926_P.vindemmiae;Unigene12193_P.vindemmiae;Unigene16799_P.vindemmiae;Unigene18010_P.vindemmiae;Unigene22330_P.vindemmiae;Unigene25369_P.vindemmiae
PGK	11	CL1912.Contig1_P.vindemmiae;CL1912.Contig2_P.vindemmiae;CL1912.Contig3_P.vindemmiae;CL1912.Contig4_P.vindemmiae;CL2194.Contig1_P.vindemmiae;CL2679.Contig1_P.vindemmiae;CL2679.Contig2_P.vindemmiae;Unigene4036_P.vindemmiae;Unigene6828_P.vindemmiae;Unigene6829_P.vindemmiae;Unigene20168_P.vindemmiae
Peptidase_A17	11	CL2001.Contig1_P.vindemmiae;Unigene14829_P.vindemmiae;Unigene16303_P.vindemmiae;Unigene19738_P.vindemmiae;Unigene20410_P.vindemmiae;Unigene21215_P.vindemmiae;Unigene21573_P.vindemmiae;Unigene21691_P.vindemmiae;Unigene22883_P.vindemmiae;Unigene23067_P.vindemmiae;Unigene25533_P.vindemmiae
Patched	11	CL364.Contig1_P.vindemmiae;CL364.Contig2_P.vindemmiae;CL364.Contig3_P.vindemmiae;CL364.Contig4_P.vindemmiae;CL364.Contig5_P.vindemmiae;CL364.Contig6_P.vindemmiae;CL1788.Contig1_P.vindemmiae;CL1788.Contig2_P.vindemmiae;CL1788.Contig3_P.vindemmiae;CL1788.Contig4_P.vindemmiae;Unigene9392_P.vindemmiae
MA3	11	CL817.Contig1_P.vindemmiae;CL817.Contig2_P.vindemmiae;CL1306.Contig1_P.vindemmiae;CL1306.Contig2_P.vindemmiae;CL1306.Contig3_P.vindemmiae;CL1374.Contig1_P.vindemmiae;CL1374.Contig2_P.vindemmiae;CL1374.Contig3_P.vindemmiae;CL1374.Contig4_P.vindemmiae;Unigene53_P.vindemmiae;Unigene3029_P.vindemmiae
Ldl_recept_a	11	CL3157.Contig1_P.vindemmiae;CL3157.Contig1_P.vindemmiae;CL3157.Contig2_P.vindemmiae;CL3157.Contig2_P.vindemmiae;Unigene939_P.vindemmiae;Unigene939_P.vindemmiae;Unigene7470_P.vindemmiae;Unigene7833_P.vindemmiae;Unigene8519_P.vindemmiae;Unigene10128_P.vindemmiae;Unigene18002_P.vindemmiae
KOW	11	CL1711.Contig1_P.vindemmiae;CL3055.Contig1_P.vindemmiae;Unigene3663_P.vindemmiae;Unigene4403_P.vindemmiae;Unigene5242_P.vindemmiae;Unigene13242_P.vindemmiae;Unigene15312_P.vindemmiae;Unigene15815_P.vindemmiae;Unigene15938_P.vindemmiae;Unigene17294_P.vindemmiae;Unigene24666_P.vindemmiae
Iso_dh	11	CL9.Contig1_P.vindemmiae;Unigene665_P.vindemmiae;Unigene1976_P.vindemmiae;Unigene5967_P.vindemmiae;Unigene12782_P.vindemmiae;Unigene18419_P.vindemmiae;Unigene19528_P.vindemmiae;Unigene20468_P.vindemmiae;Unigene21806_P.vindemmiae;Unigene22961_P.vindemmiae;Unigene25819_P.vindemmiae
HMG_box	11	CL1020.Contig1_P.vindemmiae;Unigene4453_P.vindemmiae;Unigene8686_P.vindemmiae;Unigene8686_P.vindemmiae;Unigene9311_P.vindemmiae;Unigene9311_P.vindemmiae;Unigene9879_P.vindemmiae;Unigene11362_P.vindemmiae;Unigene13328_P.vindemmiae;Unigene15186_P.vindemmiae;Unigene20403_P.vindemmiae
HLH	11	CL2139.Contig1_P.vindemmiae;CL2139.Contig2_P.vindemmiae;CL2450.Contig2_P.vindemmiae;CL2551.Contig1_P.vindemmiae;CL2551.Contig2_P.vindemmiae;Unigene2851_P.vindemmiae;Unigene4338_P.vindemmiae;Unigene5306_P.vindemmiae;Unigene6811_P.vindemmiae;Unigene20969_P.vindemmiae;Unigene24000_P.vindemmiae
FERM_M	11	CL739.Contig1_P.vindemmiae;CL739.Contig2_P.vindemmiae;CL739.Contig3_P.vindemmiae;CL739.Contig4_P.vindemmiae;Unigene6571_P.vindemmiae;Unigene8544_P.vindemmiae;Unigene10619_P.vindemmiae;Unigene12000_P.vindemmiae;Unigene12192_P.vindemmiae;Unigene13452_P.vindemmiae;Unigene15863_P.vindemmiae
FA_desaturase	11	CL1697.Contig2_P.vindemmiae;CL2083.Contig1_P.vindemmiae;Unigene472_P.vindemmiae;Unigene2999_P.vindemmiae;Unigene3865_P.vindemmiae;Unigene5274_P.vindemmiae;Unigene6471_P.vindemmiae;Unigene10488_P.vindemmiae;Unigene10536_P.vindemmiae;Unigene11714_P.vindemmiae;Unigene23420_P.vindemmiae
DZF	11	CL29.Contig1_P.vindemmiae;CL29.Contig2_P.vindemmiae;CL29.Contig3_P.vindemmiae;CL552.Contig1_P.vindemmiae;CL552.Contig2_P.vindemmiae;CL552.Contig3_P.vindemmiae;CL552.Contig4_P.vindemmiae;CL552.Contig5_P.vindemmiae;CL552.Contig6_P.vindemmiae;CL552.Contig7_P.vindemmiae;CL552.Contig8_P.vindemmiae
Death	11	CL102.Contig3_P.vindemmiae;CL102.Contig7_P.vindemmiae;CL102.Contig8_P.vindemmiae;CL102.Contig9_P.vindemmiae;CL102.Contig10_P.vindemmiae;CL102.Contig12_P.vindemmiae;CL978.Contig1_P.vindemmiae;CL978.Contig2_P.vindemmiae;CL978.Contig3_P.vindemmiae;CL1264.Contig1_P.vindemmiae;CL1264.Contig2_P.vindemmiae
DAO	11	CL590.Contig1_P.vindemmiae;CL590.Contig2_P.vindemmiae;CL943.Contig1_P.vindemmiae;CL943.Contig2_P.vindemmiae;CL1143.Contig1_P.vindemmiae;CL1143.Contig2_P.vindemmiae;Unigene1599_P.vindemmiae;Unigene4859_P.vindemmiae;Unigene8886_P.vindemmiae;Unigene14159_P.vindemmiae;Unigene21074_P.vindemmiae
Cpn60_TCP1	11	Unigene1988_P.vindemmiae;Unigene9078_P.vindemmiae;Unigene11408_P.vindemmiae;Unigene18940_P.vindemmiae;Unigene19164_P.vindemmiae;Unigene20353_P.vindemmiae;Unigene20496_P.vindemmiae;Unigene23473_P.vindemmiae;Unigene23929_P.vindemmiae;Unigene26084_P.vindemmiae;Unigene26104_P.vindemmiae
Alpha_adaptinC2	11	CL616.Contig1_P.vindemmiae;CL1836.Contig1_P.vindemmiae;CL1836.Contig2_P.vindemmiae;CL2244.Contig1_P.vindemmiae;CL2244.Contig2_P.vindemmiae;CL2244.Contig3_P.vindemmiae;CL2244.Contig4_P.vindemmiae;CL3095.Contig1_P.vindemmiae;CL3095.Contig2_P.vindemmiae;Unigene10609_P.vindemmiae;Unigene25714_P.vindemmiae
ADK	11	CL137.Contig1_P.vindemmiae;CL137.Contig2_P.vindemmiae;CL2916.Contig1_P.vindemmiae;CL2916.Contig2_P.vindemmiae;Unigene3955_P.vindemmiae;Unigene8199_P.vindemmiae;Unigene11478_P.vindemmiae;Unigene11479_P.vindemmiae;Unigene22556_P.vindemmiae;Unigene22713_P.vindemmiae;Unigene25213_P.vindemmiae
Abhydro_lipase	11	CL251.Contig1_P.vindemmiae;CL251.Contig3_P.vindemmiae;CL251.Contig5_P.vindemmiae;CL251.Contig6_P.vindemmiae;CL1309.Contig2_P.vindemmiae;CL1397.Contig1_P.vindemmiae;CL1397.Contig2_P.vindemmiae;Unigene357_P.vindemmiae;Unigene13090_P.vindemmiae;Unigene14009_P.vindemmiae;Unigene17031_P.vindemmiae
Abhydrolase_6	11	CL242.Contig2_P.vindemmiae;CL242.Contig4_P.vindemmiae;CL816.Contig1_P.vindemmiae;CL816.Contig2_P.vindemmiae;Unigene440_P.vindemmiae;Unigene4868_P.vindemmiae;Unigene5516_P.vindemmiae;Unigene7583_P.vindemmiae;Unigene7784_P.vindemmiae;Unigene8300_P.vindemmiae;Unigene11296_P.vindemmiae
zf-HC5HC2H	10	CL75.Contig1_P.vindemmiae;CL75.Contig2_P.vindemmiae;CL75.Contig3_P.vindemmiae;CL75.Contig4_P.vindemmiae;CL1156.Contig1_P.vindemmiae;CL1156.Contig2_P.vindemmiae;CL1156.Contig3_P.vindemmiae;CL1156.Contig4_P.vindemmiae;CL1156.Contig5_P.vindemmiae;CL1156.Contig6_P.vindemmiae
zf-DHHC	10	CL2455.Contig1_P.vindemmiae;CL2455.Contig2_P.vindemmiae;CL2657.Contig1_P.vindemmiae;CL2657.Contig3_P.vindemmiae;CL2845.Contig1_P.vindemmiae;CL2845.Contig2_P.vindemmiae;Unigene3119_P.vindemmiae;Unigene6522_P.vindemmiae;Unigene7003_P.vindemmiae;Unigene9583_P.vindemmiae
zf-C2H2_6	10	CL2744.Contig1_P.vindemmiae;CL2744.Contig2_P.vindemmiae;Unigene1144_P.vindemmiae;Unigene2309_P.vindemmiae;Unigene5970_P.vindemmiae;Unigene7072_P.vindemmiae;Unigene7822_P.vindemmiae;Unigene11956_P.vindemmiae;Unigene16973_P.vindemmiae;Unigene22454_P.vindemmiae
TLD	10	CL654.Contig1_P.vindemmiae;CL654.Contig2_P.vindemmiae;CL654.Contig3_P.vindemmiae;CL654.Contig4_P.vindemmiae;CL654.Contig5_P.vindemmiae;CL654.Contig6_P.vindemmiae;CL654.Contig7_P.vindemmiae;CL2276.Contig1_P.vindemmiae;CL2685.Contig1_P.vindemmiae;CL2685.Contig2_P.vindemmiae
Telomere_Sde2_2	10	CL48.Contig2_P.vindemmiae;CL48.Contig5_P.vindemmiae;CL48.Contig6_P.vindemmiae;CL48.Contig9_P.vindemmiae;CL48.Contig10_P.vindemmiae;CL48.Contig16_P.vindemmiae;CL48.Contig18_P.vindemmiae;CL48.Contig21_P.vindemmiae;Unigene11999_P.vindemmiae;Unigene12001_P.vindemmiae
Sterol-sensing	10	CL364.Contig1_P.vindemmiae;CL364.Contig2_P.vindemmiae;CL364.Contig3_P.vindemmiae;CL364.Contig4_P.vindemmiae;CL364.Contig5_P.vindemmiae;CL364.Contig6_P.vindemmiae;CL1788.Contig1_P.vindemmiae;CL1788.Contig2_P.vindemmiae;CL1788.Contig3_P.vindemmiae;CL1788.Contig4_P.vindemmiae
SPRY	10	CL713.Contig1_P.vindemmiae;CL713.Contig2_P.vindemmiae;CL1071.Contig2_P.vindemmiae;CL1071.Contig4_P.vindemmiae;CL1188.Contig2_P.vindemmiae;CL2847.Contig1_P.vindemmiae;CL2847.Contig2_P.vindemmiae;Unigene11114_P.vindemmiae;Unigene12179_P.vindemmiae;Unigene12861_P.vindemmiae
Ribosomal_S9	10	CL1661.Contig3_P.vindemmiae;CL1661.Contig4_P.vindemmiae;CL1661.Contig5_P.vindemmiae;CL1661.Contig6_P.vindemmiae;Unigene1111_P.vindemmiae;Unigene7359_P.vindemmiae;Unigene12506_P.vindemmiae;Unigene16954_P.vindemmiae;Unigene20624_P.vindemmiae;Unigene25771_P.vindemmiae
Peptidase_S10	10	CL1825.Contig1_P.vindemmiae;CL1825.Contig2_P.vindemmiae;Unigene1070_P.vindemmiae;Unigene5545_P.vindemmiae;Unigene5546_P.vindemmiae;Unigene9190_P.vindemmiae;Unigene12343_P.vindemmiae;Unigene12586_P.vindemmiae;Unigene21783_P.vindemmiae;Unigene22009_P.vindemmiae
PDEase_I	10	CL658.Contig1_P.vindemmiae;CL658.Contig2_P.vindemmiae;CL658.Contig3_P.vindemmiae;CL658.Contig4_P.vindemmiae;CL658.Contig5_P.vindemmiae;CL658.Contig6_P.vindemmiae;CL658.Contig7_P.vindemmiae;CL658.Contig8_P.vindemmiae;CL658.Contig9_P.vindemmiae;Unigene10698_P.vindemmiae
NAD_binding_4	10	CL1032.Contig1_P.vindemmiae;CL1032.Contig2_P.vindemmiae;CL1840.Contig1_P.vindemmiae;CL1840.Contig2_P.vindemmiae;CL2764.Contig1_P.vindemmiae;Unigene5843_P.vindemmiae;Unigene5844_P.vindemmiae;Unigene6302_P.vindemmiae;Unigene22195_P.vindemmiae;Unigene25204_P.vindemmiae
MIF4G	10	CL1306.Contig1_P.vindemmiae;CL1306.Contig2_P.vindemmiae;CL1306.Contig3_P.vindemmiae;CL1374.Contig1_P.vindemmiae;CL1374.Contig2_P.vindemmiae;CL1374.Contig3_P.vindemmiae;CL1374.Contig4_P.vindemmiae;Unigene53_P.vindemmiae;Unigene3029_P.vindemmiae;Unigene5709_P.vindemmiae
Metallophos	10	CL134.Contig1_P.vindemmiae;CL882.Contig1_P.vindemmiae;CL1391.Contig1_P.vindemmiae;CL1391.Contig2_P.vindemmiae;CL1487.Contig1_P.vindemmiae;Unigene5037_P.vindemmiae;Unigene10974_P.vindemmiae;Unigene13415_P.vindemmiae;Unigene24249_P.vindemmiae;Unigene26015_P.vindemmiae
MADF_DNA_bdg	10	CL446.Contig1_P.vindemmiae;CL446.Contig2_P.vindemmiae;CL446.Contig3_P.vindemmiae;CL446.Contig4_P.vindemmiae;Unigene67_P.vindemmiae;Unigene6262_P.vindemmiae;Unigene11436_P.vindemmiae;Unigene15630_P.vindemmiae;Unigene18227_P.vindemmiae;Unigene17759_P.vindemmiae
Fringe	10	CL329.Contig1_P.vindemmiae;CL329.Contig2_P.vindemmiae;CL329.Contig3_P.vindemmiae;CL329.Contig4_P.vindemmiae;CL329.Contig5_P.vindemmiae;CL329.Contig6_P.vindemmiae;CL329.Contig7_P.vindemmiae;CL329.Contig8_P.vindemmiae;CL561.Contig1_P.vindemmiae;CL561.Contig2_P.vindemmiae
F_bP_aldolase	10	CL281.Contig1_P.vindemmiae;CL281.Contig2_P.vindemmiae;CL281.Contig3_P.vindemmiae;Unigene4798_P.vindemmiae;Unigene8125_P.vindemmiae;Unigene10193_P.vindemmiae;Unigene10194_P.vindemmiae;Unigene19749_P.vindemmiae;Unigene20066_P.vindemmiae;Unigene23547_P.vindemmiae
Epimerase	10	CL1135.Contig1_P.vindemmiae;CL1135.Contig2_P.vindemmiae;CL2371.Contig1_P.vindemmiae;CL2371.Contig2_P.vindemmiae;Unigene6448_P.vindemmiae;Unigene7196_P.vindemmiae;Unigene7197_P.vindemmiae;Unigene9384_P.vindemmiae;Unigene10713_P.vindemmiae;Unigene11003_P.vindemmiae
E1-E2_ATPase	10	CL1076.Contig1_P.vindemmiae;CL1076.Contig2_P.vindemmiae;CL2132.Contig1_P.vindemmiae;Unigene10578_P.vindemmiae;Unigene12232_P.vindemmiae;Unigene13868_P.vindemmiae;Unigene14222_P.vindemmiae;Unigene21147_P.vindemmiae;Unigene24719_P.vindemmiae;Unigene25248_P.vindemmiae
CRAL_TRIO	10	CL1425.Contig1_P.vindemmiae;CL1425.Contig2_P.vindemmiae;CL1969.Contig1_P.vindemmiae;Unigene1589_P.vindemmiae;Unigene6720_P.vindemmiae;Unigene9450_P.vindemmiae;Unigene10179_P.vindemmiae;Unigene12520_P.vindemmiae;Unigene13206_P.vindemmiae;Unigene23230_P.vindemmiae
ATP-synt_ab	10	CL731.Contig3_P.vindemmiae;CL2619.Contig3_P.vindemmiae;Unigene2444_P.vindemmiae;Unigene4996_P.vindemmiae;Unigene8221_P.vindemmiae;Unigene12128_P.vindemmiae;Unigene16129_P.vindemmiae;Unigene20768_P.vindemmiae;Unigene21680_P.vindemmiae;Unigene22874_P.vindemmiae
Arf	10	CL1102.Contig1_P.vindemmiae;CL1102.Contig2_P.vindemmiae;CL2806.Contig1_P.vindemmiae;CL2806.Contig2_P.vindemmiae;Unigene2843_P.vindemmiae;Unigene3853_P.vindemmiae;Unigene8585_P.vindemmiae;Unigene8930_P.vindemmiae;Unigene22641_P.vindemmiae;Unigene23252_P.vindemmiae
Aminotran_3	10	CL80.Contig16_P.vindemmiae;CL80.Contig17_P.vindemmiae;CL80.Contig18_P.vindemmiae;CL80.Contig19_P.vindemmiae;CL80.Contig20_P.vindemmiae;Unigene1755_P.vindemmiae;Unigene6874_P.vindemmiae;Unigene6875_P.vindemmiae;Unigene19723_P.vindemmiae;Unigene20815_P.vindemmiae
Alpha-amylase	10	CL2187.Contig2_P.vindemmiae;CL3020.Contig1_P.vindemmiae;Unigene3015_P.vindemmiae;Unigene7027_P.vindemmiae;Unigene9671_P.vindemmiae;Unigene9672_P.vindemmiae;Unigene12539_P.vindemmiae;Unigene16558_P.vindemmiae;Unigene18558_P.vindemmiae;Unigene21432_P.vindemmiae
adh_short_C2	10	CL2611.Contig1_P.vindemmiae;CL2611.Contig2_P.vindemmiae;Unigene4074_P.vindemmiae;Unigene8185_P.vindemmiae;Unigene9349_P.vindemmiae;Unigene10454_P.vindemmiae;Unigene16039_P.vindemmiae;Unigene20295_P.vindemmiae;Unigene22339_P.vindemmiae;Unigene22910_P.vindemmiae
zf-Tim10_DDP	9	CL2612.Contig1_P.vindemmiae;CL2612.Contig2_P.vindemmiae;Unigene1676_P.vindemmiae;Unigene6415_P.vindemmiae;Unigene6515_P.vindemmiae;Unigene6516_P.vindemmiae;Unigene12651_P.vindemmiae;Unigene12674_P.vindemmiae;Unigene20104_P.vindemmiae
W2	9	CL1306.Contig1_P.vindemmiae;CL1306.Contig2_P.vindemmiae;CL1306.Contig3_P.vindemmiae;CL1374.Contig1_P.vindemmiae;CL1374.Contig2_P.vindemmiae;CL1374.Contig3_P.vindemmiae;CL1374.Contig4_P.vindemmiae;CL1501.Contig1_P.vindemmiae;CL1501.Contig2_P.vindemmiae
Transferrin	9	CL2958.Contig1_P.vindemmiae;CL2958.Contig1_P.vindemmiae;CL2958.Contig2_P.vindemmiae;CL2958.Contig2_P.vindemmiae;Unigene8504_P.vindemmiae;Unigene8505_P.vindemmiae;Unigene10105_P.vindemmiae;Unigene10105_P.vindemmiae;Unigene10107_P.vindemmiae
SNF	9	CL1532.Contig1_P.vindemmiae;CL1532.Contig2_P.vindemmiae;CL2467.Contig2_P.vindemmiae;Unigene783_P.vindemmiae;Unigene6873_P.vindemmiae;Unigene14407_P.vindemmiae;Unigene19999_P.vindemmiae;Unigene23161_P.vindemmiae;Unigene26121_P.vindemmiae
SNF2_N	9	CL740.Contig1_P.vindemmiae;CL740.Contig2_P.vindemmiae;CL1928.Contig1_P.vindemmiae;Unigene65_P.vindemmiae;Unigene65_P.vindemmiae;Unigene3558_P.vindemmiae;Unigene8008_P.vindemmiae;Unigene8481_P.vindemmiae;Unigene13059_P.vindemmiae
SHMT	9	Unigene1609_P.vindemmiae;Unigene1952_P.vindemmiae;Unigene1953_P.vindemmiae;Unigene2509_P.vindemmiae;Unigene18978_P.vindemmiae;Unigene20623_P.vindemmiae;Unigene21629_P.vindemmiae;Unigene21653_P.vindemmiae;Unigene25721_P.vindemmiae
SAM_1	9	CL8.Contig1_P.vindemmiae;CL8.Contig2_P.vindemmiae;CL1515.Contig1_P.vindemmiae;CL1515.Contig2_P.vindemmiae;Unigene3638_P.vindemmiae;Unigene3724_P.vindemmiae;Unigene4061_P.vindemmiae;Unigene10723_P.vindemmiae;Unigene23992_P.vindemmiae
RIH_assoc	9	CL713.Contig1_P.vindemmiae;CL713.Contig2_P.vindemmiae;CL713.Contig3_P.vindemmiae;CL759.Contig1_P.vindemmiae;CL759.Contig2_P.vindemmiae;CL759.Contig3_P.vindemmiae;CL759.Contig4_P.vindemmiae;CL759.Contig5_P.vindemmiae;CL759.Contig6_P.vindemmiae
Proteasome_A_N	9	Unigene1681_P.vindemmiae;Unigene5366_P.vindemmiae;Unigene5479_P.vindemmiae;Unigene6189_P.vindemmiae;Unigene12588_P.vindemmiae;Unigene18182_P.vindemmiae;Unigene21352_P.vindemmiae;Unigene22074_P.vindemmiae;Unigene22951_P.vindemmiae
PRK	9	CL591.Contig1_P.vindemmiae;CL591.Contig12_P.vindemmiae;CL591.Contig19_P.vindemmiae;CL591.Contig20_P.vindemmiae;CL591.Contig21_P.vindemmiae;CL591.Contig22_P.vindemmiae;CL591.Contig23_P.vindemmiae;CL591.Contig24_P.vindemmiae;Unigene8992_P.vindemmiae
Peptidase_M14	9	CL1348.Contig1_P.vindemmiae;CL1348.Contig2_P.vindemmiae;CL3008.Contig1_P.vindemmiae;CL3008.Contig2_P.vindemmiae;Unigene546_P.vindemmiae;Unigene808_P.vindemmiae;Unigene5559_P.vindemmiae;Unigene6281_P.vindemmiae;Unigene13054_P.vindemmiae
PDEase_I_N	9	CL658.Contig1_P.vindemmiae;CL658.Contig2_P.vindemmiae;CL658.Contig3_P.vindemmiae;CL658.Contig4_P.vindemmiae;CL658.Contig5_P.vindemmiae;CL658.Contig6_P.vindemmiae;CL658.Contig7_P.vindemmiae;CL658.Contig8_P.vindemmiae;CL658.Contig9_P.vindemmiae
Hydrolase	9	CL1076.Contig1_P.vindemmiae;CL1076.Contig2_P.vindemmiae;CL2132.Contig1_P.vindemmiae;Unigene3448_P.vindemmiae;Unigene8527_P.vindemmiae;Unigene10578_P.vindemmiae;Unigene12232_P.vindemmiae;Unigene13868_P.vindemmiae;Unigene20222_P.vindemmiae
HTH_Tnp_Tc5	9	CL1280.Contig1_P.vindemmiae;Unigene242_P.vindemmiae;Unigene1194_P.vindemmiae;Unigene1951_P.vindemmiae;Unigene3680_P.vindemmiae;Unigene7874_P.vindemmiae;Unigene8541_P.vindemmiae;Unigene18986_P.vindemmiae;Unigene23610_P.vindemmiae
Hexokinase_2	9	CL2766.Contig1_P.vindemmiae;CL2766.Contig2_P.vindemmiae;Unigene3988_P.vindemmiae;Unigene3989_P.vindemmiae;Unigene10651_P.vindemmiae;Unigene10687_P.vindemmiae;Unigene18705_P.vindemmiae;Unigene23292_P.vindemmiae;Unigene24583_P.vindemmiae
GST_N	9	CL712.Contig1_P.vindemmiae;CL712.Contig2_P.vindemmiae;CL1983.Contig2_P.vindemmiae;CL2837.Contig1_P.vindemmiae;CL2837.Contig2_P.vindemmiae;Unigene3995_P.vindemmiae;Unigene8152_P.vindemmiae;Unigene12540_P.vindemmiae;Unigene21948_P.vindemmiae
EF_hand_6	9	CL233.Contig1_P.vindemmiae;CL233.Contig4_P.vindemmiae;CL810.Contig2_P.vindemmiae;CL810.Contig5_P.vindemmiae;CL810.Contig6_P.vindemmiae;CL1368.Contig1_P.vindemmiae;CL1368.Contig2_P.vindemmiae;CL1368.Contig3_P.vindemmiae;Unigene3509_P.vindemmiae
DAHP_synth_1	9	Unigene1638_P.vindemmiae;Unigene2020_P.vindemmiae;Unigene5128_P.vindemmiae;Unigene16079_P.vindemmiae;Unigene17255_P.vindemmiae;Unigene19850_P.vindemmiae;Unigene21307_P.vindemmiae;Unigene21561_P.vindemmiae;Unigene21832_P.vindemmiae
Cyclin_N	9	CL245.Contig1_P.vindemmiae;CL1684.Contig1_P.vindemmiae;CL1700.Contig1_P.vindemmiae;CL1700.Contig2_P.vindemmiae;Unigene5851_P.vindemmiae;Unigene5953_P.vindemmiae;Unigene8463_P.vindemmiae;Unigene10186_P.vindemmiae;Unigene10303_P.vindemmiae
BIR	9	CL912.Contig1_P.vindemmiae;CL912.Contig1_P.vindemmiae;CL912.Contig2_P.vindemmiae;CL912.Contig2_P.vindemmiae;CL912.Contig3_P.vindemmiae;CL912.Contig3_P.vindemmiae;CL912.Contig4_P.vindemmiae;CL912.Contig4_P.vindemmiae;Unigene6659_P.vindemmiae
ATP-synt_ab_C	9	CL1650.Contig1_P.vindemmiae;CL2182.Contig1_P.vindemmiae;CL2182.Contig2_P.vindemmiae;Unigene4996_P.vindemmiae;Unigene8068_P.vindemmiae;Unigene8221_P.vindemmiae;Unigene12128_P.vindemmiae;Unigene16129_P.vindemmiae;Unigene21320_P.vindemmiae
zf-RanBP	8	CL201.Contig3_P.vindemmiae;CL1572.Contig1_P.vindemmiae;CL1572.Contig2_P.vindemmiae;CL1572.Contig3_P.vindemmiae;CL1572.Contig4_P.vindemmiae;CL1574.Contig1_P.vindemmiae;Unigene11127_P.vindemmiae;Unigene11127_P.vindemmiae
WW	8	CL1627.Contig2_P.vindemmiae;CL2475.Contig1_P.vindemmiae;CL2475.Contig2_P.vindemmiae;Unigene7533_P.vindemmiae;Unigene9788_P.vindemmiae;Unigene10035_P.vindemmiae;Unigene10035_P.vindemmiae;Unigene23534_P.vindemmiae
VHS	8	CL616.Contig4_P.vindemmiae;CL1541.Contig1_P.vindemmiae;CL1541.Contig2_P.vindemmiae;CL1541.Contig3_P.vindemmiae;CL1541.Contig4_P.vindemmiae;CL3129.Contig1_P.vindemmiae;CL3129.Contig2_P.vindemmiae;Unigene13374_P.vindemmiae
tRNA_Me_trans	8	CL304.Contig2_P.vindemmiae;CL304.Contig5_P.vindemmiae;CL304.Contig6_P.vindemmiae;CL304.Contig7_P.vindemmiae;CL304.Contig8_P.vindemmiae;CL304.Contig12_P.vindemmiae;CL304.Contig13_P.vindemmiae;CL304.Contig15_P.vindemmiae
tRNA_anti	8	CL372.Contig1_P.vindemmiae;CL372.Contig2_P.vindemmiae;CL451.Contig1_P.vindemmiae;CL451.Contig3_P.vindemmiae;Unigene17341_P.vindemmiae;Unigene18749_P.vindemmiae;Unigene19601_P.vindemmiae;Unigene1063_P.vindemmiae
Tmemb_cc2	8	CL25.Contig2_P.vindemmiae;CL25.Contig4_P.vindemmiae;CL25.Contig5_P.vindemmiae;CL25.Contig6_P.vindemmiae;CL25.Contig7_P.vindemmiae;CL25.Contig8_P.vindemmiae;CL25.Contig9_P.vindemmiae;CL25.Contig10_P.vindemmiae
Thiolase_N	8	CL1796.Contig1_P.vindemmiae;CL1796.Contig2_P.vindemmiae;CL1796.Contig3_P.vindemmiae;Unigene1727_P.vindemmiae;Unigene1908_P.vindemmiae;Unigene2226_P.vindemmiae;Unigene6526_P.vindemmiae;Unigene9623_P.vindemmiae
Sulfotransfer_1	8	CL170.Contig1_P.vindemmiae;CL170.Contig2_P.vindemmiae;Unigene1502_P.vindemmiae;Unigene1568_P.vindemmiae;Unigene7939_P.vindemmiae;Unigene14577_P.vindemmiae;Unigene21226_P.vindemmiae;Unigene25810_P.vindemmiae
SNARE	8	CL645.Contig1_P.vindemmiae;CL1551.Contig1_P.vindemmiae;CL1551.Contig2_P.vindemmiae;CL1933.Contig1_P.vindemmiae;CL1933.Contig4_P.vindemmiae;Unigene5002_P.vindemmiae;Unigene7753_P.vindemmiae;Unigene12989_P.vindemmiae
SIR2	8	CL1858.Contig1_P.vindemmiae;CL1858.Contig1_P.vindemmiae;CL1858.Contig2_P.vindemmiae;CL1858.Contig2_P.vindemmiae;CL2225.Contig1_P.vindemmiae;Unigene5130_P.vindemmiae;Unigene5495_P.vindemmiae;Unigene8670_P.vindemmiae
Ribosomal_L18e	8	Unigene3426_P.vindemmiae;Unigene4724_P.vindemmiae;Unigene13166_P.vindemmiae;Unigene15376_P.vindemmiae;Unigene15536_P.vindemmiae;Unigene15537_P.vindemmiae;Unigene16252_P.vindemmiae;Unigene17275_P.vindemmiae
RAI16-like	8	CL660.Contig1_P.vindemmiae;CL660.Contig2_P.vindemmiae;CL660.Contig3_P.vindemmiae;CL660.Contig4_P.vindemmiae;CL660.Contig5_P.vindemmiae;CL2624.Contig1_P.vindemmiae;CL2624.Contig2_P.vindemmiae;CL2624.Contig3_P.vindemmiae
Rab3-GTPase_cat	8	CL486.Contig1_P.vindemmiae;CL486.Contig8_P.vindemmiae;CL486.Contig9_P.vindemmiae;CL486.Contig10_P.vindemmiae;CL486.Contig11_P.vindemmiae;CL486.Contig12_P.vindemmiae;CL486.Contig13_P.vindemmiae;CL486.Contig14_P.vindemmiae
PP1_inhibitor	8	CL1136.Contig1_P.vindemmiae;CL1136.Contig2_P.vindemmiae;CL1136.Contig3_P.vindemmiae;CL1136.Contig4_P.vindemmiae;CL1136.Contig5_P.vindemmiae;CL1136.Contig6_P.vindemmiae;CL1136.Contig7_P.vindemmiae;CL1136.Contig8_P.vindemmiae
OTU	8	CL700.Contig1_P.vindemmiae;CL700.Contig2_P.vindemmiae;CL700.Contig3_P.vindemmiae;CL700.Contig4_P.vindemmiae;CL700.Contig5_P.vindemmiae;CL700.Contig6_P.vindemmiae;Unigene8103_P.vindemmiae;Unigene16529_P.vindemmiae
OS-D	8	CL2863.Contig1_P.vindemmiae;CL2863.Contig2_P.vindemmiae;Unigene3595_P.vindemmiae;Unigene3808_P.vindemmiae;Unigene10151_P.vindemmiae;Unigene12552_P.vindemmiae;Unigene12655_P.vindemmiae;Unigene13120_P.vindemmiae
OB_NTP_bind	8	CL216.Contig1_P.vindemmiae;CL216.Contig2_P.vindemmiae;CL216.Contig3_P.vindemmiae;CL216.Contig4_P.vindemmiae;CL216.Contig9_P.vindemmiae;CL216.Contig10_P.vindemmiae;CL216.Contig12_P.vindemmiae;CL216.Contig16_P.vindemmiae
Ndr	8	CL611.Contig1_P.vindemmiae;CL611.Contig2_P.vindemmiae;CL611.Contig3_P.vindemmiae;CL611.Contig4_P.vindemmiae;CL611.Contig5_P.vindemmiae;CL611.Contig6_P.vindemmiae;CL611.Contig7_P.vindemmiae;CL611.Contig8_P.vindemmiae
Methyltransf_23	8	CL48.Contig1_P.vindemmiae;CL48.Contig3_P.vindemmiae;CL48.Contig4_P.vindemmiae;CL48.Contig7_P.vindemmiae;CL48.Contig11_P.vindemmiae;CL48.Contig13_P.vindemmiae;CL48.Contig14_P.vindemmiae;CL2272.Contig1_P.vindemmiae
Lectin_C	8	CL1874.Contig1_P.vindemmiae;CL1874.Contig2_P.vindemmiae;Unigene2616_P.vindemmiae;Unigene8529_P.vindemmiae;Unigene10198_P.vindemmiae;Unigene13290_P.vindemmiae;Unigene13664_P.vindemmiae;Unigene14377_P.vindemmiae
KIF1B	8	CL1092.Contig1_P.vindemmiae;CL1092.Contig2_P.vindemmiae;CL1092.Contig3_P.vindemmiae;CL1092.Contig4_P.vindemmiae;CL1092.Contig5_P.vindemmiae;CL1092.Contig6_P.vindemmiae;CL1092.Contig7_P.vindemmiae;CL1092.Contig8_P.vindemmiae
Gp_dh_C	8	CL2066.Contig1_P.vindemmiae;CL2066.Contig2_P.vindemmiae;CL2656.Contig1_P.vindemmiae;CL2713.Contig1_P.vindemmiae;CL2713.Contig2_P.vindemmiae;Unigene9442_P.vindemmiae;Unigene9443_P.vindemmiae;Unigene15176_P.vindemmiae
Glyco_transf_20	8	Unigene2455_P.vindemmiae;Unigene8315_P.vindemmiae;Unigene8939_P.vindemmiae;Unigene15208_P.vindemmiae;Unigene18272_P.vindemmiae;Unigene20666_P.vindemmiae;Unigene21623_P.vindemmiae;Unigene24361_P.vindemmiae
Glycos_transf_2	8	CL947.Contig1_P.vindemmiae;CL947.Contig2_P.vindemmiae;Unigene2612_P.vindemmiae;Unigene2789_P.vindemmiae;Unigene3244_P.vindemmiae;Unigene8503_P.vindemmiae;Unigene8765_P.vindemmiae;Unigene11503_P.vindemmiae
Glutaredoxin	8	CL96.Contig1_P.vindemmiae;CL96.Contig2_P.vindemmiae;CL2057.Contig1_P.vindemmiae;CL2057.Contig2_P.vindemmiae;CL2057.Contig3_P.vindemmiae;Unigene7630_P.vindemmiae;Unigene15401_P.vindemmiae;Unigene18473_P.vindemmiae
Gelsolin	8	CL1557.Contig1_P.vindemmiae;CL1557.Contig2_P.vindemmiae;CL1557.Contig3_P.vindemmiae;CL1557.Contig4_P.vindemmiae;CL2084.Contig2_P.vindemmiae;CL3066.Contig1_P.vindemmiae;CL3066.Contig2_P.vindemmiae;Unigene24064_P.vindemmiae
Fumble	8	CL938.Contig1_P.vindemmiae;CL938.Contig2_P.vindemmiae;CL938.Contig3_P.vindemmiae;CL938.Contig4_P.vindemmiae;CL938.Contig5_P.vindemmiae;CL938.Contig6_P.vindemmiae;CL938.Contig7_P.vindemmiae;CL938.Contig8_P.vindemmiae
FG-GAP	8	CL448.Contig1_P.vindemmiae;CL448.Contig2_P.vindemmiae;CL448.Contig3_P.vindemmiae;CL919.Contig1_P.vindemmiae;CL919.Contig2_P.vindemmiae;CL919.Contig5_P.vindemmiae;CL919.Contig6_P.vindemmiae;Unigene10323_P.vindemmiae
EGF_CA	8	Unigene10457_P.vindemmiae;Unigene18648_P.vindemmiae;Unigene19451_P.vindemmiae;Unigene24040_P.vindemmiae;Unigene24040_P.vindemmiae;Unigene25310_P.vindemmiae;Unigene25929_P.vindemmiae;Unigene26049_P.vindemmiae
DUF3694	8	CL1092.Contig1_P.vindemmiae;CL1092.Contig2_P.vindemmiae;CL1092.Contig3_P.vindemmiae;CL1092.Contig4_P.vindemmiae;CL1092.Contig5_P.vindemmiae;CL1092.Contig6_P.vindemmiae;CL1092.Contig7_P.vindemmiae;CL1092.Contig8_P.vindemmiae
dsrm	8	CL383.Contig1_P.vindemmiae;CL2830.Contig1_P.vindemmiae;CL2830.Contig2_P.vindemmiae;CL2830.Contig3_P.vindemmiae;Unigene6538_P.vindemmiae;Unigene7133_P.vindemmiae;Unigene8095_P.vindemmiae;Unigene15002_P.vindemmiae
DENN	8	CL1166.Contig1_P.vindemmiae;CL1166.Contig2_P.vindemmiae;CL1166.Contig3_P.vindemmiae;CL1166.Contig5_P.vindemmiae;CL1166.Contig6_P.vindemmiae;CL1256.Contig1_P.vindemmiae;CL1256.Contig2_P.vindemmiae;CL2908.Contig1_P.vindemmiae
dDENN	8	CL1166.Contig1_P.vindemmiae;CL1166.Contig2_P.vindemmiae;CL1166.Contig3_P.vindemmiae;CL1166.Contig5_P.vindemmiae;CL1166.Contig6_P.vindemmiae;CL1256.Contig1_P.vindemmiae;CL1256.Contig2_P.vindemmiae;CL2908.Contig1_P.vindemmiae
Cyt-b5	8	CL2083.Contig1_P.vindemmiae;Unigene2322_P.vindemmiae;Unigene5285_P.vindemmiae;Unigene8084_P.vindemmiae;Unigene10536_P.vindemmiae;Unigene11714_P.vindemmiae;Unigene13081_P.vindemmiae;Unigene17039_P.vindemmiae
Collagen	8	Unigene3299_P.vindemmiae;Unigene3300_P.vindemmiae;Unigene8135_P.vindemmiae;Unigene8135_P.vindemmiae;Unigene8135_P.vindemmiae;Unigene10007_P.vindemmiae;Unigene16991_P.vindemmiae;Unigene19508_P.vindemmiae
cNMP_binding	8	CL3207.Contig1_P.vindemmiae;CL3207.Contig2_P.vindemmiae;Unigene7488_P.vindemmiae;Unigene9266_P.vindemmiae;Unigene12950_P.vindemmiae;Unigene22700_P.vindemmiae;Unigene24592_P.vindemmiae;Unigene25344_P.vindemmiae
Choline_transpo	8	CL1638.Contig1_P.vindemmiae;CL1638.Contig2_P.vindemmiae;CL2670.Contig1_P.vindemmiae;Unigene3085_P.vindemmiae;Unigene5890_P.vindemmiae;Unigene5896_P.vindemmiae;Unigene6156_P.vindemmiae;Unigene7327_P.vindemmiae
Biotin_lipoyl	8	CL2527.Contig1_P.vindemmiae;CL2527.Contig2_P.vindemmiae;CL2977.Contig1_P.vindemmiae;Unigene584_P.vindemmiae;Unigene1797_P.vindemmiae;Unigene12758_P.vindemmiae;Unigene15042_P.vindemmiae;Unigene16711_P.vindemmiae
ATP-synt_C	8	Unigene1867_P.vindemmiae;Unigene2463_P.vindemmiae;Unigene2464_P.vindemmiae;Unigene4132_P.vindemmiae;Unigene6422_P.vindemmiae;Unigene11480_P.vindemmiae;Unigene11480_P.vindemmiae;Unigene22996_P.vindemmiae
ATG16	8	CL571.Contig1_P.vindemmiae;CL571.Contig2_P.vindemmiae;CL571.Contig3_P.vindemmiae;CL571.Contig4_P.vindemmiae;CL571.Contig5_P.vindemmiae;CL571.Contig6_P.vindemmiae;CL571.Contig7_P.vindemmiae;Unigene6804_P.vindemmiae
Asp	8	CL820.Contig1_P.vindemmiae;Unigene10391_P.vindemmiae;Unigene10679_P.vindemmiae;Unigene17190_P.vindemmiae;Unigene22091_P.vindemmiae;Unigene22905_P.vindemmiae;Unigene1783_P.vindemmiae;Unigene18304_P.vindemmiae
Ald_Xan_dh_C2	8	CL965.Contig1_P.vindemmiae;CL965.Contig2_P.vindemmiae;CL2996.Contig1_P.vindemmiae;CL2996.Contig2_P.vindemmiae;Unigene3817_P.vindemmiae;Unigene9332_P.vindemmiae;Unigene16250_P.vindemmiae;Unigene19857_P.vindemmiae
zf-HIT	7	CL81.Contig1_P.vindemmiae;CL81.Contig2_P.vindemmiae;CL81.Contig3_P.vindemmiae;CL81.Contig4_P.vindemmiae;CL81.Contig5_P.vindemmiae;Unigene6512_P.vindemmiae;Unigene11444_P.vindemmiae
V_ATPase_I	7	CL1829.Contig1_P.vindemmiae;CL1829.Contig2_P.vindemmiae;CL1829.Contig4_P.vindemmiae;CL1829.Contig6_P.vindemmiae;CL1829.Contig8_P.vindemmiae;Unigene1917_P.vindemmiae;Unigene22279_P.vindemmiae
uDENN	7	CL1166.Contig1_P.vindemmiae;CL1166.Contig2_P.vindemmiae;CL1166.Contig3_P.vindemmiae;CL1166.Contig5_P.vindemmiae;CL1166.Contig6_P.vindemmiae;CL1256.Contig1_P.vindemmiae;CL1256.Contig2_P.vindemmiae
Transket_pyr	7	CL2328.Contig2_P.vindemmiae;Unigene9899_P.vindemmiae;Unigene11178_P.vindemmiae;Unigene11507_P.vindemmiae;Unigene14723_P.vindemmiae;Unigene22069_P.vindemmiae;Unigene23576_P.vindemmiae
Sulfatase	7	CL733.Contig1_P.vindemmiae;CL733.Contig2_P.vindemmiae;Unigene3330_P.vindemmiae;Unigene6175_P.vindemmiae;Unigene10897_P.vindemmiae;Unigene11210_P.vindemmiae;Unigene23291_P.vindemmiae
Sec23_trunk	7	CL1557.Contig1_P.vindemmiae;CL1557.Contig2_P.vindemmiae;CL1557.Contig3_P.vindemmiae;CL1557.Contig4_P.vindemmiae;CL3066.Contig1_P.vindemmiae;CL3066.Contig2_P.vindemmiae;Unigene21502_P.vindemmiae
SAP	7	CL1071.Contig1_P.vindemmiae;CL1071.Contig3_P.vindemmiae;CL2925.Contig1_P.vindemmiae;Unigene5088_P.vindemmiae;Unigene17545_P.vindemmiae;Unigene19370_P.vindemmiae;Unigene17877_P.vindemmiae
RYDR_ITPR	7	CL713.Contig1_P.vindemmiae;CL713.Contig2_P.vindemmiae;CL759.Contig1_P.vindemmiae;CL759.Contig2_P.vindemmiae;CL759.Contig3_P.vindemmiae;CL759.Contig4_P.vindemmiae;Unigene12179_P.vindemmiae
RRM_5	7	CL106.Contig3_P.vindemmiae;CL106.Contig4_P.vindemmiae;CL2062.Contig1_P.vindemmiae;CL2062.Contig2_P.vindemmiae;CL2983.Contig1_P.vindemmiae;CL2983.Contig2_P.vindemmiae;Unigene3287_P.vindemmiae
Ribosomal_S2	7	CL2323.Contig1_P.vindemmiae;CL2323.Contig2_P.vindemmiae;CL2323.Contig2_P.vindemmiae;Unigene8230_P.vindemmiae;Unigene8230_P.vindemmiae;Unigene9197_P.vindemmiae;Unigene17488_P.vindemmiae
Pyr_redox	7	CL344.Contig1_P.vindemmiae;CL344.Contig2_P.vindemmiae;CL1049.Contig1_P.vindemmiae;CL1049.Contig2_P.vindemmiae;Unigene10977_P.vindemmiae;Unigene15249_P.vindemmiae;Unigene23485_P.vindemmiae
Pyr_redox_2	7	CL344.Contig1_P.vindemmiae;CL344.Contig2_P.vindemmiae;CL1049.Contig1_P.vindemmiae;CL1049.Contig2_P.vindemmiae;Unigene10977_P.vindemmiae;Unigene15249_P.vindemmiae;Unigene22637_P.vindemmiae
PX	7	CL2546.Contig1_P.vindemmiae;CL2546.Contig2_P.vindemmiae;Unigene5517_P.vindemmiae;Unigene6058_P.vindemmiae;Unigene10348_P.vindemmiae;Unigene12047_P.vindemmiae;Unigene12071_P.vindemmiae
PTCB-BRCT	7	CL1050.Contig1_P.vindemmiae;CL1050.Contig2_P.vindemmiae;CL1050.Contig3_P.vindemmiae;CL1050.Contig4_P.vindemmiae;CL1050.Contig5_P.vindemmiae;CL1050.Contig6_P.vindemmiae;Unigene10795_P.vindemmiae
PBP	7	Unigene5402_P.vindemmiae;Unigene6689_P.vindemmiae;Unigene11434_P.vindemmiae;Unigene12776_P.vindemmiae;Unigene14083_P.vindemmiae;Unigene17791_P.vindemmiae;Unigene20686_P.vindemmiae
NUDE_C	7	CL520.Contig1_P.vindemmiae;CL520.Contig2_P.vindemmiae;CL520.Contig3_P.vindemmiae;CL520.Contig4_P.vindemmiae;CL520.Contig5_P.vindemmiae;CL520.Contig6_P.vindemmiae;CL520.Contig7_P.vindemmiae
NHL	7	CL1892.Contig1_P.vindemmiae;CL1892.Contig2_P.vindemmiae;Unigene7991_P.vindemmiae;Unigene9780_P.vindemmiae;Unigene11560_P.vindemmiae;Unigene11595_P.vindemmiae;Unigene20277_P.vindemmiae
NAPRTase	7	CL2972.Contig1_P.vindemmiae;CL2972.Contig1_P.vindemmiae;CL2972.Contig2_P.vindemmiae;CL2972.Contig2_P.vindemmiae;CL2972.Contig4_P.vindemmiae;CL2972.Contig4_P.vindemmiae;Unigene22856_P.vindemmiae
Ldh_1_C	7	Unigene288_P.vindemmiae;Unigene1663_P.vindemmiae;Unigene8229_P.vindemmiae;Unigene9059_P.vindemmiae;Unigene15360_P.vindemmiae;Unigene17554_P.vindemmiae;Unigene19080_P.vindemmiae
Laminin_G_2	7	Unigene781_P.vindemmiae;Unigene782_P.vindemmiae;Unigene8803_P.vindemmiae;Unigene8803_P.vindemmiae;Unigene8803_P.vindemmiae;Unigene17807_P.vindemmiae;Unigene18435_P.vindemmiae
Lactamase_B	7	CL803.Contig1_P.vindemmiae;CL803.Contig2_P.vindemmiae;CL2485.Contig1_P.vindemmiae;CL2485.Contig2_P.vindemmiae;Unigene4340_P.vindemmiae;Unigene5659_P.vindemmiae;Unigene10247_P.vindemmiae
Kunitz_BPTI	7	CL87.Contig4_P.vindemmiae;CL87.Contig6_P.vindemmiae;CL87.Contig7_P.vindemmiae;CL549.Contig5_P.vindemmiae;CL549.Contig6_P.vindemmiae;Unigene9386_P.vindemmiae;Unigene9752_P.vindemmiae
KH_1	7	CL1999.Contig1_P.vindemmiae;CL1999.Contig1_P.vindemmiae;CL1999.Contig2_P.vindemmiae;CL1999.Contig2_P.vindemmiae;Unigene6674_P.vindemmiae;Unigene6716_P.vindemmiae;Unigene10314_P.vindemmiae
ING	7	CL238.Contig1_P.vindemmiae;CL238.Contig2_P.vindemmiae;CL238.Contig4_P.vindemmiae;Unigene4306_P.vindemmiae;Unigene6791_P.vindemmiae;Unigene9304_P.vindemmiae;Unigene12734_P.vindemmiae
HSP90	7	CL1954.Contig1_P.vindemmiae;CL2291.Contig2_P.vindemmiae;Unigene631_P.vindemmiae;Unigene13409_P.vindemmiae;Unigene21108_P.vindemmiae;Unigene22145_P.vindemmiae;Unigene24329_P.vindemmiae
HECT	7	CL2056.Contig1_P.vindemmiae;CL2056.Contig2_P.vindemmiae;CL2056.Contig3_P.vindemmiae;CL2891.Contig1_P.vindemmiae;CL2891.Contig2_P.vindemmiae;Unigene8029_P.vindemmiae;Unigene10035_P.vindemmiae
HCaRG	7	CL1109.Contig1_P.vindemmiae;CL1109.Contig2_P.vindemmiae;CL1109.Contig3_P.vindemmiae;CL1109.Contig4_P.vindemmiae;Unigene2920_P.vindemmiae;Unigene7029_P.vindemmiae;Unigene12838_P.vindemmiae
Ferrochelatase	7	CL1362.Contig1_P.vindemmiae;CL1362.Contig2_P.vindemmiae;CL1362.Contig3_P.vindemmiae;Unigene16506_P.vindemmiae;Unigene19702_P.vindemmiae;Unigene21788_P.vindemmiae;Unigene21819_P.vindemmiae
F-box	7	CL129.Contig1_P.vindemmiae;CL129.Contig2_P.vindemmiae;CL478.Contig1_P.vindemmiae;CL478.Contig2_P.vindemmiae;CL478.Contig3_P.vindemmiae;CL478.Contig4_P.vindemmiae;Unigene6545_P.vindemmiae
Enolase_C	7	CL155.Contig1_P.vindemmiae;CL155.Contig2_P.vindemmiae;CL237.Contig1_P.vindemmiae;CL1203.Contig3_P.vindemmiae;CL1203.Contig4_P.vindemmiae;Unigene7692_P.vindemmiae;Unigene11399_P.vindemmiae
ECH	7	CL22.Contig1_P.vindemmiae;CL22.Contig2_P.vindemmiae;CL199.Contig1_P.vindemmiae;CL877.Contig4_P.vindemmiae;CL877.Contig5_P.vindemmiae;Unigene5043_P.vindemmiae;Unigene21535_P.vindemmiae
DUF3449	7	CL48.Contig5_P.vindemmiae;CL48.Contig6_P.vindemmiae;CL48.Contig9_P.vindemmiae;CL48.Contig10_P.vindemmiae;CL48.Contig21_P.vindemmiae;Unigene11999_P.vindemmiae;Unigene12001_P.vindemmiae
DUF3358	7	Unigene1631_P.vindemmiae;Unigene2849_P.vindemmiae;Unigene10528_P.vindemmiae;Unigene12116_P.vindemmiae;Unigene12204_P.vindemmiae;Unigene19501_P.vindemmiae;Unigene25715_P.vindemmiae
Clat_adaptor_s	7	CL1764.Contig1_P.vindemmiae;CL1764.Contig2_P.vindemmiae;CL1764.Contig3_P.vindemmiae;Unigene128_P.vindemmiae;Unigene6404_P.vindemmiae;Unigene12097_P.vindemmiae;Unigene12663_P.vindemmiae
Citrate_synt	7	Unigene2417_P.vindemmiae;Unigene4546_P.vindemmiae;Unigene6708_P.vindemmiae;Unigene7720_P.vindemmiae;Unigene10164_P.vindemmiae;Unigene23128_P.vindemmiae;Unigene24855_P.vindemmiae
CDP-OH_P_transf	7	CL1701.Contig1_P.vindemmiae;CL1701.Contig2_P.vindemmiae;CL2158.Contig1_P.vindemmiae;CL2158.Contig2_P.vindemmiae;CL2609.Contig1_P.vindemmiae;Unigene11196_P.vindemmiae;Unigene16324_P.vindemmiae
C8	7	CL782.Contig1_P.vindemmiae;CL782.Contig2_P.vindemmiae;CL782.Contig3_P.vindemmiae;CL782.Contig4_P.vindemmiae;CL782.Contig5_P.vindemmiae;CL782.Contig6_P.vindemmiae;Unigene9245_P.vindemmiae
Ammonium_transp	7	CL1070.Contig4_P.vindemmiae;CL1070.Contig6_P.vindemmiae;CL1070.Contig9_P.vindemmiae;CL1070.Contig11_P.vindemmiae;CL1070.Contig13_P.vindemmiae;CL1070.Contig16_P.vindemmiae;Unigene25862_P.vindemmiae
AhpC-TSA	7	CL176.Contig8_P.vindemmiae;Unigene5999_P.vindemmiae;Unigene7462_P.vindemmiae;Unigene9369_P.vindemmiae;Unigene10271_P.vindemmiae;Unigene13667_P.vindemmiae;Unigene15025_P.vindemmiae
Acyltransferase	7	CL302.Contig2_P.vindemmiae;Unigene3154_P.vindemmiae;Unigene3806_P.vindemmiae;Unigene5817_P.vindemmiae;Unigene6685_P.vindemmiae;Unigene11838_P.vindemmiae;Unigene15993_P.vindemmiae
AAA_2	7	Unigene1421_P.vindemmiae;Unigene1913_P.vindemmiae;Unigene1914_P.vindemmiae;Unigene7511_P.vindemmiae;Unigene10378_P.vindemmiae;Unigene14126_P.vindemmiae;Unigene20630_P.vindemmiae
1-cysPrx_C	7	CL176.Contig8_P.vindemmiae;Unigene5999_P.vindemmiae;Unigene8714_P.vindemmiae;Unigene9369_P.vindemmiae;Unigene10271_P.vindemmiae;Unigene13667_P.vindemmiae;Unigene15025_P.vindemmiae
ZU5	6	CL102.Contig3_P.vindemmiae;CL102.Contig7_P.vindemmiae;CL102.Contig8_P.vindemmiae;CL102.Contig9_P.vindemmiae;CL102.Contig10_P.vindemmiae;CL102.Contig12_P.vindemmiae
Zip	6	CL142.Contig1_P.vindemmiae;CL142.Contig2_P.vindemmiae;Unigene5588_P.vindemmiae;Unigene8180_P.vindemmiae;Unigene22688_P.vindemmiae;Unigene24569_P.vindemmiae
zf-SNAP50_C	6	CL283.Contig1_P.vindemmiae;CL283.Contig2_P.vindemmiae;CL283.Contig3_P.vindemmiae;CL283.Contig4_P.vindemmiae;CL283.Contig5_P.vindemmiae;Unigene11971_P.vindemmiae
zf-Sec23_Sec24	6	CL1557.Contig1_P.vindemmiae;CL1557.Contig2_P.vindemmiae;CL1557.Contig3_P.vindemmiae;CL1557.Contig4_P.vindemmiae;CL3066.Contig1_P.vindemmiae;CL3066.Contig2_P.vindemmiae
zf-MYND	6	CL1401.Contig2_P.vindemmiae;CL2409.Contig2_P.vindemmiae;CL2534.Contig2_P.vindemmiae;Unigene3043_P.vindemmiae;Unigene13177_P.vindemmiae;Unigene20834_P.vindemmiae
zf-H2C2	6	Unigene1268_P.vindemmiae;Unigene6100_P.vindemmiae;Unigene7901_P.vindemmiae;Unigene14465_P.vindemmiae;Unigene18557_P.vindemmiae;Unigene19507_P.vindemmiae
zf-C4	6	CL2432.Contig1_P.vindemmiae;CL2432.Contig2_P.vindemmiae;CL2730.Contig1_P.vindemmiae;CL2730.Contig2_P.vindemmiae;CL3039.Contig1_P.vindemmiae;CL3039.Contig2_P.vindemmiae
UDPGP	6	CL2965.Contig1_P.vindemmiae;CL2965.Contig2_P.vindemmiae;CL2965.Contig3_P.vindemmiae;Unigene9878_P.vindemmiae;Unigene16823_P.vindemmiae;Unigene25325_P.vindemmiae
UBA	6	CL1831.Contig1_P.vindemmiae;CL3148.Contig1_P.vindemmiae;CL3148.Contig2_P.vindemmiae;Unigene4016_P.vindemmiae;Unigene6850_P.vindemmiae;Unigene12807_P.vindemmiae
tRNA-synt_2b	6	CL427.Contig1_P.vindemmiae;CL427.Contig2_P.vindemmiae;CL2712.Contig1_P.vindemmiae;CL2712.Contig2_P.vindemmiae;Unigene1327_P.vindemmiae;Unigene7562_P.vindemmiae
tRNA-synt_2	6	CL714.Contig1_P.vindemmiae;CL714.Contig2_P.vindemmiae;Unigene11154_P.vindemmiae;Unigene17809_P.vindemmiae;Unigene18121_P.vindemmiae;Unigene23496_P.vindemmiae
Transketolase_C	6	CL2328.Contig2_P.vindemmiae;Unigene9899_P.vindemmiae;Unigene11178_P.vindemmiae;Unigene11507_P.vindemmiae;Unigene14723_P.vindemmiae;Unigene23759_P.vindemmiae
Tmemb_40	6	CL1403.Contig1_P.vindemmiae;CL1403.Contig2_P.vindemmiae;CL1403.Contig3_P.vindemmiae;CL1403.Contig4_P.vindemmiae;CL1403.Contig5_P.vindemmiae;CL1403.Contig6_P.vindemmiae
TIM	6	CL876.Contig1_P.vindemmiae;Unigene5859_P.vindemmiae;Unigene7390_P.vindemmiae;Unigene11106_P.vindemmiae;Unigene21127_P.vindemmiae;Unigene24091_P.vindemmiae
Synaptobrevin	6	CL1177.Contig1_P.vindemmiae;CL1177.Contig2_P.vindemmiae;CL2376.Contig5_P.vindemmiae;CL2376.Contig6_P.vindemmiae;Unigene18029_P.vindemmiae;Unigene18178_P.vindemmiae
Sushi	6	CL1330.Contig1_P.vindemmiae;CL1330.Contig2_P.vindemmiae;Unigene6104_P.vindemmiae;Unigene18522_P.vindemmiae;Unigene22315_P.vindemmiae;Unigene24564_P.vindemmiae
Spond_N	6	CL87.Contig1_P.vindemmiae;CL87.Contig2_P.vindemmiae;CL87.Contig3_P.vindemmiae;CL87.Contig5_P.vindemmiae;Unigene9385_P.vindemmiae;Unigene24183_P.vindemmiae
Sec23_helical	6	CL1557.Contig1_P.vindemmiae;CL1557.Contig2_P.vindemmiae;CL1557.Contig3_P.vindemmiae;CL1557.Contig4_P.vindemmiae;CL3066.Contig1_P.vindemmiae;CL3066.Contig2_P.vindemmiae
Sec23_BS	6	CL1557.Contig1_P.vindemmiae;CL1557.Contig2_P.vindemmiae;CL1557.Contig3_P.vindemmiae;CL1557.Contig4_P.vindemmiae;CL3066.Contig1_P.vindemmiae;CL3066.Contig2_P.vindemmiae
RINGv	6	CL942.Contig1_P.vindemmiae;CL942.Contig3_P.vindemmiae;CL942.Contig6_P.vindemmiae;CL942.Contig8_P.vindemmiae;CL942.Contig10_P.vindemmiae;CL942.Contig12_P.vindemmiae
Ribosomal_S14	6	Unigene2654_P.vindemmiae;Unigene3994_P.vindemmiae;Unigene14064_P.vindemmiae;Unigene17574_P.vindemmiae;Unigene18098_P.vindemmiae;Unigene19235_P.vindemmiae
Ribosomal_S10	6	Unigene1616_P.vindemmiae;Unigene1741_P.vindemmiae;Unigene4785_P.vindemmiae;Unigene9489_P.vindemmiae;Unigene18848_P.vindemmiae;Unigene20436_P.vindemmiae
Ribosomal_L6	6	CL78.Contig1_P.vindemmiae;CL78.Contig2_P.vindemmiae;Unigene521_P.vindemmiae;Unigene522_P.vindemmiae;Unigene3748_P.vindemmiae;Unigene7528_P.vindemmiae
Ribosomal_L2_C	6	CL1797.Contig1_P.vindemmiae;Unigene1964_P.vindemmiae;Unigene11783_P.vindemmiae;Unigene16247_P.vindemmiae;Unigene17416_P.vindemmiae;Unigene20627_P.vindemmiae
Ribosomal_L22	6	Unigene7572_P.vindemmiae;Unigene15561_P.vindemmiae;Unigene17109_P.vindemmiae;Unigene17584_P.vindemmiae;Unigene18093_P.vindemmiae;Unigene26020_P.vindemmiae
Redoxin	6	Unigene4529_P.vindemmiae;Unigene5006_P.vindemmiae;Unigene8182_P.vindemmiae;Unigene10624_P.vindemmiae;Unigene14701_P.vindemmiae;Unigene22296_P.vindemmiae
PRANC	6	CL1129.Contig1_P.vindemmiae;CL1129.Contig2_P.vindemmiae;CL1129.Contig3_P.vindemmiae;Unigene4165_P.vindemmiae;Unigene8573_P.vindemmiae;Unigene9924_P.vindemmiae
Porin_3	6	Unigene4046_P.vindemmiae;Unigene10837_P.vindemmiae;Unigene15005_P.vindemmiae;Unigene16056_P.vindemmiae;Unigene18766_P.vindemmiae;Unigene21803_P.vindemmiae
Peptidase_M24	6	CL2150.Contig1_P.vindemmiae;CL2150.Contig2_P.vindemmiae;Unigene1418_P.vindemmiae;Unigene3947_P.vindemmiae;Unigene12649_P.vindemmiae;Unigene24724_P.vindemmiae
Peptidase_M1	6	Unigene6102_P.vindemmiae;Unigene11140_P.vindemmiae;Unigene12204_P.vindemmiae;Unigene19160_P.vindemmiae;Unigene20261_P.vindemmiae;Unigene24117_P.vindemmiae
Peptidase_M16_C	6	Unigene3458_P.vindemmiae;Unigene7832_P.vindemmiae;Unigene9703_P.vindemmiae;Unigene10343_P.vindemmiae;Unigene12581_P.vindemmiae;Unigene13691_P.vindemmiae
Peptidase_M16	6	Unigene3458_P.vindemmiae;Unigene7832_P.vindemmiae;Unigene9703_P.vindemmiae;Unigene10216_P.vindemmiae;Unigene10343_P.vindemmiae;Unigene12581_P.vindemmiae
Peptidase_C48	6	CL1844.Contig1_P.vindemmiae;CL1844.Contig2_P.vindemmiae;CL1844.Contig3_P.vindemmiae;CL2018.Contig1_P.vindemmiae;CL2018.Contig2_P.vindemmiae;Unigene10481_P.vindemmiae
Oxysterol_BP	6	CL2732.Contig1_P.vindemmiae;CL2732.Contig2_P.vindemmiae;Unigene1641_P.vindemmiae;Unigene21868_P.vindemmiae;Unigene24423_P.vindemmiae;Unigene25100_P.vindemmiae
NAD_binding_1	6	CL2167.Contig1_P.vindemmiae;Unigene1960_P.vindemmiae;Unigene2506_P.vindemmiae;Unigene8980_P.vindemmiae;Unigene15202_P.vindemmiae;Unigene25553_P.vindemmiae
MMS1_N	6	CL748.Contig1_P.vindemmiae;CL748.Contig2_P.vindemmiae;CL748.Contig3_P.vindemmiae;CL1890.Contig1_P.vindemmiae;CL1890.Contig2_P.vindemmiae;Unigene9105_P.vindemmiae
Methyltransf_16	6	CL439.Contig3_P.vindemmiae;CL2143.Contig2_P.vindemmiae;CL2143.Contig2_P.vindemmiae;CL2509.Contig1_P.vindemmiae;CL2509.Contig2_P.vindemmiae;Unigene19765_P.vindemmiae
LRR_6	6	CL478.Contig1_P.vindemmiae;CL478.Contig2_P.vindemmiae;CL478.Contig3_P.vindemmiae;CL478.Contig4_P.vindemmiae;CL478.Contig5_P.vindemmiae;Unigene23880_P.vindemmiae
Linker_histone	6	CL2463.Contig1_P.vindemmiae;CL2463.Contig2_P.vindemmiae;CL2740.Contig1_P.vindemmiae;Unigene5139_P.vindemmiae;Unigene9137_P.vindemmiae;Unigene9914_P.vindemmiae
Ldh_1_N	6	Unigene288_P.vindemmiae;Unigene8229_P.vindemmiae;Unigene9059_P.vindemmiae;Unigene15360_P.vindemmiae;Unigene18739_P.vindemmiae;Unigene19080_P.vindemmiae
IMPDH	6	Unigene5143_P.vindemmiae;Unigene18681_P.vindemmiae;Unigene20080_P.vindemmiae;Unigene21926_P.vindemmiae;Unigene22205_P.vindemmiae;Unigene25387_P.vindemmiae
Hyd_WA	6	CL2179.Contig1_P.vindemmiae;CL2179.Contig1_P.vindemmiae;CL2179.Contig2_P.vindemmiae;CL2179.Contig2_P.vindemmiae;CL2179.Contig3_P.vindemmiae;CL2179.Contig3_P.vindemmiae
HSP9_HSP12	6	Unigene2871_P.vindemmiae;Unigene4819_P.vindemmiae;Unigene6655_P.vindemmiae;Unigene16513_P.vindemmiae;Unigene18031_P.vindemmiae;Unigene19347_P.vindemmiae
HAD_2	6	CL743.Contig2_P.vindemmiae;CL743.Contig3_P.vindemmiae;Unigene9324_P.vindemmiae;Unigene10447_P.vindemmiae;Unigene17555_P.vindemmiae;Unigene19684_P.vindemmiae
Glyco_hydro_72	6	Unigene10569_P.vindemmiae;Unigene2183_P.vindemmiae;Unigene15564_P.vindemmiae;Unigene19376_P.vindemmiae;Unigene22053_P.vindemmiae;Unigene26114_P.vindemmiae
Glyco_hydro_31	6	CL1161.Contig1_P.vindemmiae;CL1161.Contig1_P.vindemmiae;CL3018.Contig1_P.vindemmiae;CL3018.Contig2_P.vindemmiae;CL3018.Contig3_P.vindemmiae;Unigene8952_P.vindemmiae
Glyco_hydro_20b	6	CL256.Contig1_P.vindemmiae;CL256.Contig2_P.vindemmiae;CL256.Contig3_P.vindemmiae;CL256.Contig4_P.vindemmiae;CL256.Contig5_P.vindemmiae;Unigene21563_P.vindemmiae
Glyco_hydro_17	6	Unigene1003_P.vindemmiae;Unigene9768_P.vindemmiae;Unigene17406_P.vindemmiae;Unigene22031_P.vindemmiae;Unigene25806_P.vindemmiae;Unigene26050_P.vindemmiae
GATase_2	6	CL344.Contig1_P.vindemmiae;CL344.Contig2_P.vindemmiae;CL736.Contig1_P.vindemmiae;CL736.Contig2_P.vindemmiae;CL1454.Contig1_P.vindemmiae;CL1454.Contig2_P.vindemmiae
GATA	6	CL2278.Contig2_P.vindemmiae;Unigene2069_P.vindemmiae;Unigene17854_P.vindemmiae;Unigene21185_P.vindemmiae;Unigene23039_P.vindemmiae;Unigene24844_P.vindemmiae
Gal-bind_lectin	6	CL228.Contig5_P.vindemmiae;CL228.Contig6_P.vindemmiae;CL228.Contig8_P.vindemmiae;CL228.Contig13_P.vindemmiae;CL228.Contig14_P.vindemmiae;Unigene4215_P.vindemmiae
gag_pre-integrs	6	Unigene900_P.vindemmiae;Unigene2174_P.vindemmiae;Unigene4054_P.vindemmiae;Unigene5314_P.vindemmiae;Unigene17335_P.vindemmiae;Unigene17536_P.vindemmiae
Fz	6	CL2525.Contig1_P.vindemmiae;CL2525.Contig2_P.vindemmiae;CL2525.Contig3_P.vindemmiae;CL2525.Contig4_P.vindemmiae;Unigene6627_P.vindemmiae;Unigene10735_P.vindemmiae
FKBP_C	6	CL659.Contig1_P.vindemmiae;CL659.Contig2_P.vindemmiae;CL659.Contig3_P.vindemmiae;Unigene2593_P.vindemmiae;Unigene12855_P.vindemmiae;Unigene26009_P.vindemmiae
Far-17a_AIG1	6	CL819.Contig1_P.vindemmiae;CL819.Contig2_P.vindemmiae;CL819.Contig3_P.vindemmiae;CL819.Contig4_P.vindemmiae;CL2466.Contig1_P.vindemmiae;CL2466.Contig2_P.vindemmiae
FAD_binding_5	6	CL1421.Contig1_P.vindemmiae;CL1421.Contig2_P.vindemmiae;CL1421.Contig3_P.vindemmiae;Unigene10225_P.vindemmiae;Unigene20423_P.vindemmiae;Unigene25795_P.vindemmiae
Enolase_N	6	CL155.Contig2_P.vindemmiae;CL1203.Contig1_P.vindemmiae;CL1203.Contig2_P.vindemmiae;CL1203.Contig3_P.vindemmiae;Unigene7692_P.vindemmiae;Unigene11399_P.vindemmiae
EMP24_GP25L	6	Unigene12626_P.vindemmiae;Unigene17867_P.vindemmiae;Unigene19020_P.vindemmiae;Unigene20158_P.vindemmiae;Unigene21927_P.vindemmiae;Unigene22157_P.vindemmiae
ELO	6	Unigene2686_P.vindemmiae;Unigene6097_P.vindemmiae;Unigene8232_P.vindemmiae;Unigene9383_P.vindemmiae;Unigene12887_P.vindemmiae;Unigene20454_P.vindemmiae
DUF4009	6	CL252.Contig1_P.vindemmiae;CL252.Contig2_P.vindemmiae;CL252.Contig3_P.vindemmiae;CL1418.Contig1_P.vindemmiae;Unigene6039_P.vindemmiae;Unigene14242_P.vindemmiae
DUF2365	6	CL1281.Contig1_P.vindemmiae;CL1281.Contig2_P.vindemmiae;CL1281.Contig4_P.vindemmiae;CL1281.Contig7_P.vindemmiae;CL1281.Contig10_P.vindemmiae;CL1281.Contig13_P.vindemmiae
DUF1759	6	CL2600.Contig1_P.vindemmiae;CL2600.Contig2_P.vindemmiae;Unigene3242_P.vindemmiae;Unigene16546_P.vindemmiae;Unigene22586_P.vindemmiae;Unigene24235_P.vindemmiae
DSPc	6	Unigene3962_P.vindemmiae;Unigene6664_P.vindemmiae;Unigene6665_P.vindemmiae;Unigene6863_P.vindemmiae;Unigene12090_P.vindemmiae;Unigene12983_P.vindemmiae
Dak1	6	CL2299.Contig1_P.vindemmiae;CL2299.Contig2_P.vindemmiae;Unigene2130_P.vindemmiae;Unigene11461_P.vindemmiae;Unigene15916_P.vindemmiae;Unigene22149_P.vindemmiae
Cyclin	6	CL546.Contig5_P.vindemmiae;CL546.Contig6_P.vindemmiae;CL546.Contig7_P.vindemmiae;CL546.Contig8_P.vindemmiae;CL546.Contig20_P.vindemmiae;CL546.Contig21_P.vindemmiae
CPSF_A	6	CL748.Contig2_P.vindemmiae;CL748.Contig3_P.vindemmiae;CL1890.Contig1_P.vindemmiae;CL1890.Contig2_P.vindemmiae;Unigene8701_P.vindemmiae;Unigene9105_P.vindemmiae
Complex1_LYR	6	CL411.Contig10_P.vindemmiae;Unigene3922_P.vindemmiae;Unigene4930_P.vindemmiae;Unigene7260_P.vindemmiae;Unigene7949_P.vindemmiae;Unigene12660_P.vindemmiae
CN_hydrolase	6	CL1938.Contig1_P.vindemmiae;CL1938.Contig2_P.vindemmiae;CL1938.Contig3_P.vindemmiae;Unigene870_P.vindemmiae;Unigene7693_P.vindemmiae;Unigene21830_P.vindemmiae
ClpB_D2-small	6	Unigene1914_P.vindemmiae;Unigene7510_P.vindemmiae;Unigene10378_P.vindemmiae;Unigene14126_P.vindemmiae;Unigene16507_P.vindemmiae;Unigene22223_P.vindemmiae
Cation_ATPase_N	6	CL1076.Contig1_P.vindemmiae;CL1076.Contig2_P.vindemmiae;Unigene12232_P.vindemmiae;Unigene14222_P.vindemmiae;Unigene18698_P.vindemmiae;Unigene25155_P.vindemmiae
CAF1C_H4-bd	6	CL1676.Contig1_P.vindemmiae;CL1676.Contig2_P.vindemmiae;CL1676.Contig3_P.vindemmiae;CL1676.Contig4_P.vindemmiae;CL1676.Contig5_P.vindemmiae;CL1676.Contig6_P.vindemmiae
CAF1	6	CL529.Contig1_P.vindemmiae;CL529.Contig2_P.vindemmiae;CL529.Contig3_P.vindemmiae;CL529.Contig4_P.vindemmiae;CL2706.Contig1_P.vindemmiae;CL2706.Contig2_P.vindemmiae
BRCT	6	CL692.Contig2_P.vindemmiae;CL692.Contig3_P.vindemmiae;CL692.Contig4_P.vindemmiae;CL692.Contig12_P.vindemmiae;Unigene6430_P.vindemmiae;Unigene11261_P.vindemmiae
B56	6	CL670.Contig4_P.vindemmiae;CL670.Contig5_P.vindemmiae;CL670.Contig6_P.vindemmiae;CL670.Contig11_P.vindemmiae;CL670.Contig12_P.vindemmiae;CL670.Contig13_P.vindemmiae
Ank_5	6	CL2811.Contig1_P.vindemmiae;CL2811.Contig2_P.vindemmiae;CL2845.Contig1_P.vindemmiae;Unigene8322_P.vindemmiae;Unigene8573_P.vindemmiae;Unigene9641_P.vindemmiae
AdoHcyase	6	Unigene1864_P.vindemmiae;Unigene1865_P.vindemmiae;Unigene17994_P.vindemmiae;Unigene20483_P.vindemmiae;Unigene20759_P.vindemmiae;Unigene24851_P.vindemmiae
Acyl_transf_1	6	Unigene789_P.vindemmiae;Unigene15390_P.vindemmiae;Unigene18866_P.vindemmiae;Unigene22161_P.vindemmiae;Unigene23933_P.vindemmiae;Unigene25249_P.vindemmiae
AAA_33	6	CL337.Contig1_P.vindemmiae;CL337.Contig2_P.vindemmiae;CL337.Contig3_P.vindemmiae;CL337.Contig4_P.vindemmiae;CL1071.Contig2_P.vindemmiae;CL1071.Contig4_P.vindemmiae
zf-ZPR1	5	CL3080.Contig1_P.vindemmiae;CL3080.Contig1_P.vindemmiae;CL3080.Contig2_P.vindemmiae;CL3080.Contig2_P.vindemmiae;Unigene20015_P.vindemmiae
WWE	5	CL3219.Contig1_P.vindemmiae;CL3219.Contig2_P.vindemmiae;CL3219.Contig3_P.vindemmiae;CL3219.Contig4_P.vindemmiae;Unigene8029_P.vindemmiae
VWA_2	5	CL1485.Contig1_P.vindemmiae;CL1485.Contig2_P.vindemmiae;Unigene3405_P.vindemmiae;Unigene6542_P.vindemmiae;Unigene10027_P.vindemmiae
V-set	5	CL52.Contig1_P.vindemmiae;Unigene14674_P.vindemmiae;Unigene16936_P.vindemmiae;Unigene20946_P.vindemmiae;Unigene22703_P.vindemmiae
Trehalose_PPase	5	Unigene15156_P.vindemmiae;Unigene15568_P.vindemmiae;Unigene17395_P.vindemmiae;Unigene20722_P.vindemmiae;Unigene22173_P.vindemmiae
TPR_12	5	CL263.Contig1_P.vindemmiae;Unigene292_P.vindemmiae;Unigene447_P.vindemmiae;Unigene9892_P.vindemmiae;Unigene12420_P.vindemmiae
SGL	5	Unigene5850_P.vindemmiae;Unigene12650_P.vindemmiae;Unigene14523_P.vindemmiae;Unigene20179_P.vindemmiae;Unigene20386_P.vindemmiae
SelR	5	CL89.Contig1_P.vindemmiae;CL89.Contig2_P.vindemmiae;CL89.Contig3_P.vindemmiae;Unigene12957_P.vindemmiae;Unigene25836_P.vindemmiae
SAC3_GANP	5	CL768.Contig1_P.vindemmiae;CL768.Contig2_P.vindemmiae;CL768.Contig5_P.vindemmiae;Unigene11304_P.vindemmiae;Unigene12816_P.vindemmiae
S1	5	CL3105.Contig1_P.vindemmiae;CL3105.Contig2_P.vindemmiae;Unigene8080_P.vindemmiae;Unigene12923_P.vindemmiae;Unigene22211_P.vindemmiae
S10_plectin	5	CL1498.Contig1_P.vindemmiae;Unigene1834_P.vindemmiae;Unigene4580_P.vindemmiae;Unigene12507_P.vindemmiae;Unigene17006_P.vindemmiae
Rieske	5	CL1049.Contig1_P.vindemmiae;CL1049.Contig2_P.vindemmiae;CL2801.Contig1_P.vindemmiae;Unigene8558_P.vindemmiae;Unigene19875_P.vindemmiae
Ribosomal_S8e	5	CL3237.Contig1_P.vindemmiae;Unigene12484_P.vindemmiae;Unigene14802_P.vindemmiae;Unigene20547_P.vindemmiae;Unigene20611_P.vindemmiae
Ribosomal_S27e	5	CL404.Contig1_P.vindemmiae;Unigene6950_P.vindemmiae;Unigene6951_P.vindemmiae;Unigene15287_P.vindemmiae;Unigene15747_P.vindemmiae
Ribosomal_S26e	5	CL2789.Contig1_P.vindemmiae;CL2789.Contig2_P.vindemmiae;Unigene4269_P.vindemmiae;Unigene12508_P.vindemmiae;Unigene16967_P.vindemmiae
Ribosomal_S24e	5	Unigene3700_P.vindemmiae;Unigene7484_P.vindemmiae;Unigene15796_P.vindemmiae;Unigene16426_P.vindemmiae;Unigene23875_P.vindemmiae
Ribosomal_S19e	5	CL707.Contig1_P.vindemmiae;CL707.Contig2_P.vindemmiae;Unigene1574_P.vindemmiae;Unigene17197_P.vindemmiae;Unigene17579_P.vindemmiae
Ribosomal_S17e	5	CL3026.Contig1_P.vindemmiae;CL3026.Contig2_P.vindemmiae;Unigene13285_P.vindemmiae;Unigene18477_P.vindemmiae;Unigene20016_P.vindemmiae
Ribosomal_S17	5	Unigene4230_P.vindemmiae;Unigene5203_P.vindemmiae;Unigene12496_P.vindemmiae;Unigene17107_P.vindemmiae;Unigene20004_P.vindemmiae
Ribosomal_S13	5	Unigene1739_P.vindemmiae;Unigene2169_P.vindemmiae;Unigene3386_P.vindemmiae;Unigene17439_P.vindemmiae;Unigene18804_P.vindemmiae
Ribosomal_L4	5	CL288.Contig1_P.vindemmiae;CL288.Contig2_P.vindemmiae;Unigene408_P.vindemmiae;Unigene19142_P.vindemmiae;Unigene22785_P.vindemmiae
Ribosomal_L35Ae	5	Unigene2822_P.vindemmiae;Unigene7358_P.vindemmiae;Unigene12490_P.vindemmiae;Unigene15624_P.vindemmiae;Unigene17655_P.vindemmiae
Ribosomal_L31e	5	CL1505.Contig3_P.vindemmiae;Unigene7477_P.vindemmiae;Unigene15271_P.vindemmiae;Unigene16550_P.vindemmiae;Unigene22113_P.vindemmiae
Ribosomal_L29e	5	Unigene4841_P.vindemmiae;Unigene15849_P.vindemmiae;Unigene16015_P.vindemmiae;Unigene20031_P.vindemmiae;Unigene3150_P.vindemmiae
Ribosomal_L27e	5	CL1711.Contig1_P.vindemmiae;Unigene8889_P.vindemmiae;Unigene15938_P.vindemmiae;Unigene16329_P.vindemmiae;Unigene19335_P.vindemmiae
Ribosomal_L23	5	Unigene4003_P.vindemmiae;Unigene8584_P.vindemmiae;Unigene12500_P.vindemmiae;Unigene14977_P.vindemmiae;Unigene19423_P.vindemmiae
Ribosomal_L21e	5	CL2574.Contig1_P.vindemmiae;Unigene3749_P.vindemmiae;Unigene5957_P.vindemmiae;Unigene16482_P.vindemmiae;Unigene18397_P.vindemmiae
Ribosomal_L19e	5	Unigene3116_P.vindemmiae;Unigene12509_P.vindemmiae;Unigene16068_P.vindemmiae;Unigene16268_P.vindemmiae;Unigene17941_P.vindemmiae
Ribosomal_L18p	5	CL1472.Contig1_P.vindemmiae;CL1472.Contig2_P.vindemmiae;CL1472.Contig3_P.vindemmiae;Unigene6251_P.vindemmiae;Unigene9999_P.vindemmiae
Ribosomal_L15e	5	Unigene7700_P.vindemmiae;Unigene14286_P.vindemmiae;Unigene16578_P.vindemmiae;Unigene19571_P.vindemmiae;Unigene20136_P.vindemmiae
Ribosomal_L13e	5	CL1775.Contig1_P.vindemmiae;Unigene3067_P.vindemmiae;Unigene17067_P.vindemmiae;Unigene20194_P.vindemmiae;Unigene21243_P.vindemmiae
Ribosomal_L13	5	Unigene723_P.vindemmiae;Unigene5655_P.vindemmiae;Unigene12897_P.vindemmiae;Unigene15203_P.vindemmiae;Unigene18673_P.vindemmiae
RGS	5	CL1026.Contig1_P.vindemmiae;CL1026.Contig2_P.vindemmiae;CL2164.Contig1_P.vindemmiae;Unigene10348_P.vindemmiae;Unigene10739_P.vindemmiae
Reprolysin	5	CL1158.Contig1_P.vindemmiae;CL1158.Contig2_P.vindemmiae;CL1158.Contig3_P.vindemmiae;CL1158.Contig4_P.vindemmiae;Unigene14069_P.vindemmiae
Rap_GAP	5	CL674.Contig1_P.vindemmiae;CL674.Contig2_P.vindemmiae;CL674.Contig3_P.vindemmiae;CL674.Contig4_P.vindemmiae;CL674.Contig5_P.vindemmiae
Ran_BP1	5	CL2405.Contig1_P.vindemmiae;CL2405.Contig2_P.vindemmiae;Unigene2241_P.vindemmiae;Unigene15412_P.vindemmiae;Unigene20656_P.vindemmiae
PWWP	5	CL907.Contig3_P.vindemmiae;CL907.Contig4_P.vindemmiae;CL1749.Contig1_P.vindemmiae;CL1749.Contig2_P.vindemmiae;Unigene12041_P.vindemmiae
PWI	5	CL305.Contig1_P.vindemmiae;CL305.Contig2_P.vindemmiae;CL305.Contig3_P.vindemmiae;CL458.Contig3_P.vindemmiae;CL458.Contig4_P.vindemmiae
Pmp3	5	Unigene4805_P.vindemmiae;Unigene8540_P.vindemmiae;Unigene15725_P.vindemmiae;Unigene16603_P.vindemmiae;Unigene17180_P.vindemmiae
PK	5	CL2644.Contig1_P.vindemmiae;Unigene2713_P.vindemmiae;Unigene3919_P.vindemmiae;Unigene16939_P.vindemmiae;Unigene25758_P.vindemmiae
PID	5	CL1399.Contig1_P.vindemmiae;CL1399.Contig2_P.vindemmiae;Unigene7100_P.vindemmiae;Unigene11221_P.vindemmiae;Unigene18087_P.vindemmiae
PI3_PI4_kinase	5	CL2085.Contig1_P.vindemmiae;CL2085.Contig2_P.vindemmiae;Unigene6672_P.vindemmiae;Unigene9556_P.vindemmiae;Unigene11618_P.vindemmiae
Phosphodiest	5	CL623.Contig1_P.vindemmiae;CL623.Contig2_P.vindemmiae;CL623.Contig3_P.vindemmiae;CL623.Contig4_P.vindemmiae;Unigene10669_P.vindemmiae
PAZ	5	CL2345.Contig1_P.vindemmiae;CL2345.Contig2_P.vindemmiae;CL2805.Contig1_P.vindemmiae;CL2805.Contig2_P.vindemmiae;Unigene6449_P.vindemmiae
OATP	5	Unigene693_P.vindemmiae;Unigene3316_P.vindemmiae;Unigene5989_P.vindemmiae;Unigene10487_P.vindemmiae;Unigene11311_P.vindemmiae
NUDIX	5	Unigene1377_P.vindemmiae;Unigene2976_P.vindemmiae;Unigene3425_P.vindemmiae;Unigene4679_P.vindemmiae;Unigene8275_P.vindemmiae
Nucleos_tra2_C	5	CL385.Contig4_P.vindemmiae;CL385.Contig5_P.vindemmiae;CL385.Contig6_P.vindemmiae;CL385.Contig8_P.vindemmiae;Unigene5106_P.vindemmiae
NTF2	5	CL1324.Contig2_P.vindemmiae;CL1324.Contig3_P.vindemmiae;Unigene7880_P.vindemmiae;Unigene15399_P.vindemmiae;Unigene18500_P.vindemmiae
NDUFA12	5	CL2277.Contig1_P.vindemmiae;CL2277.Contig2_P.vindemmiae;CL2277.Contig3_P.vindemmiae;Unigene5052_P.vindemmiae;Unigene8469_P.vindemmiae
NAD_binding_2	5	CL2144.Contig1_P.vindemmiae;CL2144.Contig2_P.vindemmiae;Unigene11909_P.vindemmiae;Unigene13426_P.vindemmiae;Unigene21903_P.vindemmiae
NAC	5	Unigene3276_P.vindemmiae;Unigene4016_P.vindemmiae;Unigene10674_P.vindemmiae;Unigene24976_P.vindemmiae;Unigene25221_P.vindemmiae
Myb_DNA-bind_5	5	Unigene5480_P.vindemmiae;Unigene8522_P.vindemmiae;Unigene24457_P.vindemmiae;CL2290.Contig2_P.vindemmiae;Unigene2755_P.vindemmiae
MIT	5	CL756.Contig1_P.vindemmiae;CL756.Contig2_P.vindemmiae;CL756.Contig3_P.vindemmiae;Unigene9941_P.vindemmiae;Unigene13179_P.vindemmiae
MIR	5	CL759.Contig1_P.vindemmiae;CL759.Contig2_P.vindemmiae;CL759.Contig3_P.vindemmiae;CL759.Contig4_P.vindemmiae;Unigene10283_P.vindemmiae
MH2	5	CL1237.Contig2_P.vindemmiae;CL1237.Contig4_P.vindemmiae;CL1237.Contig5_P.vindemmiae;Unigene6734_P.vindemmiae;Unigene16398_P.vindemmiae
MBT	5	Unigene6407_P.vindemmiae;Unigene6407_P.vindemmiae;Unigene6407_P.vindemmiae;Unigene6407_P.vindemmiae;Unigene8207_P.vindemmiae
MBOAT	5	CL119.Contig1_P.vindemmiae;CL119.Contig2_P.vindemmiae;CL437.Contig1_P.vindemmiae;CL437.Contig2_P.vindemmiae;Unigene9581_P.vindemmiae
MAPEG	5	CL992.Contig1_P.vindemmiae;CL992.Contig2_P.vindemmiae;CL2662.Contig1_P.vindemmiae;CL2662.Contig2_P.vindemmiae;Unigene10173_P.vindemmiae
Ketoacyl-synt_C	5	CL2333.Contig1_P.vindemmiae;CL2333.Contig2_P.vindemmiae;Unigene14901_P.vindemmiae;Unigene15390_P.vindemmiae;Unigene16543_P.vindemmiae
ketoacyl-synt	5	CL2333.Contig1_P.vindemmiae;CL2333.Contig2_P.vindemmiae;Unigene790_P.vindemmiae;Unigene14901_P.vindemmiae;Unigene15390_P.vindemmiae
JmjC	5	CL1497.Contig1_P.vindemmiae;CL1497.Contig2_P.vindemmiae;CL1497.Contig3_P.vindemmiae;Unigene6616_P.vindemmiae;Unigene11657_P.vindemmiae
JHBP	5	Unigene10063_P.vindemmiae;Unigene11330_P.vindemmiae;Unigene13160_P.vindemmiae;Unigene15368_P.vindemmiae;Unigene15120_P.vindemmiae
Ig_2	5	CL2620.Contig2_P.vindemmiae;Unigene2410_P.vindemmiae;Unigene3334_P.vindemmiae;Unigene10130_P.vindemmiae;Unigene15045_P.vindemmiae
HMGL-like	5	CL2893.Contig3_P.vindemmiae;Unigene6930_P.vindemmiae;Unigene7962_P.vindemmiae;Unigene21488_P.vindemmiae;Unigene23297_P.vindemmiae
Hist_deacetyl	5	CL653.Contig1_P.vindemmiae;Unigene10206_P.vindemmiae;Unigene11573_P.vindemmiae;Unigene11573_P.vindemmiae;Unigene25797_P.vindemmiae
Hexokinase_1	5	CL2766.Contig1_P.vindemmiae;CL2766.Contig2_P.vindemmiae;Unigene3989_P.vindemmiae;Unigene10687_P.vindemmiae;Unigene23292_P.vindemmiae
Hemocyanin_C	5	CL2396.Contig1_P.vindemmiae;CL2396.Contig2_P.vindemmiae;CL2396.Contig3_P.vindemmiae;Unigene13154_P.vindemmiae;Unigene23322_P.vindemmiae
GTP_EFTU_D2	5	CL2138.Contig1_P.vindemmiae;CL3228.Contig1_P.vindemmiae;Unigene5142_P.vindemmiae;Unigene8441_P.vindemmiae;Unigene9219_P.vindemmiae
GRAM	5	CL2773.Contig1_P.vindemmiae;CL2773.Contig2_P.vindemmiae;CL3160.Contig1_P.vindemmiae;CL3160.Contig2_P.vindemmiae;Unigene4558_P.vindemmiae
Gp_dh_N	5	CL2713.Contig1_P.vindemmiae;Unigene9441_P.vindemmiae;Unigene9442_P.vindemmiae;Unigene15176_P.vindemmiae;Unigene19828_P.vindemmiae
Gln-synt_C	5	Unigene6330_P.vindemmiae;Unigene11111_P.vindemmiae;Unigene20446_P.vindemmiae;Unigene23311_P.vindemmiae;Unigene24931_P.vindemmiae
G-alpha	5	Unigene2947_P.vindemmiae;Unigene8187_P.vindemmiae;Unigene9838_P.vindemmiae;Unigene9839_P.vindemmiae;Unigene11850_P.vindemmiae
FMO-like	5	Unigene1095_P.vindemmiae;Unigene6305_P.vindemmiae;Unigene6306_P.vindemmiae;Unigene8034_P.vindemmiae;Unigene13385_P.vindemmiae
FHA	5	Unigene3209_P.vindemmiae;Unigene4213_P.vindemmiae;Unigene4369_P.vindemmiae;Unigene6826_P.vindemmiae;Unigene10094_P.vindemmiae
FH2	5	CL1569.Contig1_P.vindemmiae;CL1569.Contig2_P.vindemmiae;CL1866.Contig1_P.vindemmiae;Unigene18032_P.vindemmiae;Unigene18732_P.vindemmiae
FF	5	CL2709.Contig1_P.vindemmiae;CL2709.Contig1_P.vindemmiae;CL2709.Contig2_P.vindemmiae;CL2709.Contig2_P.vindemmiae;Unigene9736_P.vindemmiae
FA_hydroxylase	5	Unigene7085_P.vindemmiae;Unigene7591_P.vindemmiae;Unigene10473_P.vindemmiae;Unigene15638_P.vindemmiae;Unigene18475_P.vindemmiae
FAD_binding_2	5	Unigene1549_P.vindemmiae;Unigene5253_P.vindemmiae;Unigene5254_P.vindemmiae;Unigene19184_P.vindemmiae;Unigene22277_P.vindemmiae
EGF_2	5	CL687.Contig3_P.vindemmiae;CL687.Contig4_P.vindemmiae;CL949.Contig1_P.vindemmiae;CL949.Contig2_P.vindemmiae;Unigene18967_P.vindemmiae
EF_hand_4	5	CL1041.Contig1_P.vindemmiae;CL1041.Contig2_P.vindemmiae;Unigene5728_P.vindemmiae;Unigene7686_P.vindemmiae;Unigene15096_P.vindemmiae
DUF1682	5	CL2597.Contig1_P.vindemmiae;CL2597.Contig2_P.vindemmiae;CL2597.Contig3_P.vindemmiae;CL2597.Contig4_P.vindemmiae;Unigene5264_P.vindemmiae
DUF1602	5	Unigene4240_P.vindemmiae;Unigene6607_P.vindemmiae;Unigene9856_P.vindemmiae;Unigene9856_P.vindemmiae;Unigene11280_P.vindemmiae
DnaJ_C	5	Unigene1617_P.vindemmiae;Unigene4939_P.vindemmiae;Unigene17161_P.vindemmiae;Unigene18556_P.vindemmiae;Unigene24732_P.vindemmiae
DDE_Tnp_1_7	5	CL3194.Contig1_P.vindemmiae;Unigene6989_P.vindemmiae;Unigene8501_P.vindemmiae;Unigene8502_P.vindemmiae;Unigene15181_P.vindemmiae
Ctr	5	CL2868.Contig1_P.vindemmiae;CL2868.Contig2_P.vindemmiae;Unigene11635_P.vindemmiae;Unigene275_P.vindemmiae;Unigene24649_P.vindemmiae
CTD_bind	5	CL269.Contig1_P.vindemmiae;CL269.Contig2_P.vindemmiae;CL2045.Contig2_P.vindemmiae;Unigene1218_P.vindemmiae;Unigene5424_P.vindemmiae
CS	5	CL2663.Contig1_P.vindemmiae;Unigene2769_P.vindemmiae;Unigene4869_P.vindemmiae;Unigene7290_P.vindemmiae;Unigene12955_P.vindemmiae
CPSase_L_D2	5	CL2893.Contig1_P.vindemmiae;CL2893.Contig2_P.vindemmiae;CL2893.Contig3_P.vindemmiae;Unigene11435_P.vindemmiae;Unigene12338_P.vindemmiae
CPSase_L_chain	5	CL2893.Contig1_P.vindemmiae;CL2893.Contig2_P.vindemmiae;CL2893.Contig3_P.vindemmiae;Unigene11435_P.vindemmiae;Unigene12338_P.vindemmiae
Clathrin	5	Unigene1084_P.vindemmiae;Unigene1878_P.vindemmiae;Unigene1878_P.vindemmiae;Unigene2971_P.vindemmiae;Unigene25976_P.vindemmiae
CIA30	5	CL2386.Contig1_P.vindemmiae;CL2386.Contig2_P.vindemmiae;Unigene12981_P.vindemmiae;Unigene17204_P.vindemmiae;Unigene24945_P.vindemmiae
Chromo	5	CL740.Contig1_P.vindemmiae;CL740.Contig1_P.vindemmiae;CL740.Contig2_P.vindemmiae;CL740.Contig2_P.vindemmiae;Unigene12033_P.vindemmiae
Choline_kinase	5	CL1695.Contig1_P.vindemmiae;CL1695.Contig2_P.vindemmiae;CL1695.Contig3_P.vindemmiae;CL1695.Contig5_P.vindemmiae;Unigene25945_P.vindemmiae
Chitin_bind_4	5	Unigene3271_P.vindemmiae;Unigene5918_P.vindemmiae;Unigene10005_P.vindemmiae;Unigene16790_P.vindemmiae;Unigene23259_P.vindemmiae
CHCH	5	CL2824.Contig1_P.vindemmiae;CL2824.Contig2_P.vindemmiae;Unigene1262_P.vindemmiae;Unigene12610_P.vindemmiae;Unigene4320_P.vindemmiae
Cation_efflux	5	CL2195.Contig1_P.vindemmiae;CL2195.Contig2_P.vindemmiae;Unigene9619_P.vindemmiae;Unigene10255_P.vindemmiae;Unigene18836_P.vindemmiae
Catalase	5	Unigene182_P.vindemmiae;Unigene3335_P.vindemmiae;Unigene3336_P.vindemmiae;Unigene8012_P.vindemmiae;Unigene23642_P.vindemmiae
Carb_anhydrase	5	CL2090.Contig1_P.vindemmiae;CL2090.Contig2_P.vindemmiae;Unigene1990_P.vindemmiae;Unigene7699_P.vindemmiae;Unigene12039_P.vindemmiae
CAP_GLY	5	CL1660.Contig1_P.vindemmiae;CL1660.Contig2_P.vindemmiae;CL1660.Contig3_P.vindemmiae;CL1660.Contig4_P.vindemmiae;Unigene2981_P.vindemmiae
CAP	5	Unigene2734_P.vindemmiae;Unigene3350_P.vindemmiae;Unigene3658_P.vindemmiae;Unigene5908_P.vindemmiae;Unigene8488_P.vindemmiae
bZIP_1	5	Unigene249_P.vindemmiae;Unigene5137_P.vindemmiae;Unigene6844_P.vindemmiae;Unigene12735_P.vindemmiae;Unigene5684_P.vindemmiae
Biotin_carb_C	5	CL2893.Contig1_P.vindemmiae;CL2893.Contig2_P.vindemmiae;CL2893.Contig3_P.vindemmiae;Unigene11435_P.vindemmiae;Unigene25611_P.vindemmiae
Bac_rhodopsin	5	Unigene1820_P.vindemmiae;Unigene2345_P.vindemmiae;Unigene10165_P.vindemmiae;Unigene21834_P.vindemmiae;Unigene22264_P.vindemmiae
BACK	5	CL2685.Contig1_P.vindemmiae;CL2685.Contig2_P.vindemmiae;CL3178.Contig1_P.vindemmiae;CL3178.Contig2_P.vindemmiae;Unigene5599_P.vindemmiae
ATP-synt_ab_N	5	Unigene8221_P.vindemmiae;Unigene9182_P.vindemmiae;Unigene12128_P.vindemmiae;Unigene19966_P.vindemmiae;Unigene21512_P.vindemmiae
ASC	5	Unigene1654_P.vindemmiae;Unigene17940_P.vindemmiae;Unigene24962_P.vindemmiae;Unigene25460_P.vindemmiae;Unigene25495_P.vindemmiae
Arfaptin	5	CL1567.Contig1_P.vindemmiae;CL1567.Contig2_P.vindemmiae;CL3248.Contig2_P.vindemmiae;CL3248.Contig3_P.vindemmiae;Unigene10878_P.vindemmiae
Ank_4	5	CL414.Contig1_P.vindemmiae;CL414.Contig2_P.vindemmiae;CL1751.Contig1_P.vindemmiae;Unigene11101_P.vindemmiae;Unigene17995_P.vindemmiae
Amino_oxidase	5	CL2800.Contig1_P.vindemmiae;CL2800.Contig2_P.vindemmiae;Unigene13167_P.vindemmiae;Unigene19204_P.vindemmiae;Unigene20384_P.vindemmiae
Aldose_epim	5	Unigene4834_P.vindemmiae;Unigene6991_P.vindemmiae;Unigene17855_P.vindemmiae;Unigene18561_P.vindemmiae;Unigene20855_P.vindemmiae
ADK_lid	5	CL137.Contig1_P.vindemmiae;CL137.Contig2_P.vindemmiae;Unigene8199_P.vindemmiae;Unigene11479_P.vindemmiae;Unigene22556_P.vindemmiae
Acyl-CoA_dh_M	5	CL431.Contig2_P.vindemmiae;CL1234.Contig2_P.vindemmiae;CL1937.Contig2_P.vindemmiae;CL1937.Contig3_P.vindemmiae;Unigene2741_P.vindemmiae
Acyl-CoA_dh_1	5	CL431.Contig2_P.vindemmiae;CL1937.Contig2_P.vindemmiae;CL1937.Contig3_P.vindemmiae;Unigene2741_P.vindemmiae;Unigene25105_P.vindemmiae
Aconitase_C	5	CL2213.Contig1_P.vindemmiae;CL3202.Contig1_P.vindemmiae;CL3202.Contig2_P.vindemmiae;Unigene21525_P.vindemmiae;Unigene22792_P.vindemmiae
Aconitase	5	CL2213.Contig1_P.vindemmiae;CL3202.Contig1_P.vindemmiae;CL3202.Contig2_P.vindemmiae;Unigene11505_P.vindemmiae;Unigene25663_P.vindemmiae
Abhydrolase_2	5	CL1024.Contig2_P.vindemmiae;CL1024.Contig4_P.vindemmiae;CL1024.Contig7_P.vindemmiae;CL1835.Contig1_P.vindemmiae;CL1835.Contig2_P.vindemmiae
2-oxoacid_dh	5	CL2977.Contig1_P.vindemmiae;Unigene7373_P.vindemmiae;Unigene8272_P.vindemmiae;Unigene12758_P.vindemmiae;Unigene23762_P.vindemmiae
ZZ	4	CL1539.Contig1_P.vindemmiae;CL1539.Contig2_P.vindemmiae;CL2095.Contig1_P.vindemmiae;CL2095.Contig2_P.vindemmiae
Zona_pellucida	4	Unigene3485_P.vindemmiae;Unigene7879_P.vindemmiae;Unigene7976_P.vindemmiae;Unigene16686_P.vindemmiae
zf-DBF	4	CL1626.Contig1_P.vindemmiae;CL1626.Contig2_P.vindemmiae;CL1626.Contig3_P.vindemmiae;CL1626.Contig4_P.vindemmiae
zf-CCCH	4	Unigene3287_P.vindemmiae;Unigene9217_P.vindemmiae;Unigene9420_P.vindemmiae;Unigene9756_P.vindemmiae
zf-C3H1	4	CL2267.Contig1_P.vindemmiae;CL2267.Contig2_P.vindemmiae;Unigene9578_P.vindemmiae;Unigene9580_P.vindemmiae
XK-related	4	Unigene3941_P.vindemmiae;Unigene3942_P.vindemmiae;Unigene5871_P.vindemmiae;Unigene13207_P.vindemmiae
Voltage_CLC	4	CL2192.Contig1_P.vindemmiae;CL2192.Contig2_P.vindemmiae;CL2192.Contig3_P.vindemmiae;Unigene8905_P.vindemmiae
V-ATPase_H_N	4	CL1769.Contig1_P.vindemmiae;CL1769.Contig2_P.vindemmiae;CL1769.Contig3_P.vindemmiae;Unigene21086_P.vindemmiae
V-ATPase_H_C	4	CL1769.Contig1_P.vindemmiae;CL1769.Contig2_P.vindemmiae;CL1769.Contig3_P.vindemmiae;Unigene25841_P.vindemmiae
UBN2_2	4	Unigene5314_P.vindemmiae;Unigene10338_P.vindemmiae;Unigene19963_P.vindemmiae;Unigene21838_P.vindemmiae
Tubulin-binding	4	CL2688.Contig1_P.vindemmiae;CL2688.Contig1_P.vindemmiae;CL2688.Contig2_P.vindemmiae;CL2688.Contig2_P.vindemmiae
Tubulin	4	CL1466.Contig2_P.vindemmiae;CL1950.Contig2_P.vindemmiae;Unigene8785_P.vindemmiae;Unigene19135_P.vindemmiae
tRNA-synt_2d	4	CL2315.Contig1_P.vindemmiae;CL2315.Contig2_P.vindemmiae;Unigene5136_P.vindemmiae;Unigene20850_P.vindemmiae
Transp_Tc5_C	4	CL348.Contig1_P.vindemmiae;CL852.Contig1_P.vindemmiae;CL852.Contig2_P.vindemmiae;CL1507.Contig1_P.vindemmiae
Transketolase_N	4	Unigene11507_P.vindemmiae;Unigene14723_P.vindemmiae;Unigene23724_P.vindemmiae;Unigene26028_P.vindemmiae
TPR_8	4	CL659.Contig1_P.vindemmiae;CL659.Contig2_P.vindemmiae;CL659.Contig3_P.vindemmiae;Unigene20131_P.vindemmiae
TPR_10	4	CL263.Contig1_P.vindemmiae;Unigene292_P.vindemmiae;Unigene447_P.vindemmiae;Unigene20131_P.vindemmiae
TPP_enzyme_N	4	CL777.Contig1_P.vindemmiae;CL777.Contig2_P.vindemmiae;CL777.Contig3_P.vindemmiae;Unigene13329_P.vindemmiae
TPP_enzyme_M	4	CL777.Contig1_P.vindemmiae;CL777.Contig2_P.vindemmiae;CL3093.Contig1_P.vindemmiae;Unigene13329_P.vindemmiae
TPP_enzyme_C	4	CL777.Contig1_P.vindemmiae;CL777.Contig2_P.vindemmiae;CL3093.Contig1_P.vindemmiae;Unigene13329_P.vindemmiae
Tmemb_170	4	CL1565.Contig1_P.vindemmiae;CL1565.Contig2_P.vindemmiae;CL1565.Contig3_P.vindemmiae;CL1565.Contig4_P.vindemmiae
SSF	4	Unigene12664_P.vindemmiae;Unigene13218_P.vindemmiae;Unigene15340_P.vindemmiae;Unigene22015_P.vindemmiae
Spc97_Spc98	4	CL1371.Contig1_P.vindemmiae;CL1913.Contig1_P.vindemmiae;CL1913.Contig2_P.vindemmiae;Unigene11781_P.vindemmiae
SPA	4	CL174.Contig1_P.vindemmiae;CL174.Contig2_P.vindemmiae;CL1823.Contig1_P.vindemmiae;CL1823.Contig2_P.vindemmiae
SOCS_box	4	Unigene8801_P.vindemmiae;Unigene12244_P.vindemmiae;Unigene13132_P.vindemmiae;Unigene18834_P.vindemmiae
Snf7	4	Unigene5798_P.vindemmiae;Unigene6559_P.vindemmiae;Unigene9370_P.vindemmiae;Unigene12710_P.vindemmiae
SM-ATX	4	CL1416.Contig1_P.vindemmiae;CL1416.Contig2_P.vindemmiae;CL1416.Contig3_P.vindemmiae;CL1416.Contig4_P.vindemmiae
Skp1_POZ	4	Unigene3496_P.vindemmiae;Unigene9020_P.vindemmiae;Unigene12551_P.vindemmiae;Unigene16644_P.vindemmiae
Skp1	4	Unigene3496_P.vindemmiae;Unigene8224_P.vindemmiae;Unigene12551_P.vindemmiae;Unigene16644_P.vindemmiae
SBDS	4	Unigene6395_P.vindemmiae;Unigene2048_P.vindemmiae;Unigene9816_P.vindemmiae;Unigene18597_P.vindemmiae
Saccharop_dh	4	Unigene8270_P.vindemmiae;Unigene8271_P.vindemmiae;Unigene11713_P.vindemmiae;Unigene24950_P.vindemmiae
S4	4	CL3055.Contig1_P.vindemmiae;CL3161.Contig1_P.vindemmiae;Unigene2640_P.vindemmiae;Unigene18244_P.vindemmiae
RVP	4	CL223.Contig1_P.vindemmiae;Unigene15255_P.vindemmiae;Unigene18161_P.vindemmiae;Unigene19360_P.vindemmiae
Ribosomal_S7	4	CL1369.Contig1_P.vindemmiae;CL1517.Contig1_P.vindemmiae;Unigene12510_P.vindemmiae;Unigene20078_P.vindemmiae
Ribosomal_S30	4	Unigene1185_P.vindemmiae;Unigene5524_P.vindemmiae;Unigene15107_P.vindemmiae;Unigene19309_P.vindemmiae
Ribosomal_S15	4	CL210.Contig1_P.vindemmiae;CL2971.Contig1_P.vindemmiae;Unigene15273_P.vindemmiae;Unigene20578_P.vindemmiae
Ribosomal_L6e	4	CL3136.Contig1_P.vindemmiae;CL3136.Contig2_P.vindemmiae;Unigene16812_P.vindemmiae;Unigene16834_P.vindemmiae
Ribosomal_L34e	4	CL1575.Contig1_P.vindemmiae;CL1575.Contig2_P.vindemmiae;Unigene16251_P.vindemmiae;Unigene18990_P.vindemmiae
Ribosomal_L3	4	CL1807.Contig1_P.vindemmiae;CL1807.Contig2_P.vindemmiae;Unigene22977_P.vindemmiae;Unigene26073_P.vindemmiae
Ribosomal_L32e	4	Unigene3131_P.vindemmiae;Unigene4242_P.vindemmiae;Unigene15296_P.vindemmiae;Unigene16115_P.vindemmiae
Ribosomal_L24e	4	Unigene12495_P.vindemmiae;Unigene15756_P.vindemmiae;Unigene16362_P.vindemmiae;Unigene25860_P.vindemmiae
Ribosomal_L2	4	CL1797.Contig1_P.vindemmiae;Unigene11783_P.vindemmiae;Unigene16247_P.vindemmiae;Unigene17416_P.vindemmiae
Ribosomal_L23eN	4	Unigene4003_P.vindemmiae;Unigene12500_P.vindemmiae;Unigene14977_P.vindemmiae;Unigene19423_P.vindemmiae
Ribosomal_L18_c	4	CL1472.Contig1_P.vindemmiae;CL1472.Contig3_P.vindemmiae;Unigene6251_P.vindemmiae;Unigene9999_P.vindemmiae
Ribosomal_L16	4	Unigene5604_P.vindemmiae;Unigene14887_P.vindemmiae;Unigene15460_P.vindemmiae;Unigene17385_P.vindemmiae
Ribosomal_L11_N	4	Unigene8679_P.vindemmiae;Unigene12827_P.vindemmiae;Unigene16413_P.vindemmiae;Unigene17227_P.vindemmiae
Ribosomal_L11	4	Unigene8679_P.vindemmiae;Unigene12827_P.vindemmiae;Unigene16413_P.vindemmiae;Unigene17227_P.vindemmiae
Rhomboid	4	CL1365.Contig1_P.vindemmiae;CL1365.Contig2_P.vindemmiae;CL2828.Contig2_P.vindemmiae;Unigene13221_P.vindemmiae
Reprolysin_3	4	CL336.Contig1_P.vindemmiae;CL336.Contig2_P.vindemmiae;CL336.Contig3_P.vindemmiae;CL336.Contig5_P.vindemmiae
RdRP_1	4	Unigene3716_P.vindemmiae;Unigene17760_P.vindemmiae;Unigene13247_P.vindemmiae;Unigene22249_P.vindemmiae
RCC1	4	CL2613.Contig1_P.vindemmiae;CL2613.Contig2_P.vindemmiae;Unigene4038_P.vindemmiae;Unigene4038_P.vindemmiae
RB_B	4	CL2175.Contig1_P.vindemmiae;CL2175.Contig2_P.vindemmiae;CL2175.Contig3_P.vindemmiae;CL2175.Contig4_P.vindemmiae
RB_A	4	CL2175.Contig1_P.vindemmiae;CL2175.Contig2_P.vindemmiae;CL2175.Contig3_P.vindemmiae;CL2175.Contig4_P.vindemmiae
RasGEF	4	CL2980.Contig1_P.vindemmiae;CL2980.Contig2_P.vindemmiae;Unigene613_P.vindemmiae;Unigene22415_P.vindemmiae
Radial_spoke_3	4	CL2594.Contig1_P.vindemmiae;CL2594.Contig2_P.vindemmiae;CL2594.Contig3_P.vindemmiae;CL2594.Contig4_P.vindemmiae
Rad51	4	CL149.Contig1_P.vindemmiae;CL149.Contig2_P.vindemmiae;CL1856.Contig1_P.vindemmiae;CL1856.Contig2_P.vindemmiae
RA	4	CL3139.Contig1_P.vindemmiae;CL3139.Contig2_P.vindemmiae;Unigene7334_P.vindemmiae;Unigene10982_P.vindemmiae
PYC_OADA	4	CL2893.Contig3_P.vindemmiae;Unigene1798_P.vindemmiae;Unigene2412_P.vindemmiae;Unigene2413_P.vindemmiae
Prefoldin_2	4	Unigene4088_P.vindemmiae;Unigene4512_P.vindemmiae;Unigene12592_P.vindemmiae;Unigene12749_P.vindemmiae
PP2C	4	CL3180.Contig1_P.vindemmiae;CL3180.Contig2_P.vindemmiae;Unigene7915_P.vindemmiae;Unigene7915_P.vindemmiae
PI-PLC-X	4	CL1323.Contig1_P.vindemmiae;CL1323.Contig2_P.vindemmiae;CL2687.Contig1_P.vindemmiae;Unigene9507_P.vindemmiae
Pil1	4	CL786.Contig1_P.vindemmiae;CL786.Contig2_P.vindemmiae;Unigene14583_P.vindemmiae;Unigene24164_P.vindemmiae
Phosphorylase	4	Unigene5501_P.vindemmiae;Unigene9166_P.vindemmiae;Unigene9167_P.vindemmiae;Unigene11353_P.vindemmiae
PHD_3	4	CL698.Contig1_P.vindemmiae;CL698.Contig2_P.vindemmiae;CL698.Contig3_P.vindemmiae;CL698.Contig4_P.vindemmiae
PfkB	4	Unigene4507_P.vindemmiae;Unigene8807_P.vindemmiae;Unigene18455_P.vindemmiae;Unigene22630_P.vindemmiae
Peptidase_S9	4	CL1643.Contig1_P.vindemmiae;CL1643.Contig2_P.vindemmiae;Unigene1678_P.vindemmiae;Unigene12781_P.vindemmiae
Peptidase_S8	4	Unigene2491_P.vindemmiae;Unigene2492_P.vindemmiae;Unigene10648_P.vindemmiae;Unigene20506_P.vindemmiae
Peptidase_M48	4	CL2360.Contig1_P.vindemmiae;CL2360.Contig2_P.vindemmiae;CL2360.Contig3_P.vindemmiae;Unigene11248_P.vindemmiae
Peptidase_M41	4	CL1655.Contig1_P.vindemmiae;CL3068.Contig1_P.vindemmiae;Unigene20057_P.vindemmiae;Unigene21410_P.vindemmiae
Palm_thioest	4	CL242.Contig1_P.vindemmiae;CL242.Contig2_P.vindemmiae;CL242.Contig3_P.vindemmiae;Unigene12810_P.vindemmiae
NPR2	4	CL473.Contig1_P.vindemmiae;CL473.Contig2_P.vindemmiae;CL473.Contig3_P.vindemmiae;CL473.Contig4_P.vindemmiae
Neur_chan_memb	4	Unigene13864_P.vindemmiae;Unigene14586_P.vindemmiae;Unigene16664_P.vindemmiae;Unigene19221_P.vindemmiae
Neur_chan_LBD	4	Unigene3339_P.vindemmiae;Unigene13864_P.vindemmiae;Unigene15492_P.vindemmiae;Unigene16664_P.vindemmiae
NDK	4	CL1118.Contig1_P.vindemmiae;CL1118.Contig2_P.vindemmiae;Unigene4953_P.vindemmiae;Unigene24738_P.vindemmiae
NAD_synthase	4	CL1938.Contig1_P.vindemmiae;CL1938.Contig2_P.vindemmiae;CL1938.Contig3_P.vindemmiae;Unigene6196_P.vindemmiae
NAD_Gly3P_dh_N	4	Unigene9990_P.vindemmiae;Unigene15099_P.vindemmiae;Unigene23928_P.vindemmiae;Unigene25730_P.vindemmiae
NAD_binding_8	4	CL2800.Contig2_P.vindemmiae;Unigene7805_P.vindemmiae;Unigene8643_P.vindemmiae;Unigene18658_P.vindemmiae
Na_Ca_ex	4	Unigene1278_P.vindemmiae;Unigene4365_P.vindemmiae;Unigene4365_P.vindemmiae;Unigene18027_P.vindemmiae
N2227	4	CL1015.Contig1_P.vindemmiae;CL1015.Contig2_P.vindemmiae;CL1015.Contig3_P.vindemmiae;CL1015.Contig4_P.vindemmiae
MyTH4	4	Unigene3610_P.vindemmiae;Unigene10619_P.vindemmiae;Unigene13452_P.vindemmiae;Unigene17561_P.vindemmiae
Myb_DNA-binding	4	CL1539.Contig1_P.vindemmiae;CL1539.Contig2_P.vindemmiae;CL2947.Contig2_P.vindemmiae;Unigene19792_P.vindemmiae
Myb_DNA-bind_4	4	Unigene11510_P.vindemmiae;Unigene11510_P.vindemmiae;Unigene15956_P.vindemmiae;Unigene19051_P.vindemmiae
MRG	4	CL2468.Contig1_P.vindemmiae;CL2468.Contig2_P.vindemmiae;CL2468.Contig3_P.vindemmiae;Unigene7001_P.vindemmiae
MMR_HSR1	4	Unigene4092_P.vindemmiae;Unigene8177_P.vindemmiae;Unigene9220_P.vindemmiae;Unigene12790_P.vindemmiae
MIB_HERC2	4	CL2095.Contig1_P.vindemmiae;CL2095.Contig1_P.vindemmiae;CL2095.Contig2_P.vindemmiae;CL2095.Contig2_P.vindemmiae
Methyltransf_18	4	CL2689.Contig1_P.vindemmiae;CL2689.Contig2_P.vindemmiae;Unigene8327_P.vindemmiae;Unigene13238_P.vindemmiae
Med12-LCEWAV	4	CL897.Contig1_P.vindemmiae;CL897.Contig2_P.vindemmiae;CL897.Contig3_P.vindemmiae;CL897.Contig4_P.vindemmiae
Med12	4	CL897.Contig1_P.vindemmiae;CL897.Contig2_P.vindemmiae;CL897.Contig3_P.vindemmiae;CL897.Contig4_P.vindemmiae
MBD	4	CL576.Contig1_P.vindemmiae;CL576.Contig2_P.vindemmiae;CL1649.Contig1_P.vindemmiae;CL1649.Contig2_P.vindemmiae
MATH	4	CL2823.Contig1_P.vindemmiae;CL2823.Contig2_P.vindemmiae;Unigene7146_P.vindemmiae;Unigene15288_P.vindemmiae
Lyase_1	4	Unigene8339_P.vindemmiae;Unigene21391_P.vindemmiae;Unigene21825_P.vindemmiae;Unigene23062_P.vindemmiae
LsmAD	4	CL1416.Contig1_P.vindemmiae;CL1416.Contig2_P.vindemmiae;CL1416.Contig3_P.vindemmiae;CL1416.Contig4_P.vindemmiae
Kringle	4	CL2525.Contig1_P.vindemmiae;CL2525.Contig2_P.vindemmiae;CL2525.Contig3_P.vindemmiae;CL2525.Contig4_P.vindemmiae
Kri1_C	4	CL621.Contig1_P.vindemmiae;CL621.Contig2_P.vindemmiae;CL621.Contig3_P.vindemmiae;CL621.Contig4_P.vindemmiae
Kri1	4	CL621.Contig1_P.vindemmiae;CL621.Contig2_P.vindemmiae;CL621.Contig3_P.vindemmiae;CL621.Contig4_P.vindemmiae
Kelch_3	4	Unigene6809_P.vindemmiae;Unigene8716_P.vindemmiae;Unigene8716_P.vindemmiae;Unigene10456_P.vindemmiae
KBP_C	4	CL606.Contig1_P.vindemmiae;CL606.Contig2_P.vindemmiae;CL606.Contig3_P.vindemmiae;CL606.Contig4_P.vindemmiae
Integrin_beta	4	CL687.Contig1_P.vindemmiae;CL687.Contig2_P.vindemmiae;CL687.Contig3_P.vindemmiae;CL687.Contig4_P.vindemmiae
Integrin_alpha2	4	CL448.Contig1_P.vindemmiae;CL448.Contig2_P.vindemmiae;CL448.Contig3_P.vindemmiae;Unigene10323_P.vindemmiae
Ins145_P3_rec	4	CL759.Contig1_P.vindemmiae;CL759.Contig2_P.vindemmiae;CL759.Contig3_P.vindemmiae;CL759.Contig4_P.vindemmiae
Inhibitor_I29	4	CL962.Contig1_P.vindemmiae;CL962.Contig2_P.vindemmiae;Unigene9594_P.vindemmiae;Unigene11020_P.vindemmiae
ICMT	4	CL1389.Contig1_P.vindemmiae;CL1389.Contig2_P.vindemmiae;CL1389.Contig3_P.vindemmiae;CL1389.Contig4_P.vindemmiae
HNOBA	4	CL1443.Contig1_P.vindemmiae;CL1443.Contig2_P.vindemmiae;CL1443.Contig3_P.vindemmiae;Unigene2353_P.vindemmiae
HMA	4	Unigene1904_P.vindemmiae;Unigene16691_P.vindemmiae;Unigene18566_P.vindemmiae;Unigene23557_P.vindemmiae
HIG_1_N	4	CL2633.Contig1_P.vindemmiae;Unigene2613_P.vindemmiae;Unigene12795_P.vindemmiae;Unigene22108_P.vindemmiae
Hexapep	4	Unigene5135_P.vindemmiae;Unigene11078_P.vindemmiae;Unigene11078_P.vindemmiae;Unigene16365_P.vindemmiae
Hemocyanin_M	4	CL2396.Contig1_P.vindemmiae;CL2396.Contig2_P.vindemmiae;Unigene1173_P.vindemmiae;Unigene13154_P.vindemmiae
HATPase_c_3	4	CL3123.Contig1_P.vindemmiae;CL3123.Contig2_P.vindemmiae;Unigene11034_P.vindemmiae;Unigene13409_P.vindemmiae
GST_N_3	4	CL758.Contig1_P.vindemmiae;CL758.Contig2_P.vindemmiae;Unigene4514_P.vindemmiae;Unigene10261_P.vindemmiae
GSHPx	4	CL2529.Contig1_P.vindemmiae;CL2529.Contig2_P.vindemmiae;Unigene12534_P.vindemmiae;Unigene24524_P.vindemmiae
GpcrRhopsn4	4	CL363.Contig1_P.vindemmiae;CL363.Contig2_P.vindemmiae;CL363.Contig3_P.vindemmiae;CL363.Contig4_P.vindemmiae
Glyco_transf_22	4	CL2199.Contig1_P.vindemmiae;Unigene7610_P.vindemmiae;Unigene11298_P.vindemmiae;Unigene11299_P.vindemmiae
Glyco_hydro_1	4	CL1208.Contig1_P.vindemmiae;CL1208.Contig2_P.vindemmiae;Unigene14326_P.vindemmiae;Unigene14451_P.vindemmiae
GHMP_kinases_N	4	Unigene2246_P.vindemmiae;Unigene7931_P.vindemmiae;Unigene10074_P.vindemmiae;Unigene21141_P.vindemmiae
GDI	4	Unigene1866_P.vindemmiae;Unigene4335_P.vindemmiae;Unigene5488_P.vindemmiae;Unigene23648_P.vindemmiae
GDE_C	4	Unigene10307_P.vindemmiae;Unigene22298_P.vindemmiae;Unigene23590_P.vindemmiae;Unigene24965_P.vindemmiae
GDA1_CD39	4	CL3264.Contig1_P.vindemmiae;CL3264.Contig4_P.vindemmiae;CL3264.Contig5_P.vindemmiae;CL3264.Contig6_P.vindemmiae
GATase_6	4	CL736.Contig1_P.vindemmiae;CL736.Contig2_P.vindemmiae;CL1454.Contig1_P.vindemmiae;CL1454.Contig2_P.vindemmiae
G6PD_C	4	Unigene16514_P.vindemmiae;Unigene18325_P.vindemmiae;Unigene20747_P.vindemmiae;Unigene25009_P.vindemmiae
FtsJ	4	CL960.Contig1_P.vindemmiae;Unigene3539_P.vindemmiae;Unigene6678_P.vindemmiae;Unigene19219_P.vindemmiae
Frag1	4	CL51.Contig1_P.vindemmiae;CL51.Contig2_P.vindemmiae;CL51.Contig3_P.vindemmiae;CL51.Contig4_P.vindemmiae
Fork_head	4	CL2625.Contig1_P.vindemmiae;Unigene10094_P.vindemmiae;Unigene10909_P.vindemmiae;Unigene16313_P.vindemmiae
Flocculin_t3	4	Unigene5241_P.vindemmiae;Unigene8141_P.vindemmiae;Unigene17431_P.vindemmiae;Unigene6257_P.vindemmiae
Flavodoxin_1	4	CL2167.Contig1_P.vindemmiae;CL2167.Contig2_P.vindemmiae;Unigene9907_P.vindemmiae;Unigene14691_P.vindemmiae
FGGY_N	4	CL1651.Contig1_P.vindemmiae;CL1651.Contig2_P.vindemmiae;Unigene16046_P.vindemmiae;Unigene21305_P.vindemmiae
FGGY_C	4	CL1651.Contig1_P.vindemmiae;CL1651.Contig2_P.vindemmiae;Unigene6787_P.vindemmiae;Unigene8634_P.vindemmiae
FERM_C	4	CL1450.Contig1_P.vindemmiae;Unigene8544_P.vindemmiae;Unigene12000_P.vindemmiae;Unigene16162_P.vindemmiae
FAST_2	4	CL42.Contig1_P.vindemmiae;CL42.Contig2_P.vindemmiae;Unigene13260_P.vindemmiae;Unigene18071_P.vindemmiae
FAD_binding_6	4	Unigene1960_P.vindemmiae;Unigene8980_P.vindemmiae;Unigene15202_P.vindemmiae;Unigene24431_P.vindemmiae
FAD_binding_4	4	Unigene7465_P.vindemmiae;Unigene18337_P.vindemmiae;Unigene24679_P.vindemmiae;Unigene24794_P.vindemmiae
eIF-5_eIF-2B	4	CL1501.Contig1_P.vindemmiae;CL1501.Contig2_P.vindemmiae;Unigene9974_P.vindemmiae;Unigene23537_P.vindemmiae
efhand_like	4	CL1323.Contig1_P.vindemmiae;CL1323.Contig2_P.vindemmiae;CL2687.Contig1_P.vindemmiae;Unigene9507_P.vindemmiae
EFG_IV	4	CL2138.Contig1_P.vindemmiae;CL2442.Contig1_P.vindemmiae;CL2442.Contig2_P.vindemmiae;Unigene12359_P.vindemmiae
EFG_C	4	CL2138.Contig1_P.vindemmiae;CL2138.Contig2_P.vindemmiae;CL2442.Contig2_P.vindemmiae;Unigene12359_P.vindemmiae
EF1_GNE	4	Unigene7423_P.vindemmiae;Unigene15468_P.vindemmiae;Unigene17871_P.vindemmiae;Unigene22037_P.vindemmiae
EamA	4	CL1578.Contig1_P.vindemmiae;CL1578.Contig2_P.vindemmiae;Unigene1635_P.vindemmiae;Unigene2901_P.vindemmiae
E1_DerP2_DerF2	4	Unigene3535_P.vindemmiae;Unigene3870_P.vindemmiae;Unigene5147_P.vindemmiae;Unigene12946_P.vindemmiae
Dynein_heavy	4	Unigene9422_P.vindemmiae;Unigene17458_P.vindemmiae;Unigene25587_P.vindemmiae;Unigene26003_P.vindemmiae
Dynactin	4	CL1660.Contig1_P.vindemmiae;CL1660.Contig2_P.vindemmiae;CL1660.Contig3_P.vindemmiae;CL1660.Contig4_P.vindemmiae
DUF89	4	CL1903.Contig1_P.vindemmiae;CL1903.Contig2_P.vindemmiae;Unigene20883_P.vindemmiae;Unigene23225_P.vindemmiae
DUF3808	4	Unigene3666_P.vindemmiae;Unigene8978_P.vindemmiae;Unigene8979_P.vindemmiae;Unigene11144_P.vindemmiae
DUF3452	4	CL2175.Contig1_P.vindemmiae;CL2175.Contig2_P.vindemmiae;CL2175.Contig3_P.vindemmiae;CL2175.Contig4_P.vindemmiae
DUF2296	4	CL267.Contig1_P.vindemmiae;CL267.Contig2_P.vindemmiae;CL267.Contig3_P.vindemmiae;CL267.Contig4_P.vindemmiae
DUF221	4	CL284.Contig1_P.vindemmiae;CL1972.Contig1_P.vindemmiae;CL1972.Contig2_P.vindemmiae;Unigene22680_P.vindemmiae
DUF106	4	CL2590.Contig1_P.vindemmiae;CL2590.Contig3_P.vindemmiae;Unigene5530_P.vindemmiae;Unigene23022_P.vindemmiae
DNA_pol_B_exo1	4	Unigene5046_P.vindemmiae;Unigene10731_P.vindemmiae;Unigene10731_P.vindemmiae;Unigene10908_P.vindemmiae
Dimer_Tnp_hAT	4	CL2839.Contig1_P.vindemmiae;Unigene13171_P.vindemmiae;Unigene17375_P.vindemmiae;Unigene24346_P.vindemmiae
Cytochrom_C	4	Unigene8528_P.vindemmiae;Unigene14649_P.vindemmiae;Unigene19124_P.vindemmiae;Unigene25374_P.vindemmiae
Cys_Met_Meta_PP	4	Unigene6142_P.vindemmiae;Unigene6599_P.vindemmiae;Unigene7531_P.vindemmiae;Unigene9371_P.vindemmiae
Cyclin_C	4	CL1684.Contig1_P.vindemmiae;CL1684.Contig2_P.vindemmiae;Unigene5851_P.vindemmiae;Unigene8463_P.vindemmiae
CXC	4	CL2729.Contig1_P.vindemmiae;CL2729.Contig1_P.vindemmiae;CL2729.Contig2_P.vindemmiae;CL2729.Contig2_P.vindemmiae
Cu-oxidase_2	4	CL1063.Contig1_P.vindemmiae;CL1063.Contig2_P.vindemmiae;Unigene14742_P.vindemmiae;Unigene25420_P.vindemmiae
Cullin	4	CL722.Contig1_P.vindemmiae;CL722.Contig2_P.vindemmiae;Unigene9727_P.vindemmiae;Unigene12672_P.vindemmiae
Ctf8	4	CL918.Contig1_P.vindemmiae;CL918.Contig2_P.vindemmiae;CL918.Contig3_P.vindemmiae;CL918.Contig4_P.vindemmiae
COX6A	4	Unigene3352_P.vindemmiae;Unigene7372_P.vindemmiae;Unigene21371_P.vindemmiae;Unigene22385_P.vindemmiae
Cofilin_ADF	4	Unigene7065_P.vindemmiae;Unigene9939_P.vindemmiae;Unigene9940_P.vindemmiae;Unigene24517_P.vindemmiae
Claudin_2	4	CL1103.Contig1_P.vindemmiae;CL1103.Contig2_P.vindemmiae;Unigene1292_P.vindemmiae;Unigene9119_P.vindemmiae
CBFD_NFYB_HMF	4	Unigene3187_P.vindemmiae;Unigene12689_P.vindemmiae;Unigene12729_P.vindemmiae;Unigene12757_P.vindemmiae
Catalase-rel	4	Unigene182_P.vindemmiae;Unigene3336_P.vindemmiae;Unigene8012_P.vindemmiae;Unigene24660_P.vindemmiae
Carn_acyltransf	4	CL334.Contig1_P.vindemmiae;CL334.Contig2_P.vindemmiae;CL334.Contig4_P.vindemmiae;Unigene20732_P.vindemmiae
CaMKII_AD	4	CL1178.Contig1_P.vindemmiae;CL1178.Contig2_P.vindemmiae;CL1178.Contig3_P.vindemmiae;CL1178.Contig4_P.vindemmiae
bZIP_2	4	Unigene12238_P.vindemmiae;Unigene12789_P.vindemmiae;Unigene13031_P.vindemmiae;Unigene24621_P.vindemmiae
Bin3	4	CL1154.Contig1_P.vindemmiae;CL1154.Contig2_P.vindemmiae;CL1581.Contig1_P.vindemmiae;Unigene7247_P.vindemmiae
Beach	4	CL1463.Contig1_P.vindemmiae;CL3160.Contig1_P.vindemmiae;CL3160.Contig2_P.vindemmiae;Unigene9568_P.vindemmiae
Bax1-I	4	CL2353.Contig1_P.vindemmiae;Unigene1448_P.vindemmiae;Unigene9828_P.vindemmiae;Unigene12564_P.vindemmiae
Band_7	4	CL339.Contig1_P.vindemmiae;Unigene1073_P.vindemmiae;Unigene3548_P.vindemmiae;Unigene24101_P.vindemmiae
B2-adapt-app_C	4	CL2244.Contig1_P.vindemmiae;CL2244.Contig2_P.vindemmiae;CL2244.Contig3_P.vindemmiae;CL2244.Contig4_P.vindemmiae
ATP-grasp_2	4	Unigene6708_P.vindemmiae;Unigene7238_P.vindemmiae;Unigene11801_P.vindemmiae;Unigene11802_P.vindemmiae
Atg14	4	CL488.Contig1_P.vindemmiae;CL488.Contig2_P.vindemmiae;CL488.Contig3_P.vindemmiae;CL488.Contig4_P.vindemmiae
Arm	4	CL2140.Contig1_P.vindemmiae;CL2760.Contig1_P.vindemmiae;CL2760.Contig2_P.vindemmiae;Unigene19827_P.vindemmiae
Apc3	4	Unigene4116_P.vindemmiae;Unigene7540_P.vindemmiae;Unigene10086_P.vindemmiae;Unigene19332_P.vindemmiae
Angiomotin_C	4	CL343.Contig1_P.vindemmiae;CL343.Contig2_P.vindemmiae;CL343.Contig3_P.vindemmiae;CL343.Contig4_P.vindemmiae
Aldolase_II	4	CL1111.Contig1_P.vindemmiae;CL1111.Contig2_P.vindemmiae;Unigene1483_P.vindemmiae;Unigene22186_P.vindemmiae
AICARFT_IMPCHas	4	Unigene1060_P.vindemmiae;Unigene11746_P.vindemmiae;Unigene22079_P.vindemmiae;Unigene23323_P.vindemmiae
AdoMet_MTase	4	CL2403.Contig1_P.vindemmiae;CL2403.Contig2_P.vindemmiae;CL2403.Contig3_P.vindemmiae;CL2403.Contig4_P.vindemmiae
Acyl-CoA_dh_N	4	CL431.Contig2_P.vindemmiae;CL1234.Contig2_P.vindemmiae;CL1937.Contig2_P.vindemmiae;Unigene2741_P.vindemmiae
Abhydrolase_5	4	CL816.Contig3_P.vindemmiae;CL816.Contig4_P.vindemmiae;CL2223.Contig2_P.vindemmiae;Unigene11474_P.vindemmiae
AAA_11	4	CL2313.Contig1_P.vindemmiae;Unigene7018_P.vindemmiae;Unigene12143_P.vindemmiae;Unigene17889_P.vindemmiae
5_nucleotid	4	CL1702.Contig1_P.vindemmiae;CL1702.Contig2_P.vindemmiae;CL1702.Contig3_P.vindemmiae;Unigene11969_P.vindemmiae
zf-UBP	3	Unigene7792_P.vindemmiae;Unigene7867_P.vindemmiae;Unigene11573_P.vindemmiae
zf-C3HC4	3	Unigene7925_P.vindemmiae;Unigene11324_P.vindemmiae;Unigene14805_P.vindemmiae
YTH	3	CL2274.Contig1_P.vindemmiae;CL2274.Contig2_P.vindemmiae;Unigene11202_P.vindemmiae
YqaJ	3	Unigene7095_P.vindemmiae;Unigene11265_P.vindemmiae;Unigene21913_P.vindemmiae
Y_phosphatase_m	3	CL2773.Contig1_P.vindemmiae;CL2773.Contig2_P.vindemmiae;Unigene13234_P.vindemmiae
YjeF_N	3	Unigene7174_P.vindemmiae;Unigene12942_P.vindemmiae;Unigene22813_P.vindemmiae
YchF-GTPase_C	3	Unigene9220_P.vindemmiae;Unigene11269_P.vindemmiae;Unigene19992_P.vindemmiae
VPS9	3	CL2811.Contig1_P.vindemmiae;CL2811.Contig2_P.vindemmiae;Unigene7257_P.vindemmiae
Vps4_C	3	CL88.Contig1_P.vindemmiae;CL88.Contig2_P.vindemmiae;Unigene11118_P.vindemmiae
vATP-synt_AC39	3	Unigene5482_P.vindemmiae;Unigene19146_P.vindemmiae;Unigene23881_P.vindemmiae
Uricase	3	Unigene589_P.vindemmiae;Unigene10309_P.vindemmiae;Unigene19755_P.vindemmiae
UPF0203	3	CL1619.Contig1_P.vindemmiae;CL1619.Contig2_P.vindemmiae;CL1619.Contig3_P.vindemmiae
UPF0041	3	Unigene5568_P.vindemmiae;Unigene6450_P.vindemmiae;Unigene12727_P.vindemmiae
UCR_14kD	3	Unigene2053_P.vindemmiae;Unigene5705_P.vindemmiae;Unigene12575_P.vindemmiae
UAA	3	CL957.Contig1_P.vindemmiae;CL957.Contig2_P.vindemmiae;Unigene13101_P.vindemmiae
TUG	3	CL1645.Contig1_P.vindemmiae;CL1645.Contig2_P.vindemmiae;CL1645.Contig3_P.vindemmiae
Tubulin_C	3	CL1950.Contig2_P.vindemmiae;Unigene8785_P.vindemmiae;Unigene21901_P.vindemmiae
tRNA-synt_1c	3	Unigene10162_P.vindemmiae;Unigene12761_P.vindemmiae;Unigene17912_P.vindemmiae
tRNA_int_endo	3	CL1430.Contig1_P.vindemmiae;CL1430.Contig2_P.vindemmiae;Unigene6583_P.vindemmiae
Trehalose_recp	3	CL2037.Contig5_P.vindemmiae;Unigene25380_P.vindemmiae;Unigene26087_P.vindemmiae
Trehalase	3	CL1603.Contig2_P.vindemmiae;CL1603.Contig4_P.vindemmiae;Unigene19803_P.vindemmiae
Transaldolase	3	Unigene2678_P.vindemmiae;Unigene6679_P.vindemmiae;Unigene10782_P.vindemmiae
Tmemb_55A	3	CL289.Contig2_P.vindemmiae;CL289.Contig4_P.vindemmiae;Unigene9209_P.vindemmiae
TLE_N	3	CL2329.Contig1_P.vindemmiae;CL2329.Contig2_P.vindemmiae;Unigene12383_P.vindemmiae
TIG	3	Unigene4820_P.vindemmiae;Unigene4820_P.vindemmiae;Unigene8110_P.vindemmiae
Thyroglobulin_1	3	Unigene508_P.vindemmiae;Unigene508_P.vindemmiae;Unigene10725_P.vindemmiae
Thoc2	3	CL1153.Contig1_P.vindemmiae;CL1153.Contig2_P.vindemmiae;CL1153.Contig3_P.vindemmiae
Tho2	3	CL1153.Contig1_P.vindemmiae;CL1153.Contig2_P.vindemmiae;CL1153.Contig3_P.vindemmiae
Thiolase_C	3	Unigene1908_P.vindemmiae;Unigene6526_P.vindemmiae;Unigene9623_P.vindemmiae
ThiF	3	CL402.Contig4_P.vindemmiae;CL2748.Contig1_P.vindemmiae;Unigene6643_P.vindemmiae
Thi4	3	Unigene1989_P.vindemmiae;Unigene10993_P.vindemmiae;Unigene22624_P.vindemmiae
TFIIH_BTF_p62_N	3	CL2317.Contig1_P.vindemmiae;CL2317.Contig2_P.vindemmiae;CL2317.Contig3_P.vindemmiae
TFIIF_alpha	3	Unigene5633_P.vindemmiae;Unigene5634_P.vindemmiae;Unigene9394_P.vindemmiae
TENA_THI-4	3	Unigene17747_P.vindemmiae;Unigene18088_P.vindemmiae;Unigene5781_P.vindemmiae
TBP	3	Unigene12731_P.vindemmiae;Unigene18862_P.vindemmiae;Unigene22725_P.vindemmiae
Syntaxin	3	CL1551.Contig1_P.vindemmiae;CL1551.Contig2_P.vindemmiae;CL1933.Contig1_P.vindemmiae
SUN	3	CL2429.Contig1_P.vindemmiae;CL2429.Contig2_P.vindemmiae;Unigene20758_P.vindemmiae
Str_synth	3	CL2854.Contig1_P.vindemmiae;CL2854.Contig2_P.vindemmiae;CL2854.Contig3_P.vindemmiae
STAS	3	CL2189.Contig1_P.vindemmiae;CL2189.Contig2_P.vindemmiae;Unigene16891_P.vindemmiae
Sod_Fe_C	3	Unigene10098_P.vindemmiae;Unigene12631_P.vindemmiae;Unigene23123_P.vindemmiae
SMC_N	3	CL2316.Contig1_P.vindemmiae;CL2316.Contig2_P.vindemmiae;Unigene9868_P.vindemmiae
SH3BP5	3	CL153.Contig1_P.vindemmiae;CL153.Contig2_P.vindemmiae;CL153.Contig3_P.vindemmiae
SecY	3	Unigene6247_P.vindemmiae;Unigene9238_P.vindemmiae;Unigene24233_P.vindemmiae
Sec7	3	Unigene9006_P.vindemmiae;Unigene11302_P.vindemmiae;Unigene12035_P.vindemmiae
Sad1_UNC	3	CL257.Contig2_P.vindemmiae;CL257.Contig3_P.vindemmiae;CL257.Contig4_P.vindemmiae
RyR	3	CL713.Contig1_P.vindemmiae;CL713.Contig2_P.vindemmiae;Unigene12179_P.vindemmiae
RWD	3	Unigene3584_P.vindemmiae;Unigene5262_P.vindemmiae;Unigene8144_P.vindemmiae
Rtf2	3	CL1444.Contig1_P.vindemmiae;CL1444.Contig2_P.vindemmiae;Unigene2909_P.vindemmiae
RSN1_TM	3	CL284.Contig1_P.vindemmiae;CL1972.Contig1_P.vindemmiae;CL1972.Contig2_P.vindemmiae
RR_TM4-6	3	CL713.Contig1_P.vindemmiae;CL713.Contig2_P.vindemmiae;CL713.Contig3_P.vindemmiae
RPA_C	3	CL372.Contig1_P.vindemmiae;CL372.Contig2_P.vindemmiae;Unigene13163_P.vindemmiae
RNase_T	3	CL3003.Contig2_P.vindemmiae;Unigene6910_P.vindemmiae;Unigene12376_P.vindemmiae
RNase_PH	3	CL1266.Contig1_P.vindemmiae;CL1266.Contig2_P.vindemmiae;Unigene2939_P.vindemmiae
RNA_pol_Rpb1_7	3	CL1313.Contig1_P.vindemmiae;CL1313.Contig2_P.vindemmiae;Unigene6198_P.vindemmiae
RNA_pol_Rpb1_4	3	CL1313.Contig1_P.vindemmiae;CL1313.Contig2_P.vindemmiae;Unigene2916_P.vindemmiae
RNA_pol_Rpb1_3	3	CL1313.Contig1_P.vindemmiae;CL1313.Contig2_P.vindemmiae;Unigene2916_P.vindemmiae
RNA_pol_Rpb1_2	3	CL1313.Contig1_P.vindemmiae;CL1313.Contig2_P.vindemmiae;Unigene2916_P.vindemmiae
RNA_pol_Rpb1_1	3	CL1313.Contig1_P.vindemmiae;CL1313.Contig2_P.vindemmiae;Unigene2916_P.vindemmiae
Ricin_B_lectin	3	CL947.Contig1_P.vindemmiae;Unigene8503_P.vindemmiae;Unigene11503_P.vindemmiae
Ribosomal_S8	3	Unigene7347_P.vindemmiae;Unigene19876_P.vindemmiae;Unigene26007_P.vindemmiae
Ribosomal_S7e	3	Unigene6082_P.vindemmiae;Unigene15715_P.vindemmiae;Unigene20899_P.vindemmiae
Ribosomal_S6e	3	CL2849.Contig1_P.vindemmiae;Unigene17332_P.vindemmiae;Unigene21121_P.vindemmiae
Ribosomal_S5_C	3	CL3197.Contig1_P.vindemmiae;CL3197.Contig2_P.vindemmiae;Unigene15204_P.vindemmiae
Ribosomal_S4	3	Unigene2398_P.vindemmiae;Unigene2640_P.vindemmiae;Unigene18244_P.vindemmiae
Ribosomal_S3_C	3	Unigene13577_P.vindemmiae;Unigene19745_P.vindemmiae;Unigene21999_P.vindemmiae
Ribosomal_S3Ae	3	CL2338.Contig1_P.vindemmiae;Unigene11517_P.vindemmiae;Unigene14259_P.vindemmiae
Ribosomal_S28e	3	Unigene2585_P.vindemmiae;Unigene17959_P.vindemmiae;Unigene21619_P.vindemmiae
Ribosomal_S27	3	CL3006.Contig1_P.vindemmiae;CL3006.Contig2_P.vindemmiae;Unigene3725_P.vindemmiae
Ribosomal_S25	3	CL1404.Contig1_P.vindemmiae;Unigene14233_P.vindemmiae;Unigene16113_P.vindemmiae
Ribosomal_S21e	3	CL209.Contig1_P.vindemmiae;Unigene12521_P.vindemmiae;Unigene19938_P.vindemmiae
Ribosomal_S19	3	Unigene6782_P.vindemmiae;Unigene14077_P.vindemmiae;Unigene15461_P.vindemmiae
Ribosomal_S12	3	CL1279.Contig1_P.vindemmiae;CL3215.Contig2_P.vindemmiae;Unigene15309_P.vindemmiae
Ribosomal_S11	3	CL1325.Contig2_P.vindemmiae;Unigene4397_P.vindemmiae;Unigene4601_P.vindemmiae
Ribosomal_L5_C	3	CL2191.Contig1_P.vindemmiae;CL2191.Contig2_P.vindemmiae;Unigene669_P.vindemmiae
Ribosomal_L5	3	CL2191.Contig1_P.vindemmiae;CL2191.Contig2_P.vindemmiae;Unigene669_P.vindemmiae
Ribosomal_L40e	3	Unigene10505_P.vindemmiae;Unigene15433_P.vindemmiae;Unigene18554_P.vindemmiae
Ribosomal_L39	3	Unigene12517_P.vindemmiae;Unigene13378_P.vindemmiae;Unigene16581_P.vindemmiae
Ribosomal_L38e	3	Unigene4391_P.vindemmiae;Unigene14678_P.vindemmiae;Unigene21085_P.vindemmiae
Ribosomal_L37e	3	CL2960.Contig1_P.vindemmiae;CL2960.Contig2_P.vindemmiae;Unigene25653_P.vindemmiae
Ribosomal_L36e	3	Unigene5856_P.vindemmiae;Unigene16836_P.vindemmiae;Unigene18081_P.vindemmiae
Ribosomal_L35p	3	CL98.Contig1_P.vindemmiae;CL98.Contig2_P.vindemmiae;Unigene18795_P.vindemmiae
Ribosomal_L30	3	Unigene9339_P.vindemmiae;Unigene15124_P.vindemmiae;Unigene18913_P.vindemmiae
Ribosomal_L29	3	Unigene3281_P.vindemmiae;Unigene17518_P.vindemmiae;Unigene18130_P.vindemmiae
Ribosomal_L28e	3	Unigene7287_P.vindemmiae;Unigene13906_P.vindemmiae;Unigene14777_P.vindemmiae
Ribosomal_L22e	3	Unigene7696_P.vindemmiae;Unigene17780_P.vindemmiae;Unigene22270_P.vindemmiae
Ribosomal_L18ae	3	CL2961.Contig1_P.vindemmiae;CL2961.Contig2_P.vindemmiae;Unigene17057_P.vindemmiae
Ribosomal_L14e	3	Unigene3663_P.vindemmiae;Unigene6337_P.vindemmiae;Unigene21702_P.vindemmiae
Ribosomal_L14	3	CL2185.Contig2_P.vindemmiae;Unigene16051_P.vindemmiae;Unigene19440_P.vindemmiae
Ribosomal_L1	3	CL2484.Contig1_P.vindemmiae;CL2536.Contig3_P.vindemmiae;Unigene8725_P.vindemmiae
Ribosomal_L10	3	CL3257.Contig1_P.vindemmiae;Unigene10673_P.vindemmiae;Unigene17736_P.vindemmiae
Ribonuc_red_sm	3	Unigene9239_P.vindemmiae;Unigene18394_P.vindemmiae;Unigene24658_P.vindemmiae
Ribonuc_L-PSP	3	CL1605.Contig1_P.vindemmiae;CL1605.Contig1_P.vindemmiae;Unigene7357_P.vindemmiae
Ribonuclease_T2	3	Unigene3126_P.vindemmiae;Unigene20972_P.vindemmiae;Unigene25124_P.vindemmiae
RHS_repeat	3	CL949.Contig1_P.vindemmiae;CL949.Contig2_P.vindemmiae;Unigene12013_P.vindemmiae
RF-1	3	CL2239.Contig1_P.vindemmiae;CL2239.Contig2_P.vindemmiae;Unigene7771_P.vindemmiae
Reeler	3	CL87.Contig1_P.vindemmiae;CL87.Contig2_P.vindemmiae;CL87.Contig5_P.vindemmiae
Rab5-bind	3	CL263.Contig1_P.vindemmiae;Unigene292_P.vindemmiae;Unigene447_P.vindemmiae
Pyrophosphatase	3	Unigene11075_P.vindemmiae;Unigene12596_P.vindemmiae;Unigene14938_P.vindemmiae
Pyridox_oxidase	3	CL2703.Contig1_P.vindemmiae;Unigene18141_P.vindemmiae;Unigene17033_P.vindemmiae
PSI	3	Unigene4820_P.vindemmiae;Unigene6332_P.vindemmiae;Unigene10456_P.vindemmiae
Pro_dh	3	Unigene1836_P.vindemmiae;Unigene17102_P.vindemmiae;Unigene24345_P.vindemmiae
Prenyltransf	3	CL121.Contig3_P.vindemmiae;Unigene3298_P.vindemmiae;Unigene13062_P.vindemmiae
PRELI	3	Unigene4399_P.vindemmiae;Unigene12207_P.vindemmiae;Unigene18685_P.vindemmiae
PP-binding	3	CL2900.Contig1_P.vindemmiae;Unigene8210_P.vindemmiae;Unigene11785_P.vindemmiae
PLAT	3	CL1166.Contig2_P.vindemmiae;CL1166.Contig3_P.vindemmiae;CL1166.Contig4_P.vindemmiae
PK_C	3	CL2644.Contig1_P.vindemmiae;Unigene2713_P.vindemmiae;Unigene3919_P.vindemmiae
Piwi	3	CL2345.Contig1_P.vindemmiae;CL2345.Contig2_P.vindemmiae;Unigene11126_P.vindemmiae
PI-PLC-Y	3	CL1323.Contig1_P.vindemmiae;CL1323.Contig2_P.vindemmiae;CL2687.Contig1_P.vindemmiae
Phage_integrase	3	Unigene1466_P.vindemmiae;Unigene8655_P.vindemmiae;Unigene19711_P.vindemmiae
PGM_PMM_IV	3	CL2794.Contig1_P.vindemmiae;CL2794.Contig2_P.vindemmiae;Unigene1361_P.vindemmiae
PGM_PMM_III	3	CL2794.Contig1_P.vindemmiae;CL2794.Contig2_P.vindemmiae;Unigene21991_P.vindemmiae
PGI	3	Unigene9362_P.vindemmiae;Unigene12686_P.vindemmiae;Unigene14010_P.vindemmiae
Peptidase_M28	3	CL1307.Contig1_P.vindemmiae;CL1307.Contig2_P.vindemmiae;Unigene1550_P.vindemmiae
Peptidase_M20	3	Unigene7172_P.vindemmiae;Unigene18472_P.vindemmiae;Unigene25368_P.vindemmiae
Peptidase_C14	3	Unigene2725_P.vindemmiae;Unigene10479_P.vindemmiae;Unigene17578_P.vindemmiae
Peptidase_C1	3	Unigene3656_P.vindemmiae;Unigene9594_P.vindemmiae;Unigene11020_P.vindemmiae
PAT1	3	CL2233.Contig1_P.vindemmiae;CL2233.Contig2_P.vindemmiae;Unigene1406_P.vindemmiae
PAS	3	CL2551.Contig1_P.vindemmiae;CL2551.Contig2_P.vindemmiae;Unigene10873_P.vindemmiae
PAP2_C	3	CL2412.Contig4_P.vindemmiae;CL2412.Contig5_P.vindemmiae;CL2412.Contig6_P.vindemmiae
PAP2	3	Unigene3079_P.vindemmiae;Unigene12300_P.vindemmiae;Unigene17125_P.vindemmiae
PABP	3	CL2891.Contig1_P.vindemmiae;Unigene21230_P.vindemmiae;Unigene22645_P.vindemmiae
Orai-1	3	CL2653.Contig1_P.vindemmiae;CL2653.Contig2_P.vindemmiae;CL2653.Contig3_P.vindemmiae
Nuf2	3	CL1822.Contig2_P.vindemmiae;CL2137.Contig1_P.vindemmiae;CL2137.Contig2_P.vindemmiae
NTP_transf_2	3	CL3086.Contig1_P.vindemmiae;CL3086.Contig2_P.vindemmiae;Unigene13724_P.vindemmiae
Nt_Gln_amidase	3	CL1398.Contig1_P.vindemmiae;CL1398.Contig2_P.vindemmiae;CL1398.Contig3_P.vindemmiae
NifU_N	3	Unigene7016_P.vindemmiae;Unigene12572_P.vindemmiae;Unigene17563_P.vindemmiae
NIF	3	Unigene6631_P.vindemmiae;Unigene11961_P.vindemmiae;Unigene12718_P.vindemmiae
NAD_binding_10	3	CL3173.Contig1_P.vindemmiae;Unigene6807_P.vindemmiae;Unigene14341_P.vindemmiae
Myotub-related	3	CL2773.Contig1_P.vindemmiae;CL2773.Contig2_P.vindemmiae;Unigene13234_P.vindemmiae
Myosin_tail_1	3	CL1055.Contig1_P.vindemmiae;CL1055.Contig2_P.vindemmiae;Unigene11203_P.vindemmiae
MTP18	3	CL2113.Contig1_P.vindemmiae;CL2113.Contig2_P.vindemmiae;CL2113.Contig3_P.vindemmiae
MtN3_slv	3	Unigene2991_P.vindemmiae;Unigene2991_P.vindemmiae;Unigene7905_P.vindemmiae
Motile_Sperm	3	Unigene93_P.vindemmiae;Unigene13046_P.vindemmiae;Unigene18218_P.vindemmiae
MOR2-PAG1_mid	3	CL3078.Contig1_P.vindemmiae;CL3078.Contig2_P.vindemmiae;CL3078.Contig3_P.vindemmiae
MOR2-PAG1_C	3	CL3078.Contig1_P.vindemmiae;CL3078.Contig2_P.vindemmiae;CL3078.Contig3_P.vindemmiae
Mononeg_RNA_pol	3	Unigene4123_P.vindemmiae;Unigene16687_P.vindemmiae;Unigene4122_P.vindemmiae
Molybdopterin	3	Unigene1097_P.vindemmiae;Unigene6939_P.vindemmiae;Unigene6940_P.vindemmiae
MobB	3	CL2005.Contig1_P.vindemmiae;CL2005.Contig2_P.vindemmiae;CL2005.Contig3_P.vindemmiae
MH1	3	CL1237.Contig2_P.vindemmiae;CL1237.Contig4_P.vindemmiae;Unigene6734_P.vindemmiae
MgtE	3	CL1742.Contig1_P.vindemmiae;CL1742.Contig2_P.vindemmiae;Unigene14007_P.vindemmiae
MgsA_C	3	CL2814.Contig1_P.vindemmiae;CL2814.Contig2_P.vindemmiae;CL2814.Contig3_P.vindemmiae
MGS	3	Unigene2511_P.vindemmiae;Unigene11746_P.vindemmiae;Unigene12338_P.vindemmiae
Membralin	3	CL1634.Contig1_P.vindemmiae;CL1634.Contig1_P.vindemmiae;CL1634.Contig2_P.vindemmiae
Med30	3	CL1961.Contig1_P.vindemmiae;CL1961.Contig2_P.vindemmiae;CL1961.Contig3_P.vindemmiae
MBF1	3	Unigene8579_P.vindemmiae;Unigene16069_P.vindemmiae;Unigene23618_P.vindemmiae
Malic_M	3	Unigene21013_P.vindemmiae;Unigene22529_P.vindemmiae;Unigene24681_P.vindemmiae
Malate_synthase	3	Unigene9204_P.vindemmiae;Unigene9205_P.vindemmiae;Unigene25463_P.vindemmiae
LMBR1	3	CL3106.Contig1_P.vindemmiae;CL3106.Contig2_P.vindemmiae;Unigene10484_P.vindemmiae
LisH	3	Unigene6610_P.vindemmiae;Unigene6641_P.vindemmiae;Unigene12804_P.vindemmiae
Lipocalin_2	3	CL2425.Contig1_P.vindemmiae;CL2425.Contig2_P.vindemmiae;Unigene19652_P.vindemmiae
Lipin_N	3	CL1736.Contig1_P.vindemmiae;CL1736.Contig2_P.vindemmiae;CL1736.Contig3_P.vindemmiae
KH_2	3	Unigene13577_P.vindemmiae;Unigene21999_P.vindemmiae;Unigene24451_P.vindemmiae
Kelch_5	3	Unigene3030_P.vindemmiae;Unigene6809_P.vindemmiae;Unigene8716_P.vindemmiae
Kelch_4	3	Unigene6809_P.vindemmiae;Unigene10455_P.vindemmiae;Unigene10456_P.vindemmiae
Kazal_1	3	Unigene3550_P.vindemmiae;Unigene6044_P.vindemmiae;Unigene12334_P.vindemmiae
JAB	3	Unigene2963_P.vindemmiae;Unigene8480_P.vindemmiae;Unigene24826_P.vindemmiae
Innexin	3	CL1075.Contig1_P.vindemmiae;CL1075.Contig2_P.vindemmiae;Unigene20742_P.vindemmiae
IF4E	3	CL1173.Contig1_P.vindemmiae;CL1173.Contig2_P.vindemmiae;Unigene5883_P.vindemmiae
ICL	3	Unigene23740_P.vindemmiae;Unigene25290_P.vindemmiae;Unigene26092_P.vindemmiae
IBN_N	3	Unigene2952_P.vindemmiae;Unigene5941_P.vindemmiae;Unigene11575_P.vindemmiae
IATP	3	Unigene12555_P.vindemmiae;Unigene7884_P.vindemmiae;Unigene20196_P.vindemmiae
Hydrolase_like	3	CL97.Contig6_P.vindemmiae;Unigene12067_P.vindemmiae;Unigene23021_P.vindemmiae
Hydrolase_6	3	Unigene7389_P.vindemmiae;Unigene12067_P.vindemmiae;Unigene25820_P.vindemmiae
Hydrolase_3	3	Unigene9000_P.vindemmiae;Unigene16656_P.vindemmiae;Unigene23505_P.vindemmiae
HTH_3	3	Unigene8579_P.vindemmiae;Unigene16069_P.vindemmiae;Unigene23618_P.vindemmiae
Homoserine_dh	3	Unigene1748_P.vindemmiae;Unigene1749_P.vindemmiae;Unigene24060_P.vindemmiae
Hom_end_hint	3	Unigene20217_P.vindemmiae;Unigene20560_P.vindemmiae;Unigene25998_P.vindemmiae
Histidinol_dh	3	Unigene647_P.vindemmiae;Unigene648_P.vindemmiae;Unigene19294_P.vindemmiae
HGTP_anticodon	3	CL427.Contig1_P.vindemmiae;CL427.Contig2_P.vindemmiae;Unigene25021_P.vindemmiae
HATPase_c	3	CL1954.Contig1_P.vindemmiae;CL2802.Contig2_P.vindemmiae;CL2802.Contig3_P.vindemmiae
HA2	3	CL2864.Contig2_P.vindemmiae;Unigene10362_P.vindemmiae;Unigene10365_P.vindemmiae
GTP_EFTU_D3	3	Unigene8442_P.vindemmiae;Unigene9219_P.vindemmiae;Unigene22229_P.vindemmiae
Grp1_Fun34_YaaH	3	Unigene18852_P.vindemmiae;Unigene20169_P.vindemmiae;Unigene24935_P.vindemmiae
GMP_PDE_delta	3	CL1488.Contig1_P.vindemmiae;CL1488.Contig2_P.vindemmiae;CL1488.Contig3_P.vindemmiae
Glyco_transf_92	3	CL2861.Contig1_P.vindemmiae;CL2861.Contig2_P.vindemmiae;Unigene25717_P.vindemmiae
Glyco_transf_64	3	CL457.Contig1_P.vindemmiae;CL457.Contig2_P.vindemmiae;CL457.Contig3_P.vindemmiae
Glyco_transf_15	3	Unigene19561_P.vindemmiae;Unigene19565_P.vindemmiae;Unigene19774_P.vindemmiae
Glyco_tran_28_C	3	CL553.Contig1_P.vindemmiae;CL553.Contig2_P.vindemmiae;CL553.Contig3_P.vindemmiae
Glyco_hydro_32N	3	Unigene2383_P.vindemmiae;Unigene16330_P.vindemmiae;Unigene25114_P.vindemmiae
Glyco_hydro_20	3	Unigene7457_P.vindemmiae;Unigene10822_P.vindemmiae;Unigene13312_P.vindemmiae
Glu_syn_central	3	CL344.Contig1_P.vindemmiae;CL344.Contig2_P.vindemmiae;Unigene20310_P.vindemmiae
Glucan_synthase	3	Unigene6167_P.vindemmiae;Unigene6168_P.vindemmiae;Unigene25644_P.vindemmiae
Globin	3	Unigene4835_P.vindemmiae;Unigene20413_P.vindemmiae;Unigene20573_P.vindemmiae
GHMP_kinases_C	3	Unigene7931_P.vindemmiae;Unigene10074_P.vindemmiae;Unigene21087_P.vindemmiae
GCV_T_C	3	CL1143.Contig1_P.vindemmiae;CL1143.Contig2_P.vindemmiae;CL3040.Contig2_P.vindemmiae
GATase	3	Unigene6196_P.vindemmiae;Unigene12338_P.vindemmiae;Unigene25466_P.vindemmiae
Gar1	3	CL1193.Contig1_P.vindemmiae;CL1193.Contig2_P.vindemmiae;Unigene9037_P.vindemmiae
Galactosyl_T	3	Unigene509_P.vindemmiae;Unigene5097_P.vindemmiae;Unigene5245_P.vindemmiae
FYRN	3	CL923.Contig1_P.vindemmiae;CL923.Contig2_P.vindemmiae;CL923.Contig3_P.vindemmiae
FYRC	3	CL923.Contig1_P.vindemmiae;CL923.Contig2_P.vindemmiae;CL923.Contig3_P.vindemmiae
FGF	3	CL1180.Contig1_P.vindemmiae;CL1180.Contig2_P.vindemmiae;Unigene11441_P.vindemmiae
FERM_N	3	Unigene8544_P.vindemmiae;Unigene10619_P.vindemmiae;Unigene12000_P.vindemmiae
Fer2_2	3	CL1421.Contig1_P.vindemmiae;Unigene10225_P.vindemmiae;Unigene10226_P.vindemmiae
FCH	3	CL347.Contig1_P.vindemmiae;CL347.Contig2_P.vindemmiae;Unigene10321_P.vindemmiae
FAST_1	3	CL42.Contig1_P.vindemmiae;CL42.Contig2_P.vindemmiae;Unigene21709_P.vindemmiae
FAD-oxidase_C	3	Unigene1634_P.vindemmiae;Unigene7465_P.vindemmiae;Unigene18110_P.vindemmiae
ETC_C1_NDUFA4	3	CL2890.Contig1_P.vindemmiae;CL2890.Contig2_P.vindemmiae;Unigene6260_P.vindemmiae
ER_lumen_recept	3	CL2098.Contig1_P.vindemmiae;CL2098.Contig2_P.vindemmiae;Unigene12593_P.vindemmiae
EPL1	3	Unigene6620_P.vindemmiae;Unigene11068_P.vindemmiae;Unigene17225_P.vindemmiae
Endonuclease_NS	3	CL589.Contig1_P.vindemmiae;CL2819.Contig1_P.vindemmiae;Unigene13490_P.vindemmiae
ELMO_CED12	3	CL2542.Contig1_P.vindemmiae;CL2542.Contig2_P.vindemmiae;Unigene6514_P.vindemmiae
EGF	3	Unigene782_P.vindemmiae;Unigene22543_P.vindemmiae;Unigene22611_P.vindemmiae
EAP30	3	CL270.Contig1_P.vindemmiae;CL270.Contig2_P.vindemmiae;Unigene11305_P.vindemmiae
E3_binding	3	Unigene583_P.vindemmiae;Unigene12758_P.vindemmiae;Unigene15042_P.vindemmiae
DUF862	3	CL1520.Contig1_P.vindemmiae;CL1520.Contig2_P.vindemmiae;Unigene10486_P.vindemmiae
DUF605	3	CL503.Contig3_P.vindemmiae;CL503.Contig4_P.vindemmiae;CL503.Contig5_P.vindemmiae
DUF4218	3	Unigene15590_P.vindemmiae;Unigene16310_P.vindemmiae;Unigene24084_P.vindemmiae
DUF3588	3	CL998.Contig1_P.vindemmiae;CL998.Contig2_P.vindemmiae;Unigene8207_P.vindemmiae
DUF3504	3	CL247.Contig2_P.vindemmiae;CL247.Contig3_P.vindemmiae;CL247.Contig4_P.vindemmiae
DUF3453	3	CL1503.Contig1_P.vindemmiae;CL1503.Contig2_P.vindemmiae;CL1503.Contig3_P.vindemmiae
DUF2401	3	Unigene22363_P.vindemmiae;Unigene1408_P.vindemmiae;Unigene25677_P.vindemmiae
DUF2358	3	CL1755.Contig1_P.vindemmiae;CL1755.Contig2_P.vindemmiae;CL1755.Contig3_P.vindemmiae
DUF1943	3	Unigene297_P.vindemmiae;Unigene10885_P.vindemmiae;Unigene17091_P.vindemmiae
DUF1014	3	CL1776.Contig1_P.vindemmiae;CL1776.Contig2_P.vindemmiae;Unigene20053_P.vindemmiae
DS	3	Unigene2113_P.vindemmiae;Unigene22285_P.vindemmiae;Unigene23651_P.vindemmiae
DNA_pol_E_B	3	CL2459.Contig1_P.vindemmiae;CL2459.Contig2_P.vindemmiae;Unigene6412_P.vindemmiae
DNA_pol_B	3	Unigene7873_P.vindemmiae;Unigene10731_P.vindemmiae;Unigene10908_P.vindemmiae
DJ-1_PfpI	3	Unigene6597_P.vindemmiae;Unigene10453_P.vindemmiae;Unigene15388_P.vindemmiae
DEP	3	CL2164.Contig1_P.vindemmiae;Unigene3121_P.vindemmiae;Unigene10739_P.vindemmiae
DDE_3	3	CL2803.Contig1_P.vindemmiae;CL2803.Contig2_P.vindemmiae;Unigene25679_P.vindemmiae
DcpS_C	3	CL2493.Contig1_P.vindemmiae;CL2493.Contig2_P.vindemmiae;Unigene10738_P.vindemmiae
Dak2	3	CL2299.Contig1_P.vindemmiae;Unigene11461_P.vindemmiae;Unigene15916_P.vindemmiae
DAGAT	3	Unigene6972_P.vindemmiae;Unigene8041_P.vindemmiae;Unigene24048_P.vindemmiae
CybS	3	CL48.Contig15_P.vindemmiae;Unigene1115_P.vindemmiae;Unigene18654_P.vindemmiae
CSD	3	Unigene9358_P.vindemmiae;Unigene11015_P.vindemmiae;Unigene11015_P.vindemmiae
CRAL_TRIO_N	3	Unigene1589_P.vindemmiae;Unigene6720_P.vindemmiae;Unigene10179_P.vindemmiae
Cpn10	3	Unigene7244_P.vindemmiae;Unigene21251_P.vindemmiae;Unigene21428_P.vindemmiae
COX6B	3	Unigene2776_P.vindemmiae;Unigene12531_P.vindemmiae;Unigene17409_P.vindemmiae
COX4	3	Unigene8479_P.vindemmiae;Unigene18921_P.vindemmiae;Unigene24085_P.vindemmiae
COX15-CtaA	3	Unigene12975_P.vindemmiae;Unigene17459_P.vindemmiae;Unigene23351_P.vindemmiae
Coprogen_oxidas	3	Unigene3006_P.vindemmiae;Unigene10821_P.vindemmiae;Unigene20649_P.vindemmiae
COPI_C	3	Unigene12783_P.vindemmiae;Unigene23234_P.vindemmiae;Unigene24912_P.vindemmiae
Complex1_51K	3	Unigene1647_P.vindemmiae;Unigene3515_P.vindemmiae;Unigene6241_P.vindemmiae
CO_deh_flav_C	3	Unigene853_P.vindemmiae;Unigene17053_P.vindemmiae;Unigene25294_P.vindemmiae
Clp_N	3	Unigene6891_P.vindemmiae;Unigene20581_P.vindemmiae;Unigene23274_P.vindemmiae
Clp1	3	CL2005.Contig1_P.vindemmiae;CL2005.Contig2_P.vindemmiae;CL2005.Contig3_P.vindemmiae
CIDE-N	3	CL2006.Contig1_P.vindemmiae;CL2006.Contig2_P.vindemmiae;Unigene2723_P.vindemmiae
Chloroa_b-bind	3	Unigene3775_P.vindemmiae;Unigene3999_P.vindemmiae;Unigene25975_P.vindemmiae
Chitin_bind_3	3	Unigene8919_P.vindemmiae;Unigene12982_P.vindemmiae;Unigene13895_P.vindemmiae
Cellulase	3	Unigene2833_P.vindemmiae;Unigene6374_P.vindemmiae;Unigene11670_P.vindemmiae
Cation_ATPase_C	3	Unigene8527_P.vindemmiae;Unigene10578_P.vindemmiae;Unigene12232_P.vindemmiae
Calponin	3	Unigene4217_P.vindemmiae;Unigene6457_P.vindemmiae;Unigene12599_P.vindemmiae
Bunya_RdRp	3	CL651.Contig1_P.vindemmiae;Unigene16601_P.vindemmiae;Unigene1464_P.vindemmiae
Biopterin_H	3	CL2566.Contig1_P.vindemmiae;CL2566.Contig2_P.vindemmiae;Unigene15332_P.vindemmiae
BAR_2	3	Unigene21889_P.vindemmiae;Unigene23552_P.vindemmiae;Unigene25690_P.vindemmiae
B12D	3	Unigene12565_P.vindemmiae;Unigene16649_P.vindemmiae;Unigene8113_P.vindemmiae
ATP-synt_J	3	Unigene6792_P.vindemmiae;Unigene18602_P.vindemmiae;Unigene19137_P.vindemmiae
ATP-synt_G	3	Unigene12554_P.vindemmiae;Unigene18423_P.vindemmiae;Unigene2307_P.vindemmiae
ATP-synt_E	3	Unigene12556_P.vindemmiae;Unigene24178_P.vindemmiae;Unigene4878_P.vindemmiae
Atg8	3	Unigene6557_P.vindemmiae;Unigene10984_P.vindemmiae;Unigene21033_P.vindemmiae
Asparaginase_2	3	CL1685.Contig1_P.vindemmiae;CL1685.Contig2_P.vindemmiae;Unigene13068_P.vindemmiae
Arginosuc_synth	3	Unigene10047_P.vindemmiae;Unigene22640_P.vindemmiae;Unigene25488_P.vindemmiae
ANF_receptor	3	CL1990.Contig2_P.vindemmiae;Unigene2812_P.vindemmiae;Unigene25916_P.vindemmiae
Alpha-amylase_C	3	Unigene9632_P.vindemmiae;Unigene10062_P.vindemmiae;Unigene20225_P.vindemmiae
AKAP7_NLS	3	CL169.Contig1_P.vindemmiae;CL169.Contig2_P.vindemmiae;CL169.Contig3_P.vindemmiae
AdoHcyase_NAD	3	Unigene1864_P.vindemmiae;Unigene1865_P.vindemmiae;Unigene20759_P.vindemmiae
Adenylsucc_synt	3	Unigene1158_P.vindemmiae;Unigene1740_P.vindemmiae;Unigene22238_P.vindemmiae
A_deamin	3	CL2830.Contig1_P.vindemmiae;CL2830.Contig2_P.vindemmiae;CL2830.Contig3_P.vindemmiae
Acetyltransf_7	3	CL2040.Contig3_P.vindemmiae;Unigene9657_P.vindemmiae;Unigene19621_P.vindemmiae
Acetyltransf_1	3	Unigene3192_P.vindemmiae;Unigene3396_P.vindemmiae;Unigene5648_P.vindemmiae
ABC2_membrane	3	Unigene4750_P.vindemmiae;Unigene5939_P.vindemmiae;Unigene10375_P.vindemmiae
AA_permease_2	3	CL1698.Contig1_P.vindemmiae;Unigene10157_P.vindemmiae;Unigene11538_P.vindemmiae
AAA_23	3	CL1662.Contig1_P.vindemmiae;CL1662.Contig2_P.vindemmiae;Unigene11394_P.vindemmiae
6PGD	3	Unigene11909_P.vindemmiae;Unigene13426_P.vindemmiae;Unigene21766_P.vindemmiae
2OG-FeII_Oxy_3	3	CL1481.Contig1_P.vindemmiae;CL1481.Contig2_P.vindemmiae;Unigene9186_P.vindemmiae
2-Hacid_dh_C	3	Unigene22741_P.vindemmiae;Unigene22805_P.vindemmiae;Unigene24191_P.vindemmiae
14-3-3	3	CL2421.Contig1_P.vindemmiae;Unigene1239_P.vindemmiae;Unigene13518_P.vindemmiae
zf-UBR	2	CL2891.Contig1_P.vindemmiae;Unigene3289_P.vindemmiae
zf-LITAF-like	2	Unigene3254_P.vindemmiae;Unigene10259_P.vindemmiae
zf-HC5HC2H_2	2	Unigene11068_P.vindemmiae;Unigene25558_P.vindemmiae
zf-CHCC	2	Unigene4288_P.vindemmiae;Unigene15997_P.vindemmiae
zf-C4pol	2	Unigene10731_P.vindemmiae;Unigene10908_P.vindemmiae
zf-C2HC	2	CL821.Contig3_P.vindemmiae;CL821.Contig6_P.vindemmiae
zf-BED	2	Unigene17869_P.vindemmiae;Unigene25379_P.vindemmiae
zf-B_box	2	Unigene7991_P.vindemmiae;Unigene11757_P.vindemmiae
zf-AN1	2	Unigene3198_P.vindemmiae;Unigene3198_P.vindemmiae
Ytp1	2	Unigene6273_P.vindemmiae;Unigene26106_P.vindemmiae
Yippee	2	Unigene3217_P.vindemmiae;Unigene16370_P.vindemmiae
YDG_SRA	2	CL2469.Contig1_P.vindemmiae;CL2469.Contig2_P.vindemmiae
XendoU	2	Unigene4454_P.vindemmiae;Unigene6350_P.vindemmiae
XAP5	2	CL392.Contig1_P.vindemmiae;CL392.Contig2_P.vindemmiae
X8	2	Unigene10569_P.vindemmiae;Unigene24106_P.vindemmiae
WGG	2	CL2048.Contig1_P.vindemmiae;CL2048.Contig2_P.vindemmiae
VWA_N	2	CL1485.Contig1_P.vindemmiae;CL1485.Contig2_P.vindemmiae
V-SNARE_C	2	Unigene3152_P.vindemmiae;Unigene3544_P.vindemmiae
Vps53_N	2	CL72.Contig1_P.vindemmiae;CL72.Contig2_P.vindemmiae
Vps35	2	Unigene10579_P.vindemmiae;Unigene10580_P.vindemmiae
Vmethyltransf	2	Unigene868_P.vindemmiae;Unigene869_P.vindemmiae
VGCC_beta4Aa_N	2	CL493.Contig2_P.vindemmiae;CL493.Contig3_P.vindemmiae
vATP-synt_E	2	Unigene16220_P.vindemmiae;Unigene23718_P.vindemmiae
USP8_interact	2	CL1087.Contig1_P.vindemmiae;CL1087.Contig3_P.vindemmiae
Urm1	2	CL2413.Contig1_P.vindemmiae;CL2413.Contig2_P.vindemmiae
UPF0220	2	Unigene4207_P.vindemmiae;Unigene22533_P.vindemmiae
UPF0047	2	Unigene6872_P.vindemmiae;Unigene10766_P.vindemmiae
UCR_UQCRX_QCR9	2	Unigene6187_P.vindemmiae;Unigene21309_P.vindemmiae
UCR_TM	2	CL2801.Contig1_P.vindemmiae;Unigene22928_P.vindemmiae
UcrQ	2	Unigene6246_P.vindemmiae;Unigene6016_P.vindemmiae
UCR_hinge	2	Unigene3745_P.vindemmiae;Unigene12621_P.vindemmiae
Ubiq_cyt_C_chap	2	CL2835.Contig1_P.vindemmiae;CL2835.Contig2_P.vindemmiae
UBA_3	2	Unigene17712_P.vindemmiae;Unigene18891_P.vindemmiae
U1snRNP70_N	2	CL2248.Contig1_P.vindemmiae;CL2248.Contig2_P.vindemmiae
Tub	2	Unigene4733_P.vindemmiae;Unigene4734_P.vindemmiae
TTL	2	Unigene4923_P.vindemmiae;Unigene11094_P.vindemmiae
Tsg	2	CL1682.Contig1_P.vindemmiae;CL1682.Contig2_P.vindemmiae
TSC22	2	CL742.Contig3_P.vindemmiae;CL742.Contig4_P.vindemmiae
Tropomyosin	2	Unigene11967_P.vindemmiae;Unigene11968_P.vindemmiae
tRNA-synt_1g	2	Unigene5355_P.vindemmiae;Unigene19529_P.vindemmiae
tRNA-synt_1b	2	Unigene2214_P.vindemmiae;Unigene4385_P.vindemmiae
tRNA_bind	2	Unigene18744_P.vindemmiae;Unigene23425_P.vindemmiae
Trichoplein	2	Unigene4280_P.vindemmiae;Unigene22351_P.vindemmiae
TPT	2	Unigene2901_P.vindemmiae;Unigene9500_P.vindemmiae
Tom7	2	Unigene12605_P.vindemmiae;Unigene7340_P.vindemmiae
TIMP	2	CL2968.Contig1_P.vindemmiae;CL2968.Contig2_P.vindemmiae
Tim44	2	Unigene4409_P.vindemmiae;Unigene12723_P.vindemmiae
Tim17	2	Unigene2215_P.vindemmiae;Unigene10344_P.vindemmiae
TIL	2	Unigene2320_P.vindemmiae;Unigene4214_P.vindemmiae
Thymidylat_synt	2	CL2697.Contig1_P.vindemmiae;CL2697.Contig2_P.vindemmiae
Thioredoxin_6	2	Unigene5825_P.vindemmiae;Unigene12823_P.vindemmiae
ThiG	2	Unigene17917_P.vindemmiae;Unigene22875_P.vindemmiae
TGS	2	Unigene7562_P.vindemmiae;Unigene12790_P.vindemmiae
TF_Zn_Ribbon	2	Unigene4094_P.vindemmiae;Unigene9494_P.vindemmiae
TFIIS_C	2	CL2309.Contig1_P.vindemmiae;Unigene22488_P.vindemmiae
TFIIE_beta	2	CL2153.Contig1_P.vindemmiae;CL2153.Contig2_P.vindemmiae
TFIIE_alpha	2	CL2809.Contig1_P.vindemmiae;CL2809.Contig2_P.vindemmiae
TFIIE-A_C-term	2	CL2809.Contig1_P.vindemmiae;CL2809.Contig2_P.vindemmiae
TFIID_20kDa	2	Unigene6586_P.vindemmiae;Unigene8050_P.vindemmiae
TFIIB	2	Unigene4094_P.vindemmiae;Unigene9494_P.vindemmiae
TFIIA	2	Unigene4200_P.vindemmiae;Unigene24477_P.vindemmiae
Tenui_N	2	Unigene5555_P.vindemmiae;Unigene13898_P.vindemmiae
Tektin	2	Unigene21711_P.vindemmiae;Unigene23043_P.vindemmiae
TCTP	2	Unigene6821_P.vindemmiae;Unigene20836_P.vindemmiae
TB2_DP1_HVA22	2	Unigene8750_P.vindemmiae;Unigene21804_P.vindemmiae
TatD_DNase	2	Unigene6216_P.vindemmiae;Unigene6409_P.vindemmiae
TAFH	2	CL2492.Contig1_P.vindemmiae;CL2492.Contig2_P.vindemmiae
TAF4	2	CL2492.Contig1_P.vindemmiae;CL2492.Contig2_P.vindemmiae
SWIM	2	Unigene5805_P.vindemmiae;Unigene8791_P.vindemmiae
SUZ-C	2	Unigene3252_P.vindemmiae;Unigene11015_P.vindemmiae
Surp	2	CL2045.Contig1_P.vindemmiae;CL2045.Contig2_P.vindemmiae
SURF4	2	Unigene1534_P.vindemmiae;Unigene17148_P.vindemmiae
SUR7	2	CL491.Contig1_P.vindemmiae;Unigene21337_P.vindemmiae
Suppressor_APC	2	CL2320.Contig1_P.vindemmiae;CL2320.Contig2_P.vindemmiae
Sulfotransfer_2	2	Unigene4163_P.vindemmiae;Unigene6028_P.vindemmiae
Sulfate_transp	2	CL2189.Contig1_P.vindemmiae;CL2189.Contig2_P.vindemmiae
Sulfate_tra_GLY	2	CL2189.Contig1_P.vindemmiae;CL2189.Contig2_P.vindemmiae
STT3	2	Unigene6453_P.vindemmiae;Unigene9192_P.vindemmiae
Strumpellin	2	CL2778.Contig1_P.vindemmiae;CL2778.Contig2_P.vindemmiae
Sterol_MT_C	2	Unigene20394_P.vindemmiae;Unigene22110_P.vindemmiae
STAT_int	2	CL2255.Contig1_P.vindemmiae;CL2255.Contig2_P.vindemmiae
STAT_bind	2	CL2255.Contig1_P.vindemmiae;CL2255.Contig2_P.vindemmiae
STAT_alpha	2	CL2255.Contig1_P.vindemmiae;CL2255.Contig2_P.vindemmiae
START	2	Unigene10829_P.vindemmiae;Unigene13215_P.vindemmiae
SRF-TF	2	Unigene4804_P.vindemmiae;Unigene8249_P.vindemmiae
Spt5-NGN	2	Unigene4631_P.vindemmiae;Unigene7268_P.vindemmiae
Spt5_N	2	Unigene4631_P.vindemmiae;Unigene7268_P.vindemmiae
SprT-like	2	CL2542.Contig3_P.vindemmiae;Unigene24907_P.vindemmiae
Spermine_synth	2	Unigene404_P.vindemmiae;Unigene7209_P.vindemmiae
SPARC_Ca_bdg	2	Unigene10725_P.vindemmiae;Unigene13047_P.vindemmiae
Sod_Fe_N	2	Unigene10098_P.vindemmiae;Unigene12631_P.vindemmiae
Sld5	2	Unigene2974_P.vindemmiae;Unigene6230_P.vindemmiae
SLBB	2	Unigene3515_P.vindemmiae;Unigene6241_P.vindemmiae
SKN1	2	Unigene19495_P.vindemmiae;Unigene22021_P.vindemmiae
SHQ1	2	CL1642.Contig1_P.vindemmiae;CL1642.Contig2_P.vindemmiae
Seryl_tRNA_N	2	CL893.Contig1_P.vindemmiae;CL893.Contig2_P.vindemmiae
Septin	2	CL3103.Contig1_P.vindemmiae;Unigene6491_P.vindemmiae
Sep15_SelM	2	Unigene8727_P.vindemmiae;Unigene12780_P.vindemmiae
Sel1	2	CL1468.Contig1_P.vindemmiae;CL1468.Contig2_P.vindemmiae
Sedlin_N	2	Unigene3173_P.vindemmiae;Unigene4695_P.vindemmiae
Sec10	2	Unigene3034_P.vindemmiae;Unigene5399_P.vindemmiae
SDP_N	2	CL2134.Contig1_P.vindemmiae;CL2134.Contig2_P.vindemmiae
SBP_bac_3	2	Unigene9690_P.vindemmiae;Unigene23932_P.vindemmiae
Sas10_Utp3	2	Unigene5640_P.vindemmiae;Unigene8571_P.vindemmiae
Sarcoglycan_2	2	CL1192.Contig1_P.vindemmiae;CL1192.Contig2_P.vindemmiae
S-AdoMet_synt_N	2	Unigene19726_P.vindemmiae;Unigene23808_P.vindemmiae
S-AdoMet_synt_C	2	Unigene21615_P.vindemmiae;Unigene24550_P.vindemmiae
S1-like	2	CL2925.Contig1_P.vindemmiae;CL2925.Contig2_P.vindemmiae
RTC	2	Unigene5511_P.vindemmiae;Unigene13123_P.vindemmiae
RS4NT	2	CL3055.Contig1_P.vindemmiae;CL3161.Contig1_P.vindemmiae
rRNA_proc-arch	2	Unigene5362_P.vindemmiae;Unigene5363_P.vindemmiae
RRN3	2	CL746.Contig3_P.vindemmiae;CL746.Contig4_P.vindemmiae
Rpn3_C	2	Unigene1756_P.vindemmiae;Unigene3282_P.vindemmiae
Romo1	2	Unigene1326_P.vindemmiae;Unigene17857_P.vindemmiae
Rogdi_lz	2	CL1906.Contig1_P.vindemmiae;CL1906.Contig2_P.vindemmiae
RNase_H2_suC	2	CL993.Contig1_P.vindemmiae;CL993.Contig2_P.vindemmiae
RNA_pol_Rpb8	2	Unigene7952_P.vindemmiae;Unigene20619_P.vindemmiae
RNA_pol_Rpb2_7	2	Unigene4523_P.vindemmiae;Unigene10586_P.vindemmiae
RNA_pol_Rpb2_6	2	Unigene4523_P.vindemmiae;Unigene10586_P.vindemmiae
RNA_pol_Rpb2_5	2	Unigene4522_P.vindemmiae;Unigene10586_P.vindemmiae
RNA_pol_Rpb2_3	2	Unigene4522_P.vindemmiae;Unigene10586_P.vindemmiae
RNA_pol_Rpb2_2	2	Unigene4522_P.vindemmiae;Unigene10586_P.vindemmiae
RNA_pol_Rpb2_1	2	Unigene4522_P.vindemmiae;Unigene10586_P.vindemmiae
RNA_pol_Rpb1_6	2	CL1313.Contig1_P.vindemmiae;CL1313.Contig2_P.vindemmiae
RNA_pol_Rpb1_5	2	CL1313.Contig1_P.vindemmiae;CL1313.Contig2_P.vindemmiae
RNA_pol_N	2	Unigene12635_P.vindemmiae;Unigene20334_P.vindemmiae
RNA12	2	Unigene1402_P.vindemmiae;Unigene19576_P.vindemmiae
Ribosomal_S5	2	CL3197.Contig2_P.vindemmiae;Unigene15204_P.vindemmiae
Ribosomal_S4e	2	CL3055.Contig1_P.vindemmiae;CL3161.Contig1_P.vindemmiae
Ribosomal_S16	2	Unigene12863_P.vindemmiae;Unigene20967_P.vindemmiae
Ribosomal_S13_N	2	CL210.Contig1_P.vindemmiae;Unigene15273_P.vindemmiae
Ribosomal_L44	2	CL1923.Contig1_P.vindemmiae;Unigene4111_P.vindemmiae
Ribosomal_L37ae	2	Unigene3069_P.vindemmiae;Unigene12491_P.vindemmiae
Ribosomal_L34	2	Unigene12607_P.vindemmiae;Unigene20486_P.vindemmiae
Ribosomal_L30_N	2	Unigene9339_P.vindemmiae;Unigene15124_P.vindemmiae
Ribosomal_L17	2	Unigene4278_P.vindemmiae;Unigene22921_P.vindemmiae
Ribos_L4_asso_C	2	Unigene408_P.vindemmiae;Unigene19142_P.vindemmiae
Ribonuc_red_lgC	2	Unigene20957_P.vindemmiae;Unigene22033_P.vindemmiae
Ribonuclease_3	2	CL2805.Contig1_P.vindemmiae;CL2805.Contig2_P.vindemmiae
Rho_GDI	2	Unigene8949_P.vindemmiae;Unigene24593_P.vindemmiae
Rhodanese	2	Unigene13279_P.vindemmiae;Unigene18041_P.vindemmiae
Rgp1	2	Unigene4992_P.vindemmiae;Unigene4992_P.vindemmiae
Ret_tiss	2	Unigene3253_P.vindemmiae;Unigene11948_P.vindemmiae
ResIII	2	Unigene9929_P.vindemmiae;Unigene10446_P.vindemmiae
Requiem_N	2	Unigene12188_P.vindemmiae;Unigene12189_P.vindemmiae
Reprolysin_2	2	CL336.Contig4_P.vindemmiae;CL336.Contig7_P.vindemmiae
RCC1_2	2	Unigene3935_P.vindemmiae;Unigene3935_P.vindemmiae
RBD	2	CL1197.Contig1_P.vindemmiae;CL1197.Contig3_P.vindemmiae
RasGAP	2	CL1737.Contig1_P.vindemmiae;CL1737.Contig2_P.vindemmiae
Rad21_Rec8_N	2	CL869.Contig10_P.vindemmiae;CL869.Contig11_P.vindemmiae
Rad10	2	CL959.Contig3_P.vindemmiae;CL959.Contig4_P.vindemmiae
Pyr_redox_dim	2	Unigene10977_P.vindemmiae;Unigene17818_P.vindemmiae
Pur_DNA_glyco	2	CL1155.Contig3_P.vindemmiae;CL1155.Contig4_P.vindemmiae
PUB	2	CL2579.Contig1_P.vindemmiae;CL2579.Contig2_P.vindemmiae
PUA	2	Unigene12739_P.vindemmiae;Unigene23054_P.vindemmiae
PseudoU_synth_1	2	Unigene8680_P.vindemmiae;Unigene12944_P.vindemmiae
Proteasom_Rpn13	2	Unigene4984_P.vindemmiae;Unigene19018_P.vindemmiae
Propep_M14	2	Unigene5559_P.vindemmiae;Unigene25439_P.vindemmiae
Profilin	2	Unigene7270_P.vindemmiae;Unigene21693_P.vindemmiae
Pro_CA	2	CL1149.Contig1_P.vindemmiae;CL1149.Contig2_P.vindemmiae
Pribosyltran	2	Unigene4153_P.vindemmiae;Unigene20895_P.vindemmiae
Pr_beta_C	2	Unigene12579_P.vindemmiae;Unigene16567_P.vindemmiae
PRA1	2	CL2782.Contig1_P.vindemmiae;CL2782.Contig2_P.vindemmiae
PPTA	2	Unigene6413_P.vindemmiae;Unigene6413_P.vindemmiae
polyprenyl_synt	2	Unigene1503_P.vindemmiae;Unigene19102_P.vindemmiae
PNP_UDP_1	2	Unigene9333_P.vindemmiae;Unigene10519_P.vindemmiae
PMP22_Claudin	2	CL2124.Contig1_P.vindemmiae;CL2124.Contig2_P.vindemmiae
PIG-L	2	CL836.Contig1_P.vindemmiae;CL836.Contig2_P.vindemmiae
Phos_pyr_kin	2	Unigene2897_P.vindemmiae;Unigene24570_P.vindemmiae
Phospholip_A2_2	2	Unigene7019_P.vindemmiae;Unigene7020_P.vindemmiae
Phosducin	2	Unigene5410_P.vindemmiae;Unigene5438_P.vindemmiae
PHO4	2	Unigene3303_P.vindemmiae;Unigene21778_P.vindemmiae
PHF5	2	Unigene3105_P.vindemmiae;Unigene3106_P.vindemmiae
PHAT	2	CL8.Contig1_P.vindemmiae;CL8.Contig2_P.vindemmiae
PFU	2	Unigene10933_P.vindemmiae;Unigene10934_P.vindemmiae
PEX11	2	Unigene1059_P.vindemmiae;Unigene2624_P.vindemmiae
PET	2	CL384.Contig1_P.vindemmiae;CL384.Contig2_P.vindemmiae
Perilipin	2	CL2584.Contig1_P.vindemmiae;CL2584.Contig2_P.vindemmiae
Peptidase_M8	2	Unigene11219_P.vindemmiae;Unigene21044_P.vindemmiae
Peptidase_M3	2	CL2870.Contig1_P.vindemmiae;CL2870.Contig2_P.vindemmiae
Peptidase_M2	2	Unigene3689_P.vindemmiae;Unigene3690_P.vindemmiae
Peptidase_M18	2	Unigene24134_P.vindemmiae;Unigene24522_P.vindemmiae
Peptidase_C15	2	CL162.Contig1_P.vindemmiae;CL162.Contig2_P.vindemmiae
Peptidase_C1_2	2	Unigene16571_P.vindemmiae;Unigene25405_P.vindemmiae
PDCD2_C	2	CL1401.Contig1_P.vindemmiae;CL1401.Contig2_P.vindemmiae
PC_rep	2	Unigene3332_P.vindemmiae;Unigene24283_P.vindemmiae
PCIF1_WW	2	CL2475.Contig1_P.vindemmiae;CL2475.Contig2_P.vindemmiae
PCI_Csn8	2	Unigene4173_P.vindemmiae;Unigene972_P.vindemmiae
PBD	2	Unigene6259_P.vindemmiae;Unigene9488_P.vindemmiae
ParcG	2	CL711.Contig1_P.vindemmiae;CL711.Contig2_P.vindemmiae
PAPS_reduct	2	CL1762.Contig1_P.vindemmiae;CL1762.Contig2_P.vindemmiae
PAP_RNA-bind	2	CL3086.Contig1_P.vindemmiae;CL3086.Contig2_P.vindemmiae
PAP_central	2	CL3086.Contig1_P.vindemmiae;CL3086.Contig2_P.vindemmiae
PALP	2	Unigene1175_P.vindemmiae;Unigene5441_P.vindemmiae
P53	2	CL2617.Contig2_P.vindemmiae;Unigene12666_P.vindemmiae
OSCP	2	Unigene5041_P.vindemmiae;Unigene23769_P.vindemmiae
Orn_Arg_deC_N	2	Unigene13550_P.vindemmiae;Unigene21152_P.vindemmiae
Nucleoplasmin	2	CL2433.Contig1_P.vindemmiae;CL2433.Contig2_P.vindemmiae
NTP_transferase	2	Unigene11078_P.vindemmiae;Unigene22819_P.vindemmiae
NTPase_I-T	2	CL1030.Contig1_P.vindemmiae;CL1030.Contig2_P.vindemmiae
Nse4	2	CL2820.Contig1_P.vindemmiae;CL2820.Contig2_P.vindemmiae
Nrf1_DNA-bind	2	CL1929.Contig1_P.vindemmiae;CL1929.Contig2_P.vindemmiae
Nrap	2	Unigene7680_P.vindemmiae;Unigene7681_P.vindemmiae
Nramp	2	Unigene19293_P.vindemmiae;Unigene21483_P.vindemmiae
NPR3	2	Unigene7063_P.vindemmiae;Unigene7063_P.vindemmiae
Notch	2	CL1329.Contig1_P.vindemmiae;CL1329.Contig2_P.vindemmiae
NOPS	2	CL2062.Contig1_P.vindemmiae;CL2062.Contig2_P.vindemmiae
Nop10p	2	Unigene4208_P.vindemmiae;Unigene19549_P.vindemmiae
Nol1_Nop2_Fmu	2	Unigene3071_P.vindemmiae;Unigene9789_P.vindemmiae
NLE	2	CL313.Contig1_P.vindemmiae;CL313.Contig2_P.vindemmiae
NIF3	2	Unigene6462_P.vindemmiae;Unigene13733_P.vindemmiae
NDUF_B8	2	Unigene7362_P.vindemmiae;Unigene12676_P.vindemmiae
NDUF_B7	2	Unigene4327_P.vindemmiae;Unigene5061_P.vindemmiae
NDUF_B12	2	Unigene3534_P.vindemmiae;Unigene7414_P.vindemmiae
NatB_MDM20	2	CL794.Contig1_P.vindemmiae;CL794.Contig2_P.vindemmiae
Na_sulph_symp	2	Unigene9185_P.vindemmiae;Unigene21353_P.vindemmiae
Na_K-ATPase	2	CL2906.Contig1_P.vindemmiae;CL2906.Contig2_P.vindemmiae
NADH_u_ox_C	2	Unigene2224_P.vindemmiae;Unigene21571_P.vindemmiae
NADH_oxidored	2	CL2940.Contig1_P.vindemmiae;CL2940.Contig2_P.vindemmiae
NADH_4Fe-4S	2	Unigene3515_P.vindemmiae;Unigene6241_P.vindemmiae
NAD_Gly3P_dh_C	2	Unigene9990_P.vindemmiae;Unigene15099_P.vindemmiae
NAD_binding_5	2	CL898.Contig1_P.vindemmiae;CL898.Contig2_P.vindemmiae
Myosin_N	2	CL1055.Contig1_P.vindemmiae;CL1055.Contig2_P.vindemmiae
Myb_DNA-bind_6	2	Unigene9963_P.vindemmiae;Unigene12026_P.vindemmiae
MutS_V	2	Unigene3400_P.vindemmiae;Unigene3401_P.vindemmiae
Mt_ATP-synt_D	2	Unigene6524_P.vindemmiae;Unigene10791_P.vindemmiae
Mt_ATP-synt_B	2	Unigene4709_P.vindemmiae;Unigene26118_P.vindemmiae
MRVI1	2	Unigene9375_P.vindemmiae;Unigene9377_P.vindemmiae
MRP-S33	2	Unigene12691_P.vindemmiae;Unigene20808_P.vindemmiae
MRP-L51	2	CL24.Contig1_P.vindemmiae;CL24.Contig2_P.vindemmiae
MRP-L28	2	Unigene12811_P.vindemmiae;Unigene23254_P.vindemmiae
MRP-L27	2	Unigene4164_P.vindemmiae;Unigene24051_P.vindemmiae
MR_MLE_C	2	Unigene153_P.vindemmiae;Unigene10736_P.vindemmiae
MitMem_reg	2	Unigene8480_P.vindemmiae;Unigene19772_P.vindemmiae
Methyltransf_26	2	CL584.Contig1_P.vindemmiae;CL584.Contig2_P.vindemmiae
Methyltransf_12	2	Unigene12744_P.vindemmiae;Unigene25674_P.vindemmiae
Methyltransf_11	2	Unigene4537_P.vindemmiae;Unigene20701_P.vindemmiae
Meth_synt_2	2	Unigene1405_P.vindemmiae;Unigene16308_P.vindemmiae
Meth_synt_1	2	Unigene18886_P.vindemmiae;Unigene23083_P.vindemmiae
Metallophos_C	2	CL1391.Contig1_P.vindemmiae;CL1391.Contig2_P.vindemmiae
Metallophos_2	2	CL2378.Contig1_P.vindemmiae;Unigene6725_P.vindemmiae
Med23	2	Unigene7996_P.vindemmiae;Unigene7997_P.vindemmiae
Med19	2	CL2088.Contig1_P.vindemmiae;CL2088.Contig2_P.vindemmiae
Med18	2	Unigene2926_P.vindemmiae;Unigene2926_P.vindemmiae
Med15	2	CL2148.Contig4_P.vindemmiae;CL2148.Contig4_P.vindemmiae
MARVEL	2	Unigene9730_P.vindemmiae;Unigene9865_P.vindemmiae
MAPKK1_Int	2	CL3079.Contig1_P.vindemmiae;CL3079.Contig2_P.vindemmiae
MAP7	2	CL2972.Contig3_P.vindemmiae;Unigene11939_P.vindemmiae
MAM33	2	Unigene6024_P.vindemmiae;Unigene6065_P.vindemmiae
MAM	2	Unigene7585_P.vindemmiae;Unigene25894_P.vindemmiae
Mad3_BUB1_I	2	CL27.Contig1_P.vindemmiae;CL27.Contig2_P.vindemmiae
Macro	2	CL2605.Contig1_P.vindemmiae;Unigene2778_P.vindemmiae
LysM	2	Unigene2985_P.vindemmiae;Unigene8265_P.vindemmiae
LSM14	2	CL2756.Contig1_P.vindemmiae;CL2756.Contig2_P.vindemmiae
Lon_C	2	Unigene20416_P.vindemmiae;Unigene23057_P.vindemmiae
LNS2	2	CL785.Contig1_P.vindemmiae;CL785.Contig2_P.vindemmiae
LMWPc	2	Unigene17685_P.vindemmiae;Unigene25156_P.vindemmiae
Lipocalin	2	Unigene3259_P.vindemmiae;Unigene20784_P.vindemmiae
Limkain-b1	2	Unigene4612_P.vindemmiae;Unigene4613_P.vindemmiae
Lig_chan	2	Unigene9690_P.vindemmiae;Unigene25937_P.vindemmiae
Ligase_CoA	2	Unigene6708_P.vindemmiae;Unigene7238_P.vindemmiae
Lectin_leg-like	2	Unigene4151_P.vindemmiae;Unigene9378_P.vindemmiae
LANC_like	2	CL2742.Contig1_P.vindemmiae;CL2742.Contig2_P.vindemmiae
Lamp	2	Unigene205_P.vindemmiae;Unigene13181_P.vindemmiae
L51_S25_CI-B8	2	Unigene3940_P.vindemmiae;Unigene4704_P.vindemmiae
KxDL	2	CL2003.Contig1_P.vindemmiae;CL2003.Contig2_P.vindemmiae
KSR1-SAM	2	CL2888.Contig1_P.vindemmiae;CL2888.Contig2_P.vindemmiae
JTB	2	CL982.Contig1_P.vindemmiae;CL982.Contig2_P.vindemmiae
Isochorismatase	2	Unigene7002_P.vindemmiae;Unigene17891_P.vindemmiae
Ish1	2	Unigene11729_P.vindemmiae;Unigene17877_P.vindemmiae
Integrin_B_tail	2	CL687.Contig3_P.vindemmiae;CL687.Contig4_P.vindemmiae
Integrin_b_cyt	2	CL687.Contig4_P.vindemmiae;Unigene25472_P.vindemmiae
Inos-1-P_synth	2	CL898.Contig1_P.vindemmiae;CL898.Contig2_P.vindemmiae
Inhibitor_I9	2	Unigene19639_P.vindemmiae;Unigene7550_P.vindemmiae
IlvN	2	Unigene4784_P.vindemmiae;Unigene14645_P.vindemmiae
IlvC	2	Unigene4784_P.vindemmiae;Unigene14645_P.vindemmiae
IFT57	2	CL1901.Contig1_P.vindemmiae;CL1901.Contig2_P.vindemmiae
IDO	2	Unigene5821_P.vindemmiae;Unigene24726_P.vindemmiae
HSP20	2	Unigene7384_P.vindemmiae;Unigene16028_P.vindemmiae
HRXXH	2	Unigene18371_P.vindemmiae;Unigene22019_P.vindemmiae
Hrs_helical	2	CL3129.Contig1_P.vindemmiae;CL3129.Contig2_P.vindemmiae
HRDC	2	CL675.Contig3_P.vindemmiae;Unigene10119_P.vindemmiae
HRD	2	CL1480.Contig1_P.vindemmiae;CL1480.Contig3_P.vindemmiae
HORMA	2	CL1162.Contig1_P.vindemmiae;Unigene6383_P.vindemmiae
HOOK	2	Unigene7854_P.vindemmiae;Unigene9276_P.vindemmiae
HMG_CoA_synt_C	2	Unigene9439_P.vindemmiae;Unigene19059_P.vindemmiae
HlyIII	2	CL1290.Contig1_P.vindemmiae;CL1290.Contig2_P.vindemmiae
Hemopexin	2	Unigene3050_P.vindemmiae;Unigene3050_P.vindemmiae
Hemocyanin_N	2	Unigene1173_P.vindemmiae;Unigene18977_P.vindemmiae
HEAT_EZ	2	Unigene2952_P.vindemmiae;Unigene5941_P.vindemmiae
HEAT	2	Unigene23251_P.vindemmiae;Unigene23251_P.vindemmiae
HEAT_2	2	Unigene3332_P.vindemmiae;Unigene15411_P.vindemmiae
HCO3_cotransp	2	Unigene23946_P.vindemmiae;Unigene24352_P.vindemmiae
HAD	2	CL1440.Contig2_P.vindemmiae;CL1440.Contig3_P.vindemmiae
GXGXG	2	CL344.Contig1_P.vindemmiae;CL344.Contig2_P.vindemmiae
Gtr1_RagA	2	CL303.Contig1_P.vindemmiae;CL303.Contig2_P.vindemmiae
GRIM-19	2	Unigene3537_P.vindemmiae;Unigene8088_P.vindemmiae
Gpi1	2	CL1445.Contig1_P.vindemmiae;CL1445.Contig2_P.vindemmiae
Golgin_A5	2	CL1884.Contig2_P.vindemmiae;Unigene8825_P.vindemmiae
GOLD_2	2	Unigene6720_P.vindemmiae;Unigene8630_P.vindemmiae
Glyoxalase	2	CL2757.Contig1_P.vindemmiae;Unigene9222_P.vindemmiae
Glyco_transf_10	2	Unigene13633_P.vindemmiae;Unigene15323_P.vindemmiae
Glycolytic	2	CL2790.Contig1_P.vindemmiae;CL2790.Contig2_P.vindemmiae
Glyco_hydro_76	2	Unigene9722_P.vindemmiae;Unigene20513_P.vindemmiae
Glyco_hydro_56	2	Unigene15941_P.vindemmiae;Unigene24818_P.vindemmiae
Glyco_hydro_38C	2	Unigene24499_P.vindemmiae;Unigene25863_P.vindemmiae
Glyco_hydro_3	2	Unigene20775_P.vindemmiae;Unigene22141_P.vindemmiae
Glyco_hydro_32C	2	Unigene8882_P.vindemmiae;Unigene2384_P.vindemmiae
Glyco_hydro_19	2	Unigene12528_P.vindemmiae;Unigene13220_P.vindemmiae
Glycogen_syn	2	Unigene12813_P.vindemmiae;Unigene20091_P.vindemmiae
Glu_synthase	2	CL344.Contig1_P.vindemmiae;CL344.Contig2_P.vindemmiae
Glucosamine_iso	2	Unigene9250_P.vindemmiae;Unigene24421_P.vindemmiae
Gln-synt_N	2	Unigene11111_P.vindemmiae;Unigene23311_P.vindemmiae
GIY-YIG	2	Unigene17702_P.vindemmiae;Unigene24217_P.vindemmiae
GILT	2	CL1003.Contig1_P.vindemmiae;Unigene10535_P.vindemmiae
G-gamma	2	CL2164.Contig1_P.vindemmiae;Unigene10739_P.vindemmiae
GDPD	2	Unigene8805_P.vindemmiae;Unigene11416_P.vindemmiae
GCV_T	2	CL1143.Contig1_P.vindemmiae;CL1143.Contig2_P.vindemmiae
GCC2_GCC3	2	CL875.Contig1_P.vindemmiae;Unigene21656_P.vindemmiae
Gamma-COP	2	Unigene24604_P.vindemmiae;Unigene24980_P.vindemmiae
GalKase_gal_bdg	2	Unigene2246_P.vindemmiae;Unigene10074_P.vindemmiae
G6PD_N	2	Unigene2533_P.vindemmiae;Unigene20747_P.vindemmiae
FSH1	2	Unigene1817_P.vindemmiae;Unigene22530_P.vindemmiae
FSA_C	2	Unigene11726_P.vindemmiae;Unigene11728_P.vindemmiae
Frizzled	2	Unigene9819_P.vindemmiae;Unigene10735_P.vindemmiae
FMN_red	2	Unigene1639_P.vindemmiae;Unigene10784_P.vindemmiae
Filament	2	CL3174.Contig1_P.vindemmiae;CL3174.Contig2_P.vindemmiae
Fibrillarin	2	Unigene3540_P.vindemmiae;Unigene4542_P.vindemmiae
Ferritin	2	Unigene3681_P.vindemmiae;Unigene8238_P.vindemmiae
Fer2	2	CL2726.Contig1_P.vindemmiae;CL2726.Contig2_P.vindemmiae
FDF	2	CL2756.Contig1_P.vindemmiae;CL2756.Contig2_P.vindemmiae
Fcf1	2	Unigene4597_P.vindemmiae;Unigene7537_P.vindemmiae
FATC	2	Unigene9556_P.vindemmiae;Unigene11618_P.vindemmiae
Fascin	2	Unigene2512_P.vindemmiae;Unigene20003_P.vindemmiae
FAD_binding_7	2	CL1692.Contig1_P.vindemmiae;Unigene16591_P.vindemmiae
FAA_hydrolase	2	Unigene3505_P.vindemmiae;Unigene5608_P.vindemmiae
FA	2	CL1450.Contig1_P.vindemmiae;Unigene8544_P.vindemmiae
F1F0-ATPsyn_F	2	Unigene8452_P.vindemmiae;Unigene21367_P.vindemmiae
Evr1_Alr	2	Unigene11541_P.vindemmiae;Unigene12972_P.vindemmiae
Ets	2	Unigene7857_P.vindemmiae;Unigene10411_P.vindemmiae
ETC_C1_NDUFA5	2	Unigene2438_P.vindemmiae;Unigene12629_P.vindemmiae
Esterase	2	Unigene1340_P.vindemmiae;Unigene23888_P.vindemmiae
EST1_DNA_bind	2	Unigene10685_P.vindemmiae;Unigene11031_P.vindemmiae
ERG4_ERG24	2	Unigene10205_P.vindemmiae;Unigene24415_P.vindemmiae
Epimerase_Csub	2	CL2371.Contig1_P.vindemmiae;CL2371.Contig2_P.vindemmiae
ENTH	2	CL1841.Contig1_P.vindemmiae;CL1841.Contig2_P.vindemmiae
ELM2	2	CL2947.Contig1_P.vindemmiae;CL2947.Contig2_P.vindemmiae
ELFV_dehydrog_N	2	CL2928.Contig1_P.vindemmiae;Unigene22955_P.vindemmiae
ELFV_dehydrog	2	CL2928.Contig1_P.vindemmiae;Unigene25286_P.vindemmiae
eIF-5a	2	Unigene7481_P.vindemmiae;Unigene15312_P.vindemmiae
eIF3_subunit	2	Unigene18906_P.vindemmiae;Unigene21404_P.vindemmiae
eIF-3c_N	2	Unigene5556_P.vindemmiae;Unigene23073_P.vindemmiae
efhand_Ca_insen	2	CL1041.Contig1_P.vindemmiae;CL1041.Contig2_P.vindemmiae
EF_assoc_2	2	CL695.Contig1_P.vindemmiae;CL695.Contig2_P.vindemmiae
EF_assoc_1	2	CL695.Contig1_P.vindemmiae;CL695.Contig2_P.vindemmiae
EF1G	2	Unigene3649_P.vindemmiae;Unigene8609_P.vindemmiae
EF-1_beta_acid	2	Unigene7423_P.vindemmiae;Unigene15468_P.vindemmiae
ECR1_N	2	Unigene5940_P.vindemmiae;Unigene8942_P.vindemmiae
EB	2	Unigene18741_P.vindemmiae;Unigene23035_P.vindemmiae
E2F_TDP	2	Unigene7766_P.vindemmiae;Unigene10838_P.vindemmiae
Dynamitin	2	CL2841.Contig1_P.vindemmiae;CL2841.Contig2_P.vindemmiae
Dymeclin	2	CL2962.Contig1_P.vindemmiae;CL2962.Contig2_P.vindemmiae
DUF908	2	CL369.Contig1_P.vindemmiae;CL369.Contig2_P.vindemmiae
DUF846	2	CL1260.Contig1_P.vindemmiae;CL1260.Contig2_P.vindemmiae
DUF572	2	CL2273.Contig1_P.vindemmiae;CL2273.Contig2_P.vindemmiae
DUF4371	2	Unigene16044_P.vindemmiae;Unigene22011_P.vindemmiae
DUF4324	2	Unigene8076_P.vindemmiae;Unigene8077_P.vindemmiae
DUF4219	2	Unigene18279_P.vindemmiae;Unigene18054_P.vindemmiae
DUF3609	2	Unigene23343_P.vindemmiae;Unigene4847_P.vindemmiae
DUF3585	2	CL2059.Contig1_P.vindemmiae;CL2059.Contig2_P.vindemmiae
DUF3543	2	CL2448.Contig2_P.vindemmiae;CL2448.Contig3_P.vindemmiae
DUF3522	2	Unigene2115_P.vindemmiae;Unigene10353_P.vindemmiae
DUF3469	2	CL2889.Contig1_P.vindemmiae;CL2889.Contig2_P.vindemmiae
DUF3448	2	Unigene12010_P.vindemmiae;Unigene21325_P.vindemmiae
DUF3421	2	Unigene9085_P.vindemmiae;Unigene9085_P.vindemmiae
DUF3361	2	CL2542.Contig1_P.vindemmiae;CL2542.Contig2_P.vindemmiae
DUF3237	2	Unigene7203_P.vindemmiae;Unigene15183_P.vindemmiae
DUF2611	2	Unigene4617_P.vindemmiae;Unigene5442_P.vindemmiae
DUF2578	2	Unigene1672_P.vindemmiae;Unigene9778_P.vindemmiae
DUF255	2	CL2769.Contig1_P.vindemmiae;CL2769.Contig2_P.vindemmiae
DUF2450	2	CL1779.Contig1_P.vindemmiae;CL1779.Contig2_P.vindemmiae
DUF2419	2	CL2691.Contig1_P.vindemmiae;CL2691.Contig2_P.vindemmiae
DUF2367	2	CL1025.Contig1_P.vindemmiae;CL1025.Contig2_P.vindemmiae
DUF2366	2	CL2173.Contig1_P.vindemmiae;CL2173.Contig2_P.vindemmiae
DUF2348	2	CL3203.Contig1_P.vindemmiae;CL3203.Contig2_P.vindemmiae
DUF2246	2	CL158.Contig1_P.vindemmiae;CL158.Contig2_P.vindemmiae
DUF202	2	Unigene18362_P.vindemmiae;Unigene23298_P.vindemmiae
DUF1900	2	CL396.Contig1_P.vindemmiae;CL396.Contig2_P.vindemmiae
DUF1899	2	CL396.Contig1_P.vindemmiae;CL396.Contig2_P.vindemmiae
DUF1898	2	CL1475.Contig1_P.vindemmiae;CL1475.Contig2_P.vindemmiae
DUF1774	2	Unigene10617_P.vindemmiae;Unigene13889_P.vindemmiae
DUF1726	2	CL1827.Contig1_P.vindemmiae;CL1827.Contig2_P.vindemmiae
DUF1649	2	CL1810.Contig1_P.vindemmiae;CL1810.Contig2_P.vindemmiae
DUF1325	2	CL2994.Contig1_P.vindemmiae;Unigene8120_P.vindemmiae
DUF1279	2	Unigene311_P.vindemmiae;Unigene10144_P.vindemmiae
DUF1154	2	CL1323.Contig1_P.vindemmiae;CL1323.Contig2_P.vindemmiae
DSS1_SEM1	2	Unigene12543_P.vindemmiae;Unigene19499_P.vindemmiae
dsRNA_bind	2	CL2805.Contig1_P.vindemmiae;CL2805.Contig2_P.vindemmiae
Drf_GBD	2	CL1569.Contig1_P.vindemmiae;CL1569.Contig2_P.vindemmiae
Drf_FH3	2	CL1569.Contig1_P.vindemmiae;CL1569.Contig2_P.vindemmiae
DNA_pol_B_2	2	CL47.Contig4_P.vindemmiae;Unigene23100_P.vindemmiae
DNA_photolyase	2	CL1692.Contig1_P.vindemmiae;Unigene21727_P.vindemmiae
DNA_methylase	2	CL3021.Contig1_P.vindemmiae;Unigene10888_P.vindemmiae
DM	2	Unigene7690_P.vindemmiae;Unigene8896_P.vindemmiae
DLH	2	Unigene18994_P.vindemmiae;Unigene19902_P.vindemmiae
Diphthamide_syn	2	CL2550.Contig1_P.vindemmiae;Unigene13043_P.vindemmiae
DHO_dh	2	Unigene8643_P.vindemmiae;Unigene18346_P.vindemmiae
DHDPS	2	CL2097.Contig1_P.vindemmiae;Unigene3354_P.vindemmiae
DFP	2	CL1189.Contig1_P.vindemmiae;CL1189.Contig2_P.vindemmiae
DFF40	2	CL2006.Contig1_P.vindemmiae;CL2006.Contig3_P.vindemmiae
Ded_cyto	2	Unigene8968_P.vindemmiae;Unigene10392_P.vindemmiae
DDT	2	CL2241.Contig1_P.vindemmiae;CL2241.Contig2_P.vindemmiae
dCMP_cyt_deam_1	2	CL1464.Contig2_P.vindemmiae;Unigene12123_P.vindemmiae
DBC1	2	CL2925.Contig1_P.vindemmiae;CL2925.Contig2_P.vindemmiae
DAZAP2	2	CL2028.Contig1_P.vindemmiae;CL2028.Contig2_P.vindemmiae
Dam	2	Unigene235_P.vindemmiae;Unigene3597_P.vindemmiae
Cytochrom_B561	2	Unigene5915_P.vindemmiae;Unigene25231_P.vindemmiae
cwf18	2	CL1847.Contig1_P.vindemmiae;CL1847.Contig2_P.vindemmiae
Cu-oxidase_3	2	CL1063.Contig1_P.vindemmiae;CL1063.Contig2_P.vindemmiae
Cu-oxidase	2	CL1063.Contig1_P.vindemmiae;CL1063.Contig2_P.vindemmiae
Cullin_Nedd8	2	Unigene9727_P.vindemmiae;Unigene12672_P.vindemmiae
CUE	2	Unigene5906_P.vindemmiae;Unigene22784_P.vindemmiae
CtaG_Cox11	2	CL2896.Contig1_P.vindemmiae;CL2896.Contig2_P.vindemmiae
CRAL_TRIO_2	2	CL1699.Contig1_P.vindemmiae;CL1699.Contig2_P.vindemmiae
COX7C	2	Unigene12549_P.vindemmiae;Unigene6977_P.vindemmiae
COX5B	2	Unigene2581_P.vindemmiae;Unigene20459_P.vindemmiae
COX2	2	Unigene12479_P.vindemmiae;Unigene16688_P.vindemmiae
COX17	2	Unigene4685_P.vindemmiae;Unigene16184_P.vindemmiae
COX16	2	CL2715.Contig1_P.vindemmiae;CL2715.Contig2_P.vindemmiae
COQ7	2	CL747.Contig1_P.vindemmiae;CL747.Contig2_P.vindemmiae
Complex1_24kDa	2	Unigene3013_P.vindemmiae;Unigene8267_P.vindemmiae
COG6	2	Unigene7813_P.vindemmiae;Unigene7814_P.vindemmiae
Cob_adeno_trans	2	CL2521.Contig1_P.vindemmiae;CL2521.Contig2_P.vindemmiae
CobA_CobO_BtuR	2	Unigene15098_P.vindemmiae;Unigene19475_P.vindemmiae
CoA_trans	2	CL1846.Contig1_P.vindemmiae;CL1846.Contig2_P.vindemmiae
Cnd2	2	CL3154.Contig1_P.vindemmiae;CL3154.Contig2_P.vindemmiae
CLTH	2	CL1188.Contig1_P.vindemmiae;Unigene12804_P.vindemmiae
CLIP	2	Unigene4410_P.vindemmiae;Unigene12489_P.vindemmiae
Clathrin_lg_ch	2	Unigene2466_P.vindemmiae;Unigene23198_P.vindemmiae
CKS	2	Unigene7694_P.vindemmiae;Unigene7695_P.vindemmiae
Cid2	2	CL60.Contig1_P.vindemmiae;CL60.Contig2_P.vindemmiae
CIAPIN1	2	Unigene12947_P.vindemmiae;Unigene12947_P.vindemmiae
CHGN	2	CL561.Contig1_P.vindemmiae;CL561.Contig2_P.vindemmiae
ChaC	2	CL2377.Contig1_P.vindemmiae;CL2377.Contig2_P.vindemmiae
Cg6151-P	2	CL1082.Contig1_P.vindemmiae;CL1082.Contig2_P.vindemmiae
CFEM	2	CL3012.Contig1_P.vindemmiae;CL3012.Contig2_P.vindemmiae
Ceramidase_alk	2	Unigene5349_P.vindemmiae;Unigene5350_P.vindemmiae
CENP-L	2	CL2361.Contig1_P.vindemmiae;CL2361.Contig2_P.vindemmiae
CDT1	2	CL2857.Contig1_P.vindemmiae;CL2857.Contig2_P.vindemmiae
CDI	2	CL671.Contig1_P.vindemmiae;CL671.Contig2_P.vindemmiae
CDC73	2	Unigene94_P.vindemmiae;Unigene8705_P.vindemmiae
CDC48_2	2	Unigene10496_P.vindemmiae;Unigene20902_P.vindemmiae
CBS	2	Unigene10828_P.vindemmiae;Unigene10828_P.vindemmiae
Carboxyl_trans	2	Unigene4472_P.vindemmiae;Unigene19564_P.vindemmiae
Carb_kinase	2	Unigene1190_P.vindemmiae;Unigene9323_P.vindemmiae
Calreticulin	2	Unigene3683_P.vindemmiae;Unigene24802_P.vindemmiae
Calici_coat	2	Unigene3715_P.vindemmiae;Unigene12030_P.vindemmiae
Calcipressin	2	CL2786.Contig1_P.vindemmiae;CL2786.Contig2_P.vindemmiae
Cache_1	2	CL1485.Contig1_P.vindemmiae;CL1485.Contig2_P.vindemmiae
C4	2	Unigene8135_P.vindemmiae;Unigene10007_P.vindemmiae
Bromo_TP	2	Unigene3142_P.vindemmiae;Unigene4007_P.vindemmiae
BRO1	2	Unigene252_P.vindemmiae;Unigene15199_P.vindemmiae
BRE	2	CL2322.Contig1_P.vindemmiae;CL2322.Contig2_P.vindemmiae
BCNT	2	CL1134.Contig1_P.vindemmiae;CL1134.Contig2_P.vindemmiae
Bcl-2	2	Unigene6162_P.vindemmiae;Unigene10697_P.vindemmiae
BCIP	2	CL332.Contig1_P.vindemmiae;CL332.Contig2_P.vindemmiae
BCDHK_Adom3	2	CL2802.Contig1_P.vindemmiae;CL2802.Contig2_P.vindemmiae
BCAS3	2	CL745.Contig1_P.vindemmiae;CL745.Contig2_P.vindemmiae
Bap31	2	Unigene23579_P.vindemmiae;Unigene19598_P.vindemmiae
BAG	2	CL3175.Contig1_P.vindemmiae;CL3175.Contig2_P.vindemmiae
B5	2	Unigene3361_P.vindemmiae;Unigene25536_P.vindemmiae
Autophagy_act_C	2	Unigene7623_P.vindemmiae;Unigene7665_P.vindemmiae
ATP_synt_H	2	Unigene4354_P.vindemmiae;Unigene20954_P.vindemmiae
ATP-synt_Eps	2	CL1224.Contig2_P.vindemmiae;Unigene6869_P.vindemmiae
ATP-synt_D	2	Unigene618_P.vindemmiae;Unigene6445_P.vindemmiae
ATP-synt	2	Unigene10691_P.vindemmiae;Unigene24265_P.vindemmiae
ATP12	2	CL489.Contig1_P.vindemmiae;CL489.Contig2_P.vindemmiae
Arginase	2	CL1910.Contig1_P.vindemmiae;CL1910.Contig2_P.vindemmiae
ArfGap	2	Unigene4932_P.vindemmiae;Unigene26030_P.vindemmiae
ARD	2	Unigene180_P.vindemmiae;Unigene6090_P.vindemmiae
Archease	2	Unigene1202_P.vindemmiae;Unigene1474_P.vindemmiae
Apyrase	2	CL1891.Contig1_P.vindemmiae;CL1891.Contig2_P.vindemmiae
APG9	2	CL2169.Contig1_P.vindemmiae;CL2169.Contig2_P.vindemmiae
APG6	2	CL2170.Contig2_P.vindemmiae;Unigene10085_P.vindemmiae
APC2	2	CL722.Contig1_P.vindemmiae;CL722.Contig2_P.vindemmiae
AOX	2	Unigene19934_P.vindemmiae;Unigene21270_P.vindemmiae
Antimicrobial_5	2	CL3085.Contig1_P.vindemmiae;CL3085.Contig2_P.vindemmiae
An_peroxidase	2	Unigene2561_P.vindemmiae;Unigene9769_P.vindemmiae
AMPKBI	2	Unigene10892_P.vindemmiae;Unigene25347_P.vindemmiae
AMMECR1	2	CL1227.Contig2_P.vindemmiae;CL1227.Contig4_P.vindemmiae
Amidohydro_4	2	CL1120.Contig3_P.vindemmiae;CL1120.Contig5_P.vindemmiae
Amidinotransf	2	CL1117.Contig1_P.vindemmiae;CL1117.Contig2_P.vindemmiae
Allantoicase	2	Unigene16098_P.vindemmiae;Unigene19364_P.vindemmiae
AIG2_2	2	CL2565.Contig1_P.vindemmiae;CL2565.Contig2_P.vindemmiae
AGTRAP	2	CL1735.Contig1_P.vindemmiae;CL1735.Contig2_P.vindemmiae
ADH_zinc_N_2	2	Unigene6066_P.vindemmiae;Unigene14105_P.vindemmiae
A_deaminase	2	Unigene5642_P.vindemmiae;Unigene7398_P.vindemmiae
Acyl_transf_3	2	Unigene10312_P.vindemmiae;Unigene11081_P.vindemmiae
ACPS	2	Unigene4404_P.vindemmiae;Unigene4970_P.vindemmiae
Abhydrolase_3	2	CL361.Contig30_P.vindemmiae;CL361.Contig32_P.vindemmiae
ABC2_membrane_3	2	CL1232.Contig2_P.vindemmiae;CL1413.Contig1_P.vindemmiae
ABC1	2	CL2491.Contig1_P.vindemmiae;CL2491.Contig2_P.vindemmiae
AAA_5	2	Unigene2239_P.vindemmiae;Unigene6983_P.vindemmiae
AAA_16	2	Unigene10058_P.vindemmiae;Unigene23274_P.vindemmiae
AAA_12	2	CL2313.Contig1_P.vindemmiae;Unigene12143_P.vindemmiae
7tm_3	2	Unigene2812_P.vindemmiae;Unigene26131_P.vindemmiae
7tm_2	2	Unigene3257_P.vindemmiae;Unigene8614_P.vindemmiae
5_nucleotid_C	2	CL134.Contig1_P.vindemmiae;CL134.Contig2_P.vindemmiae
3-HAO	2	Unigene6846_P.vindemmiae;Unigene22368_P.vindemmiae
2OG-FeII_Oxy	2	Unigene1752_P.vindemmiae;Unigene8593_P.vindemmiae
2-Hacid_dh	2	Unigene12612_P.vindemmiae;Unigene22741_P.vindemmiae
Zw10	1	Unigene5615_P.vindemmiae
Zn_clus	1	Unigene1736_P.vindemmiae
zf-U1	1	Unigene9420_P.vindemmiae
zf-U11-48K	1	Unigene12750_P.vindemmiae
zf-TRAF	1	Unigene25545_P.vindemmiae
zf-SAP30	1	Unigene8450_P.vindemmiae
zf-RVT	1	Unigene951_P.vindemmiae
zf-rbx1	1	Unigene12595_P.vindemmiae
zf-Nse	1	Unigene2909_P.vindemmiae
zf-nanos	1	Unigene11580_P.vindemmiae
zf-FCS	1	Unigene6979_P.vindemmiae
zf-DNL	1	Unigene5451_P.vindemmiae
zf-DNA_Pol	1	Unigene7873_P.vindemmiae
zf-CSL	1	Unigene10395_P.vindemmiae
zf-CCHC_3	1	Unigene3144_P.vindemmiae
zf-C3Hc3H	1	Unigene8951_P.vindemmiae
zf-C2HC_2	1	Unigene19871_P.vindemmiae
zf-C2H2_2	1	Unigene11955_P.vindemmiae
zf-Apc11	1	Unigene13537_P.vindemmiae
YL1_C	1	CL2110.Contig1_P.vindemmiae
Yip1	1	Unigene9554_P.vindemmiae
YIF1	1	Unigene9297_P.vindemmiae
YEATS	1	Unigene9917_P.vindemmiae
Xpo1	1	Unigene12031_P.vindemmiae
XLF	1	Unigene13210_P.vindemmiae
WRW	1	Unigene12545_P.vindemmiae
WH2	1	Unigene11829_P.vindemmiae
WH1	1	Unigene13437_P.vindemmiae
WGR	1	Unigene11721_P.vindemmiae
WD-3	1	CL248.Contig7_P.vindemmiae
WBP-1	1	Unigene13810_P.vindemmiae
Wbp11	1	Unigene9404_P.vindemmiae
WASH_WAHD	1	Unigene10360_P.vindemmiae
WAPL	1	Unigene5956_P.vindemmiae
VWA	1	Unigene9517_P.vindemmiae
V-SNARE	1	Unigene24880_P.vindemmiae
Vps55	1	Unigene12825_P.vindemmiae
Vps51	1	Unigene11372_P.vindemmiae
Vps26	1	Unigene12297_P.vindemmiae
Vps16_N	1	Unigene6606_P.vindemmiae
VPS11_C	1	Unigene2971_P.vindemmiae
VKG_Carbox	1	Unigene18245_P.vindemmiae
Vinculin	1	Unigene16772_P.vindemmiae
VHP	1	Unigene17716_P.vindemmiae
VEFS-Box	1	Unigene11115_P.vindemmiae
V-ATPase_G	1	Unigene17105_P.vindemmiae
V-ATPase_C	1	Unigene25031_P.vindemmiae
Vac14_Fig4_bd	1	Unigene20839_P.vindemmiae
UTP15_C	1	CL2829.Contig1_P.vindemmiae
Utp12	1	Unigene9564_P.vindemmiae
Urb2	1	Unigene10080_P.vindemmiae
UPF1_Zn_bind	1	Unigene12143_P.vindemmiae
UPF0546	1	Unigene13049_P.vindemmiae
UPF0240	1	Unigene3148_P.vindemmiae
UPF0239	1	CL2768.Contig1_P.vindemmiae
UPF0197	1	Unigene12657_P.vindemmiae
UPF0172	1	Unigene9314_P.vindemmiae
UPF0121	1	Unigene1371_P.vindemmiae
UPF0113	1	Unigene2990_P.vindemmiae
UPF0066	1	Unigene13060_P.vindemmiae
UPF0004	1	Unigene8281_P.vindemmiae
UNC-50	1	Unigene9834_P.vindemmiae
UMP1	1	Unigene2357_P.vindemmiae
UDP-g_GGTase	1	Unigene10228_P.vindemmiae
UDG	1	CL1464.Contig1_P.vindemmiae
UCR_6-4kD	1	Unigene12604_P.vindemmiae
UBX	1	Unigene12844_P.vindemmiae
UBN2_3	1	Unigene23072_P.vindemmiae
UBN2	1	Unigene19458_P.vindemmiae
Ubie_methyltran	1	Unigene19172_P.vindemmiae
UBA_e1_thiolCys	1	Unigene6643_P.vindemmiae
UBA_e1_C	1	Unigene7028_P.vindemmiae
UBACT	1	Unigene7028_P.vindemmiae
U3snoRNP10	1	Unigene8888_P.vindemmiae
Tyr-DNA_phospho	1	Unigene6884_P.vindemmiae
Tudor-knot	1	CL2468.Contig2_P.vindemmiae
TSP_3	1	Unigene24230_P.vindemmiae
Tropomyosin_1	1	Unigene6199_P.vindemmiae
tRNA_U5-meth_tr	1	Unigene6435_P.vindemmiae
tRNA-synt_His	1	Unigene8143_P.vindemmiae
tRNA-synt_1c_C	1	Unigene19173_P.vindemmiae
tRNA_SAD	1	Unigene7562_P.vindemmiae
tRNA_m1G_MT	1	Unigene8100_P.vindemmiae
tRNA_int_end_N2	1	Unigene8567_P.vindemmiae
TRAPPC9-Trs120	1	Unigene8696_P.vindemmiae
TRAPP	1	Unigene6576_P.vindemmiae
TRAP-gamma	1	Unigene3578_P.vindemmiae
TRAP-delta	1	Unigene12622_P.vindemmiae
Transthyretin	1	Unigene6544_P.vindemmiae
Translin	1	Unigene10364_P.vindemmiae
Transglut_N	1	Unigene8014_P.vindemmiae
Transglut_core	1	Unigene8014_P.vindemmiae
Transcrip_reg	1	Unigene2856_P.vindemmiae
TPR_MLP1_2	1	CL2495.Contig2_P.vindemmiae
TPR_2	1	Unigene6470_P.vindemmiae
TPK_catalytic	1	Unigene5081_P.vindemmiae
TPK_B1_binding	1	Unigene5082_P.vindemmiae
Toxin_9	1	CL43.Contig3_P.vindemmiae
Toxin_12	1	Unigene3338_P.vindemmiae
Torsin	1	Unigene11148_P.vindemmiae
Toprim	1	Unigene11329_P.vindemmiae
Topoisom_bac	1	Unigene11329_P.vindemmiae
Tom22	1	Unigene4622_P.vindemmiae
TMV_coat	1	Unigene9110_P.vindemmiae
TMP-TENI	1	CL583.Contig1_P.vindemmiae
TMF_DNA_bd	1	Unigene241_P.vindemmiae
Tmemb_14	1	Unigene1322_P.vindemmiae
TMC	1	Unigene10345_P.vindemmiae
TMA7	1	Unigene17820_P.vindemmiae
TM231	1	Unigene17840_P.vindemmiae
TM2	1	Unigene257_P.vindemmiae
TIP49	1	Unigene22959_P.vindemmiae
THUMP	1	Unigene5114_P.vindemmiae
Thr_dehydrat_C	1	Unigene21924_P.vindemmiae
THOC7	1	Unigene4241_P.vindemmiae
Thiol-ester_cl	1	Unigene17622_P.vindemmiae
Thioesterase	1	Unigene11785_P.vindemmiae
Thg1C	1	Unigene9162_P.vindemmiae
Thg1	1	Unigene9162_P.vindemmiae
TH1	1	CL1224.Contig1_P.vindemmiae
TGT	1	CL2321.Contig1_P.vindemmiae
TGFb_propeptide	1	Unigene2886_P.vindemmiae
TGF_beta	1	Unigene2886_P.vindemmiae
TFIIIC_delta	1	Unigene11778_P.vindemmiae
TFIID_90kDa	1	Unigene8490_P.vindemmiae
TFIID-31kDa	1	Unigene10049_P.vindemmiae
TFIID_30kDa	1	Unigene26051_P.vindemmiae
TFIIA_gamma_N	1	Unigene8209_P.vindemmiae
TFIIA_gamma_C	1	Unigene8209_P.vindemmiae
Tfb2	1	Unigene3321_P.vindemmiae
Tenui_PVC2	1	Unigene10493_P.vindemmiae
Tenui_NCP	1	Unigene4707_P.vindemmiae
Telomere_reg-2	1	Unigene5450_P.vindemmiae
Telomerase_RBD	1	Unigene13405_P.vindemmiae
TEA	1	Unigene19713_P.vindemmiae
Tctex-1	1	Unigene2746_P.vindemmiae
Tcp11	1	Unigene25288_P.vindemmiae
TBCA	1	Unigene18846_P.vindemmiae
Tau95	1	Unigene9087_P.vindemmiae
TAP_C	1	Unigene7880_P.vindemmiae
TAP42	1	Unigene12765_P.vindemmiae
TAFII55_N	1	Unigene12770_P.vindemmiae
TAF8_C	1	Unigene4007_P.vindemmiae
TAF	1	Unigene6994_P.vindemmiae
Syntaxin-6_N	1	Unigene11369_P.vindemmiae
Synapsin_C	1	Unigene22402_P.vindemmiae
SWIRM	1	Unigene12025_P.vindemmiae
SUZ	1	Unigene3252_P.vindemmiae
SUI1	1	Unigene17154_P.vindemmiae
Suf	1	Unigene12923_P.vindemmiae
Succ_DH_flav_C	1	Unigene5253_P.vindemmiae
Strabismus	1	CL25.Contig3_P.vindemmiae
Steroid_dh	1	Unigene10034_P.vindemmiae
ST7	1	Unigene2869_P.vindemmiae
Ssu72	1	Unigene12920_P.vindemmiae
SSrecog	1	CL1020.Contig1_P.vindemmiae
SSB	1	Unigene5211_P.vindemmiae
SRPRB	1	Unigene12837_P.vindemmiae
SRP72	1	Unigene4116_P.vindemmiae
SRP1_TIP1	1	Unigene23437_P.vindemmiae
SRP19	1	Unigene22483_P.vindemmiae
SRP14	1	Unigene12773_P.vindemmiae
SRA1	1	Unigene5474_P.vindemmiae
SQS_PSY	1	Unigene4069_P.vindemmiae
Spy1	1	Unigene17354_P.vindemmiae
SPX	1	Unigene3167_P.vindemmiae
Spt4	1	Unigene20933_P.vindemmiae
Spt20	1	Unigene13246_P.vindemmiae
SPT16	1	Unigene3947_P.vindemmiae
Sprouty	1	Unigene13437_P.vindemmiae
SPOC	1	Unigene11830_P.vindemmiae
SPC25	1	Unigene6728_P.vindemmiae
SPC12	1	Unigene6733_P.vindemmiae
SOR_SNZ	1	Unigene22958_P.vindemmiae
Somatomedin_B	1	Unigene7585_P.vindemmiae
Solute_trans_a	1	Unigene10518_P.vindemmiae
Sof1	1	Unigene7698_P.vindemmiae
SNase	1	Unigene23635_P.vindemmiae
SNARE_assoc	1	Unigene9428_P.vindemmiae
SNAP-25	1	CL645.Contig1_P.vindemmiae
Smg4_UPF3	1	Unigene12806_P.vindemmiae
SMC_hinge	1	Unigene9868_P.vindemmiae
Slu7	1	Unigene5866_P.vindemmiae
SLIDE	1	Unigene25664_P.vindemmiae
Ski_Sno	1	Unigene16607_P.vindemmiae
SIP1	1	Unigene6132_P.vindemmiae
Sin_N	1	Unigene6518_P.vindemmiae
Siah-Interact_N	1	Unigene2769_P.vindemmiae
SHR3_chaperone	1	Unigene16299_P.vindemmiae
Shikimate_dh_N	1	Unigene13734_P.vindemmiae
Shikimate_DH	1	Unigene13734_P.vindemmiae
SGT1	1	Unigene7132_P.vindemmiae
SGS	1	Unigene2769_P.vindemmiae
SF3b10	1	Unigene5706_P.vindemmiae
SF3a60_bindingd	1	CL48.Contig18_P.vindemmiae
Semialdhyde_dhC	1	Unigene15531_P.vindemmiae
Semialdhyde_dh	1	Unigene19712_P.vindemmiae
Sema	1	Unigene4820_P.vindemmiae
SelP_N	1	Unigene13266_P.vindemmiae
Seipin	1	Unigene8268_P.vindemmiae
Secretogranin_V	1	Unigene9731_P.vindemmiae
SecE	1	Unigene15507_P.vindemmiae
Sec62	1	Unigene23736_P.vindemmiae
Sec6	1	Unigene2949_P.vindemmiae
Sec61_beta	1	Unigene3881_P.vindemmiae
Sec34	1	Unigene11340_P.vindemmiae
Sec3	1	Unigene3039_P.vindemmiae
Sds3	1	Unigene3260_P.vindemmiae
Sdh_cyt	1	Unigene9989_P.vindemmiae
Sdh5	1	Unigene5876_P.vindemmiae
SCO1-SenC	1	Unigene24790_P.vindemmiae
SBF2	1	CL2162.Contig3_P.vindemmiae
SBDS_C	1	Unigene6395_P.vindemmiae
Sas10_Utp3_C	1	Unigene5640_P.vindemmiae
SapA	1	Unigene16179_P.vindemmiae
SAP30_Sin3_bdg	1	Unigene8450_P.vindemmiae
SAP18	1	Unigene12745_P.vindemmiae
SAM_2	1	CL2734.Contig2_P.vindemmiae
SAGA-Tad1	1	Unigene2959_P.vindemmiae
S-AdoMet_synt_M	1	Unigene24550_P.vindemmiae
Rubis-subs-bind	1	CL823.Contig1_P.vindemmiae
RuBisCO_small	1	CL1119.Contig1_P.vindemmiae
Rtt106	1	CL1020.Contig1_P.vindemmiae
RTC_insert	1	Unigene5511_P.vindemmiae
Rsm22	1	Unigene8259_P.vindemmiae
RRS1	1	Unigene6431_P.vindemmiae
RrnaAD	1	Unigene5560_P.vindemmiae
Rpr2	1	Unigene2965_P.vindemmiae
Rot1	1	Unigene20481_P.vindemmiae
RNR_inhib	1	Unigene7545_P.vindemmiae
RNase_Zc3h12a	1	Unigene8398_P.vindemmiae
RNase_H2-Ydr279	1	Unigene9996_P.vindemmiae
RNA_pol_Rpc82	1	Unigene6732_P.vindemmiae
RNA_pol_Rpb4	1	Unigene20901_P.vindemmiae
RNA_pol_Rpb2_4	1	Unigene4522_P.vindemmiae
RNA_pol_Rpa2_4	1	Unigene10586_P.vindemmiae
RNA_POL_M_15KD	1	Unigene22488_P.vindemmiae
RNA_pol_L_2	1	Unigene12726_P.vindemmiae
RNA_pol_L	1	Unigene23462_P.vindemmiae
RNA_pol	1	Unigene13071_P.vindemmiae
RNA_helicase	1	Unigene21912_P.vindemmiae
RMMBL	1	Unigene6918_P.vindemmiae
RLI	1	Unigene6483_P.vindemmiae
RIO1	1	Unigene8409_P.vindemmiae
RILP	1	Unigene9471_P.vindemmiae
Ribul_P_3_epim	1	Unigene2967_P.vindemmiae
Ribosomal_S6	1	Unigene4110_P.vindemmiae
Ribosomal_S21	1	Unigene12717_P.vindemmiae
Ribosomal_S18	1	Unigene12692_P.vindemmiae
Ribosomal_L9_N	1	Unigene12943_P.vindemmiae
Ribosomal_L50	1	Unigene8521_P.vindemmiae
Ribosomal_L37	1	Unigene3233_P.vindemmiae
Ribosomal_L36	1	Unigene4573_P.vindemmiae
Ribosomal_L32p	1	Unigene12709_P.vindemmiae
Ribosomal_L19	1	Unigene21099_P.vindemmiae
Ribosomal_L12	1	Unigene4799_P.vindemmiae
Ribophorin_I	1	Unigene23597_P.vindemmiae
Ribonuc_2-5A	1	Unigene9181_P.vindemmiae
Rhv	1	Unigene14221_P.vindemmiae
Rho_Binding	1	Unigene12358_P.vindemmiae
RFX_DNA_binding	1	Unigene9473_P.vindemmiae
Rft-1	1	Unigene7881_P.vindemmiae
Retrotrans_gag	1	Unigene11357_P.vindemmiae
Reticulon	1	Unigene11093_P.vindemmiae
Response_reg	1	Unigene9851_P.vindemmiae
Rep_fac_C	1	Unigene12862_P.vindemmiae
REJ	1	Unigene6633_P.vindemmiae
RED_N	1	Unigene10761_P.vindemmiae
Recep_L_domain	1	Unigene532_P.vindemmiae
Rdx	1	Unigene3972_P.vindemmiae
RdRP_2	1	Unigene9111_P.vindemmiae
Rcd1	1	Unigene6479_P.vindemmiae
RbcS	1	CL1119.Contig1_P.vindemmiae
RasGEF_N	1	CL2043.Contig2_P.vindemmiae
RasGAP_C	1	Unigene11990_P.vindemmiae
Rapamycin_bind	1	Unigene11618_P.vindemmiae
RAI1	1	CL1789.Contig1_P.vindemmiae
Radial_spoke	1	Unigene23922_P.vindemmiae
Rad60-SLD	1	Unigene5765_P.vindemmiae
Rad52_Rad22	1	Unigene3596_P.vindemmiae
QRPTase_N	1	Unigene20094_P.vindemmiae
QRPTase_C	1	Unigene17302_P.vindemmiae
QCR10	1	Unigene6050_P.vindemmiae
Pyr_redox_3	1	Unigene8847_P.vindemmiae
Pyrid_oxidase_2	1	Unigene6119_P.vindemmiae
PXA	1	Unigene10348_P.vindemmiae
PUL	1	Unigene10934_P.vindemmiae
PTR2	1	Unigene10478_P.vindemmiae
PTPLA	1	Unigene10149_P.vindemmiae
PTB	1	Unigene11774_P.vindemmiae
PSP1	1	Unigene22165_P.vindemmiae
PSI_PSAK	1	Unigene25639_P.vindemmiae
PsbR	1	Unigene4550_P.vindemmiae
PRT_C	1	Unigene13486_P.vindemmiae
PRP4	1	Unigene3038_P.vindemmiae
PRP38	1	Unigene7898_P.vindemmiae
Prp31_C	1	Unigene12712_P.vindemmiae
Prp19_bind	1	Unigene10780_P.vindemmiae
Prp19	1	Unigene6588_P.vindemmiae
Prp18	1	Unigene3038_P.vindemmiae
ProRS-C_1	1	Unigene1206_P.vindemmiae
Prominin	1	Unigene12187_P.vindemmiae
Prokineticin	1	Unigene4949_P.vindemmiae
PRMT5	1	Unigene12860_P.vindemmiae
PRKCSH	1	Unigene5161_P.vindemmiae
Prenyltrans_2	1	Unigene9090_P.vindemmiae
Prenyltrans	1	Unigene9090_P.vindemmiae
Prenylcys_lyase	1	Unigene13318_P.vindemmiae
Prefoldin	1	Unigene12720_P.vindemmiae
PRA-PH	1	Unigene24136_P.vindemmiae
PQ-loop	1	Unigene5146_P.vindemmiae
PPR_2	1	CL883.Contig1_P.vindemmiae
PPR	1	Unigene3099_P.vindemmiae
PPI_Ypi1	1	Unigene6474_P.vindemmiae
PPDK_N	1	Unigene24335_P.vindemmiae
Pou	1	Unigene5094_P.vindemmiae
Popeye	1	CL639.Contig1_P.vindemmiae
Polyketide_cyc	1	Unigene5073_P.vindemmiae
Pol_alpha_B_N	1	Unigene6412_P.vindemmiae
PNPOx_C	1	Unigene18141_P.vindemmiae
PMT	1	Unigene10283_P.vindemmiae
PMP1_2	1	Unigene6276_P.vindemmiae
PMM	1	Unigene6965_P.vindemmiae
P-mevalo_kinase	1	Unigene6394_P.vindemmiae
Plug_translocon	1	Unigene9238_P.vindemmiae
Plexin_cytopl	1	Unigene4820_P.vindemmiae
PLC-beta_C	1	CL2687.Contig1_P.vindemmiae
Pinin_SDK_memA	1	Unigene361_P.vindemmiae
PIH1	1	Unigene9555_P.vindemmiae
Pigment_DH	1	Unigene13173_P.vindemmiae
PIGA	1	Unigene6020_P.vindemmiae
PIF1	1	Unigene21989_P.vindemmiae
PI3K_C2	1	Unigene7296_P.vindemmiae
PI3Ka	1	Unigene7296_P.vindemmiae
PhzC-PhzF	1	Unigene20431_P.vindemmiae
Phtf-FEM1B_bdg	1	Unigene10523_P.vindemmiae
Phospholip_B	1	Unigene7733_P.vindemmiae
Phosphoesterase	1	Unigene16128_P.vindemmiae
Pho88	1	CL3181.Contig1_P.vindemmiae
PHD_2	1	Unigene11068_P.vindemmiae
Phage_integr_N	1	Unigene5775_P.vindemmiae
PGM_PMM_II	1	Unigene22005_P.vindemmiae
PGM_PMM_I	1	Unigene20907_P.vindemmiae
PGAP1	1	Unigene10183_P.vindemmiae
Pet20	1	Unigene18201_P.vindemmiae
Pescadillo_N	1	Unigene6430_P.vindemmiae
peroxidase	1	Unigene9934_P.vindemmiae
Peptidase_S9_N	1	Unigene12781_P.vindemmiae
Peptidase_S28	1	Unigene8731_P.vindemmiae
Peptidase_M84	1	Unigene2647_P.vindemmiae
Peptidase_M76	1	Unigene4639_P.vindemmiae
Peptidase_M22	1	Unigene9634_P.vindemmiae
Peptidase_M19	1	Unigene6638_P.vindemmiae
Peptidase_M10	1	Unigene3050_P.vindemmiae
Peptidase_C50	1	Unigene2934_P.vindemmiae
Peptidase_C3	1	Unigene18853_P.vindemmiae
Peptidase_C26	1	Unigene13055_P.vindemmiae
Peptidase_C2	1	Unigene13179_P.vindemmiae
Pep_M12B_propep	1	Unigene2647_P.vindemmiae
PEPCK_ATP	1	Unigene9313_P.vindemmiae
PEPCK	1	Unigene9773_P.vindemmiae
PEMT	1	Unigene19238_P.vindemmiae
Pellino	1	Unigene9184_P.vindemmiae
Pecanex_C	1	Unigene11874_P.vindemmiae
PDZ_2	1	Unigene10777_P.vindemmiae
PCRF	1	Unigene7770_P.vindemmiae
PC4	1	Unigene4228_P.vindemmiae
PB1	1	Unigene6556_P.vindemmiae
PARP_reg	1	Unigene11721_P.vindemmiae
PARP	1	Unigene11721_P.vindemmiae
PARG_cat	1	Unigene26038_P.vindemmiae
ParA	1	Unigene11306_P.vindemmiae
PAP_assoc	1	Unigene14443_P.vindemmiae
PAM2	1	Unigene7356_P.vindemmiae
Pam17	1	Unigene21463_P.vindemmiae
Paf67	1	Unigene12589_P.vindemmiae
PA14	1	Unigene24595_P.vindemmiae
P5-ATPase	1	Unigene1628_P.vindemmiae
P4Ha_N	1	Unigene8593_P.vindemmiae
P34-Arc	1	Unigene21266_P.vindemmiae
P21-Arc	1	Unigene21635_P.vindemmiae
Oxidored_q6	1	Unigene4515_P.vindemmiae
Oxidored_q4	1	Unigene5938_P.vindemmiae
Oxidored_q3	1	Unigene12877_P.vindemmiae
Oxidored_q1	1	Unigene13058_P.vindemmiae
Oxidored_FMN	1	Unigene24836_P.vindemmiae
OTCace_N	1	Unigene12338_P.vindemmiae
OTCace	1	Unigene12338_P.vindemmiae
Ost4	1	Unigene12681_P.vindemmiae
OST3_OST6	1	Unigene6634_P.vindemmiae
OSR1_C	1	Unigene10466_P.vindemmiae
Orn_DAP_Arg_deC	1	Unigene21152_P.vindemmiae
ORMDL	1	Unigene17744_P.vindemmiae
ORC2	1	Unigene8566_P.vindemmiae
O-FucT	1	Unigene4593_P.vindemmiae
ODC_AZ	1	Unigene12533_P.vindemmiae
Ocnus	1	Unigene12845_P.vindemmiae
OCIA	1	Unigene5288_P.vindemmiae
OAR	1	Unigene9678_P.vindemmiae
NYN	1	Unigene4612_P.vindemmiae
Nup88	1	Unigene11836_P.vindemmiae
Nup84_Nup100	1	Unigene4662_P.vindemmiae
NUDIX_2	1	Unigene11069_P.vindemmiae
Nuc_sug_transp	1	Unigene5756_P.vindemmiae
Nucleoside_tran	1	Unigene5749_P.vindemmiae
Nucleopor_Nup85	1	Unigene6543_P.vindemmiae
Nucleoporin_N	1	Unigene12902_P.vindemmiae
Nucleoporin_C	1	Unigene12902_P.vindemmiae
NUC194	1	Unigene9409_P.vindemmiae
NUC173	1	Unigene10156_P.vindemmiae
NUC153	1	Unigene11156_P.vindemmiae
Nsp1_C	1	Unigene12747_P.vindemmiae
N-SET	1	Unigene9455_P.vindemmiae
NRDE-2	1	Unigene7701_P.vindemmiae
NPDC1	1	Unigene11481_P.vindemmiae
NOT2_3_5	1	Unigene3970_P.vindemmiae
NO_synthase	1	Unigene3977_P.vindemmiae
NOSIC	1	Unigene12712_P.vindemmiae
Nop53	1	Unigene4711_P.vindemmiae
Nop	1	Unigene12712_P.vindemmiae
NOGCT	1	Unigene5694_P.vindemmiae
NOC3p	1	Unigene7845_P.vindemmiae
NMT1	1	CL2825.Contig1_P.vindemmiae
NmrA	1	Unigene176_P.vindemmiae
Nitroreductase	1	Unigene22025_P.vindemmiae
NifU	1	Unigene24624_P.vindemmiae
NGP1NT	1	Unigene8305_P.vindemmiae
NFRKB_winged	1	Unigene1257_P.vindemmiae
Nexin_C	1	Unigene10348_P.vindemmiae
Neuralized	1	Unigene13132_P.vindemmiae
Nebulin	1	Unigene11249_P.vindemmiae
Ndufs5	1	Unigene4070_P.vindemmiae
NDUF_C2	1	Unigene12702_P.vindemmiae
NDUF_B6	1	Unigene3565_P.vindemmiae
NDUF_B5	1	Unigene5730_P.vindemmiae
NDUFB10	1	Unigene12601_P.vindemmiae
Na_trans_assoc	1	Unigene22857_P.vindemmiae
NAP	1	Unigene15613_P.vindemmiae
Na_H_Exchanger	1	Unigene24478_P.vindemmiae
NAGLU_N	1	Unigene2364_P.vindemmiae
NAGLU	1	Unigene22227_P.vindemmiae
NADH-u_ox-rdase	1	Unigene2224_P.vindemmiae
NADH-G_4Fe-4S_3	1	Unigene18329_P.vindemmiae
NAD-GH	1	Unigene20157_P.vindemmiae
NAD_binding_6	1	Unigene10841_P.vindemmiae
Myosin_TH1	1	Unigene10328_P.vindemmiae
MutS_III	1	Unigene15690_P.vindemmiae
MTS	1	Unigene5763_P.vindemmiae
MT-A70	1	Unigene3517_P.vindemmiae
Mst1_SARAH	1	Unigene9667_P.vindemmiae
MRP-S35	1	Unigene3012_P.vindemmiae
MRP-S32	1	Unigene6010_P.vindemmiae
MRP-S23	1	Unigene6623_P.vindemmiae
mRNA_cap_enzyme	1	Unigene12983_P.vindemmiae
MR_MLE_N	1	CL725.Contig1_P.vindemmiae
MR_MLE	1	Unigene153_P.vindemmiae
Mre11_DNA_bind	1	CL1487.Contig1_P.vindemmiae
Mpv17_PMP22	1	Unigene23300_P.vindemmiae
MOSC_N	1	Unigene2876_P.vindemmiae
MOSC	1	Unigene2876_P.vindemmiae
MORN	1	Unigene13117_P.vindemmiae
Mononeg_mRNAcap	1	Unigene4122_P.vindemmiae
Mog1	1	Unigene26091_P.vindemmiae
Mod_r	1	Unigene6525_P.vindemmiae
Mo-co_dimer	1	Unigene10961_P.vindemmiae
MoCF_biosynth	1	CL1762.Contig1_P.vindemmiae
Mob1_phocein	1	Unigene13567_P.vindemmiae
Mmp37	1	Unigene10867_P.vindemmiae
MKT1_C	1	Unigene25072_P.vindemmiae
Mit_ribos_Mrp51	1	Unigene21597_P.vindemmiae
Mitofilin	1	Unigene17390_P.vindemmiae
Miro	1	Unigene18255_P.vindemmiae
MIF4G_like_2	1	Unigene5709_P.vindemmiae
MIF4G_like	1	Unigene5709_P.vindemmiae
Mgm101p	1	Unigene25848_P.vindemmiae
MGAT2	1	Unigene19776_P.vindemmiae
MFS_2	1	Unigene21186_P.vindemmiae
MFS_1_like	1	Unigene21218_P.vindemmiae
Methyltransf_FA	1	Unigene9085_P.vindemmiae
Methyltransf_3	1	Unigene10325_P.vindemmiae
Methyltransf_25	1	Unigene25890_P.vindemmiae
Metallothio_2	1	Unigene8098_P.vindemmiae
Mesd	1	Unigene10274_P.vindemmiae
MENTAL	1	Unigene10829_P.vindemmiae
Mem_trans	1	Unigene3121_P.vindemmiae
Med7	1	Unigene7847_P.vindemmiae
Med29	1	Unigene6217_P.vindemmiae
Med28	1	Unigene12659_P.vindemmiae
Med27	1	Unigene2892_P.vindemmiae
Med25	1	Unigene10033_P.vindemmiae
Med21	1	Unigene2944_P.vindemmiae
Med20	1	Unigene4273_P.vindemmiae
Med16	1	Unigene6570_P.vindemmiae
Med14	1	Unigene5210_P.vindemmiae
Med1	1	Unigene7580_P.vindemmiae
Mec-17	1	Unigene10025_P.vindemmiae
M_domain	1	Unigene5440_P.vindemmiae
MCRS_N	1	Unigene4743_P.vindemmiae
MCM2_N	1	Unigene3238_P.vindemmiae
MCM	1	Unigene9824_P.vindemmiae
MCLC	1	Unigene12903_P.vindemmiae
MatE	1	Unigene19675_P.vindemmiae
MAS20	1	Unigene3533_P.vindemmiae
Mago-bind	1	Unigene7738_P.vindemmiae
Maf	1	Unigene6590_P.vindemmiae
Maelstrom	1	Unigene5208_P.vindemmiae
Mab-21	1	CL1589.Contig2_P.vindemmiae
M20_dimer	1	Unigene24695_P.vindemmiae
M16C_assoc	1	Unigene7832_P.vindemmiae
LUC7	1	Unigene4896_P.vindemmiae
LTD	1	CL3174.Contig2_P.vindemmiae
LRRNT	1	Unigene11669_P.vindemmiae
LON	1	Unigene8421_P.vindemmiae
LMF1	1	CL402.Contig1_P.vindemmiae
Lipase_GDSL_2	1	Unigene15298_P.vindemmiae
Lig_chan-Glu_bd	1	Unigene21940_P.vindemmiae
LicD	1	Unigene2687_P.vindemmiae
L_HGMIC_fpl	1	Unigene13652_P.vindemmiae
LETM1	1	CL130.Contig2_P.vindemmiae
Ldl_recept_b	1	Unigene937_P.vindemmiae
Ldh_2	1	Unigene4600_P.vindemmiae
LCM	1	Unigene5637_P.vindemmiae
Las1	1	Unigene12909_P.vindemmiae
Laminin_G_1	1	Unigene8803_P.vindemmiae
LAG1-DNAbind	1	Unigene7631_P.vindemmiae
Lactamase_B_4	1	Unigene5042_P.vindemmiae
LACT	1	Unigene9130_P.vindemmiae
L27	1	Unigene3786_P.vindemmiae
Kunitz_legume	1	Unigene18845_P.vindemmiae
Kua-UEV1_localn	1	Unigene4545_P.vindemmiae
K_tetra	1	Unigene9973_P.vindemmiae
KRE9	1	Unigene22484_P.vindemmiae
KOG2701	1	Unigene6465_P.vindemmiae
Kin17_mid	1	Unigene5070_P.vindemmiae
Kelch_1	1	Unigene3030_P.vindemmiae
KA1	1	Unigene17728_P.vindemmiae
Jun	1	Unigene17023_P.vindemmiae
Josephin	1	Unigene6177_P.vindemmiae
JmjN	1	Unigene6616_P.vindemmiae
IU_nuc_hydro	1	CL123.Contig2_P.vindemmiae
IRS	1	Unigene8948_P.vindemmiae
[truncated: 458 more rows]
