# Supplementary material for: Transcriptomics and Identification of the Chemoreceptor Superfamily of the Pupal Parasitoid of the Oriental Fruit Fly, Spalangia endius Walker (Hymenoptera: Pteromalidae)
Source: PLoS One. 2014 Feb 5;9(2):e87800. doi: 10.1371/journal.pone.0087800 (PMC3914838; doi:10.1371/journal.pone.0087800)
Supplement: Table S3 — The summary of KEGG enrichment in S. endius -specific sequences. (XLS) [file pone.0087800.s003.xls]

Pathway	number	Qvalue	Pathway ID	Transcripts	KOs
RNA transport	297	0.01199877	ko03013	Unigene8536_P.vindemmiae;CL1886.Contig2_P.vindemmiae;CL1282.Contig2_P.vindemmiae;Unigene7979_P.vindemmiae;CL2423.Contig3_P.vindemmiae;CL1971.Contig2_P.vindemmiae;Unigene5464_P.vindemmiae;CL1140.Contig2_P.vindemmiae;Unigene7738_P.vindemmiae;Unigene2190_P.vindemmiae;Unigene3146_P.vindemmiae;Unigene9140_P.vindemmiae;Unigene10159_P.vindemmiae;Unigene12142_P.vindemmiae;Unigene9411_P.vindemmiae;CL2871.…	K13136+K14317+K14298+K13171+K15516+K07205+K14294+K14004+K03249+K14530+K14326+K03251+K13114+K14301+K14321+K12881+K03243+K03257+K03245+K13126+K12879+K03240+K14309+K14290+K03231+K03237+K03247+K14325+K01164+K03260+K14289+K03250+K12812+K03258+K09291+K07562+K03248+K03246+K03238+K03252+K14305+K03259+K14316+K12875+K03254+K14283+K00974+K07936+K10577+K14297+K14308+K14313+K14315+K12876+K03239+K05749+K13131+…
Aminoacyl-tRNA biosynthesis	61	0.01199877	ko00970	Unigene5580_P.vindemmiae;Unigene2055_P.vindemmiae;Unigene7971_P.vindemmiae;Unigene5136_P.vindemmiae;Unigene9764_P.vindemmiae;Unigene18121_P.vindemmiae;Unigene20850_P.vindemmiae;Unigene17809_P.vindemmiae;Unigene9982_P.vindemmiae;Unigene9430_P.vindemmiae;Unigene18690_P.vindemmiae;Unigene12003_P.vindemmiae;Unigene11966_P.vindemmiae;Unigene22537_P.vindemmiae;Unigene5503_P.vindemmiae;Unigene4832_P.vin…	K01876+K01889+K01875+K01872+K04567+K01883+K00604+K01880+K01873+K01869+K01893+K01868+K01890+K14163+K01874+K01870+K01892+K01867+K01881+K02433+K01866+K01887
Vibrio cholerae infection	163	0.01199877	ko05110	Unigene20388_P.vindemmiae;CL1971.Contig2_P.vindemmiae;Unigene13955_P.vindemmiae;CL2125.Contig2_P.vindemmiae;Unigene19146_P.vindemmiae;Unigene12788_P.vindemmiae;Unigene7264_P.vindemmiae;Unigene7069_P.vindemmiae;Unigene6719_P.vindemmiae;Unigene8068_P.vindemmiae;Unigene5776_P.vindemmiae;Unigene11406_P.vindemmiae;Unigene3379_P.vindemmiae;Unigene7427_P.vindemmiae;Unigene10668_P.vindemmiae;Unigene13665…	K10955+K02146+K09582+K02155+K08049+K02147+K05692+K10951+K02154+K09481+K08043+K04632+K03662+K01116+K02152+K05701+K10949+K02148+K07342+K03661+K02144+K02677+K02145+K05859+K07937+K10956+K04345
Non-homologous end-joining	23	0.01199877	ko03450	CL202.Contig6_P.vindemmiae;Unigene21787_P.vindemmiae;Unigene678_P.vindemmiae;Unigene23260_P.vindemmiae;Unigene9409_P.vindemmiae;Unigene9408_P.vindemmiae;Unigene11394_P.vindemmiae;Unigene15593_P.vindemmiae;Unigene4518_P.vindemmiae;Unigene9240_P.vindemmiae;Unigene22517_P.vindemmiae;Unigene20692_P.vindemmiae;Unigene3805_P.vindemmiae;Unigene7370_P.vindemmiae;Unigene17489_P.vindemmiae;Unigene679_P.vin…	K10865+K06642+K10866+K10884+K10777+K10885+K10887+K04799+K10886
Caffeine metabolism	22	0.01702048	ko00232	Unigene1456_P.vindemmiae;CL3037.Contig1_P.vindemmiae;Unigene16250_P.vindemmiae;Unigene589_P.vindemmiae;Unigene25978_P.vindemmiae;Unigene852_P.vindemmiae;Unigene17053_P.vindemmiae;CL965.Contig2_P.vindemmiae;Unigene9072_P.vindemmiae;Unigene19152_P.vindemmiae;Unigene16639_P.vindemmiae;Unigene19857_P.vindemmiae;Unigene25795_P.vindemmiae;Unigene19755_P.vindemmiae;Unigene20423_P.vindemmiae;Unigene10225…	K00106+K00365
Adherens junction	113	0.02647046	ko04520	Unigene18832_P.vindemmiae;CL2423.Contig3_P.vindemmiae;Unigene22172_P.vindemmiae;Unigene10311_P.vindemmiae;Unigene15566_P.vindemmiae;CL1893.Contig2_P.vindemmiae;CL1991.Contig4_P.vindemmiae;Unigene8773_P.vindemmiae;Unigene22788_P.vindemmiae;CL2743.Contig2_P.vindemmiae;CL108.Contig6_P.vindemmiae;Unigene23450_P.vindemmiae;Unigene18152_P.vindemmiae;Unigene3379_P.vindemmiae;CL2059.Contig3_P.vindemmiae;…	K04527+K05087+K05747+K04498+K06084+K06082+K05699+K05691+K03097+K05694+K05704+K05692+K04491+K02620+K04468+K04362+K04237+K05702+K04501+K04427+K05701+K05690+K04392+K05696+K05700+K04500+K05767+K04371+K04361+K04513+K02105+K04393
Proteasome	53	0.02647046	ko03050	Unigene5632_P.vindemmiae;Unigene19772_P.vindemmiae;Unigene21735_P.vindemmiae;Unigene10418_P.vindemmiae;Unigene16567_P.vindemmiae;Unigene23694_P.vindemmiae;Unigene20885_P.vindemmiae;Unigene12619_P.vindemmiae;Unigene901_P.vindemmiae;Unigene6318_P.vindemmiae;Unigene5377_P.vindemmiae;CL2486.Contig3_P.vindemmiae;Unigene12602_P.vindemmiae;Unigene12638_P.vindemmiae;Unigene24324_P.vindemmiae;Unigene1459_…	K03037+K03030+K03028+K03061+K02739+K02735+K03066+K02737+K02740+K02736+K03038+K03036+K11599+K03031+K03039+K03032+K10881+K03063+K02727+K02731+K06699+K02726+K03064+K02725+K02730+K03035+K02738+K03033+K06698+K03065+K02729
