# Supplementary material for: Transcriptomics and Identification of the Chemoreceptor Superfamily of the Pupal Parasitoid of the Oriental Fruit Fly, Spalangia endius Walker (Hymenoptera: Pteromalidae)
Source: PLoS One. 2014 Feb 5;9(2):e87800. doi: 10.1371/journal.pone.0087800 (PMC3914838; doi:10.1371/journal.pone.0087800)
Supplement: Table S4 — The summary of GO enrichment in S. endius -specific sequences. (XLS) [file pone.0087800.s004.xls]

GO_number	GO_name	Qvalue	transcripts
GO:0006082	organic acid metabolic process	0.00364	CL893.Contig2_P.vindemmiae,Unigene21525_P.vindemmiae,Unigene2214_P.vindemmiae,Unigene4158_P.vindemmiae,Unigene2418_P.vindemmiae,Unigene5503_P.vindemmiae,Unigene1953_P.vindemmiae,Unigene1571_P.vindemmiae,CL1230.Contig3_P.vindemmiae,Unigene20752_P.vindemmiae,Unigene7097_P.vindemmiae,Unigene21111_P.vindemmiae,Unigene925_P.vindemmiae,Unigene20850_P.vindemmiae,Unigene3525_P.vindemmiae,Unigene6895_P.vi…
GO:0019752	carboxylic acid metabolic process	0.00364	CL893.Contig2_P.vindemmiae,Unigene21525_P.vindemmiae,Unigene2214_P.vindemmiae,Unigene4158_P.vindemmiae,Unigene2418_P.vindemmiae,Unigene5503_P.vindemmiae,Unigene1953_P.vindemmiae,Unigene1571_P.vindemmiae,CL1230.Contig3_P.vindemmiae,Unigene20752_P.vindemmiae,Unigene7097_P.vindemmiae,Unigene21111_P.vindemmiae,Unigene925_P.vindemmiae,Unigene20850_P.vindemmiae,Unigene3525_P.vindemmiae,Unigene6895_P.vi…
GO:0043436	oxoacid metabolic process	0.00364	CL893.Contig2_P.vindemmiae,Unigene21525_P.vindemmiae,Unigene2214_P.vindemmiae,Unigene4158_P.vindemmiae,Unigene2418_P.vindemmiae,Unigene5503_P.vindemmiae,Unigene1953_P.vindemmiae,Unigene1571_P.vindemmiae,CL1230.Contig3_P.vindemmiae,Unigene20752_P.vindemmiae,Unigene7097_P.vindemmiae,Unigene21111_P.vindemmiae,Unigene925_P.vindemmiae,Unigene20850_P.vindemmiae,Unigene3525_P.vindemmiae,Unigene6895_P.vi…
GO:0008652	cellular amino acid biosynthetic process	0.01214	Unigene4158_P.vindemmiae,Unigene23062_P.vindemmiae,Unigene19712_P.vindemmiae,Unigene25488_P.vindemmiae,Unigene282_P.vindemmiae,Unigene20623_P.vindemmiae,Unigene24830_P.vindemmiae,Unigene16761_P.vindemmiae,Unigene6330_P.vindemmiae,CL1230.Contig3_P.vindemmiae,Unigene20752_P.vindemmiae,Unigene21111_P.vindemmiae,Unigene2128_P.vindemmiae,Unigene21629_P.vindemmiae,Unigene1952_P.vindemmiae,Unigene25721_…
GO:0042180	cellular ketone metabolic process	0.04301	CL893.Contig2_P.vindemmiae,Unigene21525_P.vindemmiae,Unigene2214_P.vindemmiae,Unigene4158_P.vindemmiae,Unigene2418_P.vindemmiae,Unigene5503_P.vindemmiae,Unigene1953_P.vindemmiae,Unigene1571_P.vindemmiae,CL1230.Contig3_P.vindemmiae,Unigene20752_P.vindemmiae,Unigene7097_P.vindemmiae,Unigene21111_P.vindemmiae,Unigene925_P.vindemmiae,Unigene20850_P.vindemmiae,Unigene3525_P.vindemmiae,Unigene6895_P.vi…
GO:0008233	peptidase activity	0.00319	Unigene25065_P.vindemmiae,Unigene11558_P.vindemmiae,Unigene5111_P.vindemmiae,CL989.Contig2_P.vindemmiae,Unigene12721_P.vindemmiae,Unigene6120_P.vindemmiae,Unigene15714_P.vindemmiae,Unigene22905_P.vindemmiae,Unigene18687_P.vindemmiae,Unigene8612_P.vindemmiae,Unigene809_P.vindemmiae,Unigene22074_P.vindemmiae,Unigene7105_P.vindemmiae,Unigene1678_P.vindemmiae,Unigene26011_P.vindemmiae,Unigene16671_P.…
GO:0050660	flavin adenine dinucleotide binding	0.00478	Unigene4284_P.vindemmiae,Unigene10584_P.vindemmiae,CL1234.Contig2_P.vindemmiae,Unigene10270_P.vindemmiae,Unigene7424_P.vindemmiae,CL818.Contig4_P.vindemmiae,Unigene2506_P.vindemmiae,Unigene19555_P.vindemmiae,CL3037.Contig1_P.vindemmiae,Unigene5254_P.vindemmiae,Unigene25645_P.vindemmiae,Unigene16941_P.vindemmiae,Unigene20310_P.vindemmiae,Unigene4285_P.vindemmiae,Unigene19184_P.vindemmiae,Unigene84…
GO:0070011	peptidase activity, acting on L-amino acid peptides	0.00487	Unigene25065_P.vindemmiae,Unigene5111_P.vindemmiae,CL989.Contig2_P.vindemmiae,Unigene12721_P.vindemmiae,Unigene6120_P.vindemmiae,Unigene15714_P.vindemmiae,Unigene18687_P.vindemmiae,Unigene8612_P.vindemmiae,Unigene809_P.vindemmiae,Unigene22074_P.vindemmiae,Unigene7105_P.vindemmiae,Unigene1678_P.vindemmiae,Unigene26011_P.vindemmiae,Unigene16671_P.vindemmiae,Unigene16567_P.vindemmiae,Unigene3689_P.v…
GO:0031224	intrinsic to membrane	0.00014	Unigene2775_P.vindemmiae,Unigene8788_P.vindemmiae,CL628.Contig3_P.vindemmiae,Unigene3949_P.vindemmiae,Unigene6730_P.vindemmiae,Unigene25065_P.vindemmiae,Unigene782_P.vindemmiae,CL2116.Contig2_P.vindemmiae,Unigene17207_P.vindemmiae,Unigene4005_P.vindemmiae,CL713.Contig3_P.vindemmiae,Unigene784_P.vindemmiae,Unigene12561_P.vindemmiae,Unigene19820_P.vindemmiae,Unigene4133_P.vindemmiae,CL3158.Contig2_…
GO:0016021	integral to membrane	0.00021	Unigene2775_P.vindemmiae,Unigene8788_P.vindemmiae,CL628.Contig3_P.vindemmiae,Unigene3949_P.vindemmiae,Unigene6730_P.vindemmiae,Unigene25065_P.vindemmiae,Unigene782_P.vindemmiae,CL2116.Contig2_P.vindemmiae,Unigene17207_P.vindemmiae,Unigene4005_P.vindemmiae,CL713.Contig3_P.vindemmiae,Unigene784_P.vindemmiae,Unigene12561_P.vindemmiae,Unigene19820_P.vindemmiae,Unigene4133_P.vindemmiae,CL3158.Contig2_…
GO:0043235	receptor complex	0.03541	CL2070.Contig2_P.vindemmiae,Unigene25956_P.vindemmiae,Unigene5352_P.vindemmiae,Unigene2052_P.vindemmiae,Unigene11186_P.vindemmiae,Unigene121_P.vindemmiae,Unigene18197_P.vindemmiae,Unigene5353_P.vindemmiae,Unigene743_P.vindemmiae,Unigene14580_P.vindemmiae,Unigene2715_P.vindemmiae,Unigene4068_P.vindemmiae,Unigene10314_P.vindemmiae,Unigene23871_P.vindemmiae,Unigene24240_P.vindemmiae,CL627.Contig2_P.…
