# Supplementary material for: Transcriptomics and Identification of the Chemoreceptor Superfamily of the Pupal Parasitoid of the Oriental Fruit Fly, Spalangia endius Walker (Hymenoptera: Pteromalidae)
Source: PLoS One. 2014 Feb 5;9(2):e87800. doi: 10.1371/journal.pone.0087800 (PMC3914838; doi:10.1371/journal.pone.0087800)
Supplement: Table S5 — The putative chemoreceptor superfamily transcripts in S. endius . (XLS) [file pone.0087800.s005.xls]

Gr/Or	transcript	length	uniqe-mapped-reads	FPKM	annotation	E-vaule	score
Gr	CL2037.Contig1_P.vindemmiae	1571	0	0.0000	NvGr1FIX	0.0	778
Gr	CL2037.Contig5_P.vindemmiae	601	15	0.5805	NvGr1FIX	3e-49	186
Gr	Unigene11212_P.vindemmiae	4912	7230	34.2327	NvGr3	7e-20	91.7
Gr	Unigene21565_P.vindemmiae	419	20	1.1101	NvGr49	9e-23	97.1
Gr	Unigene21931_P.vindemmiae	201	9	1.0414	NvGr49	9e-25	102
Gr	Unigene25380_P.vindemmiae	219	7	0.7434	NvGr2	4e-28	113
Gr	Unigene26087_P.vindemmiae	248	6	0.5627	NvGr2	1e-29	118
Gr	CL2037.Contig1_P.vindemmiae	1571	0	0.0000	NvGr1FIX	0.0	778
Gr	CL2037.Contig2_P.vindemmiae	1553	1	0.0150	NvGr1FIX	0.0	784
Gr	CL2037.Contig3_P.vindemmiae	1269	3	0.0550	NvGr1FIX	5e-172	595
Gr	CL2037.Contig4_P.vindemmiae	1251	4	0.0744	NvGr1FIX	5e-174	601
Gr	CL2037.Contig5_P.vindemmiae	601	15	0.5805	NvGr1FIX	3e-49	186
Or	CL110.Contig1_P.vindemmiae	3656	4	0.0254	NvOr168	3e-121	427
Or	Unigene14495_P.vindemmiae	676	65	2.2363	NvOr35	5e-59	218
Or	Unigene14965_P.vindemmiae	797	71	2.0719	NvOr196	6e-57	211
Or	Unigene15680_P.vindemmiae	562	48	1.9864	NvOr149	9e-38	147
Or	Unigene15843_P.vindemmiae	771	51	1.5384	NvOr241	3e-66	242
Or	Unigene16576_P.vindemmiae	503	36	1.6645	NvOr232	5e-43	164
Or	Unigene16889_P.vindemmiae	1269	89	1.6311	NvOr234PSE	1e-22	99.0
Or	Unigene18738_P.vindemmiae	380	17	1.0405	NvOr159	3e-45	171
Or	Unigene19257_P.vindemmiae	201	11	1.2728	NvOr233	1e-17	78.6
Or	Unigene19488_P.vindemmiae	772	47	1.4159	NvOr76	7e-58	214
Or	Unigene20154_P.vindemmiae	411	21	1.1883	NvOr1	6e-67	243
Or	Unigene20498_P.vindemmiae	647	29	1.0425	NvOr85	6e-20	88.6
Or	Unigene2066_P.vindemmiae	608	26	0.9946	NvOr62	9e-44	167
Or	Unigene20952_P.vindemmiae	207	11	1.2359	NvOr209PSE	9e-11	55.8
Or	Unigene2105_P.vindemmiae	647	42	1.5098	NvOr163	1e-54	203
Or	Unigene21441_P.vindemmiae	317	18	1.3206	NvOr196	1e-39	152
Or	Unigene21509_P.vindemmiae	241	9	0.8685	NvOr35	8e-20	85.9
Or	Unigene22528_P.vindemmiae	239	10	0.9731	NvOr35	9e-24	64.3
Or	Unigene24774_P.vindemmiae	280	8	0.6645	NvOr19	2e-29	117
Or	Unigene24951_P.vindemmiae	219	8	0.8496	NvOr19	8e-17	75.9
Or	Unigene9120_P.vindemmiae	2343	1159	11.5046	NvOr1	9e-162	561
Or	CL110.Contig10_P.vindemmiae	3268	6	0.0427	NvOr168	7e-53	200
Or	CL110.Contig11_P.vindemmiae	3253	19	0.1358	NvOr168	2e-63	235
Or	CL110.Contig12_P.vindemmiae	3197	32	0.2328	NvOr168	3e-50	111
Or	CL110.Contig1_P.vindemmiae	3656	4	0.0254	NvOr168	3e-121	427
Or	CL110.Contig2_P.vindemmiae	3130	4	0.0297	NvOr168	7e-53	200
Or	CL110.Contig3_P.vindemmiae	3074	5	0.0378	NvOr168	9e-40	102
Or	CL110.Contig4_P.vindemmiae	793	2	0.0587	NvOr168	2e-40	102
Or	CL110.Contig5_P.vindemmiae	3600	4	0.0258	NvOr168	1e-107	303
Or	CL110.Contig6_P.vindemmiae	3518	4	0.0264	NvOr168	3e-109	388
Or	CL110.Contig7_P.vindemmiae	3462	6	0.0403	NvOr168	8e-96	263
Or	CL110.Contig8_P.vindemmiae	3391	4	0.0274	NvOr168	2e-63	235
Or	CL110.Contig9_P.vindemmiae	3335	4	0.0279	NvOr168	4e-50	111
