# Supplementary material for: Transcriptomics and Identification of the Chemoreceptor Superfamily of the Pupal Parasitoid of the Oriental Fruit Fly, Spalangia endius Walker (Hymenoptera: Pteromalidae)
Source: PLoS One. 2014 Feb 5;9(2):e87800. doi: 10.1371/journal.pone.0087800 (PMC3914838; doi:10.1371/journal.pone.0087800)
Supplement: Table S6 — cSSR information derived from all transcripts. (XLS) [file pone.0087800.s006.xls]

ID	SSR nr.	SSR type	SSR	size	start	end
CL4.Contig1_P.vindemmiae	1	p2	(TC)6	12	2446	2457
CL12.Contig1_P.vindemmiae	1	p2	(TA)6	12	7015	7026
CL12.Contig2_P.vindemmiae	1	p2	(TA)6	12	6935	6946
CL12.Contig3_P.vindemmiae	1	p2	(TA)6	12	6772	6783
CL12.Contig4_P.vindemmiae	1	p2	(TA)6	12	6692	6703
CL16.Contig1_P.vindemmiae	1	p4	(AAAT)5	20	287	306
CL16.Contig2_P.vindemmiae	1	p4	(AAAT)5	20	287	306
CL16.Contig3_P.vindemmiae	1	p4	(AAAT)5	20	287	306
CL16.Contig4_P.vindemmiae	1	p4	(AAAT)5	20	287	306
CL19.Contig24_P.vindemmiae	1	p2	(AG)7	14	75	88
CL21.Contig2_P.vindemmiae	1	p5	(ATAAT)4	20	1396	1415
CL21.Contig3_P.vindemmiae	1	p5	(ATAAT)4	20	1396	1415
CL21.Contig4_P.vindemmiae	1	p5	(ATAAT)4	20	1438	1457
CL25.Contig2_P.vindemmiae	1	p3	(CAG)5	15	504	518
CL25.Contig4_P.vindemmiae	1	p3	(CAG)5	15	504	518
CL25.Contig5_P.vindemmiae	1	p3	(CAG)5	15	504	518
CL25.Contig6_P.vindemmiae	1	p3	(CAG)5	15	504	518
CL25.Contig11_P.vindemmiae	1	p3	(TCT)5	15	5503	5517
CL27.Contig1_P.vindemmiae	1	p2	(AG)7	14	62	75
CL27.Contig2_P.vindemmiae	1	p2	(AG)7	14	62	75
CL47.Contig1_P.vindemmiae	1	p3	(CTC)6	18	567	584
CL47.Contig2_P.vindemmiae	1	p3	(CTC)6	18	495	512
CL64.Contig6_P.vindemmiae	1	p2	(TA)6	12	117	128
CL64.Contig7_P.vindemmiae	1	p2	(TA)6	12	117	128
CL64.Contig10_P.vindemmiae	1	p2	(TA)6	12	117	128
CL64.Contig11_P.vindemmiae	1	p2	(TA)6	12	117	128
CL64.Contig15_P.vindemmiae	1	p2	(TA)6	12	117	128
CL93.Contig3_P.vindemmiae	1	c	(AT)9acgtgtagatataattgtatatttcttgtttgtgtaattgtctaatacatt(TA)7	83	2297	2379
CL93.Contig5_P.vindemmiae	1	c	(AT)9acgtgtagatataattgtatatttcttgtttgtgtaattgtctaatacatt(TA)7	83	877	959
CL95.Contig1_P.vindemmiae	1	p1	(A)16	16	5	20
CL95.Contig2_P.vindemmiae	1	p1	(A)16	16	5	20
CL95.Contig3_P.vindemmiae	1	p1	(A)16	16	5	20
CL95.Contig4_P.vindemmiae	1	p1	(A)16	16	5	20
CL97.Contig1_P.vindemmiae	1	p3	(TGA)5	15	4329	4343
CL97.Contig2_P.vindemmiae	1	p3	(TGA)5	15	4254	4268
CL97.Contig3_P.vindemmiae	1	p3	(TGA)5	15	4254	4268
CL97.Contig4_P.vindemmiae	1	p3	(TGA)5	15	4329	4343
CL97.Contig7_P.vindemmiae	1	p3	(TGA)5	15	4329	4343
CL97.Contig8_P.vindemmiae	1	p3	(TGA)5	15	4254	4268
CL97.Contig9_P.vindemmiae	1	p3	(TGA)5	15	4329	4343
CL97.Contig10_P.vindemmiae	1	p3	(TGA)5	15	4254	4268
CL102.Contig1_P.vindemmiae	1	p2	(AT)11	22	3316	3337
CL102.Contig2_P.vindemmiae	1	p2	(AT)11	22	3108	3129
CL102.Contig3_P.vindemmiae	1	p2	(AT)11	22	7166	7187
CL102.Contig4_P.vindemmiae	1	p2	(AT)11	22	3269	3290
CL102.Contig5_P.vindemmiae	1	p2	(AT)11	22	2001	2022
CL102.Contig6_P.vindemmiae	1	p2	(AT)11	22	1793	1814
CL102.Contig7_P.vindemmiae	1	p2	(AT)11	22	5553	5574
CL102.Contig8_P.vindemmiae	1	p2	(AT)11	22	5399	5420
CL102.Contig9_P.vindemmiae	1	p2	(AT)11	22	5345	5366
CL102.Contig10_P.vindemmiae	1	p2	(AT)11	22	3786	3807
CL102.Contig11_P.vindemmiae	1	p2	(AT)11	22	3614	3635
CL102.Contig12_P.vindemmiae	1	p2	(AT)11	22	3578	3599
CL105.Contig1_P.vindemmiae	1	p3	(ACG)5	15	2753	2767
CL105.Contig1_P.vindemmiae	2	p2	(AG)6	12	2921	2932
CL105.Contig2_P.vindemmiae	1	p3	(ACG)5	15	2729	2743
CL105.Contig2_P.vindemmiae	2	p2	(AG)6	12	2897	2908
CL105.Contig3_P.vindemmiae	1	p3	(ACG)5	15	2771	2785
CL105.Contig3_P.vindemmiae	2	p2	(AG)6	12	2939	2950
CL105.Contig4_P.vindemmiae	1	p3	(ACG)5	15	2711	2725
CL105.Contig4_P.vindemmiae	2	p2	(AG)6	12	2879	2890
CL105.Contig5_P.vindemmiae	1	p3	(ACG)5	15	1079	1093
CL105.Contig5_P.vindemmiae	2	p2	(AG)6	12	1247	1258
CL105.Contig6_P.vindemmiae	1	p3	(ACG)5	15	1037	1051
CL105.Contig6_P.vindemmiae	2	p2	(AG)6	12	1205	1216
CL105.Contig7_P.vindemmiae	1	p2	(AG)6	12	735	746
CL131.Contig1_P.vindemmiae	1	p2	(TG)6	12	3271	3282
CL131.Contig2_P.vindemmiae	1	p2	(TG)6	12	2848	2859
CL132.Contig1_P.vindemmiae	1	c	(AT)6aattcataaaaatccgcaattccgcggaatcgcgcggccgcgcagaagtcggct(GC)6	78	769	846
CL132.Contig2_P.vindemmiae	1	c	(AT)6aattcataaaaatccgcaattccgcggaatcgcgcggccgcgcagaagtcggct(GC)6	78	769	846
CL145.Contig1_P.vindemmiae	1	c	(AC)9atacacataaaaacacacaca(AC)6	51	1052	1102
CL145.Contig1_P.vindemmiae	2	p1	(T)14	14	6049	6062
CL145.Contig2_P.vindemmiae	1	c	(AC)9atacacataaaaacacacaca(AC)6	51	946	996
CL145.Contig2_P.vindemmiae	2	p1	(T)14	14	5943	5956
CL145.Contig3_P.vindemmiae	1	c	(AC)9atacacataaaaacacacaca(AC)6	51	893	943
CL145.Contig3_P.vindemmiae	2	p1	(T)14	14	5890	5903
CL150.Contig1_P.vindemmiae	1	p2	(AG)7	14	2357	2370
CL150.Contig9_P.vindemmiae	1	p2	(AG)7	14	2268	2281
CL150.Contig10_P.vindemmiae	1	p2	(AG)7	14	2250	2263
CL150.Contig11_P.vindemmiae	1	p2	(AG)7	14	2244	2257
CL150.Contig12_P.vindemmiae	1	p2	(AG)7	14	2161	2174
CL150.Contig13_P.vindemmiae	1	p2	(AG)7	14	2155	2168
CL150.Contig14_P.vindemmiae	1	p2	(AG)7	14	2137	2150
CL150.Contig15_P.vindemmiae	1	p2	(AG)7	14	2048	2061
CL173.Contig1_P.vindemmiae	1	p2	(AG)8	16	6169	6184
CL173.Contig2_P.vindemmiae	1	p2	(AG)8	16	6152	6167
CL175.Contig1_P.vindemmiae	1	p3	(CGG)6	18	712	729
CL175.Contig2_P.vindemmiae	1	p3	(CGG)6	18	641	658
CL179.Contig1_P.vindemmiae	1	p2	(GA)6	12	491	502
CL179.Contig2_P.vindemmiae	1	p2	(GA)6	12	319	330
CL179.Contig5_P.vindemmiae	1	p2	(GA)6	12	491	502
CL179.Contig6_P.vindemmiae	1	p2	(GA)6	12	319	330
CL179.Contig7_P.vindemmiae	1	p2	(GA)6	12	319	330
CL179.Contig10_P.vindemmiae	1	p2	(GA)6	12	491	502
CL179.Contig11_P.vindemmiae	1	p2	(GA)6	12	491	502
CL179.Contig12_P.vindemmiae	1	p2	(GA)6	12	319	330
CL181.Contig1_P.vindemmiae	1	p1	(T)13	13	305	317
CL182.Contig1_P.vindemmiae	1	p3	(GCT)6	18	161	178
CL182.Contig1_P.vindemmiae	2	p3	(ATC)5	15	6664	6678
CL182.Contig2_P.vindemmiae	1	p3	(GCT)6	18	161	178
CL182.Contig2_P.vindemmiae	2	p3	(ATC)5	15	4765	4779
CL182.Contig3_P.vindemmiae	1	p3	(GCT)6	18	161	178
CL182.Contig3_P.vindemmiae	2	p3	(ATC)5	15	4646	4660
CL182.Contig4_P.vindemmiae	1	p3	(GCT)6	18	161	178
CL182.Contig4_P.vindemmiae	2	p3	(ATC)5	15	4951	4965
CL182.Contig5_P.vindemmiae	1	p3	(ATC)5	15	4710	4724
CL182.Contig6_P.vindemmiae	1	p3	(ATC)5	15	4591	4605
CL182.Contig7_P.vindemmiae	1	p3	(ATC)5	15	4524	4538
CL182.Contig8_P.vindemmiae	1	p3	(ATC)5	15	4405	4419
CL182.Contig9_P.vindemmiae	1	p3	(GCT)6	18	161	178
CL182.Contig9_P.vindemmiae	2	p3	(ATC)5	15	6545	6559
CL182.Contig10_P.vindemmiae	1	p3	(GCT)6	18	161	178
CL182.Contig10_P.vindemmiae	2	p3	(ATC)5	15	6478	6492
CL182.Contig11_P.vindemmiae	1	p3	(ATC)5	15	6423	6437
CL182.Contig12_P.vindemmiae	1	p3	(GCT)6	18	161	178
CL182.Contig12_P.vindemmiae	2	p3	(ATC)5	15	6359	6373
CL182.Contig13_P.vindemmiae	1	p3	(ATC)5	15	6304	6318
CL182.Contig14_P.vindemmiae	1	p3	(ATC)5	15	6237	6251
CL182.Contig15_P.vindemmiae	1	p3	(ATC)5	15	6118	6132
CL182.Contig16_P.vindemmiae	1	p3	(GCT)6	18	161	178
CL182.Contig16_P.vindemmiae	2	p3	(ATC)5	15	4832	4846
CL184.Contig1_P.vindemmiae	1	p2	(TA)6	12	2572	2583
CL184.Contig9_P.vindemmiae	1	p2	(TA)6	12	2572	2583
CL184.Contig10_P.vindemmiae	1	p2	(TA)6	12	2572	2583
CL184.Contig11_P.vindemmiae	1	p2	(TA)6	12	2572	2583
CL184.Contig12_P.vindemmiae	1	p2	(TA)6	12	2572	2583
CL184.Contig13_P.vindemmiae	1	p2	(TA)6	12	2572	2583
CL184.Contig14_P.vindemmiae	1	p2	(TA)6	12	2572	2583
CL184.Contig15_P.vindemmiae	1	p2	(TA)6	12	2572	2583
CL185.Contig1_P.vindemmiae	1	p3	(CGA)7	21	1399	1419
CL185.Contig1_P.vindemmiae	2	p4	(TTCC)9	36	5540	5575
CL185.Contig2_P.vindemmiae	1	p3	(CGA)7	21	1420	1440
CL185.Contig2_P.vindemmiae	2	p4	(TTCC)9	36	5561	5596
CL192.Contig1_P.vindemmiae	1	p2	(TA)7	14	292	305
CL192.Contig2_P.vindemmiae	1	p2	(TA)7	14	292	305
CL192.Contig3_P.vindemmiae	1	p2	(TA)7	14	292	305
CL192.Contig4_P.vindemmiae	1	p2	(TA)7	14	292	305
CL192.Contig5_P.vindemmiae	1	p2	(TA)7	14	292	305
CL192.Contig6_P.vindemmiae	1	p2	(TA)7	14	292	305
CL192.Contig8_P.vindemmiae	1	p2	(TA)7	14	292	305
CL192.Contig10_P.vindemmiae	1	p2	(TA)7	14	292	305
CL194.Contig1_P.vindemmiae	1	p2	(AT)8	16	383	398
CL194.Contig1_P.vindemmiae	2	c	(TCT)5tcattctcttcaccatca(TCC)5	48	7200	7247
CL194.Contig2_P.vindemmiae	1	p2	(AT)8	16	383	398
CL194.Contig2_P.vindemmiae	2	c	(TCT)5tcattctcttcaccatca(TCC)5	48	7200	7247
CL201.Contig1_P.vindemmiae	1	p2	(GA)11	22	1	22
CL201.Contig1_P.vindemmiae	2	p2	(TC)10	20	5719	5738
CL201.Contig2_P.vindemmiae	1	p2	(TC)10	20	2670	2689
CL201.Contig3_P.vindemmiae	1	p2	(TC)10	20	2601	2620
CL201.Contig4_P.vindemmiae	1	p2	(TC)10	20	394	413
CL211.Contig1_P.vindemmiae	1	p2	(TA)8	16	600	615
CL211.Contig3_P.vindemmiae	1	p2	(TA)8	16	600	615
CL212.Contig1_P.vindemmiae	1	p2	(GC)6	12	189	200
CL212.Contig2_P.vindemmiae	1	p2	(GC)6	12	189	200
CL212.Contig3_P.vindemmiae	1	p2	(GC)6	12	189	200
CL212.Contig4_P.vindemmiae	1	p2	(GC)6	12	189	200
CL212.Contig5_P.vindemmiae	1	p2	(GC)6	12	189	200
CL212.Contig6_P.vindemmiae	1	p2	(GC)6	12	189	200
CL212.Contig7_P.vindemmiae	1	p2	(GC)6	12	189	200
CL212.Contig8_P.vindemmiae	1	p2	(GC)6	12	189	200
CL212.Contig9_P.vindemmiae	1	p2	(GC)6	12	189	200
CL212.Contig10_P.vindemmiae	1	p2	(GC)6	12	189	200
CL243.Contig4_P.vindemmiae	1	p2	(GC)8	16	998	1013
CL243.Contig5_P.vindemmiae	1	p2	(GC)8	16	431	446
CL243.Contig6_P.vindemmiae	1	p2	(GC)8	16	998	1013
CL243.Contig7_P.vindemmiae	1	p2	(GC)8	16	998	1013
CL243.Contig8_P.vindemmiae	1	p2	(GC)8	16	431	446
CL243.Contig9_P.vindemmiae	1	p2	(GC)8	16	431	446
CL243.Contig10_P.vindemmiae	1	p2	(GC)8	16	431	446
CL243.Contig11_P.vindemmiae	1	p2	(GC)8	16	431	446
CL243.Contig12_P.vindemmiae	1	p2	(GC)8	16	998	1013
CL243.Contig13_P.vindemmiae	1	p2	(GC)8	16	431	446
CL243.Contig15_P.vindemmiae	1	p2	(GC)8	16	998	1013
CL243.Contig16_P.vindemmiae	1	p2	(GC)8	16	998	1013
CL243.Contig17_P.vindemmiae	1	p2	(GC)8	16	998	1013
CL243.Contig18_P.vindemmiae	1	p2	(GC)8	16	998	1013
CL243.Contig19_P.vindemmiae	1	p2	(GC)8	16	431	446
CL248.Contig3_P.vindemmiae	1	p2	(TA)6	12	1261	1272
CL248.Contig4_P.vindemmiae	1	p2	(TA)6	12	1261	1272
CL248.Contig6_P.vindemmiae	1	p2	(TA)6	12	1261	1272
CL250.Contig3_P.vindemmiae	1	p3	(GAG)5	15	388	402
CL250.Contig4_P.vindemmiae	1	p3	(GAG)5	15	388	402
CL260.Contig1_P.vindemmiae	1	p2	(AT)8	16	763	778
CL260.Contig2_P.vindemmiae	1	p2	(AT)8	16	763	778
CL260.Contig3_P.vindemmiae	1	p2	(AT)8	16	763	778
CL261.Contig2_P.vindemmiae	1	p6	(GAATTA)4	24	943	966
CL261.Contig3_P.vindemmiae	1	p6	(GAATTA)4	24	943	966
CL261.Contig4_P.vindemmiae	1	p6	(GAATTA)4	24	943	966
CL261.Contig5_P.vindemmiae	1	p6	(GAATTA)4	24	943	966
CL261.Contig6_P.vindemmiae	1	p6	(GAATTA)4	24	943	966
CL261.Contig7_P.vindemmiae	1	p6	(GAATTA)4	24	943	966
CL261.Contig8_P.vindemmiae	1	p6	(GAATTA)4	24	943	966
CL261.Contig9_P.vindemmiae	1	p6	(GAATTA)4	24	943	966
CL261.Contig10_P.vindemmiae	1	p6	(GAATTA)4	24	943	966
CL261.Contig11_P.vindemmiae	1	p6	(GAATTA)4	24	943	966
CL261.Contig12_P.vindemmiae	1	p6	(GAATTA)4	24	943	966
CL261.Contig13_P.vindemmiae	1	p6	(GAATTA)4	24	943	966
CL261.Contig14_P.vindemmiae	1	p6	(GAATTA)4	24	943	966
CL261.Contig15_P.vindemmiae	1	p6	(GAATTA)4	24	943	966
CL261.Contig16_P.vindemmiae	1	p6	(GAATTA)4	24	943	966
CL261.Contig17_P.vindemmiae	1	p6	(GAATTA)4	24	943	966
CL261.Contig18_P.vindemmiae	1	p6	(GAATTA)4	24	943	966
CL264.Contig1_P.vindemmiae	1	p3	(GAA)5	15	2936	2950
CL264.Contig2_P.vindemmiae	1	p3	(GAA)5	15	3253	3267
CL264.Contig3_P.vindemmiae	1	p3	(GAA)5	15	3253	3267
CL264.Contig4_P.vindemmiae	1	p3	(GAA)5	15	3253	3267
CL264.Contig5_P.vindemmiae	1	p3	(GAA)5	15	2680	2694
CL264.Contig6_P.vindemmiae	1	p3	(GAA)5	15	3509	3523
CL264.Contig7_P.vindemmiae	1	p3	(GAA)5	15	2936	2950
CL264.Contig8_P.vindemmiae	1	p3	(GAA)5	15	2971	2985
CL264.Contig9_P.vindemmiae	1	p3	(GAA)5	15	2936	2950
CL264.Contig10_P.vindemmiae	1	p3	(GAA)5	15	2936	2950
CL264.Contig11_P.vindemmiae	1	p3	(GAA)5	15	3509	3523
CL264.Contig12_P.vindemmiae	1	p3	(GAA)5	15	2971	2985
CL264.Contig13_P.vindemmiae	1	p3	(GAA)5	15	3253	3267
CL264.Contig14_P.vindemmiae	1	p3	(GAA)5	15	2680	2694
CL264.Contig15_P.vindemmiae	1	p3	(GAA)5	15	2680	2694
CL264.Contig16_P.vindemmiae	1	p3	(GAA)5	15	2139	2153
CL264.Contig17_P.vindemmiae	1	p3	(GAA)5	15	2139	2153
CL264.Contig18_P.vindemmiae	1	p3	(GAA)5	15	2680	2694
CL264.Contig19_P.vindemmiae	1	p3	(GAA)5	15	2936	2950
CL264.Contig20_P.vindemmiae	1	p3	(GAA)5	15	2971	2985
CL264.Contig21_P.vindemmiae	1	p3	(GAA)5	15	3509	3523
CL264.Contig22_P.vindemmiae	1	p3	(GAA)5	15	2936	2950
CL264.Contig23_P.vindemmiae	1	p3	(GAA)5	15	2971	2985
CL264.Contig24_P.vindemmiae	1	p3	(GAA)5	15	2139	2153
CL264.Contig25_P.vindemmiae	1	p3	(GAA)5	15	2139	2153
CL264.Contig26_P.vindemmiae	1	p3	(GAA)5	15	2680	2694
CL264.Contig27_P.vindemmiae	1	p3	(GAA)5	15	2139	2153
CL264.Contig28_P.vindemmiae	1	p3	(GAA)5	15	2680	2694
CL264.Contig29_P.vindemmiae	1	p3	(GAA)5	15	2715	2729
CL264.Contig30_P.vindemmiae	1	p3	(GAA)5	15	2715	2729
CL264.Contig31_P.vindemmiae	1	p3	(GAA)5	15	2398	2412
CL264.Contig32_P.vindemmiae	1	p3	(GAA)5	15	2398	2412
CL264.Contig33_P.vindemmiae	1	p3	(GAA)5	15	2139	2153
CL264.Contig34_P.vindemmiae	1	p3	(GAA)5	15	2142	2156
CL264.Contig35_P.vindemmiae	1	p3	(GAA)5	15	2142	2156
CL264.Contig37_P.vindemmiae	1	p3	(GAA)5	15	3253	3267
CL264.Contig38_P.vindemmiae	1	p3	(GAA)5	15	3253	3267
CL264.Contig39_P.vindemmiae	1	p3	(GAA)5	15	3509	3523
CL264.Contig40_P.vindemmiae	1	p3	(GAA)5	15	3509	3523
CL264.Contig41_P.vindemmiae	1	p3	(GAA)5	15	3509	3523
CL265.Contig1_P.vindemmiae	1	p2	(GC)6	12	2442	2453
CL265.Contig2_P.vindemmiae	1	p2	(GC)6	12	1832	1843
CL265.Contig3_P.vindemmiae	1	p2	(GC)6	12	1807	1818
CL265.Contig4_P.vindemmiae	1	p2	(GC)6	12	1745	1756
CL265.Contig5_P.vindemmiae	1	p2	(GC)6	12	1684	1695
CL265.Contig6_P.vindemmiae	1	p2	(GC)6	12	1622	1633
CL265.Contig7_P.vindemmiae	1	p2	(GC)6	12	1587	1598
CL265.Contig8_P.vindemmiae	1	p2	(GC)6	12	1464	1475
CL265.Contig9_P.vindemmiae	1	p2	(GC)6	12	2380	2391
CL265.Contig10_P.vindemmiae	1	p2	(GC)6	12	2319	2330
CL265.Contig11_P.vindemmiae	1	p2	(GC)6	12	2257	2268
CL265.Contig12_P.vindemmiae	1	p2	(GC)6	12	2017	2028
CL265.Contig13_P.vindemmiae	1	p2	(GC)6	12	2012	2023
CL265.Contig14_P.vindemmiae	1	p2	(GC)6	12	1955	1966
CL265.Contig15_P.vindemmiae	1	p2	(GC)6	12	1894	1905
CL269.Contig1_P.vindemmiae	1	p2	(GC)7	14	268	281
CL269.Contig1_P.vindemmiae	2	p3	(CAC)5	15	1719	1733
CL269.Contig2_P.vindemmiae	1	p2	(GC)7	14	268	281
CL269.Contig2_P.vindemmiae	2	p3	(CAC)5	15	1719	1733
CL269.Contig3_P.vindemmiae	1	p2	(GC)7	14	268	281
CL271.Contig1_P.vindemmiae	1	p3	(CTG)7	21	1851	1871
CL271.Contig2_P.vindemmiae	1	p3	(CTG)7	21	1851	1871
CL271.Contig3_P.vindemmiae	1	p3	(CTG)7	21	1851	1871
CL271.Contig4_P.vindemmiae	1	p3	(CTG)7	21	1851	1871
CL280.Contig1_P.vindemmiae	1	p2	(TA)6	12	2168	2179
CL280.Contig8_P.vindemmiae	1	p1	(A)12	12	321	332
CL280.Contig9_P.vindemmiae	1	p2	(TA)6	12	2168	2179
CL280.Contig10_P.vindemmiae	1	p2	(TA)6	12	2168	2179
CL280.Contig11_P.vindemmiae	1	p2	(TA)6	12	2168	2179
CL280.Contig12_P.vindemmiae	1	p2	(TA)6	12	2168	2179
CL280.Contig13_P.vindemmiae	1	p2	(TA)6	12	2168	2179
CL283.Contig2_P.vindemmiae	1	p2	(TA)6	12	2708	2719
CL283.Contig4_P.vindemmiae	1	p2	(TA)6	12	1425	1436
CL290.Contig1_P.vindemmiae	1	p2	(GA)7	14	4945	4958
CL290.Contig1_P.vindemmiae	2	p2	(CA)6	12	5243	5254
CL290.Contig2_P.vindemmiae	1	p2	(GA)7	14	4924	4937
CL290.Contig2_P.vindemmiae	2	p2	(CA)6	12	5222	5233
CL290.Contig3_P.vindemmiae	1	p2	(GA)7	14	4849	4862
CL290.Contig3_P.vindemmiae	2	p2	(CA)6	12	5147	5158
CL290.Contig4_P.vindemmiae	1	p2	(GA)7	14	4828	4841
CL290.Contig4_P.vindemmiae	2	p2	(CA)6	12	5126	5137
CL290.Contig5_P.vindemmiae	1	p2	(GA)7	14	4372	4385
CL290.Contig5_P.vindemmiae	2	p2	(CA)6	12	4670	4681
CL290.Contig6_P.vindemmiae	1	p2	(GA)7	14	4351	4364
CL290.Contig6_P.vindemmiae	2	p2	(CA)6	12	4649	4660
CL291.Contig1_P.vindemmiae	1	c	(AG)6aa(AG)7	28	5232	5259
CL291.Contig2_P.vindemmiae	1	c	(AG)6aa(AG)7	28	5199	5226
CL291.Contig3_P.vindemmiae	1	c	(AG)6aa(AG)7	28	5218	5245
CL291.Contig4_P.vindemmiae	1	c	(AG)6aa(AG)8	30	5199	5228
CL291.Contig4_P.vindemmiae	2	p3	(ATT)7	21	5798	5818
CL291.Contig5_P.vindemmiae	1	c	(AG)6aa(AG)8	30	5218	5247
CL291.Contig5_P.vindemmiae	2	p3	(ATT)7	21	5817	5837
CL291.Contig7_P.vindemmiae	1	c	(AG)6aa(AG)8	30	5232	5261
CL291.Contig7_P.vindemmiae	2	p3	(ATT)7	21	5831	5851
CL291.Contig10_P.vindemmiae	1	c	(AG)6aa(AG)7	28	5364	5391
CL291.Contig11_P.vindemmiae	1	c	(AG)6aa(AG)7	28	5397	5424
CL291.Contig12_P.vindemmiae	1	c	(AG)6aa(AG)7	28	5253	5280
CL291.Contig13_P.vindemmiae	1	c	(AG)6aa(AG)7	28	5272	5299
CL291.Contig14_P.vindemmiae	1	c	(AG)6aa(AG)7	28	5251	5278
CL299.Contig1_P.vindemmiae	1	p3	(AGC)5	15	589	603
CL299.Contig2_P.vindemmiae	1	p3	(AGC)5	15	589	603
CL299.Contig3_P.vindemmiae	1	p3	(AGC)5	15	151	165
CL299.Contig4_P.vindemmiae	1	p3	(AGC)5	15	151	165
CL299.Contig5_P.vindemmiae	1	p3	(AGC)5	15	589	603
CL299.Contig6_P.vindemmiae	1	p3	(AGC)5	15	151	165
CL313.Contig1_P.vindemmiae	1	p3	(CAT)6	18	1513	1530
CL313.Contig2_P.vindemmiae	1	p3	(CAT)6	18	1513	1530
CL320.Contig1_P.vindemmiae	1	p2	(AG)11	22	1	22
CL324.Contig1_P.vindemmiae	1	p4	(CATA)6	24	2533	2556
CL324.Contig3_P.vindemmiae	1	p4	(CATA)6	24	1884	1907
CL324.Contig5_P.vindemmiae	1	p2	(GC)6	12	3111	3122
CL324.Contig10_P.vindemmiae	1	p2	(GC)6	12	3111	3122
CL324.Contig17_P.vindemmiae	1	p2	(GC)6	12	3111	3122
CL324.Contig17_P.vindemmiae	2	p4	(CATA)6	24	4329	4352
CL324.Contig18_P.vindemmiae	1	p2	(GC)6	12	3111	3122
CL324.Contig18_P.vindemmiae	2	p4	(CATA)6	24	4311	4334
CL324.Contig19_P.vindemmiae	1	p2	(GC)6	12	3111	3122
CL324.Contig20_P.vindemmiae	1	p2	(GC)6	12	3111	3122
CL324.Contig21_P.vindemmiae	1	p4	(CATA)6	24	2196	2219
CL324.Contig22_P.vindemmiae	1	p4	(CATA)6	24	2178	2201
CL324.Contig25_P.vindemmiae	1	p4	(CATA)6	24	1368	1391
CL324.Contig26_P.vindemmiae	1	p4	(CATA)6	24	1329	1352
CL324.Contig27_P.vindemmiae	1	p4	(CATA)6	24	1311	1334
CL325.Contig1_P.vindemmiae	1	p3	(TTG)5	15	286	300
CL327.Contig1_P.vindemmiae	1	p2	(TC)6	12	1483	1494
CL327.Contig2_P.vindemmiae	1	p2	(TC)6	12	1480	1491
CL336.Contig1_P.vindemmiae	1	p1	(T)12	12	3493	3504
CL336.Contig2_P.vindemmiae	1	p1	(T)12	12	3080	3091
CL336.Contig3_P.vindemmiae	1	p1	(T)12	12	3144	3155
CL336.Contig4_P.vindemmiae	1	p1	(T)12	12	2238	2249
CL336.Contig5_P.vindemmiae	1	p1	(T)12	12	2731	2742
CL336.Contig6_P.vindemmiae	1	p1	(T)12	12	2170	2181
CL336.Contig7_P.vindemmiae	1	p1	(T)12	12	1825	1836
CL336.Contig8_P.vindemmiae	1	p1	(T)12	12	1757	1768
CL343.Contig1_P.vindemmiae	1	p3	(CAG)5	15	2326	2340
CL343.Contig2_P.vindemmiae	1	p3	(CAG)5	15	2264	2278
CL343.Contig3_P.vindemmiae	1	p3	(CAG)5	15	2326	2340
CL343.Contig4_P.vindemmiae	1	p3	(CAG)5	15	2264	2278
CL347.Contig1_P.vindemmiae	1	p2	(GA)7	14	1929	1942
CL347.Contig2_P.vindemmiae	1	p2	(GA)7	14	1818	1831
CL347.Contig3_P.vindemmiae	1	p3	(GTT)7	21	1	21
CL350.Contig1_P.vindemmiae	1	p2	(TC)6	12	3935	3946
CL350.Contig2_P.vindemmiae	1	p2	(TC)6	12	3817	3828
CL350.Contig5_P.vindemmiae	1	p2	(TC)6	12	1140	1151
CL350.Contig6_P.vindemmiae	1	p2	(TC)6	12	1033	1044
CL356.Contig1_P.vindemmiae	1	p2	(TA)6	12	148	159
CL356.Contig1_P.vindemmiae	2	p2	(TA)9	18	2358	2375
CL356.Contig2_P.vindemmiae	1	p2	(TA)6	12	148	159
CL362.Contig1_P.vindemmiae	1	p2	(TA)6	12	6559	6570
CL362.Contig2_P.vindemmiae	1	p2	(TA)6	12	6541	6552
CL368.Contig1_P.vindemmiae	1	p2	(AT)6	12	116	127
CL369.Contig1_P.vindemmiae	1	p2	(CG)6	12	322	333
CL374.Contig1_P.vindemmiae	1	p2	(AG)7	14	3227	3240
CL374.Contig4_P.vindemmiae	1	p2	(AG)7	14	3227	3240
CL374.Contig5_P.vindemmiae	1	p2	(AG)7	14	2970	2983
CL374.Contig6_P.vindemmiae	1	p2	(AG)7	14	2970	2983
CL378.Contig1_P.vindemmiae	1	p2	(TA)9	18	1272	1289
CL378.Contig2_P.vindemmiae	1	p2	(TA)9	18	1272	1289
CL378.Contig3_P.vindemmiae	1	p2	(TA)9	18	1272	1289
CL378.Contig4_P.vindemmiae	1	p2	(TA)9	18	1272	1289
CL378.Contig6_P.vindemmiae	1	p2	(TA)9	18	1272	1289
CL378.Contig7_P.vindemmiae	1	p2	(TA)9	18	1272	1289
CL378.Contig8_P.vindemmiae	1	p2	(TA)9	18	1272	1289
CL378.Contig9_P.vindemmiae	1	p2	(TA)9	18	1272	1289
CL378.Contig10_P.vindemmiae	1	p2	(TA)9	18	1272	1289
CL378.Contig11_P.vindemmiae	1	p2	(TA)9	18	1272	1289
CL378.Contig12_P.vindemmiae	1	p2	(TA)9	18	1272	1289
CL378.Contig13_P.vindemmiae	1	p2	(TA)9	18	1272	1289
CL378.Contig14_P.vindemmiae	1	p2	(TA)9	18	1272	1289
CL378.Contig15_P.vindemmiae	1	p2	(TA)9	18	1272	1289
CL378.Contig16_P.vindemmiae	1	p2	(TA)9	18	1272	1289
CL378.Contig17_P.vindemmiae	1	p2	(TA)9	18	1272	1289
CL379.Contig1_P.vindemmiae	1	p3	(TTA)5	15	1592	1606
CL379.Contig2_P.vindemmiae	1	p3	(TTA)5	15	1529	1543
CL392.Contig1_P.vindemmiae	1	p3	(GAG)6	18	684	701
CL392.Contig2_P.vindemmiae	1	p3	(GAG)6	18	684	701
CL393.Contig1_P.vindemmiae	1	p2	(TG)8	16	72	87
CL394.Contig1_P.vindemmiae	1	p3	(AGC)5	15	203	217
CL394.Contig2_P.vindemmiae	1	p3	(AGC)5	15	203	217
CL395.Contig23_P.vindemmiae	1	p3	(CAA)5	15	1873	1887
CL397.Contig1_P.vindemmiae	1	p2	(TA)6	12	667	678
CL402.Contig3_P.vindemmiae	1	c*	(CA)11(CACACG)4*cac(AT)6	57	1	57
CL413.Contig1_P.vindemmiae	1	p2	(TA)6	12	796	807
CL413.Contig2_P.vindemmiae	1	p2	(TA)6	12	796	807
CL415.Contig1_P.vindemmiae	1	p2	(TA)6	12	3985	3996
CL415.Contig2_P.vindemmiae	1	p2	(TA)6	12	3985	3996
CL417.Contig1_P.vindemmiae	1	p3	(TCG)5	15	1506	1520
CL417.Contig2_P.vindemmiae	1	p3	(TCG)5	15	1003	1017
CL417.Contig7_P.vindemmiae	1	p3	(TCG)5	15	1434	1448
CL417.Contig17_P.vindemmiae	1	p3	(TCG)5	15	1419	1433
CL417.Contig18_P.vindemmiae	1	p3	(TCG)5	15	1366	1380
CL417.Contig19_P.vindemmiae	1	p3	(TCG)5	15	1347	1361
CL417.Contig20_P.vindemmiae	1	p3	(TCG)5	15	1294	1308
CL423.Contig1_P.vindemmiae	1	p2	(TA)6	12	4574	4585
CL423.Contig1_P.vindemmiae	2	c	(AT)8gaaagacaaccgagtccaaagtaccgtacattataatataggcttttatgagagggagtgtgtgagagagcgcgcgagagaaagagagg(GA)6	117	5140	5256
CL423.Contig2_P.vindemmiae	1	p2	(GA)11	22	199	220
CL423.Contig2_P.vindemmiae	2	c	(AT)8gaaagacaaccgagtccaaagtaccgtacattataatataggcttttatgagagggagtgtgtgagagagcgcgcgagagaaagagagg(GA)6	117	608	724
CL425.Contig1_P.vindemmiae	1	p2	(GC)6	12	326	337
CL425.Contig2_P.vindemmiae	1	p2	(GC)6	12	326	337
CL425.Contig3_P.vindemmiae	1	p2	(GC)6	12	326	337
CL425.Contig4_P.vindemmiae	1	p2	(GC)6	12	326	337
CL426.Contig1_P.vindemmiae	1	p3	(CAA)5	15	140	154
CL435.Contig1_P.vindemmiae	1	p2	(TC)6	12	2009	2020
CL435.Contig2_P.vindemmiae	1	p2	(TC)6	12	1992	2003
CL435.Contig3_P.vindemmiae	1	p2	(TC)6	12	1843	1854
CL448.Contig2_P.vindemmiae	1	p3	(CTG)7	21	1	21
CL448.Contig3_P.vindemmiae	1	p3	(CTG)7	21	1	21
CL449.Contig1_P.vindemmiae	1	p2	(AT)7	14	187	200
CL449.Contig4_P.vindemmiae	1	p2	(AT)7	14	187	200
CL449.Contig5_P.vindemmiae	1	p2	(AT)7	14	187	200
CL449.Contig7_P.vindemmiae	1	p2	(AT)7	14	187	200
CL449.Contig8_P.vindemmiae	1	p2	(AT)7	14	187	200
CL449.Contig9_P.vindemmiae	1	p2	(AT)7	14	187	200
CL449.Contig12_P.vindemmiae	1	p2	(AT)7	14	187	200
CL449.Contig15_P.vindemmiae	1	p2	(AT)7	14	187	200
CL449.Contig16_P.vindemmiae	1	p2	(AT)7	14	187	200
CL449.Contig20_P.vindemmiae	1	p2	(AT)7	14	187	200
CL449.Contig22_P.vindemmiae	1	p2	(AT)7	14	187	200
CL449.Contig23_P.vindemmiae	1	p2	(AT)7	14	187	200
CL449.Contig26_P.vindemmiae	1	p2	(AT)7	14	187	200
CL449.Contig28_P.vindemmiae	1	p2	(AT)7	14	187	200
CL460.Contig1_P.vindemmiae	1	p3	(GAC)5	15	1577	1591
CL460.Contig1_P.vindemmiae	2	p2	(AT)8	16	3669	3684
CL460.Contig2_P.vindemmiae	1	p3	(GAC)5	15	1577	1591
CL464.Contig1_P.vindemmiae	1	p2	(AT)6	12	16	27
CL464.Contig2_P.vindemmiae	1	p2	(AT)6	12	16	27
CL464.Contig3_P.vindemmiae	1	p2	(AT)6	12	16	27
CL464.Contig4_P.vindemmiae	1	p2	(AT)6	12	16	27
CL464.Contig5_P.vindemmiae	1	p2	(AT)6	12	16	27
CL464.Contig6_P.vindemmiae	1	p2	(AT)6	12	16	27
CL467.Contig1_P.vindemmiae	1	p2	(CG)6	12	3973	3984
CL467.Contig3_P.vindemmiae	1	p2	(CG)6	12	3857	3868
CL467.Contig4_P.vindemmiae	1	p2	(CG)6	12	3776	3787
CL467.Contig5_P.vindemmiae	1	p2	(CG)6	12	3660	3671
CL467.Contig6_P.vindemmiae	1	p2	(CG)6	12	3615	3626
CL468.Contig1_P.vindemmiae	1	p3	(GAA)5	15	461	475
CL468.Contig3_P.vindemmiae	1	p2	(CG)6	12	9	20
CL468.Contig3_P.vindemmiae	2	p3	(GAA)5	15	284	298
CL468.Contig5_P.vindemmiae	1	p3	(GAA)5	15	461	475
CL468.Contig6_P.vindemmiae	1	p2	(CG)6	12	9	20
CL468.Contig6_P.vindemmiae	2	p3	(GAA)5	15	284	298
CL468.Contig7_P.vindemmiae	1	p2	(CG)6	12	9	20
CL468.Contig7_P.vindemmiae	2	p3	(GAA)5	15	284	298
CL468.Contig8_P.vindemmiae	1	p3	(GAA)5	15	461	475
CL468.Contig9_P.vindemmiae	1	p3	(GAA)5	15	461	475
CL468.Contig10_P.vindemmiae	1	p2	(CG)6	12	9	20
CL468.Contig10_P.vindemmiae	2	p3	(GAA)5	15	284	298
CL468.Contig11_P.vindemmiae	1	p2	(CG)6	12	9	20
CL468.Contig11_P.vindemmiae	2	p3	(GAA)5	15	284	298
CL468.Contig12_P.vindemmiae	1	p3	(GAA)5	15	461	475
CL475.Contig1_P.vindemmiae	1	p2	(AT)6	12	4060	4071
CL475.Contig2_P.vindemmiae	1	p2	(AT)6	12	4060	4071
CL476.Contig1_P.vindemmiae	1	c	(AG)6gagtgagtaaaaggagaaaa(AG)7	46	244	289
CL476.Contig1_P.vindemmiae	2	p2	(TC)7	14	846	859
CL476.Contig1_P.vindemmiae	3	p3	(ATT)6	18	1225	1242
CL476.Contig2_P.vindemmiae	1	c	(AG)6gagtgagtaaaaggagaaaa(AG)7	46	244	289
CL476.Contig2_P.vindemmiae	2	p2	(TC)7	14	846	859
CL476.Contig2_P.vindemmiae	3	p3	(ATT)6	18	1225	1242
CL481.Contig1_P.vindemmiae	1	p2	(AT)8	16	2313	2328
CL481.Contig2_P.vindemmiae	1	p2	(AT)8	16	2292	2307
CL481.Contig3_P.vindemmiae	1	p2	(AT)8	16	2174	2189
CL492.Contig1_P.vindemmiae	1	p3	(TTG)7	21	3885	3905
CL492.Contig2_P.vindemmiae	1	p3	(TTG)7	21	3871	3891
CL493.Contig1_P.vindemmiae	1	p2	(AT)7	14	2554	2567
CL493.Contig1_P.vindemmiae	2	p2	(CG)6	12	3282	3293
CL493.Contig3_P.vindemmiae	1	p2	(AT)7	14	4908	4921
CL493.Contig3_P.vindemmiae	2	p2	(CG)6	12	5636	5647
CL495.Contig1_P.vindemmiae	1	p3	(TTA)5	15	1864	1878
CL497.Contig1_P.vindemmiae	1	p3	(TGC)5	15	4377	4391
CL497.Contig2_P.vindemmiae	1	p3	(TGC)5	15	4233	4247
CL498.Contig1_P.vindemmiae	1	p1	(T)21	21	1	21
CL498.Contig2_P.vindemmiae	1	p1	(T)21	21	1	21
CL518.Contig1_P.vindemmiae	1	p3	(CAG)5	15	4447	4461
CL518.Contig2_P.vindemmiae	1	p3	(CAG)5	15	2989	3003
CL518.Contig3_P.vindemmiae	1	p3	(CAG)5	15	1144	1158
CL521.Contig1_P.vindemmiae	1	p2	(AC)6	12	1230	1241
CL521.Contig1_P.vindemmiae	2	p2	(TC)6	12	1500	1511
CL521.Contig1_P.vindemmiae	3	p2	(GT)6	12	2997	3008
CL534.Contig1_P.vindemmiae	1	p3	(GGA)5	15	821	835
CL534.Contig2_P.vindemmiae	1	p3	(GGA)5	15	821	835
CL534.Contig3_P.vindemmiae	1	p3	(GGA)5	15	821	835
CL534.Contig4_P.vindemmiae	1	p3	(GGA)5	15	821	835
CL534.Contig5_P.vindemmiae	1	p3	(GGA)5	15	821	835
CL534.Contig6_P.vindemmiae	1	p3	(GGA)5	15	821	835
CL534.Contig7_P.vindemmiae	1	p3	(GGA)5	15	821	835
CL534.Contig8_P.vindemmiae	1	p3	(GGA)5	15	821	835
CL546.Contig1_P.vindemmiae	1	c	(A)13taaaaaaaataatattt(A)13	43	723	765
CL546.Contig2_P.vindemmiae	1	c	(A)13taaaaaaaataatattt(A)13	43	723	765
CL546.Contig3_P.vindemmiae	1	c	(A)13taaaaaaaataatattt(A)13	43	723	765
CL546.Contig4_P.vindemmiae	1	c	(A)13taaaaaaaataatattt(A)13	43	723	765
CL546.Contig5_P.vindemmiae	1	c	(A)13taaaaaaaataatattt(A)13	43	723	765
CL546.Contig5_P.vindemmiae	2	p1	(A)18	18	7815	7832
CL546.Contig6_P.vindemmiae	1	c	(A)13taaaaaaaataatattt(A)13	43	723	765
CL546.Contig6_P.vindemmiae	2	p1	(A)18	18	7766	7783
CL546.Contig7_P.vindemmiae	1	c	(A)13taaaaaaaataatattt(A)13	43	723	765
CL546.Contig7_P.vindemmiae	2	p1	(A)18	18	7815	7832
CL546.Contig8_P.vindemmiae	1	c	(A)13taaaaaaaataatattt(A)13	43	723	765
CL546.Contig8_P.vindemmiae	2	p1	(A)18	18	7766	7783
CL546.Contig12_P.vindemmiae	1	c	(A)13taaaaaaaataatattt(A)13	43	723	765
CL546.Contig20_P.vindemmiae	1	p1	(A)18	18	308	325
CL546.Contig21_P.vindemmiae	1	p1	(A)18	18	308	325
CL546.Contig23_P.vindemmiae	1	c	(A)13taaaaaaaataatattt(A)13	43	723	765
CL546.Contig24_P.vindemmiae	1	c	(A)13taaaaaaaataatattt(A)13	43	723	765
CL546.Contig25_P.vindemmiae	1	c	(A)13taaaaaaaataatattt(A)13	43	723	765
CL546.Contig26_P.vindemmiae	1	c	(A)13taaaaaaaataatattt(A)13	43	723	765
CL546.Contig27_P.vindemmiae	1	c	(A)13taaaaaaaataatattt(A)13	43	723	765
CL546.Contig28_P.vindemmiae	1	c	(A)13taaaaaaaataatattt(A)13	43	723	765
CL546.Contig29_P.vindemmiae	1	c	(A)13taaaaaaaataatattt(A)13	43	723	765
CL554.Contig4_P.vindemmiae	1	p2	(GA)6	12	1800	1811
CL554.Contig5_P.vindemmiae	1	p2	(GA)6	12	1641	1652
CL564.Contig1_P.vindemmiae	1	p2	(TA)6	12	3872	3883
CL564.Contig2_P.vindemmiae	1	p2	(TA)6	12	3775	3786
CL567.Contig1_P.vindemmiae	1	p2	(TA)6	12	99	110
CL567.Contig2_P.vindemmiae	1	p2	(TA)6	12	99	110
CL575.Contig1_P.vindemmiae	1	p3	(GAT)5	15	3897	3911
CL575.Contig1_P.vindemmiae	2	p3	(GCT)5	15	4047	4061
CL575.Contig2_P.vindemmiae	1	p3	(GAT)5	15	3713	3727
CL575.Contig2_P.vindemmiae	2	p3	(GCT)5	15	3863	3877
CL580.Contig1_P.vindemmiae	1	p2	(CG)6	12	1021	1032
CL580.Contig3_P.vindemmiae	1	p2	(CG)6	12	997	1008
CL588.Contig1_P.vindemmiae	1	p2	(TA)6	12	1	12
CL600.Contig3_P.vindemmiae	1	p2	(GA)6	12	4124	4135
CL600.Contig8_P.vindemmiae	1	p2	(GA)6	12	4029	4040
CL600.Contig11_P.vindemmiae	1	p2	(GA)6	12	4418	4429
CL600.Contig18_P.vindemmiae	1	p2	(GA)6	12	4323	4334
CL600.Contig19_P.vindemmiae	1	p2	(GA)6	12	1485	1496
CL600.Contig26_P.vindemmiae	1	p2	(GA)6	12	4279	4290
CL600.Contig28_P.vindemmiae	1	p2	(GA)6	12	4263	4274
CL600.Contig31_P.vindemmiae	1	p2	(GA)6	12	4184	4195
CL600.Contig32_P.vindemmiae	1	p2	(GA)6	12	4168	4179
CL602.Contig1_P.vindemmiae	1	p3	(TGC)5	15	5200	5214
CL602.Contig2_P.vindemmiae	1	p3	(TGC)5	15	5200	5214
CL602.Contig3_P.vindemmiae	1	p3	(TGC)5	15	5200	5214
CL602.Contig4_P.vindemmiae	1	p3	(TGC)5	15	5200	5214
CL602.Contig5_P.vindemmiae	1	p3	(TGC)5	15	5200	5214
CL602.Contig6_P.vindemmiae	1	p3	(TGC)5	15	5200	5214
CL602.Contig7_P.vindemmiae	1	p3	(TGC)5	15	5200	5214
CL602.Contig8_P.vindemmiae	1	p3	(TGC)5	15	5200	5214
CL608.Contig1_P.vindemmiae	1	p3	(CCA)5	15	861	875
CL608.Contig1_P.vindemmiae	2	c	(GCC)5cgggataatctcggatcgggtatgtgtcggtctgtgatgtcgtcgtcgc(CGT)6	82	1471	1552
CL608.Contig1_P.vindemmiae	3	p3	(CGT)5	15	7055	7069
CL608.Contig2_P.vindemmiae	1	p3	(CCA)5	15	861	875
CL608.Contig2_P.vindemmiae	2	p3	(CGT)5	15	2714	2728
CL608.Contig3_P.vindemmiae	1	p3	(CCA)5	15	861	875
CL608.Contig3_P.vindemmiae	2	p3	(CGT)5	15	2627	2641
CL608.Contig4_P.vindemmiae	1	p3	(CCA)5	15	861	875
CL608.Contig4_P.vindemmiae	2	c	(GCC)5cgggataatctcggatcgggtatgtgtcggtctgtgatgtcgtcgtcgc(CGT)6	82	1519	1600
CL608.Contig4_P.vindemmiae	3	p3	(CGT)5	15	7103	7117
CL608.Contig5_P.vindemmiae	1	p3	(CCA)5	15	861	875
CL608.Contig5_P.vindemmiae	2	c	(GCC)5cgggataatctcggatcgggtatgtgtcggtctgtgatgtcgtcgtcgc(CGT)6	82	1606	1687
CL608.Contig5_P.vindemmiae	3	p3	(CGT)5	15	7190	7204
CL608.Contig6_P.vindemmiae	1	p3	(CCA)5	15	861	875
CL608.Contig6_P.vindemmiae	2	p3	(CGT)5	15	2696	2710
CL608.Contig7_P.vindemmiae	1	p3	(CCA)5	15	861	875
CL608.Contig7_P.vindemmiae	2	p3	(CGT)5	15	2678	2692
CL608.Contig8_P.vindemmiae	1	p3	(CCA)5	15	861	875
CL608.Contig8_P.vindemmiae	2	p3	(CGT)5	15	2609	2623
CL608.Contig9_P.vindemmiae	1	p3	(CCA)5	15	861	875
CL608.Contig9_P.vindemmiae	2	p3	(CGT)5	15	2591	2605
CL608.Contig10_P.vindemmiae	1	p3	(CCA)5	15	861	875
CL608.Contig10_P.vindemmiae	2	p3	(CGT)5	15	2561	2575
CL608.Contig11_P.vindemmiae	1	p3	(CCA)5	15	861	875
CL608.Contig11_P.vindemmiae	2	p3	(CGT)5	15	2543	2557
CL608.Contig12_P.vindemmiae	1	p3	(CCA)5	15	861	875
CL608.Contig12_P.vindemmiae	2	c	(GCC)5cgggataatctcggatcgggtatgtgtcggtctgtgatgtcgtcgtcgc(CGT)6	82	1588	1669
CL608.Contig12_P.vindemmiae	3	p3	(CGT)5	15	7172	7186
CL608.Contig13_P.vindemmiae	1	p3	(CCA)5	15	861	875
CL608.Contig13_P.vindemmiae	2	c	(GCC)5cgggataatctcggatcgggtatgtgtcggtctgtgatgtcgtcgtcgc(CGT)6	82	1570	1651
CL608.Contig13_P.vindemmiae	3	p3	(CGT)5	15	7154	7168
CL608.Contig14_P.vindemmiae	1	p3	(CCA)5	15	861	875
CL608.Contig14_P.vindemmiae	2	c	(GCC)5cgggataatctcggatcgggtatgtgtcggtctgtgatgtcgtcgtcgc(CGT)6	82	1501	1582
CL608.Contig14_P.vindemmiae	3	p3	(CGT)5	15	7085	7099
CL608.Contig15_P.vindemmiae	1	p3	(CCA)5	15	861	875
CL608.Contig15_P.vindemmiae	2	c	(GCC)5cgggataatctcggatcgggtatgtgtcggtctgtgatgtcgtcgtcgc(CGT)6	82	1483	1564
CL608.Contig15_P.vindemmiae	3	p3	(CGT)5	15	7067	7081
CL608.Contig16_P.vindemmiae	1	p3	(CCA)5	15	861	875
CL608.Contig16_P.vindemmiae	2	c	(GCC)5cgggataatctcggatcgggtatgtgtcggtctgtgatgtcgtcgtcgc(CGT)6	82	1453	1534
CL608.Contig16_P.vindemmiae	3	p3	(CGT)5	15	7037	7051
CL608.Contig17_P.vindemmiae	1	p3	(CCA)5	15	861	875
CL608.Contig17_P.vindemmiae	2	c	(GCC)5cgggataatctcggatcgggtatgtgtcggtctgtgatgtcgtcgtcgc(CGT)6	82	1435	1516
CL608.Contig17_P.vindemmiae	3	p3	(CGT)5	15	7019	7033
CL610.Contig9_P.vindemmiae	1	p2	(TA)10	20	1	20
CL610.Contig10_P.vindemmiae	1	p2	(TA)10	20	1	20
CL610.Contig11_P.vindemmiae	1	p2	(TA)10	20	1	20
CL610.Contig12_P.vindemmiae	1	p2	(TA)10	20	1	20
CL611.Contig1_P.vindemmiae	1	p1	(A)13	13	1833	1845
CL611.Contig2_P.vindemmiae	1	p1	(A)13	13	1833	1845
CL611.Contig3_P.vindemmiae	1	p1	(A)13	13	1378	1390
CL611.Contig4_P.vindemmiae	1	p1	(A)13	13	1378	1390
CL613.Contig1_P.vindemmiae	1	p2	(TA)7	14	40	53
CL613.Contig2_P.vindemmiae	1	p2	(TA)7	14	40	53
CL613.Contig3_P.vindemmiae	1	p2	(TA)7	14	40	53
CL613.Contig4_P.vindemmiae	1	p2	(TA)7	14	40	53
CL613.Contig5_P.vindemmiae	1	p2	(TA)7	14	40	53
CL613.Contig6_P.vindemmiae	1	p2	(TA)7	14	40	53
CL613.Contig7_P.vindemmiae	1	p2	(TA)7	14	40	53
CL613.Contig8_P.vindemmiae	1	p2	(TA)7	14	40	53
CL613.Contig9_P.vindemmiae	1	p2	(TA)7	14	40	53
CL613.Contig10_P.vindemmiae	1	p2	(TA)7	14	40	53
CL613.Contig11_P.vindemmiae	1	p2	(TA)7	14	40	53
CL613.Contig12_P.vindemmiae	1	p2	(TA)7	14	40	53
CL613.Contig13_P.vindemmiae	1	p2	(TA)7	14	40	53
CL613.Contig14_P.vindemmiae	1	p2	(TA)7	14	40	53
CL613.Contig15_P.vindemmiae	1	p2	(TA)7	14	40	53
CL613.Contig16_P.vindemmiae	1	p2	(TA)7	14	40	53
CL613.Contig17_P.vindemmiae	1	p2	(TA)7	14	40	53
CL613.Contig18_P.vindemmiae	1	p2	(TA)7	14	40	53
CL613.Contig19_P.vindemmiae	1	p2	(TA)7	14	40	53
CL613.Contig20_P.vindemmiae	1	p2	(TA)7	14	40	53
CL613.Contig21_P.vindemmiae	1	p2	(TA)7	14	40	53
CL613.Contig22_P.vindemmiae	1	p2	(TA)7	14	40	53
CL613.Contig23_P.vindemmiae	1	p2	(TA)7	14	40	53
CL613.Contig24_P.vindemmiae	1	p2	(TA)7	14	40	53
CL613.Contig25_P.vindemmiae	1	p2	(TA)7	14	40	53
CL613.Contig26_P.vindemmiae	1	p2	(TA)7	14	40	53
CL613.Contig27_P.vindemmiae	1	p2	(TA)7	14	40	53
CL613.Contig28_P.vindemmiae	1	p2	(TA)7	14	40	53
CL613.Contig29_P.vindemmiae	1	p2	(TA)7	14	40	53
CL613.Contig30_P.vindemmiae	1	p2	(TA)7	14	40	53
CL613.Contig31_P.vindemmiae	1	p2	(TA)7	14	40	53
CL613.Contig32_P.vindemmiae	1	p2	(TA)7	14	40	53
CL613.Contig33_P.vindemmiae	1	p2	(TA)7	14	40	53
CL613.Contig34_P.vindemmiae	1	p2	(TA)7	14	40	53
CL613.Contig35_P.vindemmiae	1	p2	(TA)7	14	40	53
CL613.Contig36_P.vindemmiae	1	p2	(TA)7	14	40	53
CL613.Contig37_P.vindemmiae	1	p2	(TA)7	14	40	53
CL613.Contig38_P.vindemmiae	1	p2	(TA)7	14	40	53
CL613.Contig39_P.vindemmiae	1	p2	(TA)7	14	40	53
CL614.Contig1_P.vindemmiae	1	p2	(TA)7	14	16	29
CL622.Contig1_P.vindemmiae	1	p1	(A)14	14	512	525
CL622.Contig2_P.vindemmiae	1	p1	(A)14	14	356	369
CL622.Contig3_P.vindemmiae	1	p1	(A)14	14	512	525
CL622.Contig4_P.vindemmiae	1	p1	(A)14	14	356	369
CL622.Contig5_P.vindemmiae	1	p1	(A)14	14	512	525
CL622.Contig6_P.vindemmiae	1	p1	(A)14	14	356	369
CL622.Contig9_P.vindemmiae	1	p1	(A)14	14	512	525
CL622.Contig10_P.vindemmiae	1	p1	(A)14	14	356	369
CL622.Contig11_P.vindemmiae	1	p1	(A)14	14	356	369
CL622.Contig14_P.vindemmiae	1	p1	(A)14	14	512	525
CL622.Contig15_P.vindemmiae	1	p1	(A)14	14	512	525
CL622.Contig16_P.vindemmiae	1	p1	(A)14	14	356	369
CL625.Contig1_P.vindemmiae	1	p2	(AG)6	12	1521	1532
CL625.Contig2_P.vindemmiae	1	p2	(AG)6	12	1521	1532
CL639.Contig1_P.vindemmiae	1	p6	(TATATT)4	24	5070	5093
CL639.Contig2_P.vindemmiae	1	p6	(TATATT)4	24	3414	3437
CL645.Contig1_P.vindemmiae	1	p2	(GC)6	12	116	127
CL645.Contig1_P.vindemmiae	2	p2	(AT)8	16	2093	2108
CL645.Contig2_P.vindemmiae	1	p2	(AT)8	16	1251	1266
CL652.Contig1_P.vindemmiae	1	p2	(AC)8	16	2440	2455
CL652.Contig2_P.vindemmiae	1	p2	(AC)8	16	2440	2455
CL652.Contig3_P.vindemmiae	1	p2	(AC)8	16	1211	1226
CL652.Contig4_P.vindemmiae	1	p2	(AC)8	16	1211	1226
CL656.Contig2_P.vindemmiae	1	p2	(AT)8	16	321	336
CL664.Contig1_P.vindemmiae	1	p2	(TA)6	12	3484	3495
CL664.Contig2_P.vindemmiae	1	p2	(TA)6	12	3469	3480
CL664.Contig3_P.vindemmiae	1	p2	(TA)6	12	3451	3462
CL664.Contig4_P.vindemmiae	1	p2	(TA)6	12	3415	3426
CL670.Contig1_P.vindemmiae	1	p2	(GC)7	14	914	927
CL670.Contig2_P.vindemmiae	1	p2	(GC)7	14	842	855
CL670.Contig3_P.vindemmiae	1	p2	(GC)7	14	810	823
CL670.Contig7_P.vindemmiae	1	p2	(GC)7	14	423	436
CL670.Contig9_P.vindemmiae	1	p2	(GC)7	14	842	855
CL670.Contig10_P.vindemmiae	1	p2	(GC)7	14	810	823
CL670.Contig14_P.vindemmiae	1	p2	(GC)7	14	914	927
CL682.Contig1_P.vindemmiae	1	p1	(A)12	12	3987	3998
CL682.Contig2_P.vindemmiae	1	p1	(A)12	12	3938	3949
CL685.Contig1_P.vindemmiae	1	p3	(CAG)5	15	702	716
CL685.Contig5_P.vindemmiae	1	p3	(CAG)5	15	702	716
CL685.Contig6_P.vindemmiae	1	p3	(CAG)5	15	702	716
CL685.Contig7_P.vindemmiae	1	p3	(CAG)5	15	702	716
CL688.Contig5_P.vindemmiae	1	p2	(AG)6	12	728	739
CL688.Contig5_P.vindemmiae	2	p2	(CT)6	12	970	981
CL701.Contig1_P.vindemmiae	1	p2	(AT)7	14	1055	1068
CL701.Contig2_P.vindemmiae	1	p2	(AT)7	14	1055	1068
CL701.Contig3_P.vindemmiae	1	p2	(AT)7	14	1055	1068
CL701.Contig4_P.vindemmiae	1	p2	(AT)7	14	1055	1068
CL701.Contig5_P.vindemmiae	1	p2	(AT)7	14	1055	1068
CL701.Contig6_P.vindemmiae	1	p2	(AT)7	14	1055	1068
CL701.Contig7_P.vindemmiae	1	p2	(AT)7	14	1055	1068
CL701.Contig8_P.vindemmiae	1	p2	(AT)7	14	1055	1068
CL702.Contig1_P.vindemmiae	1	p3	(GCA)5	15	124	138
CL702.Contig2_P.vindemmiae	1	p3	(GCA)5	15	124	138
CL705.Contig1_P.vindemmiae	1	p3	(CAT)7	21	1148	1168
CL709.Contig1_P.vindemmiae	1	p3	(CAG)5	15	861	875
CL709.Contig2_P.vindemmiae	1	p3	(CAG)5	15	846	860
CL709.Contig3_P.vindemmiae	1	p3	(CAG)5	15	837	851
CL709.Contig4_P.vindemmiae	1	p3	(CAG)5	15	822	836
CL709.Contig5_P.vindemmiae	1	p3	(CAG)5	15	807	821
CL709.Contig6_P.vindemmiae	1	p3	(CAG)5	15	792	806
CL709.Contig7_P.vindemmiae	1	p3	(CAG)5	15	783	797
CL709.Contig8_P.vindemmiae	1	p3	(CAG)5	15	768	782
CL712.Contig1_P.vindemmiae	1	p2	(AT)7	14	1259	1272
CL712.Contig2_P.vindemmiae	1	p2	(AT)7	14	987	1000
CL712.Contig3_P.vindemmiae	1	p2	(AT)7	14	767	780
CL713.Contig1_P.vindemmiae	1	p3	(GAG)5	15	7439	7453
CL713.Contig2_P.vindemmiae	1	p3	(GAG)5	15	7439	7453
CL718.Contig1_P.vindemmiae	1	p2	(TC)11	22	1	22
CL718.Contig2_P.vindemmiae	1	p2	(TC)11	22	1	22
CL718.Contig3_P.vindemmiae	1	p2	(TC)11	22	1	22
CL718.Contig4_P.vindemmiae	1	p2	(TC)11	22	1	22
CL718.Contig5_P.vindemmiae	1	p2	(TC)11	22	1	22
CL718.Contig6_P.vindemmiae	1	p2	(TC)11	22	1	22
CL718.Contig7_P.vindemmiae	1	p2	(TC)11	22	1	22
CL718.Contig8_P.vindemmiae	1	p2	(TC)11	22	1	22
CL718.Contig9_P.vindemmiae	1	p2	(TC)11	22	1	22
CL718.Contig10_P.vindemmiae	1	p2	(TC)11	22	1	22
CL718.Contig11_P.vindemmiae	1	p2	(TC)11	22	1	22
CL718.Contig12_P.vindemmiae	1	p2	(TC)11	22	1	22
CL722.Contig1_P.vindemmiae	1	p3	(ACG)5	15	1674	1688
CL722.Contig2_P.vindemmiae	1	p3	(ACG)5	15	1674	1688
CL723.Contig1_P.vindemmiae	1	p1	(A)16	16	14	29
CL736.Contig1_P.vindemmiae	1	p3	(CGG)5	15	168	182
CL736.Contig2_P.vindemmiae	1	p3	(CGG)5	15	168	182
CL737.Contig1_P.vindemmiae	1	p3	(CTG)8	24	1844	1867
CL737.Contig2_P.vindemmiae	1	p3	(CTG)8	24	1844	1867
CL737.Contig3_P.vindemmiae	1	p3	(CTG)13	39	1844	1882
CL741.Contig1_P.vindemmiae	1	p3	(TTA)5	15	4712	4726
CL742.Contig1_P.vindemmiae	1	p3	(CAG)5	15	1999	2013
CL742.Contig2_P.vindemmiae	1	p3	(CAG)5	15	1999	2013
CL745.Contig1_P.vindemmiae	1	p2	(GC)6	12	21	32
CL745.Contig2_P.vindemmiae	1	p2	(GC)6	12	21	32
CL752.Contig3_P.vindemmiae	1	p1	(A)13	13	45	57
CL752.Contig7_P.vindemmiae	1	p1	(A)13	13	45	57
CL768.Contig1_P.vindemmiae	1	c	(CAG)6acaccgcagcagtctcagcagcagccacaacagcagcaacaacagcaggcacaacagcagcaaccacaacca(CAG)7	111	693	803
CL768.Contig1_P.vindemmiae	2	p3	(CAG)5	15	1263	1277
CL768.Contig2_P.vindemmiae	1	c	(CAG)6acaccgcagcagtctcagcagcagccacaacagcagcaacaacagcaggcacaacagcagcaaccacaacca(CAG)7	111	693	803
CL768.Contig2_P.vindemmiae	2	p3	(CAG)5	15	1263	1277
CL768.Contig5_P.vindemmiae	1	c	(CAG)6acaccgcagcagtctcagcagcagccacaacagcagcaacaacagcaggcacaacagcagcaaccacaacca(CAG)7	111	693	803
CL768.Contig5_P.vindemmiae	2	p3	(CAG)5	15	1263	1277
CL780.Contig1_P.vindemmiae	1	p3	(GCT)5	15	215	229
CL780.Contig1_P.vindemmiae	2	p2	(AT)6	12	2603	2614
CL780.Contig2_P.vindemmiae	1	p3	(GCT)5	15	215	229
CL780.Contig2_P.vindemmiae	2	p2	(AT)6	12	2528	2539
CL780.Contig3_P.vindemmiae	1	p2	(AT)6	12	1379	1390
CL783.Contig1_P.vindemmiae	1	p2	(TA)8	16	2421	2436
CL783.Contig2_P.vindemmiae	1	p2	(TA)8	16	1978	1993
CL783.Contig4_P.vindemmiae	1	p2	(TA)8	16	1156	1171
CL798.Contig1_P.vindemmiae	1	p2	(AT)6	12	574	585
CL798.Contig1_P.vindemmiae	2	p2	(TA)6	12	1684	1695
CL798.Contig1_P.vindemmiae	3	p2	(CT)6	12	2319	2330
CL798.Contig2_P.vindemmiae	1	p2	(TA)6	12	313	324
CL798.Contig2_P.vindemmiae	2	p2	(CT)6	12	948	959
CL809.Contig1_P.vindemmiae	1	p2	(TA)6	12	2402	2413
CL816.Contig1_P.vindemmiae	1	p2	(TA)6	12	2446	2457
CL816.Contig2_P.vindemmiae	1	p2	(TA)6	12	2428	2439
CL816.Contig3_P.vindemmiae	1	p2	(TA)6	12	2279	2290
CL816.Contig4_P.vindemmiae	1	p2	(TA)6	12	2261	2272
CL824.Contig1_P.vindemmiae	1	p3	(TTA)7	21	3971	3991
CL824.Contig2_P.vindemmiae	1	p3	(TTA)7	21	3848	3868
CL824.Contig3_P.vindemmiae	1	p3	(TTA)7	21	1405	1425
CL824.Contig4_P.vindemmiae	1	p3	(TTA)7	21	1234	1254
CL833.Contig1_P.vindemmiae	1	p3	(GCA)6	18	1	18
CL833.Contig2_P.vindemmiae	1	p3	(GCA)6	18	1	18
CL833.Contig3_P.vindemmiae	1	p3	(GCA)6	18	1	18
CL833.Contig4_P.vindemmiae	1	p3	(GCA)6	18	1	18
CL833.Contig5_P.vindemmiae	1	p3	(GCA)6	18	1	18
CL834.Contig1_P.vindemmiae	1	p2	(AT)6	12	6559	6570
CL834.Contig2_P.vindemmiae	1	p2	(AT)6	12	6452	6463
CL834.Contig3_P.vindemmiae	1	p2	(AT)6	12	6282	6293
CL838.Contig1_P.vindemmiae	1	p2	(AC)6	12	4910	4921
CL838.Contig1_P.vindemmiae	2	p1	(A)12	12	5367	5378
CL838.Contig2_P.vindemmiae	1	p2	(AC)6	12	4847	4858
CL838.Contig2_P.vindemmiae	2	p1	(A)12	12	5304	5315
CL841.Contig1_P.vindemmiae	1	p2	(TA)6	12	1607	1618
CL841.Contig2_P.vindemmiae	1	p2	(TA)6	12	1607	1618
CL841.Contig3_P.vindemmiae	1	p2	(TA)6	12	1517	1528
CL841.Contig4_P.vindemmiae	1	p2	(TA)6	12	1514	1525
CL841.Contig5_P.vindemmiae	1	p2	(TA)6	12	1517	1528
CL841.Contig6_P.vindemmiae	1	p2	(TA)6	12	1514	1525
CL841.Contig7_P.vindemmiae	1	p2	(TA)6	12	1424	1435
CL841.Contig8_P.vindemmiae	1	p2	(TA)6	12	1424	1435
CL844.Contig1_P.vindemmiae	1	p3	(TCA)5	15	290	304
CL853.Contig1_P.vindemmiae	1	p1	(A)21	21	679	699
CL853.Contig2_P.vindemmiae	1	p1	(A)21	21	572	592
CL859.Contig1_P.vindemmiae	1	p3	(CAG)7	21	489	509
CL859.Contig2_P.vindemmiae	1	p3	(CAG)7	21	369	389
CL873.Contig1_P.vindemmiae	1	p2	(AT)7	14	458	471
CL873.Contig2_P.vindemmiae	1	p2	(AT)7	14	458	471
CL874.Contig1_P.vindemmiae	1	p1	(T)22	22	1	22
CL874.Contig2_P.vindemmiae	1	p1	(T)22	22	1	22
CL879.Contig2_P.vindemmiae	1	p3	(GGC)5	15	3668	3682
CL879.Contig3_P.vindemmiae	1	p3	(GGC)5	15	3668	3682
CL879.Contig4_P.vindemmiae	1	p3	(GGC)5	15	3726	3740
CL879.Contig5_P.vindemmiae	1	p3	(GGC)5	15	3726	3740
CL879.Contig6_P.vindemmiae	1	p3	(GGC)5	15	208	222
CL879.Contig7_P.vindemmiae	1	p3	(GGC)5	15	208	222
CL879.Contig8_P.vindemmiae	1	p3	(GGC)5	15	208	222
CL879.Contig9_P.vindemmiae	1	p3	(GGC)5	15	208	222
CL883.Contig1_P.vindemmiae	1	p1	(T)23	23	4271	4293
CL883.Contig2_P.vindemmiae	1	p1	(T)23	23	4078	4100
CL890.Contig2_P.vindemmiae	1	p1	(A)12	12	703	714
CL890.Contig3_P.vindemmiae	1	p1	(A)12	12	703	714
CL893.Contig1_P.vindemmiae	1	p2	(AG)8	16	29	44
CL893.Contig2_P.vindemmiae	1	p2	(AG)8	16	29	44
CL903.Contig1_P.vindemmiae	1	p2	(AT)7	14	136	149
CL903.Contig2_P.vindemmiae	1	p2	(AT)7	14	136	149
CL903.Contig3_P.vindemmiae	1	p2	(AT)7	14	136	149
CL903.Contig4_P.vindemmiae	1	p2	(AT)7	14	136	149
CL912.Contig1_P.vindemmiae	1	p2	(AT)7	14	3096	3109
CL912.Contig1_P.vindemmiae	2	p2	(GA)7	14	3806	3819
CL912.Contig1_P.vindemmiae	3	p2	(TA)9	18	3970	3987
CL912.Contig1_P.vindemmiae	4	p3	(TAT)7	21	4867	4887
CL912.Contig2_P.vindemmiae	1	p2	(AT)7	14	3096	3109
CL912.Contig2_P.vindemmiae	2	p2	(GA)7	14	3806	3819
CL912.Contig2_P.vindemmiae	3	p2	(TA)9	18	3954	3971
CL912.Contig2_P.vindemmiae	4	p3	(TAT)7	21	4851	4871
CL912.Contig3_P.vindemmiae	1	p2	(AT)7	14	3055	3068
CL912.Contig3_P.vindemmiae	2	p2	(GA)7	14	3765	3778
CL912.Contig3_P.vindemmiae	3	p2	(TA)9	18	3929	3946
CL912.Contig3_P.vindemmiae	4	p3	(TAT)7	21	4826	4846
CL912.Contig4_P.vindemmiae	1	p2	(AT)7	14	3055	3068
CL912.Contig4_P.vindemmiae	2	p2	(GA)7	14	3765	3778
CL912.Contig4_P.vindemmiae	3	p2	(TA)9	18	3913	3930
CL912.Contig4_P.vindemmiae	4	p3	(TAT)7	21	4810	4830
CL920.Contig1_P.vindemmiae	1	p3	(GGC)5	15	2267	2281
CL920.Contig2_P.vindemmiae	1	p3	(GGC)5	15	1619	1633
CL923.Contig1_P.vindemmiae	1	p2	(AT)6	12	9276	9287
CL923.Contig2_P.vindemmiae	1	p2	(AT)6	12	9276	9287
CL923.Contig3_P.vindemmiae	1	p2	(AT)6	12	9276	9287
CL931.Contig1_P.vindemmiae	1	c	(TGA)5gtttcagtttctttatgagaatgatgatggtgatgttcattgtggtgatgatggtc(ATG)5	86	75	160
CL936.Contig1_P.vindemmiae	1	p2	(GC)6	12	5605	5616
CL936.Contig2_P.vindemmiae	1	p2	(AT)7	14	611	624
CL936.Contig2_P.vindemmiae	2	p2	(GC)6	12	2613	2624
CL943.Contig1_P.vindemmiae	1	p2	(TC)6	12	1477	1488
CL943.Contig2_P.vindemmiae	1	p2	(TC)6	12	1474	1485
CL944.Contig1_P.vindemmiae	1	p3	(TGC)5	15	3646	3660
CL953.Contig1_P.vindemmiae	1	p3	(CGA)6	18	3153	3170
CL953.Contig2_P.vindemmiae	1	p3	(CGA)6	18	3114	3131
CL953.Contig3_P.vindemmiae	1	p3	(CGA)6	18	3012	3029
CL953.Contig4_P.vindemmiae	1	p3	(CGA)6	18	365	382
CL956.Contig1_P.vindemmiae	1	p3	(AAG)5	15	788	802
CL956.Contig2_P.vindemmiae	1	p3	(AAG)5	15	788	802
CL963.Contig1_P.vindemmiae	1	p3	(GCA)6	18	1546	1563
CL963.Contig2_P.vindemmiae	1	p3	(GCA)6	18	1546	1563
CL978.Contig1_P.vindemmiae	1	p2	(GA)8	16	1660	1675
CL978.Contig1_P.vindemmiae	2	p2	(GC)6	12	1924	1935
CL978.Contig2_P.vindemmiae	1	p2	(GA)8	16	1533	1548
CL978.Contig2_P.vindemmiae	2	p2	(GC)6	12	1797	1808
CL978.Contig3_P.vindemmiae	1	p2	(GC)6	12	1097	1108
CL988.Contig4_P.vindemmiae	1	p2	(TC)8	16	458	473
CL1011.Contig2_P.vindemmiae	1	p3	(TGC)6	18	825	842
CL1016.Contig1_P.vindemmiae	1	p2	(AT)6	12	2072	2083
CL1016.Contig2_P.vindemmiae	1	p2	(AT)6	12	1967	1978
CL1036.Contig1_P.vindemmiae	1	p3	(CTT)5	15	871	885
CL1036.Contig2_P.vindemmiae	1	p3	(CTT)5	15	871	885
CL1036.Contig3_P.vindemmiae	1	p3	(CTT)5	15	871	885
CL1036.Contig4_P.vindemmiae	1	p3	(CTT)5	15	871	885
CL1036.Contig5_P.vindemmiae	1	p3	(CTT)5	15	871	885
CL1036.Contig6_P.vindemmiae	1	p3	(CTT)5	15	871	885
CL1036.Contig7_P.vindemmiae	1	p3	(CTT)5	15	871	885
CL1036.Contig8_P.vindemmiae	1	p3	(CTT)5	15	871	885
CL1036.Contig9_P.vindemmiae	1	p3	(CTT)5	15	871	885
CL1036.Contig10_P.vindemmiae	1	p3	(CTT)5	15	871	885
CL1036.Contig11_P.vindemmiae	1	p3	(CTT)5	15	871	885
CL1036.Contig12_P.vindemmiae	1	p3	(CTT)5	15	871	885
CL1038.Contig1_P.vindemmiae	1	p3	(TGG)5	15	3175	3189
CL1038.Contig2_P.vindemmiae	1	p3	(TGG)5	15	3247	3261
CL1041.Contig1_P.vindemmiae	1	p2	(TC)6	12	80	91
CL1041.Contig1_P.vindemmiae	2	c	(AG)9g(GA)6	31	3688	3718
CL1041.Contig1_P.vindemmiae	3	p2	(TA)6	12	3878	3889
CL1041.Contig2_P.vindemmiae	1	p2	(TC)6	12	80	91
CL1041.Contig2_P.vindemmiae	2	c	(AG)9g(GA)10	39	3688	3726
CL1041.Contig3_P.vindemmiae	1	p2	(GA)6	12	226	237
CL1041.Contig3_P.vindemmiae	2	p2	(TA)6	12	397	408
CL1043.Contig1_P.vindemmiae	1	p3	(CGG)6	18	1532	1549
CL1043.Contig2_P.vindemmiae	1	p3	(CGG)6	18	1532	1549
CL1043.Contig3_P.vindemmiae	1	p3	(CGG)6	18	1532	1549
CL1043.Contig4_P.vindemmiae	1	p3	(CGG)6	18	1532	1549
CL1043.Contig5_P.vindemmiae	1	p3	(CGG)6	18	1532	1549
CL1043.Contig6_P.vindemmiae	1	p3	(CGG)6	18	1532	1549
CL1043.Contig7_P.vindemmiae	1	p3	(CGG)6	18	1532	1549
CL1043.Contig8_P.vindemmiae	1	p3	(CGG)6	18	1532	1549
CL1050.Contig1_P.vindemmiae	1	p3	(CAA)5	15	2492	2506
CL1050.Contig2_P.vindemmiae	1	p3	(CAA)5	15	2492	2506
CL1050.Contig2_P.vindemmiae	2	p2	(AT)6	12	5534	5545
CL1050.Contig3_P.vindemmiae	1	p3	(CAA)5	15	1963	1977
CL1050.Contig4_P.vindemmiae	1	p3	(CAA)5	15	1963	1977
CL1050.Contig4_P.vindemmiae	2	p2	(AT)6	12	5005	5016
CL1050.Contig5_P.vindemmiae	1	p3	(CAA)5	15	2492	2506
CL1050.Contig6_P.vindemmiae	1	p3	(CAA)5	15	1963	1977
CL1051.Contig1_P.vindemmiae	1	p2	(CG)7	14	7015	7028
CL1051.Contig2_P.vindemmiae	1	p2	(CG)7	14	6973	6986
CL1052.Contig1_P.vindemmiae	1	p3	(CCG)5	15	6031	6045
CL1052.Contig1_P.vindemmiae	2	p2	(TA)6	12	7104	7115
CL1052.Contig2_P.vindemmiae	1	p3	(CCG)5	15	5998	6012
CL1052.Contig2_P.vindemmiae	2	p2	(TA)6	12	7071	7082
CL1055.Contig1_P.vindemmiae	1	p2	(AT)6	12	6727	6738
CL1055.Contig2_P.vindemmiae	1	p2	(AT)6	12	6664	6675
CL1061.Contig1_P.vindemmiae	1	p4	(TTAT)5	20	2188	2207
CL1061.Contig2_P.vindemmiae	1	p4	(TTAT)5	20	2188	2207
CL1061.Contig3_P.vindemmiae	1	p4	(TTAT)5	20	2188	2207
CL1061.Contig4_P.vindemmiae	1	p4	(TTAT)5	20	2188	2207
CL1064.Contig1_P.vindemmiae	1	p3	(GAA)5	15	216	230
CL1064.Contig2_P.vindemmiae	1	p3	(GAA)5	15	216	230
CL1067.Contig1_P.vindemmiae	1	p1	(G)12	12	117	128
CL1075.Contig1_P.vindemmiae	1	p2	(TA)6	12	3480	3491
CL1075.Contig2_P.vindemmiae	1	p2	(TA)6	12	3351	3362
CL1085.Contig1_P.vindemmiae	1	p2	(TA)6	12	930	941
CL1085.Contig2_P.vindemmiae	1	p2	(TA)6	12	516	527
CL1085.Contig5_P.vindemmiae	1	p2	(TA)6	12	930	941
CL1085.Contig7_P.vindemmiae	1	p2	(TA)6	12	516	527
CL1085.Contig9_P.vindemmiae	1	p2	(TA)6	12	516	527
CL1085.Contig12_P.vindemmiae	1	p2	(TA)6	12	930	941
CL1094.Contig1_P.vindemmiae	1	p3	(TTG)6	18	7435	7452
CL1094.Contig2_P.vindemmiae	1	p3	(TTG)6	18	7327	7344
CL1094.Contig3_P.vindemmiae	1	p3	(TTG)6	18	2027	2044
CL1094.Contig4_P.vindemmiae	1	p3	(TTG)6	18	1919	1936
CL1097.Contig1_P.vindemmiae	1	p3	(TCA)5	15	2203	2217
CL1097.Contig2_P.vindemmiae	1	p3	(TCA)5	15	2203	2217
CL1110.Contig1_P.vindemmiae	1	p3	(TAA)6	18	2804	2821
CL1110.Contig1_P.vindemmiae	2	p3	(GCC)5	15	3873	3887
CL1110.Contig2_P.vindemmiae	1	p3	(TAA)6	18	2804	2821
CL1110.Contig2_P.vindemmiae	2	p3	(GCC)5	15	3837	3851
CL1112.Contig1_P.vindemmiae	1	p2	(CT)6	12	2852	2863
CL1112.Contig2_P.vindemmiae	1	p2	(CT)6	12	2852	2863
CL1112.Contig3_P.vindemmiae	1	p2	(CT)6	12	2852	2863
CL1112.Contig4_P.vindemmiae	1	p2	(CT)6	12	2852	2863
CL1126.Contig1_P.vindemmiae	1	p1	(A)20	20	835	854
CL1132.Contig3_P.vindemmiae	1	p1	(A)12	12	1161	1172
CL1133.Contig1_P.vindemmiae	1	p2	(TA)7	14	1	14
CL1133.Contig2_P.vindemmiae	1	p2	(TA)7	14	1	14
CL1133.Contig3_P.vindemmiae	1	p2	(TA)7	14	1	14
CL1133.Contig4_P.vindemmiae	1	p2	(TA)7	14	1	14
CL1133.Contig5_P.vindemmiae	1	p2	(TA)7	14	1	14
CL1137.Contig1_P.vindemmiae	1	p2	(CG)6	12	3325	3336
CL1138.Contig1_P.vindemmiae	1	p2	(CT)11	22	1	22
CL1139.Contig1_P.vindemmiae	1	p2	(TA)6	12	697	708
CL1139.Contig2_P.vindemmiae	1	p2	(TA)6	12	866	877
CL1140.Contig1_P.vindemmiae	1	p3	(GGC)8	24	2892	2915
CL1140.Contig2_P.vindemmiae	1	p3	(GGC)8	24	2392	2415
CL1150.Contig1_P.vindemmiae	1	p1	(T)12	12	1	12
CL1150.Contig1_P.vindemmiae	2	p2	(AT)6	12	3647	3658
CL1150.Contig2_P.vindemmiae	1	p1	(T)12	12	1	12
CL1150.Contig2_P.vindemmiae	2	p2	(AT)6	12	3647	3658
CL1156.Contig2_P.vindemmiae	1	p3	(AGC)7	21	1	21
CL1156.Contig5_P.vindemmiae	1	p3	(AGC)7	21	1	21
CL1156.Contig6_P.vindemmiae	1	p3	(AGC)7	21	1	21
CL1165.Contig1_P.vindemmiae	1	p3	(GTG)5	15	4767	4781
CL1165.Contig2_P.vindemmiae	1	p3	(GTG)5	15	4767	4781
CL1165.Contig2_P.vindemmiae	2	p3	(GCT)5	15	5057	5071
CL1171.Contig1_P.vindemmiae	1	p2	(TA)6	12	1029	1040
CL1171.Contig1_P.vindemmiae	2	p2	(TC)6	12	1271	1282
CL1181.Contig1_P.vindemmiae	1	p3	(CCT)5	15	3170	3184
CL1181.Contig4_P.vindemmiae	1	p3	(CCT)5	15	2862	2876
CL1194.Contig3_P.vindemmiae	1	p2	(GA)6	12	30	41
CL1194.Contig4_P.vindemmiae	1	p2	(GA)6	12	30	41
CL1230.Contig1_P.vindemmiae	1	p2	(TA)6	12	66	77
CL1230.Contig2_P.vindemmiae	1	p2	(TA)6	12	66	77
CL1230.Contig3_P.vindemmiae	1	p2	(TA)6	12	66	77
CL1235.Contig1_P.vindemmiae	1	p3	(TGC)5	15	1798	1812
CL1235.Contig2_P.vindemmiae	1	p3	(TGC)5	15	1798	1812
CL1237.Contig1_P.vindemmiae	1	p2	(TA)7	14	4259	4272
CL1237.Contig2_P.vindemmiae	1	p2	(TA)7	14	4244	4257
CL1237.Contig3_P.vindemmiae	1	p2	(TA)7	14	4124	4137
CL1237.Contig4_P.vindemmiae	1	p2	(TA)7	14	4109	4122
CL1237.Contig5_P.vindemmiae	1	p2	(TA)7	14	2933	2946
CL1242.Contig1_P.vindemmiae	1	p2	(TA)8	16	41	56
CL1242.Contig2_P.vindemmiae	1	p2	(TA)8	16	41	56
CL1248.Contig1_P.vindemmiae	1	p2	(TA)6	12	1960	1971
CL1248.Contig1_P.vindemmiae	2	p2	(AT)7	14	2337	2350
CL1248.Contig1_P.vindemmiae	3	p3	(TGG)5	15	6100	6114
CL1248.Contig2_P.vindemmiae	1	p2	(TA)6	12	1960	1971
CL1248.Contig2_P.vindemmiae	2	p2	(AT)7	14	2337	2350
CL1248.Contig2_P.vindemmiae	3	p3	(TGG)5	15	6052	6066
CL1249.Contig1_P.vindemmiae	1	p3	(CAA)14	42	1099	1140
CL1249.Contig2_P.vindemmiae	1	p3	(CAA)14	42	1334	1375
CL1254.Contig1_P.vindemmiae	1	p2	(GC)6	12	2	13
CL1254.Contig1_P.vindemmiae	2	p3	(CAA)5	15	1442	1456
CL1288.Contig1_P.vindemmiae	1	p2	(GC)6	12	77	88
CL1289.Contig1_P.vindemmiae	1	p3	(GCA)5	15	1789	1803
CL1289.Contig1_P.vindemmiae	2	p2	(TA)6	12	4405	4416
CL1289.Contig2_P.vindemmiae	1	p3	(GCA)5	15	1789	1803
CL1289.Contig2_P.vindemmiae	2	p2	(TA)6	12	4384	4395
CL1289.Contig3_P.vindemmiae	1	p3	(GCA)5	15	1789	1803
CL1289.Contig3_P.vindemmiae	2	p2	(TA)6	12	3829	3840
CL1289.Contig4_P.vindemmiae	1	p2	(TA)6	12	3516	3527
CL1289.Contig5_P.vindemmiae	1	p2	(TA)6	12	3495	3506
CL1289.Contig6_P.vindemmiae	1	p3	(GCA)5	15	1789	1803
CL1289.Contig7_P.vindemmiae	1	p3	(GCA)5	15	1789	1803
CL1297.Contig1_P.vindemmiae	1	p1	(T)13	13	2843	2855
CL1297.Contig2_P.vindemmiae	1	p1	(T)13	13	2733	2745
CL1297.Contig3_P.vindemmiae	1	p1	(T)13	13	2710	2722
CL1297.Contig4_P.vindemmiae	1	p1	(T)13	13	2600	2612
CL1299.Contig1_P.vindemmiae	1	p3	(CTG)6	18	515	532
CL1299.Contig2_P.vindemmiae	1	p3	(CTG)6	18	1493	1510
CL1299.Contig3_P.vindemmiae	1	p2	(TA)6	12	123	134
CL1299.Contig3_P.vindemmiae	2	p3	(CTC)5	15	880	894
CL1299.Contig4_P.vindemmiae	1	p2	(TA)6	12	123	134
CL1299.Contig4_P.vindemmiae	2	p3	(CTC)5	15	880	894
CL1299.Contig5_P.vindemmiae	1	p2	(TA)6	12	123	134
CL1299.Contig5_P.vindemmiae	2	p3	(CTC)5	15	880	894
CL1299.Contig6_P.vindemmiae	1	p2	(TA)6	12	123	134
CL1299.Contig6_P.vindemmiae	2	p3	(CTC)5	15	880	894
CL1303.Contig1_P.vindemmiae	1	p2	(GA)11	22	1101	1122
CL1303.Contig2_P.vindemmiae	1	p2	(GA)11	22	1053	1074
CL1305.Contig1_P.vindemmiae	1	c	(TA)6tcatatatgtgtacatatatttatg(TA)6	49	2178	2226
CL1305.Contig2_P.vindemmiae	1	c	(TA)6tcatatatgtgtacatatatttatg(TA)6	49	2178	2226
CL1305.Contig3_P.vindemmiae	1	c	(TA)6tcatatatgtgtacatatatttatg(TA)6	49	2178	2226
CL1305.Contig4_P.vindemmiae	1	c	(TA)6tcatatatgtgtacatatatttatg(TA)6	49	2178	2226
CL1307.Contig1_P.vindemmiae	1	p2	(CT)6	12	78	89
CL1307.Contig2_P.vindemmiae	1	p2	(CT)6	12	78	89
CL1324.Contig1_P.vindemmiae	1	p2	(TA)6	12	1699	1710
CL1335.Contig3_P.vindemmiae	1	p2	(CT)8	16	1	16
CL1337.Contig1_P.vindemmiae	1	p2	(TC)6	12	1624	1635
CL1337.Contig2_P.vindemmiae	1	p2	(TC)6	12	1624	1635
CL1337.Contig3_P.vindemmiae	1	p2	(TC)6	12	1624	1635
CL1337.Contig4_P.vindemmiae	1	p2	(TC)6	12	1624	1635
CL1337.Contig5_P.vindemmiae	1	p2	(TC)6	12	1624	1635
CL1337.Contig6_P.vindemmiae	1	p2	(TC)6	12	1624	1635
CL1343.Contig1_P.vindemmiae	1	p3	(AAT)5	15	3530	3544
CL1343.Contig2_P.vindemmiae	1	p3	(AAT)5	15	3515	3529
CL1343.Contig3_P.vindemmiae	1	p3	(AAT)5	15	3419	3433
CL1343.Contig4_P.vindemmiae	1	p3	(AAT)5	15	3404	3418
CL1352.Contig1_P.vindemmiae	1	p1	(G)14	14	2462	2475
CL1361.Contig1_P.vindemmiae	1	p1	(G)24	24	1	24
CL1361.Contig2_P.vindemmiae	1	p1	(G)24	24	1	24
CL1361.Contig3_P.vindemmiae	1	p1	(G)24	24	1	24
CL1361.Contig4_P.vindemmiae	1	p1	(G)24	24	1	24
CL1364.Contig1_P.vindemmiae	1	p4	(CTCG)6	24	771	794
CL1386.Contig1_P.vindemmiae	1	p3	(CAC)5	15	1073	1087
CL1386.Contig1_P.vindemmiae	2	p2	(TA)6	12	5062	5073
CL1386.Contig2_P.vindemmiae	1	p3	(CAC)5	15	989	1003
CL1386.Contig2_P.vindemmiae	2	p2	(TA)6	12	4978	4989
CL1400.Contig1_P.vindemmiae	1	p2	(CG)6	12	5049	5060
CL1400.Contig4_P.vindemmiae	1	p2	(CG)6	12	5010	5021
CL1400.Contig5_P.vindemmiae	1	p2	(CG)6	12	4956	4967
CL1400.Contig6_P.vindemmiae	1	p2	(CG)6	12	4917	4928
CL1400.Contig7_P.vindemmiae	1	p2	(CG)6	12	5049	5060
CL1400.Contig8_P.vindemmiae	1	p2	(CG)6	12	5010	5021
CL1400.Contig9_P.vindemmiae	1	p2	(CG)6	12	4956	4967
CL1400.Contig10_P.vindemmiae	1	p2	(CG)6	12	4917	4928
CL1411.Contig1_P.vindemmiae	1	p2	(CT)6	12	1754	1765
CL1411.Contig1_P.vindemmiae	2	p2	(CT)7	14	2735	2748
CL1411.Contig2_P.vindemmiae	1	p2	(CT)6	12	1754	1765
CL1413.Contig1_P.vindemmiae	1	p2	(GT)6	12	5893	5904
CL1413.Contig2_P.vindemmiae	1	p3	(GAA)6	18	423	440
CL1413.Contig2_P.vindemmiae	2	p2	(GT)6	12	2751	2762
CL1415.Contig2_P.vindemmiae	1	p3	(AAT)5	15	1242	1256
CL1416.Contig1_P.vindemmiae	1	p2	(GC)6	12	59	70
CL1416.Contig1_P.vindemmiae	2	p6	(CATCAG)4	24	3394	3417
CL1416.Contig2_P.vindemmiae	1	p6	(CATCAG)4	24	3261	3284
CL1416.Contig3_P.vindemmiae	1	p2	(GC)6	12	59	70
CL1420.Contig1_P.vindemmiae	1	p3	(TTA)6	18	4101	4118
CL1420.Contig2_P.vindemmiae	1	p3	(TTA)6	18	4007	4024
CL1426.Contig1_P.vindemmiae	1	p2	(TA)8	16	47	62
CL1426.Contig2_P.vindemmiae	1	p2	(TA)8	16	47	62
CL1426.Contig3_P.vindemmiae	1	p2	(TA)8	16	47	62
CL1426.Contig4_P.vindemmiae	1	p2	(TA)8	16	47	62
CL1435.Contig1_P.vindemmiae	1	p2	(CG)6	12	5063	5074
CL1438.Contig2_P.vindemmiae	1	p2	(TA)8	16	2922	2937
CL1467.Contig1_P.vindemmiae	1	p2	(AT)9	18	1306	1323
CL1467.Contig2_P.vindemmiae	1	p2	(AT)9	18	1099	1116
CL1467.Contig3_P.vindemmiae	1	p2	(AT)9	18	819	836
CL1480.Contig1_P.vindemmiae	1	p3	(TCA)5	15	435	449
CL1480.Contig2_P.vindemmiae	1	p3	(TCA)5	15	435	449
CL1480.Contig3_P.vindemmiae	1	p3	(TCA)5	15	435	449
CL1480.Contig4_P.vindemmiae	1	p3	(TCA)5	15	435	449
CL1483.Contig1_P.vindemmiae	1	p2	(GA)11	22	1993	2014
CL1483.Contig3_P.vindemmiae	1	p2	(GA)11	22	636	657
CL1485.Contig1_P.vindemmiae	1	p3	(CTG)6	18	98	115
CL1485.Contig2_P.vindemmiae	1	p3	(CTG)6	18	98	115
CL1490.Contig1_P.vindemmiae	1	p2	(GA)11	22	1	22
CL1490.Contig2_P.vindemmiae	1	p2	(GA)11	22	1	22
CL1490.Contig3_P.vindemmiae	1	p2	(GA)11	22	1	22
CL1497.Contig1_P.vindemmiae	1	p2	(GA)6	12	2387	2398
CL1497.Contig2_P.vindemmiae	1	p3	(CTG)5	15	35	49
CL1497.Contig2_P.vindemmiae	2	p2	(GA)6	12	2379	2390
CL1497.Contig3_P.vindemmiae	1	p2	(GA)6	12	2314	2325
CL1497.Contig4_P.vindemmiae	1	p3	(CTG)5	15	35	49
CL1497.Contig4_P.vindemmiae	2	p2	(GA)6	12	2241	2252
CL1497.Contig5_P.vindemmiae	1	p2	(GA)6	12	1014	1025
CL1512.Contig1_P.vindemmiae	1	p2	(TA)6	12	1893	1904
CL1512.Contig2_P.vindemmiae	1	p2	(TA)6	12	701	712
CL1541.Contig1_P.vindemmiae	1	p2	(TA)7	14	2205	2218
CL1541.Contig2_P.vindemmiae	1	p2	(TA)7	14	2189	2202
CL1544.Contig1_P.vindemmiae	1	p3	(TAA)5	15	4609	4623
CL1544.Contig2_P.vindemmiae	1	p3	(TAA)5	15	4507	4521
CL1547.Contig3_P.vindemmiae	1	p3	(ATG)5	15	3012	3026
CL1547.Contig3_P.vindemmiae	2	p3	(GAT)5	15	3176	3190
CL1551.Contig2_P.vindemmiae	1	p3	(GGC)6	18	2296	2313
CL1552.Contig1_P.vindemmiae	1	p2	(TA)7	14	1287	1300
CL1552.Contig2_P.vindemmiae	1	p2	(TA)7	14	1287	1300
CL1552.Contig3_P.vindemmiae	1	p2	(TA)7	14	1287	1300
CL1554.Contig1_P.vindemmiae	1	p3	(GCA)5	15	8727	8741
CL1554.Contig2_P.vindemmiae	1	p3	(GCA)5	15	8727	8741
CL1554.Contig2_P.vindemmiae	2	p3	(GCA)7	21	9318	9338
CL1560.Contig3_P.vindemmiae	1	p2	(TA)6	12	3174	3185
CL1560.Contig3_P.vindemmiae	2	p2	(AT)6	12	3326	3337
CL1560.Contig4_P.vindemmiae	1	p2	(TA)6	12	3174	3185
CL1560.Contig4_P.vindemmiae	2	p2	(AT)6	12	3326	3337
CL1560.Contig5_P.vindemmiae	1	p2	(TA)6	12	3174	3185
CL1560.Contig5_P.vindemmiae	2	p2	(AT)6	12	3326	3337
CL1560.Contig6_P.vindemmiae	1	p2	(TA)6	12	3174	3185
CL1560.Contig6_P.vindemmiae	2	p2	(AT)6	12	3326	3337
CL1560.Contig7_P.vindemmiae	1	p2	(TA)6	12	3174	3185
CL1560.Contig7_P.vindemmiae	2	p2	(AT)6	12	3326	3337
CL1560.Contig8_P.vindemmiae	1	p2	(TA)6	12	3174	3185
CL1560.Contig8_P.vindemmiae	2	p2	(AT)6	12	3326	3337
CL1574.Contig1_P.vindemmiae	1	p3	(CGG)6	18	427	444
CL1574.Contig2_P.vindemmiae	1	p1	(T)16	16	1	16
CL1579.Contig1_P.vindemmiae	1	p2	(AT)6	12	3007	3018
CL1579.Contig2_P.vindemmiae	1	p2	(AT)6	12	3007	3018
CL1579.Contig3_P.vindemmiae	1	p2	(AT)6	12	3007	3018
CL1579.Contig4_P.vindemmiae	1	p2	(AT)6	12	3007	3018
CL1579.Contig5_P.vindemmiae	1	p2	(AT)6	12	3007	3018
CL1582.Contig1_P.vindemmiae	1	p3	(AAT)5	15	10	24
CL1582.Contig2_P.vindemmiae	1	p3	(AAT)5	15	10	24
CL1582.Contig3_P.vindemmiae	1	p3	(AAT)5	15	10	24
CL1582.Contig4_P.vindemmiae	1	p3	(AAT)5	15	10	24
CL1592.Contig1_P.vindemmiae	1	p1	(A)12	12	4552	4563
CL1592.Contig2_P.vindemmiae	1	p2	(GC)6	12	33	44
CL1592.Contig2_P.vindemmiae	2	p1	(A)12	12	4251	4262
CL1603.Contig1_P.vindemmiae	1	p1	(A)17	17	1	17
CL1603.Contig2_P.vindemmiae	1	p1	(A)17	17	1	17
CL1603.Contig5_P.vindemmiae	1	p1	(A)17	17	1	17
CL1608.Contig1_P.vindemmiae	1	p1	(A)16	16	491	506
CL1608.Contig1_P.vindemmiae	2	p3	(CCT)5	15	4559	4573
CL1608.Contig2_P.vindemmiae	1	p1	(A)16	16	491	506
CL1608.Contig2_P.vindemmiae	2	p3	(CCT)5	15	2540	2554
CL1608.Contig3_P.vindemmiae	1	p3	(CCT)5	15	1331	1345
CL1611.Contig1_P.vindemmiae	1	p3	(AAG)5	15	1282	1296
CL1611.Contig2_P.vindemmiae	1	p3	(AAG)5	15	883	897
CL1613.Contig1_P.vindemmiae	1	c	(TA)6tttatgaataactttatacataaaatcaaatatactattataa(AT)6	67	20	86
CL1615.Contig1_P.vindemmiae	1	p3	(TTA)5	15	2348	2362
CL1615.Contig2_P.vindemmiae	1	p3	(TTA)5	15	2348	2362
CL1615.Contig3_P.vindemmiae	1	p3	(TTA)5	15	2348	2362
CL1615.Contig4_P.vindemmiae	1	p3	(TTA)5	15	2348	2362
CL1618.Contig1_P.vindemmiae	1	p1	(T)12	12	771	782
CL1618.Contig1_P.vindemmiae	2	p1	(A)12	12	3195	3206
CL1622.Contig1_P.vindemmiae	1	p3	(ATC)7	21	2444	2464
CL1622.Contig1_P.vindemmiae	2	p2	(TA)6	12	3838	3849
CL1622.Contig1_P.vindemmiae	3	p3	(TGA)5	15	5283	5297
CL1622.Contig2_P.vindemmiae	1	p3	(ATC)7	21	2170	2190
CL1622.Contig2_P.vindemmiae	2	p2	(TA)6	12	3564	3575
CL1622.Contig2_P.vindemmiae	3	p3	(TGA)5	15	5009	5023
CL1622.Contig3_P.vindemmiae	1	p3	(ATC)7	21	1439	1459
CL1622.Contig3_P.vindemmiae	2	p2	(TA)6	12	2833	2844
CL1622.Contig3_P.vindemmiae	3	p3	(TGA)5	15	4278	4292
CL1626.Contig1_P.vindemmiae	1	p3	(CAG)5	15	342	356
CL1626.Contig2_P.vindemmiae	1	p3	(CAG)5	15	342	356
CL1626.Contig3_P.vindemmiae	1	p3	(TGC)6	18	43	60
CL1626.Contig4_P.vindemmiae	1	p3	(TGC)6	18	43	60
CL1627.Contig1_P.vindemmiae	1	p3	(CCG)5	15	4965	4979
CL1627.Contig2_P.vindemmiae	1	p3	(CCG)5	15	2548	2562
CL1631.Contig1_P.vindemmiae	1	p2	(CG)7	14	2812	2825
CL1631.Contig2_P.vindemmiae	1	p2	(CG)7	14	1978	1991
CL1635.Contig1_P.vindemmiae	1	c	(AT)6taaatatttgtcgtttttcttatttg(TA)6	50	327	376
CL1635.Contig1_P.vindemmiae	2	p2	(TA)6	12	1188	1199
CL1635.Contig2_P.vindemmiae	1	c	(AT)6taaatatttgtcgtttttcttatttg(TA)6	50	327	376
CL1635.Contig2_P.vindemmiae	2	p2	(TA)6	12	1188	1199
CL1674.Contig1_P.vindemmiae	1	p3	(TAA)6	18	1	18
CL1674.Contig2_P.vindemmiae	1	p3	(TAA)6	18	1	18
CL1681.Contig1_P.vindemmiae	1	p2	(AT)11	22	13	34
CL1681.Contig2_P.vindemmiae	1	p2	(AT)11	22	13	34
CL1690.Contig1_P.vindemmiae	1	p2	(AG)10	20	1	20
CL1690.Contig1_P.vindemmiae	2	p2	(TA)6	12	2068	2079
CL1690.Contig2_P.vindemmiae	1	p2	(AG)10	20	1	20
CL1690.Contig2_P.vindemmiae	2	p2	(TA)6	12	2054	2065
CL1690.Contig3_P.vindemmiae	1	p2	(AG)10	20	1	20
CL1690.Contig3_P.vindemmiae	2	p2	(TA)6	12	2068	2079
CL1690.Contig4_P.vindemmiae	1	p2	(AG)10	20	1	20
CL1690.Contig4_P.vindemmiae	2	p2	(TA)6	12	2054	2065
CL1716.Contig1_P.vindemmiae	1	p3	(ATA)5	15	6165	6179
CL1716.Contig2_P.vindemmiae	1	p3	(ATA)5	15	6165	6179
CL1731.Contig1_P.vindemmiae	1	c	(CCG)5ccctcgccgcccacctacacgcaatcacggcagcacct(CCA)6	71	2439	2509
CL1731.Contig2_P.vindemmiae	1	c	(CCG)5ccctcgccgcccacctacacgcaatcacggcagcacct(CCA)6	71	2364	2434
CL1731.Contig3_P.vindemmiae	1	c	(CCG)5ccctcgccgcccacctacacgcaatcacggcagcacct(CCA)6	71	2326	2396
CL1731.Contig4_P.vindemmiae	1	c	(CCG)5ccctcgccgcccacctacacgcaatcacggcagcacct(CCA)6	71	3497	3567
CL1734.Contig1_P.vindemmiae	1	p3	(TGC)5	15	1742	1756
CL1734.Contig2_P.vindemmiae	1	p3	(TGC)5	15	1670	1684
CL1747.Contig1_P.vindemmiae	1	p3	(TTC)5	15	2346	2360
CL1747.Contig2_P.vindemmiae	1	p3	(TTC)5	15	2346	2360
CL1747.Contig3_P.vindemmiae	1	p3	(TTC)5	15	4244	4258
CL1747.Contig4_P.vindemmiae	1	p3	(TTC)5	15	4244	4258
CL1748.Contig2_P.vindemmiae	1	p3	(CGC)5	15	366	380
CL1749.Contig1_P.vindemmiae	1	p3	(CAA)6	18	7	24
CL1749.Contig2_P.vindemmiae	1	p3	(CAA)6	18	7	24
CL1753.Contig1_P.vindemmiae	1	p1	(A)18	18	5	22
CL1753.Contig2_P.vindemmiae	1	p1	(A)18	18	5	22
CL1764.Contig1_P.vindemmiae	1	p3	(GTT)5	15	1	15
CL1764.Contig2_P.vindemmiae	1	p3	(GTT)5	15	1	15
CL1777.Contig1_P.vindemmiae	1	p2	(TA)8	16	88	103
CL1801.Contig1_P.vindemmiae	1	p2	(GA)7	14	1930	1943
CL1801.Contig2_P.vindemmiae	1	p2	(GA)7	14	1821	1834
CL1805.Contig2_P.vindemmiae	1	p3	(CTG)5	15	2497	2511
CL1812.Contig1_P.vindemmiae	1	p2	(TA)6	12	1968	1979
CL1812.Contig2_P.vindemmiae	1	p2	(TA)6	12	1968	1979
CL1818.Contig1_P.vindemmiae	1	p2	(AG)10	20	1	20
CL1818.Contig1_P.vindemmiae	2	p3	(CTG)7	21	172	192
CL1818.Contig2_P.vindemmiae	1	p2	(AG)10	20	1	20
CL1818.Contig2_P.vindemmiae	2	p3	(CTG)7	21	172	192
CL1827.Contig1_P.vindemmiae	1	p2	(AT)6	12	3362	3373
CL1827.Contig2_P.vindemmiae	1	p2	(AT)6	12	3250	3261
CL1830.Contig1_P.vindemmiae	1	p3	(TTG)5	15	7	21
CL1830.Contig2_P.vindemmiae	1	p3	(TTG)5	15	7	21
CL1831.Contig1_P.vindemmiae	1	p2	(GA)8	16	428	443
CL1831.Contig1_P.vindemmiae	2	p2	(GA)8	16	1054	1069
CL1832.Contig1_P.vindemmiae	1	p2	(AT)6	12	225	236
CL1832.Contig1_P.vindemmiae	2	p2	(TA)6	12	668	679
CL1832.Contig2_P.vindemmiae	1	p2	(AT)6	12	225	236
CL1832.Contig2_P.vindemmiae	2	p2	(TA)6	12	668	679
CL1837.Contig1_P.vindemmiae	1	p2	(TC)6	12	30	41
CL1837.Contig2_P.vindemmiae	1	p2	(TC)6	12	30	41
CL1842.Contig1_P.vindemmiae	1	p4	(TCTA)6	24	526	549
CL1842.Contig2_P.vindemmiae	1	p4	(TCTA)6	24	526	549
CL1855.Contig2_P.vindemmiae	1	p3	(AGC)7	21	27	47
CL1857.Contig1_P.vindemmiae	1	p3	(TGG)5	15	4912	4926
CL1857.Contig3_P.vindemmiae	1	p3	(TGG)5	15	4118	4132
CL1863.Contig1_P.vindemmiae	1	p1	(A)13	13	17	29
CL1869.Contig1_P.vindemmiae	1	c	(GAT)7tatgatgatgag(GAT)6	51	2689	2739
CL1869.Contig2_P.vindemmiae	1	c	(GAT)7tatgatgatgag(GAT)6	51	2638	2688
CL1871.Contig1_P.vindemmiae	1	p3	(GCA)5	15	2422	2436
CL1871.Contig2_P.vindemmiae	1	p3	(GCA)5	15	2407	2421
CL1872.Contig1_P.vindemmiae	1	p2	(CG)6	12	47	58
CL1872.Contig1_P.vindemmiae	2	p2	(TA)6	12	3429	3440
CL1872.Contig1_P.vindemmiae	3	p2	(AG)9	18	3569	3586
CL1872.Contig2_P.vindemmiae	1	p2	(CG)6	12	47	58
CL1872.Contig2_P.vindemmiae	2	p2	(TA)6	12	3411	3422
CL1872.Contig2_P.vindemmiae	3	p2	(AG)9	18	3551	3568
CL1872.Contig3_P.vindemmiae	1	p2	(CG)6	12	47	58
CL1872.Contig3_P.vindemmiae	2	p2	(TA)6	12	3303	3314
CL1872.Contig3_P.vindemmiae	3	p2	(AG)9	18	3443	3460
CL1872.Contig4_P.vindemmiae	1	p2	(CG)6	12	47	58
CL1872.Contig4_P.vindemmiae	2	p2	(TA)6	12	3285	3296
CL1872.Contig4_P.vindemmiae	3	p2	(AG)9	18	3425	3442
CL1872.Contig5_P.vindemmiae	1	p2	(CG)6	12	47	58
CL1872.Contig6_P.vindemmiae	1	p2	(CG)6	12	47	58
CL1877.Contig2_P.vindemmiae	1	p1	(A)12	12	3574	3585
CL1880.Contig1_P.vindemmiae	1	p2	(AC)6	12	2531	2542
CL1880.Contig2_P.vindemmiae	1	p2	(AC)6	12	2312	2323
CL1881.Contig1_P.vindemmiae	1	p2	(GT)6	12	495	506
CL1881.Contig2_P.vindemmiae	1	p2	(GT)6	12	495	506
CL1882.Contig1_P.vindemmiae	1	p4	(AAAT)6	24	425	448
CL1882.Contig1_P.vindemmiae	2	p2	(AT)9	18	624	641
CL1883.Contig2_P.vindemmiae	1	p3	(GTT)8	24	713	736
CL1894.Contig1_P.vindemmiae	1	p1	(G)15	15	5379	5393
CL1894.Contig2_P.vindemmiae	1	p1	(G)15	15	5352	5366
CL1917.Contig1_P.vindemmiae	1	p2	(GA)10	20	1	20
CL1929.Contig1_P.vindemmiae	1	p3	(CGA)5	15	387	401
CL1929.Contig2_P.vindemmiae	1	p3	(CGA)5	15	387	401
CL1933.Contig1_P.vindemmiae	1	p2	(AT)6	12	2342	2353
CL1933.Contig2_P.vindemmiae	1	p2	(AT)6	12	2268	2279
CL1933.Contig3_P.vindemmiae	1	p2	(AT)6	12	1489	1500
CL1936.Contig2_P.vindemmiae	1	p2	(GC)6	12	5918	5929
CL1936.Contig3_P.vindemmiae	1	p2	(GC)6	12	5719	5730
CL1947.Contig1_P.vindemmiae	1	p3	(ATC)5	15	4641	4655
CL1947.Contig2_P.vindemmiae	1	p3	(ATC)5	15	4641	4655
CL1947.Contig4_P.vindemmiae	1	p3	(ATC)5	15	4641	4655
CL1963.Contig1_P.vindemmiae	1	p2	(CT)6	12	2612	2623
CL1963.Contig2_P.vindemmiae	1	p2	(CT)6	12	2626	2637
CL1965.Contig1_P.vindemmiae	1	p2	(AT)6	12	2326	2337
CL1966.Contig1_P.vindemmiae	1	p2	(CA)6	12	95	106
CL1974.Contig1_P.vindemmiae	1	p2	(CG)6	12	60	71
CL1974.Contig1_P.vindemmiae	2	p2	(AT)6	12	4336	4347
CL1974.Contig2_P.vindemmiae	1	p2	(CG)6	12	60	71
CL1974.Contig2_P.vindemmiae	2	p2	(AT)6	12	4336	4347
CL1975.Contig1_P.vindemmiae	1	p2	(TG)6	12	3502	3513
CL1975.Contig2_P.vindemmiae	1	p2	(TG)6	12	3502	3513
CL1975.Contig3_P.vindemmiae	1	p2	(TG)6	12	3502	3513
CL1982.Contig1_P.vindemmiae	1	p2	(TA)6	12	3356	3367
CL1982.Contig2_P.vindemmiae	1	p2	(TA)6	12	2403	2414
CL1987.Contig1_P.vindemmiae	1	p2	(TA)7	14	4212	4225
CL1987.Contig2_P.vindemmiae	1	p2	(TA)7	14	4194	4207
CL1987.Contig3_P.vindemmiae	1	p2	(TA)7	14	4075	4088
CL1987.Contig4_P.vindemmiae	1	p2	(TA)7	14	4057	4070
CL1988.Contig1_P.vindemmiae	1	p2	(TA)6	12	11	22
CL1988.Contig2_P.vindemmiae	1	p2	(TA)6	12	11	22
CL2005.Contig1_P.vindemmiae	1	p1	(A)22	22	1	22
CL2005.Contig2_P.vindemmiae	1	p1	(A)22	22	1	22
CL2005.Contig3_P.vindemmiae	1	p1	(A)22	22	1	22
CL2021.Contig1_P.vindemmiae	1	p2	(AT)8	16	714	729
CL2021.Contig2_P.vindemmiae	1	p2	(AT)8	16	618	633
CL2028.Contig1_P.vindemmiae	1	p3	(ATT)6	18	3132	3149
CL2028.Contig2_P.vindemmiae	1	p3	(ATT)6	18	2164	2181
CL2043.Contig1_P.vindemmiae	1	p2	(TC)7	14	14	27
CL2043.Contig1_P.vindemmiae	2	p2	(AT)7	14	6570	6583
CL2043.Contig1_P.vindemmiae	3	p2	(TA)9	18	8084	8101
CL2043.Contig2_P.vindemmiae	1	p2	(AT)7	14	5566	5579
CL2043.Contig2_P.vindemmiae	2	p2	(TA)9	18	7080	7097
CL2046.Contig2_P.vindemmiae	1	p3	(GGC)5	15	947	961
CL2055.Contig1_P.vindemmiae	1	p2	(TA)6	12	831	842
CL2065.Contig1_P.vindemmiae	1	c	(CAC)5cccctagttact(CAC)5	42	414	455
CL2065.Contig3_P.vindemmiae	1	p1	(T)12	12	1	12
CL2065.Contig3_P.vindemmiae	2	p3	(GGT)6	18	1154	1171
CL2068.Contig1_P.vindemmiae	1	c	(AT)6ttatatatttactatacttcattctg(AT)6	50	426	475
CL2068.Contig2_P.vindemmiae	1	c	(AT)6ttatatatttactatacttcattctg(AT)6	50	426	475
CL2068.Contig3_P.vindemmiae	1	c	(AT)6ttatatatttactatacttcattctg(AT)6	50	426	475
CL2068.Contig4_P.vindemmiae	1	c	(AT)6ttatatatttactatacttcattctg(AT)6	50	426	475
CL2068.Contig5_P.vindemmiae	1	c	(AT)6ttatatatttactatacttcattctg(AT)6	50	426	475
CL2068.Contig6_P.vindemmiae	1	c	(AT)6ttatatatttactatacttcattctg(AT)6	50	426	475
CL2072.Contig1_P.vindemmiae	1	p3	(AGA)5	15	1863	1877
CL2077.Contig1_P.vindemmiae	1	p2	(TC)9	18	3436	3453
CL2077.Contig1_P.vindemmiae	2	p3	(TAT)5	15	3799	3813
CL2080.Contig1_P.vindemmiae	1	p2	(GA)10	20	2802	2821
CL2080.Contig2_P.vindemmiae	1	p2	(GA)10	20	2717	2736
CL2080.Contig3_P.vindemmiae	1	p2	(GA)10	20	2293	2312
CL2095.Contig1_P.vindemmiae	1	p3	(TAA)7	21	5112	5132
CL2095.Contig2_P.vindemmiae	1	p3	(TAA)7	21	4969	4989
CL2111.Contig1_P.vindemmiae	1	c	(GCA)6atcaatgccact(GCA)5	45	289	333
CL2111.Contig2_P.vindemmiae	1	c	(GCA)6atcaatgccact(GCA)5	45	289	333
CL2122.Contig1_P.vindemmiae	1	p6	(TTGTCC)11	66	41	106
CL2122.Contig2_P.vindemmiae	1	p6	(TTGTCC)11	66	41	106
CL2123.Contig1_P.vindemmiae	1	p3	(TTC)5	15	3370	3384
CL2123.Contig2_P.vindemmiae	1	p3	(TTC)5	15	1176	1190
CL2132.Contig1_P.vindemmiae	1	p2	(AT)7	14	6051	6064
CL2132.Contig2_P.vindemmiae	1	p2	(AT)7	14	5936	5949
CL2142.Contig1_P.vindemmiae	1	p3	(GCT)6	18	229	246
CL2161.Contig1_P.vindemmiae	1	p2	(TA)6	12	1420	1431
CL2161.Contig2_P.vindemmiae	1	p2	(TA)6	12	1420	1431
CL2170.Contig2_P.vindemmiae	1	p3	(TAT)7	21	1	21
CL2183.Contig1_P.vindemmiae	1	c	(CAG)5cggagcagggaggatctcgcgcgcgagctagccgcgaacggacgaccgctcccctatataattccgaaacg(GC)6	98	145	242
CL2183.Contig1_P.vindemmiae	2	p3	(AGC)5	15	528	542
CL2183.Contig1_P.vindemmiae	3	p3	(CAG)5	15	2778	2792
CL2183.Contig2_P.vindemmiae	1	c	(CAG)5cggagcagggaggatctcgcgcgcgagctagccgcgaacggacgaccgctcccctatataattccgaaacg(GC)6	98	145	242
CL2183.Contig2_P.vindemmiae	2	p3	(AGC)5	15	528	542
CL2183.Contig2_P.vindemmiae	3	p3	(CAG)5	15	2640	2654
CL2183.Contig3_P.vindemmiae	1	c	(CAG)5cggagcagggaggatctcgcgcgcgagctagccgcgaacggacgaccgctcccctatataattccgaaacg(GC)6	98	145	242
CL2183.Contig3_P.vindemmiae	2	p3	(AGC)5	15	528	542
CL2183.Contig4_P.vindemmiae	1	c	(CAG)5cggagcagggaggatctcgcgcgcgagctagccgcgaacggacgaccgctcccctatataattccgaaacg(GC)6	98	145	242
CL2183.Contig4_P.vindemmiae	2	p3	(AGC)5	15	528	542
CL2203.Contig1_P.vindemmiae	1	p3	(TTA)5	15	2011	2025
CL2203.Contig2_P.vindemmiae	1	p3	(TTA)5	15	1928	1942
CL2208.Contig3_P.vindemmiae	1	p3	(CTT)5	15	80	94
CL2228.Contig1_P.vindemmiae	1	p2	(CG)6	12	144	155
CL2228.Contig2_P.vindemmiae	1	p2	(CG)6	12	144	155
CL2233.Contig1_P.vindemmiae	1	p3	(ATT)5	15	4817	4831
CL2233.Contig2_P.vindemmiae	1	p3	(ATT)5	15	4697	4711
CL2234.Contig1_P.vindemmiae	1	p3	(AGC)6	18	2253	2270
CL2234.Contig2_P.vindemmiae	1	p3	(AGC)6	18	2253	2270
CL2234.Contig3_P.vindemmiae	1	p3	(AGC)6	18	2253	2270
CL2235.Contig2_P.vindemmiae	1	p3	(GGA)8	24	2288	2311
CL2266.Contig1_P.vindemmiae	1	p3	(GCC)5	15	112	126
CL2266.Contig1_P.vindemmiae	2	p3	(CAG)5	15	5569	5583
CL2266.Contig2_P.vindemmiae	1	p3	(GCC)5	15	112	126
CL2266.Contig2_P.vindemmiae	2	p3	(GCA)5	15	5511	5525
CL2269.Contig1_P.vindemmiae	1	p3	(TGC)5	15	752	766
CL2269.Contig1_P.vindemmiae	2	p3	(GCT)5	15	3000	3014
CL2269.Contig2_P.vindemmiae	1	p3	(GCT)5	15	1497	1511
CL2271.Contig1_P.vindemmiae	1	p2	(AT)9	18	2517	2534
CL2271.Contig2_P.vindemmiae	1	p2	(AT)9	18	2517	2534
CL2271.Contig3_P.vindemmiae	1	p2	(AT)9	18	2497	2514
CL2278.Contig1_P.vindemmiae	1	p3	(CAG)5	15	657	671
CL2278.Contig2_P.vindemmiae	1	p3	(CAG)5	15	623	637
CL2287.Contig1_P.vindemmiae	1	p3	(ACG)5	15	215	229
CL2287.Contig2_P.vindemmiae	1	p3	(ACG)5	15	215	229
CL2316.Contig1_P.vindemmiae	1	p2	(TA)6	12	4951	4962
CL2316.Contig2_P.vindemmiae	1	p2	(TA)6	12	4703	4714
CL2320.Contig1_P.vindemmiae	1	p2	(GC)8	16	32	47
CL2320.Contig2_P.vindemmiae	1	p2	(GC)8	16	32	47
CL2332.Contig1_P.vindemmiae	1	p2	(AT)6	12	1528	1539
CL2332.Contig2_P.vindemmiae	1	p2	(AT)6	12	1528	1539
CL2339.Contig1_P.vindemmiae	1	p5	(CTTTA)4	20	1715	1734
CL2339.Contig2_P.vindemmiae	1	p5	(CTTTA)4	20	1546	1565
CL2342.Contig1_P.vindemmiae	1	p3	(AGC)5	15	1492	1506
CL2345.Contig1_P.vindemmiae	1	p1	(T)12	12	3100	3111
CL2345.Contig2_P.vindemmiae	1	p1	(T)12	12	3082	3093
CL2348.Contig1_P.vindemmiae	1	p2	(AT)6	12	222	233
CL2348.Contig2_P.vindemmiae	1	p2	(AT)6	12	222	233
CL2349.Contig1_P.vindemmiae	1	p2	(TA)6	12	12	23
CL2349.Contig1_P.vindemmiae	2	p2	(AT)6	12	706	717
CL2356.Contig2_P.vindemmiae	1	p3	(GGC)5	15	839	853
CL2357.Contig1_P.vindemmiae	1	p2	(TA)6	12	4005	4016
CL2357.Contig2_P.vindemmiae	1	p2	(TA)6	12	3742	3753
CL2361.Contig1_P.vindemmiae	1	p2	(TA)6	12	1597	1608
CL2361.Contig2_P.vindemmiae	1	p2	(TA)6	12	1581	1592
CL2367.Contig1_P.vindemmiae	1	p2	(AT)7	14	111	124
CL2367.Contig2_P.vindemmiae	1	p2	(AT)7	14	111	124
CL2367.Contig3_P.vindemmiae	1	p3	(TCT)5	15	912	926
CL2367.Contig4_P.vindemmiae	1	p3	(TCT)5	15	912	926
CL2367.Contig5_P.vindemmiae	1	p2	(AT)7	14	111	124
CL2367.Contig6_P.vindemmiae	1	p3	(TCT)5	15	912	926
CL2374.Contig1_P.vindemmiae	1	p3	(ATA)7	21	1	21
CL2376.Contig1_P.vindemmiae	1	p3	(TTG)5	15	286	300
CL2376.Contig1_P.vindemmiae	2	p2	(TA)7	14	2738	2751
CL2376.Contig2_P.vindemmiae	1	p3	(TTG)5	15	286	300
CL2376.Contig2_P.vindemmiae	2	p2	(TA)7	14	2654	2667
CL2376.Contig3_P.vindemmiae	1	p2	(TA)7	14	2452	2465
CL2376.Contig4_P.vindemmiae	1	p2	(TA)7	14	2368	2381
CL2376.Contig5_P.vindemmiae	1	p2	(TA)7	14	1858	1871
CL2376.Contig6_P.vindemmiae	1	p2	(TA)7	14	1796	1809
CL2380.Contig1_P.vindemmiae	1	p2	(CG)6	12	596	607
CL2380.Contig1_P.vindemmiae	2	p3	(TCT)5	15	3830	3844
CL2380.Contig2_P.vindemmiae	1	p2	(CG)6	12	596	607
CL2380.Contig2_P.vindemmiae	2	p3	(TCT)5	15	3830	3844
CL2384.Contig1_P.vindemmiae	1	p3	(TTA)7	21	1	21
CL2384.Contig2_P.vindemmiae	1	p3	(TTA)7	21	1	21
CL2394.Contig1_P.vindemmiae	1	p3	(TTA)7	21	1	21
CL2394.Contig2_P.vindemmiae	1	p3	(TTA)7	21	1	21
CL2399.Contig1_P.vindemmiae	1	p3	(TGG)5	15	882	896
CL2399.Contig1_P.vindemmiae	2	p2	(CG)6	12	2240	2251
CL2399.Contig2_P.vindemmiae	1	p3	(TGG)5	15	882	896
CL2399.Contig2_P.vindemmiae	2	p2	(CG)6	12	2039	2050
CL2404.Contig1_P.vindemmiae	1	p2	(TA)6	12	168	179
CL2404.Contig2_P.vindemmiae	1	p2	(TA)6	12	168	179
CL2405.Contig1_P.vindemmiae	1	p1	(A)13	13	1176	1188
CL2405.Contig2_P.vindemmiae	1	p1	(A)13	13	1099	1111
CL2410.Contig1_P.vindemmiae	1	p2	(CA)6	12	388	399
CL2410.Contig2_P.vindemmiae	1	p2	(CA)6	12	290	301
CL2421.Contig1_P.vindemmiae	1	p4	(GAGC)5	20	57	76
CL2423.Contig1_P.vindemmiae	1	p3	(GGC)6	18	329	346
CL2423.Contig2_P.vindemmiae	1	p3	(GGC)6	18	287	304
CL2423.Contig3_P.vindemmiae	1	p3	(GGC)6	18	272	289
CL2426.Contig1_P.vindemmiae	1	p2	(TA)8	16	5072	5087
CL2426.Contig1_P.vindemmiae	2	p2	(TA)6	12	5228	5239
CL2426.Contig1_P.vindemmiae	3	p3	(CAA)7	21	6271	6291
CL2426.Contig2_P.vindemmiae	1	p2	(TA)8	16	5072	5087
CL2426.Contig3_P.vindemmiae	1	p2	(AT)8	16	192	207
CL2427.Contig1_P.vindemmiae	1	p2	(CA)6	12	1564	1575
CL2427.Contig1_P.vindemmiae	2	p3	(AAT)5	15	2124	2138
CL2427.Contig2_P.vindemmiae	1	p2	(CA)6	12	1564	1575
CL2427.Contig2_P.vindemmiae	2	p3	(AAT)5	15	2124	2138
CL2427.Contig3_P.vindemmiae	1	p2	(CA)6	12	1547	1558
CL2427.Contig3_P.vindemmiae	2	p3	(AAT)5	15	2107	2121
CL2427.Contig4_P.vindemmiae	1	p2	(CA)6	12	1547	1558
CL2427.Contig4_P.vindemmiae	2	p3	(AAT)5	15	2107	2121
CL2429.Contig1_P.vindemmiae	1	p3	(TGA)5	15	1169	1183
CL2440.Contig1_P.vindemmiae	1	p2	(TC)8	16	2433	2448
CL2441.Contig1_P.vindemmiae	1	p2	(AT)8	16	1759	1774
CL2441.Contig2_P.vindemmiae	1	p2	(AT)8	16	1655	1670
CL2450.Contig1_P.vindemmiae	1	p3	(GCA)5	15	79	93
CL2450.Contig2_P.vindemmiae	1	p3	(GCA)5	15	79	93
CL2452.Contig1_P.vindemmiae	1	p3	(GTG)5	15	1435	1449
CL2452.Contig2_P.vindemmiae	1	p3	(GTG)5	15	1435	1449
CL2454.Contig1_P.vindemmiae	1	p2	(TA)6	12	216	227
CL2454.Contig1_P.vindemmiae	2	p1	(A)12	12	1826	1837
CL2454.Contig2_P.vindemmiae	1	p2	(TA)6	12	216	227
CL2456.Contig1_P.vindemmiae	1	p2	(GC)6	12	5772	5783
CL2461.Contig1_P.vindemmiae	1	p1	(A)12	12	1	12
CL2461.Contig1_P.vindemmiae	2	p2	(TC)7	14	1788	1801
CL2461.Contig2_P.vindemmiae	1	p1	(A)12	12	1	12
CL2461.Contig2_P.vindemmiae	2	p2	(TC)7	14	1753	1766
CL2461.Contig3_P.vindemmiae	1	p1	(A)12	12	1	12
CL2461.Contig3_P.vindemmiae	2	p2	(TC)7	14	1788	1801
CL2461.Contig4_P.vindemmiae	1	p1	(A)12	12	1	12
CL2461.Contig4_P.vindemmiae	2	p2	(TC)7	14	1753	1766
CL2461.Contig5_P.vindemmiae	1	p1	(A)12	12	1	12
CL2461.Contig5_P.vindemmiae	2	p2	(TC)7	14	1788	1801
CL2461.Contig6_P.vindemmiae	1	p1	(A)12	12	1	12
CL2461.Contig6_P.vindemmiae	2	p2	(TC)7	14	1753	1766
CL2462.Contig1_P.vindemmiae	1	p1	(A)14	14	3460	3473
CL2462.Contig2_P.vindemmiae	1	p1	(A)14	14	3460	3473
CL2471.Contig1_P.vindemmiae	1	p2	(TA)6	12	2083	2094
CL2471.Contig2_P.vindemmiae	1	p2	(TA)6	12	1982	1993
CL2476.Contig1_P.vindemmiae	1	p3	(GTG)5	15	1919	1933
CL2476.Contig2_P.vindemmiae	1	p3	(GTG)5	15	1919	1933
CL2496.Contig2_P.vindemmiae	1	p3	(GAC)5	15	1	15
CL2497.Contig1_P.vindemmiae	1	p2	(TA)8	16	1	16
CL2503.Contig1_P.vindemmiae	1	p4	(ATTT)5	20	562	581
CL2522.Contig1_P.vindemmiae	1	p3	(CGG)5	15	4481	4495
CL2522.Contig2_P.vindemmiae	1	p3	(CGG)5	15	4436	4450
CL2522.Contig3_P.vindemmiae	1	p3	(CGG)5	15	4418	4432
CL2527.Contig1_P.vindemmiae	1	p2	(AT)11	22	1719	1740
CL2527.Contig2_P.vindemmiae	1	p2	(AT)11	22	1676	1697
CL2528.Contig1_P.vindemmiae	1	p1	(A)23	23	377	399
CL2528.Contig2_P.vindemmiae	1	p1	(A)23	23	250	272
CL2541.Contig1_P.vindemmiae	1	p3	(AGC)5	15	902	916
CL2541.Contig2_P.vindemmiae	1	p3	(AGC)5	15	721	735
CL2565.Contig1_P.vindemmiae	1	p2	(TA)7	14	1046	1059
CL2565.Contig2_P.vindemmiae	1	p2	(TA)7	14	735	748
CL2568.Contig1_P.vindemmiae	1	p3	(CGC)5	15	1283	1297
CL2568.Contig2_P.vindemmiae	1	p3	(CGC)5	15	1171	1185
CL2583.Contig1_P.vindemmiae	1	p2	(TA)6	12	5284	5295
CL2583.Contig2_P.vindemmiae	1	p2	(TA)6	12	5168	5179
CL2589.Contig1_P.vindemmiae	1	p3	(GAG)5	15	3956	3970
CL2589.Contig2_P.vindemmiae	1	p3	(GAG)5	15	3902	3916
CL2598.Contig1_P.vindemmiae	1	p2	(CT)6	12	3921	3932
CL2598.Contig2_P.vindemmiae	1	p2	(CT)6	12	3834	3845
CL2602.Contig1_P.vindemmiae	1	p3	(GCG)6	18	263	280
CL2605.Contig1_P.vindemmiae	1	p3	(GCA)5	15	1802	1816
CL2605.Contig1_P.vindemmiae	2	p2	(AT)6	12	4276	4287
CL2605.Contig2_P.vindemmiae	1	p3	(GCA)5	15	789	803
CL2605.Contig2_P.vindemmiae	2	p2	(AT)6	12	3263	3274
CL2610.Contig1_P.vindemmiae	1	p2	(TC)7	14	375	388
CL2627.Contig1_P.vindemmiae	1	p2	(TC)7	14	1	14
CL2627.Contig1_P.vindemmiae	2	p3	(TGC)5	15	1563	1577
CL2627.Contig1_P.vindemmiae	3	p3	(CTG)6	18	1871	1888
CL2627.Contig2_P.vindemmiae	1	p2	(TA)6	12	805	816
CL2627.Contig2_P.vindemmiae	2	p3	(ATT)5	15	1041	1055
CL2627.Contig2_P.vindemmiae	3	p3	(TGC)5	15	2891	2905
CL2627.Contig2_P.vindemmiae	4	p3	(CTG)6	18	3199	3216
CL2637.Contig3_P.vindemmiae	1	p2	(TA)6	12	141	152
CL2647.Contig1_P.vindemmiae	1	p2	(AT)7	14	3600	3613
CL2647.Contig2_P.vindemmiae	1	p2	(AT)7	14	3600	3613
CL2664.Contig1_P.vindemmiae	1	p1	(A)12	12	10	21
CL2664.Contig2_P.vindemmiae	1	p1	(A)12	12	10	21
CL2672.Contig1_P.vindemmiae	1	p3	(CCT)5	15	3017	3031
CL2672.Contig1_P.vindemmiae	2	p3	(TCC)6	18	3313	3330
CL2672.Contig1_P.vindemmiae	3	p3	(TGC)5	15	3811	3825
CL2672.Contig2_P.vindemmiae	1	p3	(CCT)5	15	2799	2813
CL2672.Contig2_P.vindemmiae	2	p3	(TCC)6	18	3095	3112
CL2672.Contig2_P.vindemmiae	3	p3	(TGC)5	15	3593	3607
CL2673.Contig1_P.vindemmiae	1	p3	(TAA)5	15	1481	1495
CL2673.Contig1_P.vindemmiae	2	p3	(AGC)6	18	3064	3081
CL2673.Contig2_P.vindemmiae	1	p3	(TAA)5	15	1330	1344
CL2673.Contig2_P.vindemmiae	2	p3	(AGC)6	18	2913	2930
CL2674.Contig1_P.vindemmiae	1	p2	(TA)11	22	7993	8014
CL2674.Contig2_P.vindemmiae	1	p2	(TA)11	22	7936	7957
CL2687.Contig1_P.vindemmiae	1	p3	(GAT)5	15	2433	2447
CL2697.Contig1_P.vindemmiae	1	p1	(A)12	12	1953	1964
CL2697.Contig2_P.vindemmiae	1	p1	(A)12	12	1881	1892
CL2701.Contig1_P.vindemmiae	1	p2	(CG)6	12	2508	2519
CL2701.Contig2_P.vindemmiae	1	p2	(CG)6	12	2475	2486
CL2722.Contig1_P.vindemmiae	1	p6	(GATGAA)4	24	404	427
CL2723.Contig1_P.vindemmiae	1	p2	(TA)8	16	1129	1144
CL2723.Contig2_P.vindemmiae	1	p2	(TA)8	16	1063	1078
CL2732.Contig1_P.vindemmiae	1	p3	(GAG)5	15	1003	1017
CL2732.Contig2_P.vindemmiae	1	p3	(GAG)5	15	937	951
CL2735.Contig1_P.vindemmiae	1	p2	(GT)6	12	645	656
CL2750.Contig1_P.vindemmiae	1	p2	(CT)6	12	232	243
CL2750.Contig2_P.vindemmiae	1	p2	(CT)6	12	232	243
CL2752.Contig1_P.vindemmiae	1	p2	(CT)8	16	133	148
CL2752.Contig2_P.vindemmiae	1	p2	(CT)8	16	133	148
CL2759.Contig1_P.vindemmiae	1	p2	(AG)9	18	3967	3984
CL2759.Contig1_P.vindemmiae	2	p3	(ATT)5	15	4729	4743
CL2759.Contig1_P.vindemmiae	3	p2	(TA)7	14	5974	5987
CL2759.Contig2_P.vindemmiae	1	p2	(AG)9	18	1858	1875
CL2759.Contig2_P.vindemmiae	2	p3	(ATT)5	15	2620	2634
CL2759.Contig2_P.vindemmiae	3	p2	(TA)7	14	3865	3878
CL2796.Contig1_P.vindemmiae	1	p1	(A)15	15	10	24
CL2800.Contig1_P.vindemmiae	1	p2	(AT)6	12	25	36
CL2800.Contig2_P.vindemmiae	1	p2	(AT)6	12	25	36
CL2860.Contig1_P.vindemmiae	1	p2	(TA)6	12	2073	2084
CL2860.Contig2_P.vindemmiae	1	p2	(TA)6	12	1971	1982
CL2868.Contig1_P.vindemmiae	1	p2	(AT)6	12	1994	2005
CL2868.Contig2_P.vindemmiae	1	p2	(AT)6	12	1964	1975
CL2878.Contig1_P.vindemmiae	1	p2	(AC)7	14	861	874
CL2878.Contig2_P.vindemmiae	1	p2	(AC)7	14	861	874
CL2884.Contig1_P.vindemmiae	1	p3	(AGC)6	18	902	919
CL2884.Contig2_P.vindemmiae	1	p3	(AGC)6	18	808	825
CL2884.Contig3_P.vindemmiae	1	p3	(AGC)6	18	756	773
CL2888.Contig1_P.vindemmiae	1	p3	(ATA)5	15	793	807
CL2888.Contig2_P.vindemmiae	1	p3	(ATA)5	15	793	807
CL2890.Contig1_P.vindemmiae	1	p3	(ATA)5	15	1191	1205
CL2890.Contig2_P.vindemmiae	1	p3	(ATA)5	15	1183	1197
CL2899.Contig1_P.vindemmiae	1	p2	(TC)7	14	2400	2413
CL2899.Contig2_P.vindemmiae	1	p2	(TC)7	14	2375	2388
CL2907.Contig1_P.vindemmiae	1	p2	(TA)6	12	1477	1488
CL2907.Contig2_P.vindemmiae	1	p2	(TA)6	12	1411	1422
CL2911.Contig1_P.vindemmiae	1	p2	(AT)7	14	47	60
CL2911.Contig2_P.vindemmiae	1	p2	(AT)7	14	47	60
CL2912.Contig2_P.vindemmiae	1	p2	(GA)11	22	1334	1355
CL2918.Contig1_P.vindemmiae	1	p3	(GAG)5	15	2321	2335
CL2918.Contig2_P.vindemmiae	1	p3	(GAG)5	15	2239	2253
CL2922.Contig1_P.vindemmiae	1	p3	(GCT)5	15	2282	2296
CL2922.Contig2_P.vindemmiae	1	p3	(GCT)5	15	2358	2372
CL2926.Contig1_P.vindemmiae	1	p2	(TC)11	22	568	589
CL2926.Contig2_P.vindemmiae	1	p2	(TC)11	22	817	838
CL2936.Contig1_P.vindemmiae	1	p2	(TC)6	12	2576	2587
CL2936.Contig2_P.vindemmiae	1	p2	(TC)6	12	2576	2587
CL2946.Contig1_P.vindemmiae	1	p3	(CCG)6	18	280	297
CL2946.Contig2_P.vindemmiae	1	p3	(CCG)6	18	280	297
CL2950.Contig1_P.vindemmiae	1	p2	(AT)8	16	702	717
CL2950.Contig2_P.vindemmiae	1	p2	(AT)8	16	702	717
CL2950.Contig3_P.vindemmiae	1	p2	(AT)8	16	702	717
CL2950.Contig4_P.vindemmiae	1	p2	(AT)8	16	702	717
CL2972.Contig3_P.vindemmiae	1	p3	(AGC)5	15	1191	1205
CL2982.Contig1_P.vindemmiae	1	p3	(TGC)5	15	2601	2615
CL2982.Contig2_P.vindemmiae	1	p3	(TGC)5	15	2601	2615
CL2992.Contig1_P.vindemmiae	1	p3	(GCG)5	15	632	646
CL2992.Contig1_P.vindemmiae	2	p2	(AT)6	12	2054	2065
CL2992.Contig1_P.vindemmiae	3	c	(GA)9gg(GA)6	32	3226	3257
CL2992.Contig1_P.vindemmiae	4	p2	(TA)6	12	3417	3428
CL2992.Contig2_P.vindemmiae	1	p3	(GCG)5	15	632	646
CL2992.Contig2_P.vindemmiae	2	p2	(AT)6	12	2054	2065
CL2992.Contig2_P.vindemmiae	3	c	(GA)9gg(GA)10	40	3226	3265
CL2992.Contig3_P.vindemmiae	1	p2	(GA)10	20	226	245
CL2992.Contig4_P.vindemmiae	1	p6	(CATCGG)4	24	2074	2097
CL2992.Contig4_P.vindemmiae	2	p2	(AG)11	22	5001	5022
CL2992.Contig5_P.vindemmiae	1	p6	(CATCGG)4	24	2074	2097
CL2992.Contig5_P.vindemmiae	2	p2	(AG)11	22	4842	4863
CL2992.Contig6_P.vindemmiae	1	p6	(CATCGG)4	24	2074	2097
CL2992.Contig6_P.vindemmiae	2	c	(AG)11g(GA)6	35	5001	5035
CL2992.Contig6_P.vindemmiae	3	p2	(TA)6	12	5195	5206
CL2992.Contig7_P.vindemmiae	1	p6	(CATCGG)4	24	2074	2097
CL2992.Contig7_P.vindemmiae	2	c	(AG)11g(GA)6	35	4842	4876
CL2992.Contig7_P.vindemmiae	3	p2	(TA)6	12	5036	5047
CL2992.Contig8_P.vindemmiae	1	p6	(CATCGG)4	24	2074	2097
CL2992.Contig8_P.vindemmiae	2	c	(AG)11g(GA)10	43	5001	5043
CL2992.Contig9_P.vindemmiae	1	p6	(CATCGG)4	24	2074	2097
CL2992.Contig9_P.vindemmiae	2	c	(AG)11g(GA)10	43	4842	4884
CL3022.Contig1_P.vindemmiae	1	c	(CGA)5tgatagcgggggcagaggtggcggccgcggaggccgaggaggaagaggtggtcgcggaggtggcggcttcagaaatcgga(ATG)5	110	540	649
CL3022.Contig2_P.vindemmiae	1	c	(CGA)5tgatagcgggggcagaggtggcggccgcggaggccgaggaggaagaggtggtcgcggaggtggcggcttcagaaatcgga(ATG)5	110	540	649
CL3026.Contig1_P.vindemmiae	1	p1	(A)16	16	530	545
CL3026.Contig2_P.vindemmiae	1	p1	(A)16	16	585	600
CL3031.Contig1_P.vindemmiae	1	p3	(CTG)5	15	1	15
CL3031.Contig2_P.vindemmiae	1	p3	(CTG)5	15	1	15
CL3031.Contig3_P.vindemmiae	1	p3	(CTG)5	15	1	15
CL3031.Contig4_P.vindemmiae	1	p3	(CTG)5	15	1	15
CL3034.Contig1_P.vindemmiae	1	p2	(TC)7	14	1618	1631
CL3034.Contig2_P.vindemmiae	1	p2	(TC)7	14	1603	1616
CL3041.Contig1_P.vindemmiae	1	p2	(TA)7	14	2025	2038
CL3041.Contig1_P.vindemmiae	2	p6	(CCTCGT)4	24	2914	2937
CL3041.Contig2_P.vindemmiae	1	p2	(TA)7	14	2025	2038
CL3041.Contig2_P.vindemmiae	2	p6	(CCTCGT)4	24	2914	2937
CL3044.Contig1_P.vindemmiae	1	p3	(CGC)5	15	67	81
CL3044.Contig2_P.vindemmiae	1	p3	(CGC)5	15	67	81
CL3049.Contig1_P.vindemmiae	1	p3	(GCA)5	15	8	22
CL3049.Contig2_P.vindemmiae	1	p3	(GCA)5	15	8	22
CL3054.Contig1_P.vindemmiae	1	p2	(TC)6	12	1039	1050
CL3054.Contig2_P.vindemmiae	1	p2	(TC)6	12	1039	1050
CL3056.Contig1_P.vindemmiae	1	p3	(TGC)5	15	3942	3956
CL3056.Contig2_P.vindemmiae	1	p3	(TGC)5	15	3524	3538
CL3058.Contig1_P.vindemmiae	1	p3	(TTC)6	18	766	783
CL3058.Contig1_P.vindemmiae	2	p3	(GCT)6	18	1214	1231
CL3058.Contig2_P.vindemmiae	1	p3	(TTC)6	18	766	783
CL3058.Contig2_P.vindemmiae	2	p3	(GCT)6	18	1214	1231
CL3072.Contig1_P.vindemmiae	1	p1	(T)12	12	1133	1144
CL3072.Contig2_P.vindemmiae	1	p1	(T)12	12	1133	1144
CL3096.Contig1_P.vindemmiae	1	p1	(A)13	13	143	155
CL3108.Contig1_P.vindemmiae	1	p4	(GTCG)6	24	661	684
CL3108.Contig2_P.vindemmiae	1	p4	(GTCG)6	24	261	284
CL3115.Contig1_P.vindemmiae	1	p2	(TC)7	14	2805	2818
CL3115.Contig2_P.vindemmiae	1	p2	(AG)6	12	2427	2438
CL3115.Contig3_P.vindemmiae	1	p2	(AG)6	12	2409	2420
CL3115.Contig4_P.vindemmiae	1	p2	(TC)7	14	2823	2836
CL3115.Contig5_P.vindemmiae	1	p2	(TC)7	14	1891	1904
CL3115.Contig6_P.vindemmiae	1	p2	(TC)7	14	1131	1144
CL3115.Contig7_P.vindemmiae	1	p2	(AG)6	12	1495	1506
CL3134.Contig1_P.vindemmiae	1	p3	(TAT)7	21	1057	1077
CL3134.Contig2_P.vindemmiae	1	p3	(TAT)7	21	1032	1052
CL3149.Contig1_P.vindemmiae	1	p3	(CTG)5	15	861	875
CL3149.Contig2_P.vindemmiae	1	p3	(CTG)5	15	861	875
CL3149.Contig3_P.vindemmiae	1	p3	(CTG)5	15	861	875
CL3166.Contig1_P.vindemmiae	1	p3	(CGA)6	18	397	414
CL3166.Contig2_P.vindemmiae	1	p3	(CGA)6	18	397	414
CL3174.Contig1_P.vindemmiae	1	p2	(TA)6	12	2409	2420
CL3174.Contig2_P.vindemmiae	1	p2	(TA)6	12	2344	2355
CL3175.Contig1_P.vindemmiae	1	p3	(CAG)5	15	303	317
CL3175.Contig2_P.vindemmiae	1	p3	(CAG)5	15	303	317
CL3176.Contig1_P.vindemmiae	1	p1	(T)17	17	3948	3964
CL3176.Contig2_P.vindemmiae	1	p1	(T)17	17	4065	4081
CL3184.Contig1_P.vindemmiae	1	p3	(AAT)5	15	2070	2084
CL3184.Contig1_P.vindemmiae	2	p3	(GCC)5	15	4841	4855
CL3184.Contig2_P.vindemmiae	1	p3	(AAT)5	15	2070	2084
CL3184.Contig2_P.vindemmiae	2	p3	(GCC)5	15	4785	4799
CL3186.Contig1_P.vindemmiae	1	p3	(TCG)6	18	1	18
CL3186.Contig2_P.vindemmiae	1	p3	(TCG)6	18	1	18
CL3189.Contig2_P.vindemmiae	1	p4	(ATAA)5	20	167	186
CL3206.Contig1_P.vindemmiae	1	p2	(AT)6	12	3581	3592
CL3206.Contig1_P.vindemmiae	2	p2	(TA)7	14	3836	3849
CL3206.Contig2_P.vindemmiae	1	p2	(AT)6	12	2910	2921
CL3206.Contig2_P.vindemmiae	2	p2	(TA)7	14	3165	3178
CL3208.Contig1_P.vindemmiae	1	p1	(T)21	21	2	22
CL3210.Contig1_P.vindemmiae	1	p2	(TA)6	12	6436	6447
CL3210.Contig2_P.vindemmiae	1	p2	(TA)6	12	2297	2308
CL3215.Contig1_P.vindemmiae	1	p1	(T)23	23	1	23
CL3231.Contig1_P.vindemmiae	1	p2	(CT)6	12	2072	2083
CL3231.Contig2_P.vindemmiae	1	p2	(CT)6	12	1942	1953
CL3235.Contig1_P.vindemmiae	1	p1	(A)12	12	627	638
CL3235.Contig1_P.vindemmiae	2	p3	(TAT)5	15	1972	1986
CL3235.Contig2_P.vindemmiae	1	p1	(A)12	12	627	638
CL3235.Contig2_P.vindemmiae	2	p3	(TAT)5	15	1972	1986
CL3236.Contig1_P.vindemmiae	1	p2	(GC)6	12	3957	3968
CL3236.Contig2_P.vindemmiae	1	p2	(GC)6	12	244	255
CL3239.Contig1_P.vindemmiae	1	p3	(ATT)5	15	734	748
CL3239.Contig2_P.vindemmiae	1	p3	(ATT)5	15	619	633
CL3240.Contig1_P.vindemmiae	1	p2	(AG)7	14	1265	1278
CL3240.Contig2_P.vindemmiae	1	p2	(AG)7	14	1265	1278
CL3257.Contig1_P.vindemmiae	1	p3	(AGC)5	15	69	83
Unigene7_P.vindemmiae	1	p3	(TTA)7	21	1586	1606
Unigene11_P.vindemmiae	1	p3	(CTT)5	15	1606	1620
Unigene11_P.vindemmiae	2	p3	(TTC)6	18	1790	1807
Unigene24_P.vindemmiae	1	p2	(TC)9	18	1	18
Unigene36_P.vindemmiae	1	p2	(AT)8	16	1180	1195
Unigene45_P.vindemmiae	1	p2	(TA)8	16	44	59
Unigene54_P.vindemmiae	1	p5	(ATAAT)4	20	646	665
Unigene62_P.vindemmiae	1	p3	(CTA)5	15	931	945
Unigene62_P.vindemmiae	2	c*	(CTA)5(ACTACC)11*(ACT)8	101	1629	1729
Unigene66_P.vindemmiae	1	p2	(GC)6	12	415	426
Unigene85_P.vindemmiae	1	p2	(AG)11	22	540	561
Unigene95_P.vindemmiae	1	p2	(GC)6	12	26	37
Unigene95_P.vindemmiae	2	p3	(TTA)5	15	8724	8738
Unigene120_P.vindemmiae	1	p2	(TA)10	20	906	925
Unigene127_P.vindemmiae	1	p2	(TC)7	14	1	14
Unigene128_P.vindemmiae	1	p2	(TA)6	12	2367	2378
Unigene139_P.vindemmiae	1	p2	(AT)6	12	1135	1146
Unigene150_P.vindemmiae	1	p3	(CAA)6	18	496	513
Unigene150_P.vindemmiae	2	p2	(GC)6	12	5962	5973
Unigene152_P.vindemmiae	1	p1	(A)13	13	1396	1408
Unigene155_P.vindemmiae	1	p5	(AGAAA)5	25	713	737
Unigene155_P.vindemmiae	2	p2	(TA)10	20	2038	2057
Unigene168_P.vindemmiae	1	p2	(CG)6	12	5189	5200
Unigene186_P.vindemmiae	1	p2	(CG)6	12	2631	2642
Unigene190_P.vindemmiae	1	p2	(TA)7	14	293	306
Unigene217_P.vindemmiae	1	p3	(CAA)6	18	7	24
Unigene219_P.vindemmiae	1	p2	(AC)6	12	2004	2015
Unigene236_P.vindemmiae	1	p2	(TA)7	14	2361	2374
Unigene236_P.vindemmiae	2	p2	(TA)6	12	3921	3932
Unigene247_P.vindemmiae	1	p2	(CA)9	18	3794	3811
Unigene249_P.vindemmiae	1	c	(TAT)6tagattatcattatccaagtgtgttttttattagaaaagaaagaaaaagttttatcaagttattatcaatattattactgccgctatgtcatcatcaat(TAC)6	135	1	135
Unigene251_P.vindemmiae	1	p3	(TCG)11	33	1214	1246
Unigene251_P.vindemmiae	2	p2	(TC)11	22	1472	1493
Unigene256_P.vindemmiae	1	p2	(GC)8	16	431	446
Unigene258_P.vindemmiae	1	p2	(AT)6	12	1854	1865
Unigene271_P.vindemmiae	1	c	(TGC)5ggctgctgcggctgctgcggctgcgcctgcccggccgccagctgctggctgggcgacagcgagaccggcgactcctggctggccagcgccgc(CTG)7	128	1	128
Unigene272_P.vindemmiae	1	p3	(CTG)7	21	84	104
Unigene274_P.vindemmiae	1	p2	(AT)8	16	7286	7301
Unigene278_P.vindemmiae	1	p1	(T)12	12	1	12
Unigene279_P.vindemmiae	1	p3	(TCG)6	18	121	138
Unigene293_P.vindemmiae	1	p2	(AC)11	22	722	743
Unigene293_P.vindemmiae	2	c	(TA)8ttatatgctcgaagatccataatgcaaactctggcttctgcgacgagcaagagcgatagagagaaagagagagagt(GA)6	104	943	1046
Unigene309_P.vindemmiae	1	p2	(GA)7	14	368	381
Unigene310_P.vindemmiae	1	p2	(CA)6	12	3782	3793
Unigene310_P.vindemmiae	2	p1	(A)12	12	4139	4150
Unigene318_P.vindemmiae	1	p2	(TA)8	16	59	74
Unigene333_P.vindemmiae	1	p3	(TAA)7	21	1	21
Unigene355_P.vindemmiae	1	p3	(AGC)6	18	26	43
Unigene355_P.vindemmiae	2	p2	(GC)6	12	878	889
Unigene375_P.vindemmiae	1	p2	(CT)7	14	579	592
Unigene380_P.vindemmiae	1	c	(TA)6catacatacatacacacac(AT)6	43	3469	3511
Unigene390_P.vindemmiae	1	p2	(CA)6	12	277	288
Unigene391_P.vindemmiae	1	p3	(GAG)6	18	2627	2644
Unigene391_P.vindemmiae	2	p3	(GCT)5	15	3911	3925
Unigene393_P.vindemmiae	1	p3	(CAC)5	15	1091	1105
Unigene395_P.vindemmiae	1	p2	(AT)6	12	866	877
Unigene397_P.vindemmiae	1	p1	(T)23	23	3423	3445
Unigene408_P.vindemmiae	1	p1	(A)12	12	1509	1520
Unigene424_P.vindemmiae	1	p6	(CTGGAG)12	72	1703	1774
Unigene425_P.vindemmiae	1	p2	(GA)8	16	2857	2872
Unigene426_P.vindemmiae	1	p2	(AT)6	12	2407	2418
Unigene429_P.vindemmiae	1	p2	(AT)6	12	117	128
Unigene431_P.vindemmiae	1	p3	(AAT)5	15	3047	3061
Unigene450_P.vindemmiae	1	p2	(AT)7	14	2659	2672
Unigene451_P.vindemmiae	1	p2	(AT)6	12	803	814
Unigene471_P.vindemmiae	1	p3	(TCT)14	42	1671	1712
Unigene475_P.vindemmiae	1	p2	(AT)11	22	4929	4950
Unigene483_P.vindemmiae	1	p3	(GAG)5	15	67	81
Unigene484_P.vindemmiae	1	p3	(GCA)5	15	59	73
Unigene494_P.vindemmiae	1	p3	(ATT)5	15	551	565
Unigene494_P.vindemmiae	2	p2	(TA)6	12	2015	2026
Unigene501_P.vindemmiae	1	p3	(TTC)15	45	5155	5199
Unigene502_P.vindemmiae	1	p2	(AG)6	12	446	457
Unigene504_P.vindemmiae	1	p3	(ACA)7	21	1	21
Unigene580_P.vindemmiae	1	p3	(AGC)7	21	1	21
Unigene583_P.vindemmiae	1	p3	(TCA)5	15	154	168
Unigene627_P.vindemmiae	1	p3	(GCT)5	15	858	872
Unigene647_P.vindemmiae	1	p2	(TA)6	12	9	20
Unigene663_P.vindemmiae	1	p3	(CTG)6	18	9	26
Unigene664_P.vindemmiae	1	c	(CAG)6ctgcaccagcaccacctgcacctgcagcagcagcaccagcacctgcagtcgggcctgctgcagtgcgcggcgcagtcgagcttcgg(GCA)6	122	4	125
Unigene668_P.vindemmiae	1	p2	(AC)6	12	508	519
Unigene757_P.vindemmiae	1	p1	(A)12	12	10	21
Unigene770_P.vindemmiae	1	p3	(CAA)5	15	75	89
Unigene791_P.vindemmiae	1	p2	(TC)8	16	1	16
Unigene792_P.vindemmiae	1	p2	(GA)11	22	1	22
Unigene848_P.vindemmiae	1	p2	(GT)6	12	172	183
Unigene877_P.vindemmiae	1	p2	(TC)9	18	1070	1087
Unigene942_P.vindemmiae	1	p2	(GT)6	12	594	605
Unigene995_P.vindemmiae	1	p3	(TGC)5	15	309	323
Unigene1022_P.vindemmiae	1	p3	(GTT)7	21	1	21
Unigene1037_P.vindemmiae	1	p3	(GCT)5	15	1002	1016
Unigene1077_P.vindemmiae	1	p1	(A)14	14	1	14
Unigene1141_P.vindemmiae	1	p2	(TC)7	14	272	285
Unigene1166_P.vindemmiae	1	p2	(GA)6	12	712	723
Unigene1176_P.vindemmiae	1	p2	(TA)7	14	196	209
Unigene1191_P.vindemmiae	1	p2	(AT)6	12	447	458
Unigene1221_P.vindemmiae	1	p3	(AAC)5	15	81	95
Unigene1242_P.vindemmiae	1	p2	(GT)10	20	279	298
Unigene1279_P.vindemmiae	1	p2	(CG)6	12	134	145
Unigene1326_P.vindemmiae	1	p1	(A)13	13	6	18
Unigene1369_P.vindemmiae	1	p2	(CT)6	12	209	220
Unigene1383_P.vindemmiae	1	p2	(GC)6	12	132	143
Unigene1394_P.vindemmiae	1	p2	(GA)6	12	97	108
Unigene1458_P.vindemmiae	1	p2	(AT)6	12	46	57
Unigene1472_P.vindemmiae	1	p2	(CA)11	22	1	22
Unigene1520_P.vindemmiae	1	p2	(AT)6	12	803	814
Unigene1594_P.vindemmiae	1	p3	(GCT)5	15	57	71
Unigene1618_P.vindemmiae	1	p3	(CAA)5	15	52	66
Unigene1624_P.vindemmiae	1	p1	(A)13	13	730	742
Unigene1688_P.vindemmiae	1	p3	(CAG)5	15	110	124
Unigene1713_P.vindemmiae	1	p2	(TA)9	18	330	347
Unigene1858_P.vindemmiae	1	p2	(AG)6	12	14	25
Unigene1871_P.vindemmiae	1	p3	(TCG)5	15	45	59
Unigene1936_P.vindemmiae	1	p4	(GTAT)5	20	51	70
Unigene1966_P.vindemmiae	1	p3	(CTA)5	15	24	38
Unigene2041_P.vindemmiae	1	p2	(GA)7	14	129	142
Unigene2092_P.vindemmiae	1	p2	(AG)9	18	414	431
Unigene2104_P.vindemmiae	1	p2	(AG)6	12	2372	2383
Unigene2202_P.vindemmiae	1	p2	(AC)6	12	154	165
Unigene2202_P.vindemmiae	2	p2	(GA)8	16	552	567
Unigene2203_P.vindemmiae	1	p2	(TC)6	12	74	85
Unigene2222_P.vindemmiae	1	p2	(GA)11	22	236	257
Unigene2248_P.vindemmiae	1	p1	(A)14	14	225	238
Unigene2286_P.vindemmiae	1	c	(A)18ttttt(A)19	42	247	288
Unigene2385_P.vindemmiae	1	p3	(CTG)5	15	827	841
Unigene2386_P.vindemmiae	1	p3	(GCA)7	21	208	228
Unigene2388_P.vindemmiae	1	p2	(CT)6	12	81	92
Unigene2527_P.vindemmiae	1	p2	(TG)7	14	195	208
Unigene2547_P.vindemmiae	1	p3	(AAT)5	15	837	851
Unigene2550_P.vindemmiae	1	p2	(CA)7	14	1548	1561
Unigene2556_P.vindemmiae	1	p3	(GCT)5	15	114	128
Unigene2562_P.vindemmiae	1	p3	(TAA)5	15	1291	1305
Unigene2575_P.vindemmiae	1	p1	(T)12	12	335	346
Unigene2575_P.vindemmiae	2	p1	(A)15	15	453	467
Unigene2587_P.vindemmiae	1	p2	(TA)6	12	7	18
Unigene2597_P.vindemmiae	1	p2	(CA)7	14	3352	3365
Unigene2606_P.vindemmiae	1	p3	(ATA)5	15	404	418
Unigene2606_P.vindemmiae	2	p2	(AT)6	12	676	687
Unigene2606_P.vindemmiae	3	p2	(GT)8	16	817	832
Unigene2617_P.vindemmiae	1	p2	(AG)8	16	3	18
Unigene2629_P.vindemmiae	1	p2	(CT)6	12	263	274
Unigene2632_P.vindemmiae	1	p2	(AT)7	14	22	35
Unigene2661_P.vindemmiae	1	p3	(GCT)5	15	871	885
Unigene2685_P.vindemmiae	1	p3	(ATC)5	15	109	123
Unigene2726_P.vindemmiae	1	p2	(GA)8	16	919	934
Unigene2745_P.vindemmiae	1	p3	(TGG)5	15	1904	1918
Unigene2747_P.vindemmiae	1	p2	(GA)7	14	7	20
Unigene2748_P.vindemmiae	1	p3	(TTA)5	15	308	322
Unigene2749_P.vindemmiae	1	p2	(AT)9	18	2276	2293
Unigene2751_P.vindemmiae	1	p2	(GA)9	18	355	372
Unigene2753_P.vindemmiae	1	p3	(AAT)5	15	488	502
Unigene2776_P.vindemmiae	1	p3	(ATA)5	15	25	39
Unigene2783_P.vindemmiae	1	p2	(AT)6	12	291	302
Unigene2787_P.vindemmiae	1	p3	(TAA)7	21	272	292
Unigene2793_P.vindemmiae	1	p3	(ACG)5	15	766	780
Unigene2793_P.vindemmiae	2	p2	(TC)7	14	2947	2960
Unigene2800_P.vindemmiae	1	p1	(T)12	12	531	542
Unigene2801_P.vindemmiae	1	p1	(T)12	12	281	292
Unigene2812_P.vindemmiae	1	p3	(GGC)6	18	2497	2514
Unigene2823_P.vindemmiae	1	p2	(TA)6	12	683	694
Unigene2825_P.vindemmiae	1	p3	(AAT)6	18	1995	2012
Unigene2843_P.vindemmiae	1	p2	(TA)6	12	2477	2488
Unigene2865_P.vindemmiae	1	p2	(AT)8	16	1	16
Unigene2870_P.vindemmiae	1	p2	(GT)7	14	322	335
Unigene2902_P.vindemmiae	1	p3	(ACT)6	18	235	252
Unigene2912_P.vindemmiae	1	p2	(TG)6	12	2	13
Unigene2925_P.vindemmiae	1	p3	(GTA)5	15	1396	1410
Unigene2929_P.vindemmiae	1	p1	(A)12	12	287	298
Unigene2933_P.vindemmiae	1	p2	(AT)6	12	1329	1340
Unigene2938_P.vindemmiae	1	p1	(T)14	14	483	496
Unigene2946_P.vindemmiae	1	p3	(TGA)7	21	1854	1874
Unigene2947_P.vindemmiae	1	p2	(AG)9	18	1	18
Unigene2977_P.vindemmiae	1	p3	(GCG)7	21	653	673
Unigene3004_P.vindemmiae	1	c	(AG)6act(GA)11	37	726	762
Unigene3021_P.vindemmiae	1	p2	(AT)6	12	1688	1699
Unigene3032_P.vindemmiae	1	p2	(GA)6	12	2591	2602
Unigene3044_P.vindemmiae	1	p3	(ATA)5	15	941	955
Unigene3047_P.vindemmiae	1	p2	(AT)7	14	6	19
Unigene3051_P.vindemmiae	1	p2	(AT)6	12	353	364
Unigene3053_P.vindemmiae	1	p2	(AT)6	12	2947	2958
Unigene3062_P.vindemmiae	1	p3	(GAA)6	18	701	718
Unigene3064_P.vindemmiae	1	p2	(GC)6	12	236	247
Unigene3070_P.vindemmiae	1	p3	(TAA)5	15	83	97
Unigene3092_P.vindemmiae	1	p3	(ATG)5	15	104	118
Unigene3144_P.vindemmiae	1	p3	(CTG)6	18	1053	1070
Unigene3154_P.vindemmiae	1	p2	(GA)6	12	59	70
Unigene3164_P.vindemmiae	1	p3	(TGA)5	15	746	760
Unigene3177_P.vindemmiae	1	p3	(GGA)5	15	273	287
Unigene3194_P.vindemmiae	1	p2	(AT)8	16	107	122
Unigene3209_P.vindemmiae	1	p2	(TA)6	12	1	12
Unigene3215_P.vindemmiae	1	p2	(AT)8	16	656	671
Unigene3222_P.vindemmiae	1	p3	(CAT)5	15	866	880
Unigene3238_P.vindemmiae	1	p3	(GAA)5	15	356	370
Unigene3288_P.vindemmiae	1	p1	(T)13	13	1545	1557
Unigene3308_P.vindemmiae	1	c	(AG)6aaagatgaaaggacaaaagggagaagagatggccagaag(GA)7	65	734	798
Unigene3338_P.vindemmiae	1	p1	(A)12	12	358	369
Unigene3365_P.vindemmiae	1	p3	(AAT)5	15	49	63
Unigene3397_P.vindemmiae	1	p2	(GC)6	12	234	245
Unigene3413_P.vindemmiae	1	p2	(CA)11	22	1	22
Unigene3421_P.vindemmiae	1	p2	(AT)6	12	1	12
Unigene3422_P.vindemmiae	1	p2	(TA)7	14	11	24
Unigene3424_P.vindemmiae	1	p6	(TTTAAA)4	24	288	311
Unigene3438_P.vindemmiae	1	p2	(TA)7	14	26	39
Unigene3439_P.vindemmiae	1	c	(TAA)5caacaacaataacgacaacaacaataataattg(TAA)7	69	1272	1340
Unigene3440_P.vindemmiae	1	p3	(ATA)18	54	416	469
Unigene3441_P.vindemmiae	1	p3	(ATA)7	21	1	21
Unigene3441_P.vindemmiae	2	p3	(TAT)5	15	302	316
Unigene3449_P.vindemmiae	1	p2	(GA)6	12	1194	1205
Unigene3452_P.vindemmiae	1	p2	(AT)8	16	286	301
Unigene3465_P.vindemmiae	1	p2	(GC)6	12	1139	1150
Unigene3484_P.vindemmiae	1	p2	(GA)8	16	109	124
Unigene3494_P.vindemmiae	1	p2	(TA)6	12	288	299
Unigene3499_P.vindemmiae	1	p1	(A)12	12	336	347
Unigene3534_P.vindemmiae	1	p2	(TA)6	12	498	509
Unigene3540_P.vindemmiae	1	p3	(GTG)6	18	130	147
Unigene3541_P.vindemmiae	1	p1	(A)14	14	114	127
Unigene3541_P.vindemmiae	2	p2	(CT)6	12	1723	1734
Unigene3548_P.vindemmiae	1	p2	(AT)6	12	6	17
Unigene3560_P.vindemmiae	1	p2	(TA)6	12	4	15
Unigene3568_P.vindemmiae	1	p1	(T)14	14	438	451
Unigene3595_P.vindemmiae	1	p1	(A)12	12	519	530
Unigene3599_P.vindemmiae	1	p3	(GCG)5	15	1704	1718
Unigene3625_P.vindemmiae	1	p2	(CT)7	14	1646	1659
Unigene3646_P.vindemmiae	1	c	(AG)6aaagggagaa(AG)6	34	1047	1080
Unigene3655_P.vindemmiae	1	p2	(AT)6	12	23	34
Unigene3655_P.vindemmiae	2	p2	(TG)7	14	1150	1163
Unigene3660_P.vindemmiae	1	p2	(TA)6	12	710	721
Unigene3675_P.vindemmiae	1	p3	(GCT)5	15	475	489
Unigene3679_P.vindemmiae	1	p3	(CTT)5	15	2030	2044
Unigene3686_P.vindemmiae	1	p2	(CT)6	12	235	246
Unigene3687_P.vindemmiae	1	p3	(CTG)5	15	458	472
Unigene3688_P.vindemmiae	1	p3	(CTG)5	15	280	294
Unigene3691_P.vindemmiae	1	p2	(TA)6	12	1650	1661
Unigene3697_P.vindemmiae	1	p2	(GT)6	12	146	157
Unigene3698_P.vindemmiae	1	p1	(A)15	15	1134	1148
Unigene3700_P.vindemmiae	1	p1	(A)14	14	566	579
Unigene3701_P.vindemmiae	1	p1	(T)12	12	2	13
Unigene3705_P.vindemmiae	1	p1	(T)13	13	1	13
Unigene3714_P.vindemmiae	1	p1	(A)12	12	477	488
Unigene3715_P.vindemmiae	1	p1	(T)22	22	1	22
Unigene3721_P.vindemmiae	1	p3	(ATT)5	15	153	167
Unigene3727_P.vindemmiae	1	p3	(AAT)5	15	116	130
Unigene3734_P.vindemmiae	1	p2	(AT)6	12	796	807
Unigene3746_P.vindemmiae	1	p3	(ATG)7	21	1	21
Unigene3753_P.vindemmiae	1	p1	(A)14	14	938	951
Unigene3754_P.vindemmiae	1	p2	(AT)10	20	420	439
Unigene3768_P.vindemmiae	1	p2	(AG)9	18	203	220
Unigene3790_P.vindemmiae	1	p3	(TTG)7	21	3143	3163
Unigene3815_P.vindemmiae	1	p1	(T)12	12	309	320
Unigene3825_P.vindemmiae	1	p3	(TGC)6	18	1	18
Unigene3826_P.vindemmiae	1	p3	(TGC)6	18	367	384
Unigene3853_P.vindemmiae	1	p3	(GTT)5	15	631	645
Unigene3857_P.vindemmiae	1	p2	(GC)6	12	176	187
Unigene3867_P.vindemmiae	1	p2	(AG)6	12	1	12
Unigene3871_P.vindemmiae	1	p2	(CT)6	12	610	621
Unigene3887_P.vindemmiae	1	p2	(AT)7	14	2151	2164
Unigene3892_P.vindemmiae	1	p2	(AG)7	14	323	336
Unigene3893_P.vindemmiae	1	p2	(CT)8	16	739	754
Unigene3916_P.vindemmiae	1	p1	(T)12	12	1	12
Unigene3917_P.vindemmiae	1	p3	(GGC)5	15	157	171
Unigene3931_P.vindemmiae	1	p2	(TA)11	22	1	22
Unigene3934_P.vindemmiae	1	p2	(TC)9	18	1279	1296
Unigene3951_P.vindemmiae	1	p1	(A)17	17	586	602
Unigene3975_P.vindemmiae	1	p2	(AT)6	12	579	590
Unigene4001_P.vindemmiae	1	p3	(GTC)5	15	38	52
Unigene4008_P.vindemmiae	1	p2	(GA)10	20	939	958
Unigene4014_P.vindemmiae	1	p2	(TA)6	12	580	591
Unigene4025_P.vindemmiae	1	p2	(TA)6	12	2639	2650
Unigene4034_P.vindemmiae	1	p1	(A)21	21	1	21
Unigene4044_P.vindemmiae	1	p3	(CTG)5	15	973	987
Unigene4047_P.vindemmiae	1	p3	(GAG)6	18	1	18
Unigene4048_P.vindemmiae	1	p3	(GAG)6	18	802	819
Unigene4054_P.vindemmiae	1	p2	(AT)6	12	2966	2977
Unigene4064_P.vindemmiae	1	p2	(AT)7	14	10	23
Unigene4066_P.vindemmiae	1	p2	(AT)6	12	1396	1407
Unigene4073_P.vindemmiae	1	p2	(TG)7	14	106	119
Unigene4085_P.vindemmiae	1	p2	(TA)8	16	681	696
Unigene4102_P.vindemmiae	1	p2	(AT)11	22	715	736
Unigene4106_P.vindemmiae	1	p3	(TTA)5	15	50	64
Unigene4147_P.vindemmiae	1	p2	(TA)9	18	1422	1439
Unigene4158_P.vindemmiae	1	p2	(AT)7	14	341	354
Unigene4184_P.vindemmiae	1	p2	(AT)6	12	54	65
Unigene4188_P.vindemmiae	1	p2	(TA)6	12	355	366
Unigene4212_P.vindemmiae	1	p6	(TCTTTT)4	24	1273	1296
Unigene4215_P.vindemmiae	1	c	(AGG)5tggaggccattcaaattatcaacaaccgcaggcggatccattaagcggtgcattaggttctatccttggaggagttct(TGG)5	108	1140	1247
Unigene4221_P.vindemmiae	1	p2	(GT)6	12	184	195
Unigene4225_P.vindemmiae	1	p1	(T)12	12	1	12
Unigene4238_P.vindemmiae	1	p2	(TA)9	18	1	18
Unigene4254_P.vindemmiae	1	p2	(TA)6	12	463	474
Unigene4259_P.vindemmiae	1	p2	(GC)6	12	4497	4508
Unigene4268_P.vindemmiae	1	p1	(A)12	12	1298	1309
Unigene4271_P.vindemmiae	1	p1	(A)13	13	233	245
Unigene4281_P.vindemmiae	1	p2	(AG)6	12	975	986
Unigene4283_P.vindemmiae	1	p2	(CG)6	12	50	61
Unigene4307_P.vindemmiae	1	p2	(AG)10	20	1	20
Unigene4310_P.vindemmiae	1	p2	(AG)7	14	802	815
Unigene4311_P.vindemmiae	1	p3	(AAT)7	21	780	800
Unigene4312_P.vindemmiae	1	p3	(ATA)6	18	1	18
Unigene4336_P.vindemmiae	1	p2	(CT)7	14	321	334
Unigene4336_P.vindemmiae	2	p2	(CA)6	12	775	786
Unigene4336_P.vindemmiae	3	p2	(AT)7	14	900	913
Unigene4336_P.vindemmiae	4	p2	(TG)7	14	1048	1061
Unigene4382_P.vindemmiae	1	p3	(TGC)5	15	263	277
Unigene4385_P.vindemmiae	1	p2	(TA)6	12	1	12
Unigene4389_P.vindemmiae	1	p3	(AAC)7	21	1	21
Unigene4390_P.vindemmiae	1	p3	(GTT)7	21	1	21
Unigene4397_P.vindemmiae	1	p2	(GC)7	14	989	1002
Unigene4419_P.vindemmiae	1	p3	(AAT)6	18	95	112
Unigene4451_P.vindemmiae	1	p2	(GA)11	22	1	22
Unigene4453_P.vindemmiae	1	p3	(CAA)5	15	198	212
Unigene4479_P.vindemmiae	1	c	(GGC)5ggtggtggta(GCG)5	40	610	649
Unigene4482_P.vindemmiae	1	p2	(AT)6	12	273	284
Unigene4492_P.vindemmiae	1	p2	(GA)8	16	1	16
Unigene4499_P.vindemmiae	1	p3	(GCG)5	15	126	140
Unigene4499_P.vindemmiae	2	p3	(GCA)6	18	496	513
Unigene4537_P.vindemmiae	1	p3	(TAT)6	18	169	186
Unigene4548_P.vindemmiae	1	p2	(TA)6	12	350	361
Unigene4586_P.vindemmiae	1	p3	(GCT)5	15	772	786
Unigene4587_P.vindemmiae	1	p2	(AT)6	12	1637	1648
Unigene4594_P.vindemmiae	1	p2	(AG)10	20	182	201
Unigene4606_P.vindemmiae	1	p2	(TA)7	14	493	506
Unigene4612_P.vindemmiae	1	p3	(GCC)6	18	335	352
Unigene4653_P.vindemmiae	1	p2	(CG)6	12	471	482
Unigene4657_P.vindemmiae	1	p2	(TC)7	14	11	24
Unigene4673_P.vindemmiae	1	p2	(AT)7	14	1050	1063
Unigene4679_P.vindemmiae	1	p1	(T)12	12	1367	1378
Unigene4707_P.vindemmiae	1	p3	(ATA)5	15	1101	1115
Unigene4710_P.vindemmiae	1	p3	(ACG)6	18	878	895
Unigene4736_P.vindemmiae	1	p3	(CCA)5	15	198	212
Unigene4748_P.vindemmiae	1	p2	(TA)6	12	356	367
Unigene4750_P.vindemmiae	1	p2	(TA)6	12	1345	1356
Unigene4760_P.vindemmiae	1	p3	(AGC)6	18	713	730
Unigene4760_P.vindemmiae	2	p2	(GC)6	12	1186	1197
Unigene4764_P.vindemmiae	1	p1	(A)14	14	1095	1108
Unigene4765_P.vindemmiae	1	p2	(TA)6	12	3129	3140
Unigene4769_P.vindemmiae	1	p3	(ATT)5	15	12	26
Unigene4770_P.vindemmiae	1	p3	(TTA)6	18	2096	2113
Unigene4772_P.vindemmiae	1	p2	(TA)11	22	1	22
[truncated: 1,565 more rows]
