# Supplementary material for: Transcriptomics and Identification of the Chemoreceptor Superfamily of the Pupal Parasitoid of the Oriental Fruit Fly, Spalangia endius Walker (Hymenoptera: Pteromalidae)
Source: PLoS One. 2014 Feb 5;9(2):e87800. doi: 10.1371/journal.pone.0087800 (PMC3914838; doi:10.1371/journal.pone.0087800)
Supplement: Table S7 — cSSR primer information. (XLS) [file pone.0087800.s007.xls]

SSR_Primer_ID	SSR sequence	SSR repeat unit	SSR start	SSR size	SSR amplification product	Foward primer	Annealing temperature of foward primer	Reverse primer	Annealing temperature of Reverse primer	Length of amplification product
CL1011.Contig2_P.vindemmiae_688_1	TGCTGCTGCTGCTGCTGC	TGC(3*6)	825	18	GAGCAGTTACTCAGGTCCTCGTGCGACTGT[TGCTGCTGCTGCTGCTGC]TTCTTCATGCACGCGAAGTTCGCGAGATCCTCTTGCGAGCGTAATATCCCAAGTTTTTCATCATTTAGGCGCATTAG	GAGCAGTTACTCAGGTCCTCGT	59.945	CTAATGCGCCTAAATGATGAAAA	60.442	125
CL1011.Contig2_P.vindemmiae_688_2	TGCTGCTGCTGCTGCTGC	TGC(3*6)	825	18	GTCTCGGAGCAGTTACTCAGGTCCTCGTGCGACTGT[TGCTGCTGCTGCTGCTGC]TTCTTCATGCACGCGAAGTTCGCGAGATCCTCTTGCGAGCGTAATATCCCAAGTTTTTCATCATTTAGGCGCATTAG	GTCTCGGAGCAGTTACTCAGGT	59.945	CTAATGCGCCTAAATGATGAAAA	60.442	131
CL1011.Contig2_P.vindemmiae_688_3	TGCTGCTGCTGCTGCTGC	TGC(3*6)	825	18	GAGCAGTTACTCAGGTCCTCGTGCGACTGT[TGCTGCTGCTGCTGCTGC]TTCTTCATGCACGCGAAGTTCGCGAGATCCTCTTGCGAGCGTAATATCCCAAGTTTTTCATCATTTAGGCGCATTAGCTGTTCTGCTTCTTTG	GAGCAGTTACTCAGGTCCTCGT	59.945	CAAAGAAGCAGAACAGCTAATGC	60.552	141
CL1011.Contig2_P.vindemmiae_688_4	TGCTGCTGCTGCTGCTGC	TGC(3*6)	825	18	GTCTCGGAGCAGTTACTCAGGTCCTCGTGCGACTGT[TGCTGCTGCTGCTGCTGC]TTCTTCATGCACGCGAAGTTCGCGAGATCCTCTTGCGAGCGTAATATCCCAAGTTTTTCATCATTTAGGCGCATTAGCTGTTCTGCTTCTTTG	GTCTCGGAGCAGTTACTCAGGT	59.945	CAAAGAAGCAGAACAGCTAATGC	60.552	147
CL1011.Contig2_P.vindemmiae_688_5	TGCTGCTGCTGCTGCTGC	TGC(3*6)	825	18	GTCTCGGAGCAGTTACTCAGGTCCTCGTGCGACTGT[TGCTGCTGCTGCTGCTGC]TTCTTCATGCACGCGAAGTTCGCGAGATCCTCTTGCGAGCGTAATAT	GTCTCGGAGCAGTTACTCAGGT	59.945	ATATTACGCTCGCAAGAGGATCT	60.595	101
CL1038.Contig2_P.vindemmiae_704_4	TGGTGGTGGTGGTGG	TGG(3*5)	3247	15	TCGTATAAGCCGTAACCATACCATATCATTTACCTAAGAGACGAAAATCATTTTTGTCTTAATCCGTTTTCGCATTCTTCTCCACTTTAATATTGGTAGTAATCTTTTCGGATGA[TGGTGGTGGTGGTGG]TTGTTGTTGTTGCTGTTGTTGTTCATGT	TCGTATAAGCCGTAACCATACCA	60.603	ACATGAACAACAACAGCAACAAC	59.994	158
CL1041.Contig3_P.vindemmiae_710_1	GAGAGAGAGAGA	GA(2*6)	226	12	CTCAAAGTTCAAAAATTGCAAGCATGGGTGACCATGTCGAGAGAGAGAGG[GAGAGAGAGAGA]AAATAAAATGAATACGGCGAATCGACTCGCAACGATAAATGAAGGCCGTATTT	CTCAAAGTTCAAAAATTGCAAGC	60.276	AAATACGGCCTTCATTTATCGTT	60.107	115
CL1041.Contig3_P.vindemmiae_710_2	GAGAGAGAGAGA	GA(2*6)	226	12	CAAAGTTCAAAAATTGCAAGCATGGGTGACCATGTCGAGAGAGAGAGG[GAGAGAGAGAGA]AAATAAAATGAATACGGCGAATCGACTCGCAACGATAAATGAAGGCCGTATTT	CAAAGTTCAAAAATTGCAAGCAT	60.501	AAATACGGCCTTCATTTATCGTT	60.107	113
CL1041.Contig3_P.vindemmiae_710_3	GAGAGAGAGAGA	GA(2*6)	226	12	TGAAGAGACCGTATAACGATTGCATAGTTAGTAGCTCTCAAAGTTCAAAAATTGCAAGCATGGGTGACCATGTCGAGAGAGAGAGG[GAGAGAGAGAGA]AAATAAAATGAATACGGCGAATCGACTCGCAACGATAAATGAAGGCCGTATTT	TGAAGAGACCGTATAACGATTGC	60.503	AAATACGGCCTTCATTTATCGTT	60.107	151
CL1041.Contig3_P.vindemmiae_710_4	GAGAGAGAGAGA	GA(2*6)	226	12	CTCAAAGTTCAAAAATTGCAAGCATGGGTGACCATGTCGAGAGAGAGAGG[GAGAGAGAGAGA]AAATAAAATGAATACGGCGAATCGACTCGCAACGATAAATGAAGGCCGTATTTGAACGTAAATCCTA	CTCAAAGTTCAAAAATTGCAAGC	60.276	TAGGATTTACGTTCAAATACGGC	59.448	129
CL1041.Contig3_P.vindemmiae_710_5	GAGAGAGAGAGA	GA(2*6)	226	12	CTCAAAGTTCAAAAATTGCAAGCATGGGTGACCATGTCGAGAGAGAGAGG[GAGAGAGAGAGA]AAATAAAATGAATACGGCGAATCGACTCGCAACGATAAATGAAGGCCGTATTTGAACGTAAAT	CTCAAAGTTCAAAAATTGCAAGC	60.276	ATTTACGTTCAAATACGGCCTTC	60.572	125
CL1064.Contig2_P.vindemmiae_735_1	GAAGAAGAAGAAGAA	GAA(3*5)	216	15	GCCAAAAGGAGTATTTAAAGCGTTACCTCTCAAAGGATGATGG[GAAGAAGAAGAAGAA]AAAGAAGTTGAAAGTTGGCCCAAAAACGTTATAAG	GCCAAAAGGAGTATTTAAAGCGT	60.040	CTTATAACGTTTTTGGGCCAACT	60.592	93
CL1064.Contig2_P.vindemmiae_735_2	GAAGAAGAAGAAGAA	GAA(3*5)	216	15	AGCGTTACCTCTCAAAGGATGATGG[GAAGAAGAAGAAGAA]AAAGAAGTTGAAAGTTGGCCCAAAAACGTTATAAGAAAATTACTTTTAAAGCAGAGATTTGTTAAAATTTTACTTTAGTAGTAAAAATATTATAATTGGTCAGGAAAACATGAGATG	AGCGTTACCTCTCAAAGGATGAT	60.498	CATCTCATGTTTTCCTGACCAAT	60.235	157
CL1064.Contig2_P.vindemmiae_735_3	GAAGAAGAAGAAGAA	GAA(3*5)	216	15	AGCCAAAAGGAGTATTTAAAGCGTTACCTCTCAAAGGATGATGG[GAAGAAGAAGAAGAA]AAAGAAGTTGAAAGTTGGCCCAAAAACGTTATAAG	AGCCAAAAGGAGTATTTAAAGCG	60.149	CTTATAACGTTTTTGGGCCAACT	60.592	94
CL1064.Contig2_P.vindemmiae_735_4	GAAGAAGAAGAAGAA	GAA(3*5)	216	15	GCCAAAAGGAGTATTTAAAGCGTTACCTCTCAAAGGATGATGG[GAAGAAGAAGAAGAA]AAAGAAGTTGAAAGTTGGCCCAAAAACGTTATA	GCCAAAAGGAGTATTTAAAGCGT	60.040	TATAACGTTTTTGGGCCAACTTT	60.899	91
CL1064.Contig2_P.vindemmiae_735_5	GAAGAAGAAGAAGAA	GAA(3*5)	216	15	GCCAAAAGGAGTATTTAAAGCGTTACCTCTCAAAGGATGATGG[GAAGAAGAAGAAGAA]AAAGAAGTTGAAAGTTGGCCCAAAAACGTTATAA	GCCAAAAGGAGTATTTAAAGCGT	60.040	TTATAACGTTTTTGGGCCAACTT	60.899	92
CL1137.Contig1_P.vindemmiae_755_1	CGCGCGCGCGCG	CG(2*6)	3325	12	GAGCAGCTGTCAAACTGAACCGCGACCCGACCCGAGCGCGCAAAATTTATCCCGAGGGGAGCACTCCCCGCTCGTCTGACATGTCGAAAACAACGGCGAGGGGTCCCGACGTCGTCCTCGCT[CGCGCGCGCGCG]AAACGAAAACACAATCTCGGATCGAT	GAGCAGCTGTCAAACTGAACC	60.050	ATCGATCCGAGATTGTGTTTTC	60.327	160
CL1137.Contig1_P.vindemmiae_755_2	CGCGCGCGCGCG	CG(2*6)	3325	12	GAGCAGCTGTCAAACTGAACCGCGACCCGACCCGAGCGCGCAAAATTTATCCCGAGGGGAGCACTCCCCGCTCGTCTGACATGTCGAAAACAACGGCGAGGGGTCCCGACGTCGTCCTCGCT[CGCGCGCGCGCG]AAACGAAAACACAATCTCGGATC	GAGCAGCTGTCAAACTGAACC	60.050	GATCCGAGATTGTGTTTTCGTT	60.360	157
CL1137.Contig1_P.vindemmiae_755_3	CGCGCGCGCGCG	CG(2*6)	3325	12	GTCTGACATGTCGAAAACAACGGCGAGGGGTCCCGACGTCGTCCTCGCT[CGCGCGCGCGCG]AAACGAAAACACAATCTCGGATCGATG	GTCTGACATGTCGAAAACAACG	60.592	CATCGATCCGAGATTGTGTTT	59.947	88
CL1137.Contig1_P.vindemmiae_755_4	CGCGCGCGCGCG	CG(2*6)	3325	12	GAGCAGCTGTCAAACTGAACCGCGACCCGACCCGAGCGCGCAAAATTTATCCCGAGGGGAGCACTCCCCGCTCGTCTGACATGTCGAAAACAACGGCGAGGGGTCCCGACGTCGTCCTCGCT[CGCGCGCGCGCG]AAACGAAAACACAATCTCGGATCGA	GAGCAGCTGTCAAACTGAACC	60.050	TCGATCCGAGATTGTGTTTTC	60.066	159
CL1137.Contig1_P.vindemmiae_755_5	CGCGCGCGCGCG	CG(2*6)	3325	12	TCTGACATGTCGAAAACAACGGCGAGGGGTCCCGACGTCGTCCTCGCT[CGCGCGCGCGCG]AAACGAAAACACAATCTCGGATCGATG	TCTGACATGTCGAAAACAACG	59.749	CATCGATCCGAGATTGTGTTT	59.947	87
CL1140.Contig1_P.vindemmiae_757_1	GGCGGCGGCGGCGGCGGCGGCGGC	GGC(3*8)	2892	24	GTTTCGGAACTCACGAGAGGAT[GGCGGCGGCGGCGGCGGCGGCGGC]ACTGCAGCAGCGGCGGCGTGTGTGTAACGCGCGCGGACTCGACAGCGGCACTGCTGCTGCATCAAGTTCTCGACGATCTC	GTTTCGGAACTCACGAGAGGAT	61.884	GAGATCGTCGAGAACTTGATGC	61.299	126
CL1140.Contig1_P.vindemmiae_757_2	GGCGGCGGCGGCGGCGGCGGCGGC	GGC(3*8)	2892	24	GTTTCGGAACTCACGAGAGGAT[GGCGGCGGCGGCGGCGGCGGCGGC]ACTGCAGCAGCGGCGGCGTGTGTGTAACGCGCGCGGACTCGACAGCGGCACTGCTGCTGCATCAAGTTCTCGACGAT	GTTTCGGAACTCACGAGAGGAT	61.884	ATCGTCGAGAACTTGATGCAG	60.412	123
CL1140.Contig1_P.vindemmiae_757_3	GGCGGCGGCGGCGGCGGCGGCGGC	GGC(3*8)	2892	24	GTTTCGGAACTCACGAGAGGAT[GGCGGCGGCGGCGGCGGCGGCGGC]ACTGCAGCAGCGGCGGCGTGTGTGTAACGCGCGCGGACTCGACAGCGGCACTGCTGCTGCATCAAGTTCTCGACGATCT	GTTTCGGAACTCACGAGAGGAT	61.884	AGATCGTCGAGAACTTGATGC	59.449	125
CL1140.Contig1_P.vindemmiae_757_4	GGCGGCGGCGGCGGCGGCGGCGGC	GGC(3*8)	2892	24	TTTCGGAACTCACGAGAGGAT[GGCGGCGGCGGCGGCGGCGGCGGC]ACTGCAGCAGCGGCGGCGTGTGTGTAACGCGCGCGGACTCGACAGCGGCACTGCTGCTGCATCAAGTTCTCGACGATCTC	TTTCGGAACTCACGAGAGGAT	61.138	GAGATCGTCGAGAACTTGATGC	61.299	125
CL1140.Contig1_P.vindemmiae_757_5	GGCGGCGGCGGCGGCGGCGGCGGC	GGC(3*8)	2892	24	GTTTCGGAACTCACGAGAGGAT[GGCGGCGGCGGCGGCGGCGGCGGC]ACTGCAGCAGCGGCGGCGTGTGTGTAACGCGCGCGGACTCGACAGCGGCACTGCTGCTGCATCAAGTTCTCGACGATCTCG	GTTTCGGAACTCACGAGAGGAT	61.884	CGAGATCGTCGAGAACTTGAT	59.444	127
CL1140.Contig2_P.vindemmiae_758_1	GGCGGCGGCGGCGGCGGCGGCGGC	GGC(3*8)	2392	24	CAGTATGCATGGATAAGCGAGAGGAT[GGCGGCGGCGGCGGCGGCGGCGGC]ACTGCAGCAGCGGCGGCGTGTGTGTAACGCGCGCGGACTCGACAGCGGCACTGCTGCTGCATCAAGTTCTCGACGATCTC	CAGTATGCATGGATAAGCGAGAG	61.124	GAGATCGTCGAGAACTTGATGC	61.299	130
CL1140.Contig2_P.vindemmiae_758_2	GGCGGCGGCGGCGGCGGCGGCGGC	GGC(3*8)	2392	24	CAGTATGCATGGATAAGCGAGAGGAT[GGCGGCGGCGGCGGCGGCGGCGGC]ACTGCAGCAGCGGCGGCGTGTGTGTAACGCGCGCGGACTCGACAGCGGCACTGCTGCTGCATCAAGTTCTCGACGAT	CAGTATGCATGGATAAGCGAGAG	61.124	ATCGTCGAGAACTTGATGCAG	60.412	127
CL1140.Contig2_P.vindemmiae_758_3	GGCGGCGGCGGCGGCGGCGGCGGC	GGC(3*8)	2392	24	CAGTATGCATGGATAAGCGAGAGGAT[GGCGGCGGCGGCGGCGGCGGCGGC]ACTGCAGCAGCGGCGGCGTGTGTGTAACGCGCGCGGACTCGACAGCGGCACTGCTGCTGCATCAAGTTCTCGACGATCTC	CAGTATGCATGGATAAGCGAGA	60.251	GAGATCGTCGAGAACTTGATGC	61.299	130
CL1140.Contig2_P.vindemmiae_758_4	GGCGGCGGCGGCGGCGGCGGCGGC	GGC(3*8)	2392	24	CAGTATGCATGGATAAGCGAGAGGAT[GGCGGCGGCGGCGGCGGCGGCGGC]ACTGCAGCAGCGGCGGCGTGTGTGTAACGCGCGCGGACTCGACAGCGGCACTGCTGCTGCATCAAGTTCTCGACGAT	CAGTATGCATGGATAAGCGAGA	60.251	ATCGTCGAGAACTTGATGCAG	60.412	127
CL1140.Contig2_P.vindemmiae_758_5	GGCGGCGGCGGCGGCGGCGGCGGC	GGC(3*8)	2392	24	CAGTATGCATGGATAAGCGAGAGGAT[GGCGGCGGCGGCGGCGGCGGCGGC]ACTGCAGCAGCGGCGGCGTGTGTGTAACGCGCGCGGACTCGACAGCGGCACTGCTGCTGCATCAAGTTCTCGACGATCT	CAGTATGCATGGATAAGCGAGAG	61.124	AGATCGTCGAGAACTTGATGC	59.449	129
CL1165.Contig1_P.vindemmiae_761_1	GTGGTGGTGGTGGTG	GTG(3*5)	4767	15	GAGCTCCTGTCCGACGGTCGGGTCCACCCGGATCGGCGTCTTGGGCGCGACGATGCGCCGCCGGTGCCT[GTGGTGGTGGTGGTG]ATGGTGGTGCAGGTGGGCCGGCGGCAGCGTCGGCCCGTTCTCGTACATCTCGTAGTC	GAGCTCCTGTCCGACGGT	61.427	GACTACGAGATGTACGAGAACGG	60.199	141
CL1165.Contig1_P.vindemmiae_761_2	GTGGTGGTGGTGGTG	GTG(3*5)	4767	15	GAGCTCCTGTCCGACGGTCGGGTCCACCCGGATCGGCGTCTTGGGCGCGACGATGCGCCGCCGGTGCCT[GTGGTGGTGGTGGTG]ATGGTGGTGCAGGTGGGCCGGCGGCAGCGTCGGCCCGTTCTCGTACATCTCGTAGTCC	GAGCTCCTGTCCGACGGT	61.427	GGACTACGAGATGTACGAGAACG	60.199	142
CL1165.Contig1_P.vindemmiae_761_3	GTGGTGGTGGTGGTG	GTG(3*5)	4767	15	GAGCTCCTGTCCGACGGTCGGGTCCACCCGGATCGGCGTCTTGGGCGCGACGATGCGCCGCCGGTGCCT[GTGGTGGTGGTGGTG]ATGGTGGTGCAGGTGGGCCGGCGGCAGCGTCGGCCCGTTCTCGTACATCTCGTAGTCCG	GAGCTCCTGTCCGACGGT	61.427	CGGACTACGAGATGTACGAGAAC	60.199	143
CL1165.Contig1_P.vindemmiae_761_4	GTGGTGGTGGTGGTG	GTG(3*5)	4767	15	AGTCGTCGACAAGGCGCTCGAGCTCCTGTCCGACGGTCGGGTCCACCCGGATCGGCGTCTTGGGCGCGACGATGCGCCGCCGGTGCCT[GTGGTGGTGGTGGTG]ATGGTGGTGCAGGTGGGCCGGCGGCAGCGTCGGCCCGTTCTCGTACATCTCGTAGTC	AGTCGTCGACAAGGCGCT	62.166	GACTACGAGATGTACGAGAACGG	60.199	160
CL1165.Contig1_P.vindemmiae_761_5	GTGGTGGTGGTGGTG	GTG(3*5)	4767	15	GAAGTCGTCGACAAGGCGCTCGAGCTCCTGTCCGACGGTCGGGTCCACCCGGATCGGCGTCTTGGGCGCGACGATGCGCCGCCGGTGCCT[GTGGTGGTGGTGGTG]ATGGTGGTGCAGGTGGGCCGGCGGCAGCGTCGGCCCGTTCTCGTACATCTCGTAG	GAAGTCGTCGACAAGGCG	60.557	CTACGAGATGTACGAGAACGGG	61.042	160
CL1165.Contig2_P.vindemmiae_762_1	GTGGTGGTGGTGGTG	GTG(3*5)	4767	15	GAAGTCGTCGACAAGGCGCTCGAGCTCCTGTCCGACGGTCGGGTCCACCCGGATCGGCGTCTTGGGCGCGACGATGCGCCGCCGGTGCCT[GTGGTGGTGGTGGTG]ATGGTGGTGCTGGTGCTGCGGCTTCGCCTCAATGCCATTCTTCTTCAG	GAAGTCGTCGACAAGGCG	60.557	CTGAAGAAGAATGGCATTGAGG	61.107	153
CL1165.Contig2_P.vindemmiae_762_2	GTGGTGGTGGTGGTG	GTG(3*5)	4767	15	CGAAGTCGTCGACAAGGCGCTCGAGCTCCTGTCCGACGGTCGGGTCCACCCGGATCGGCGTCTTGGGCGCGACGATGCGCCGCCGGTGCCT[GTGGTGGTGGTGGTG]ATGGTGGTGCTGGTGCTGCGGCTTCGCCTCAATGCCATTCTTCTTCAG	CGAAGTCGTCGACAAGGC	60.557	CTGAAGAAGAATGGCATTGAGG	61.107	154
CL1165.Contig2_P.vindemmiae_762_3	GTGGTGGTGGTGGTG	GTG(3*5)	4767	15	GCGAAGTCGTCGACAAGGCGCTCGAGCTCCTGTCCGACGGTCGGGTCCACCCGGATCGGCGTCTTGGGCGCGACGATGCGCCGCCGGTGCCT[GTGGTGGTGGTGGTG]ATGGTGGTGCTGGTGCTGCGGCTTCGCCTCAATGCCATTCTTCTTCAG	GCGAAGTCGTCGACAAGG	60.557	CTGAAGAAGAATGGCATTGAGG	61.107	155
CL1165.Contig2_P.vindemmiae_762_4	GTGGTGGTGGTGGTG	GTG(3*5)	4767	15	GAAGTCGTCGACAAGGCGCTCGAGCTCCTGTCCGACGGTCGGGTCCACCCGGATCGGCGTCTTGGGCGCGACGATGCGCCGCCGGTGCCT[GTGGTGGTGGTGGTG]ATGGTGGTGCTGGTGCTGCGGCTTCGCCTCAATGCCATTCTTCTTCA	GAAGTCGTCGACAAGGCG	60.557	TGAAGAAGAATGGCATTGAGG	60.199	152
CL1165.Contig2_P.vindemmiae_762_5	GTGGTGGTGGTGGTG	GTG(3*5)	4767	15	CGAAGTCGTCGACAAGGCGCTCGAGCTCCTGTCCGACGGTCGGGTCCACCCGGATCGGCGTCTTGGGCGCGACGATGCGCCGCCGGTGCCT[GTGGTGGTGGTGGTG]ATGGTGGTGCTGGTGCTGCGGCTTCGCCTCAATGCCATTCTTCTTCA	CGAAGTCGTCGACAAGGC	60.557	TGAAGAAGAATGGCATTGAGG	60.199	153
CL1171.Contig1_P.vindemmiae_763_1	TATATATATATA	TA(2*6)	1029	12	TGTATAGTCGCAATGTACAAACGTATATAATATATTTTTTGTTTTT[TATATATATATA]TTAGATATTCAAACGTTCTCACTCTTATCTCAATCACTACCTATCAATCGA	TGTATAGTCGCAATGTACAAACG	57.889	TCGATTGATAGGTAGTGATTGAGA	57.913	109
CL1171.Contig1_P.vindemmiae_763_2	TATATATATATA	TA(2*6)	1029	12	TCGAGTATCAATTACGCTCGTATAATATTTCAATATATATATAATATGTATAGTCGCAATGTACAAACGTATATAATATATTTTTTGTTTTT[TATATATATATA]TTAGATATTCAAACGTTCTCACTCTTATCTCA	TCGAGTATCAATTACGCTCGTATAA	59.290	TGAGATAAGAGTGAGAACGTTTGAA	59.484	136
CL1171.Contig1_P.vindemmiae_763_3	TATATATATATA	TA(2*6)	1029	12	CGAGTATCAATTACGCTCGTATAATATTTCAATATATATATAATATGTATAGTCGCAATGTACAAACGTATATAATATATTTTTTGTTTTT[TATATATATATA]TTAGATATTCAAACGTTCTCACTCTTATCTCA	CGAGTATCAATTACGCTCGTATAA	57.697	TGAGATAAGAGTGAGAACGTTTGAA	59.484	135
CL1171.Contig1_P.vindemmiae_763_4	TATATATATATA	TA(2*6)	1029	12	TGTATAGTCGCAATGTACAAACGTATATAATATATTTTTTGTTTTT[TATATATATATA]TTAGATATTCAAACGTTCTCACTCTTATCTCAATCA	TGTATAGTCGCAATGTACAAACG	57.889	TGATTGAGATAAGAGTGAGAACG	56.288	94
CL1171.Contig1_P.vindemmiae_763_5	TATATATATATA	TA(2*6)	1029	12	ATGTATAGTCGCAATGTACAAACGTATATAATATATTTTTTGTTTTT[TATATATATATA]TTAGATATTCAAACGTTCTCACTCTTATCTCAATCACTACCTATCAATCGA	ATGTATAGTCGCAATGTACAAACG	58.235	TCGATTGATAGGTAGTGATTGAGA	57.913	110
CL1171.Contig1_P.vindemmiae_764_1	TCTCTCTCTCTC	TC(2*6)	1271	12	TAATACAAAGGAATTCAGCGGTCGTTCGATCGAGGAGAGAAGAAAATAATAATAGTGAACAAAGCTTTGTAAAAATAAGACAAATCATTTT[TCTCTCTCTCTC]CCTCTCGATGCTTACCGATTTACAT	TAATACAAAGGAATTCAGCGGTC	59.533	ATGTAAATCGGTAAGCATCGAGA	60.003	128
CL1171.Contig1_P.vindemmiae_764_2	TCTCTCTCTCTC	TC(2*6)	1271	12	TAATACAAAGGAATTCAGCGGTCGTTCGATCGAGGAGAGAAGAAAATAATAATAGTGAACAAAGCTTTGTAAAAATAAGACAAATCATTTT[TCTCTCTCTCTC]CCTCTCGATGCTTACCGATTTACATC	TAATACAAAGGAATTCAGCGGTC	59.533	GATGTAAATCGGTAAGCATCGAG	60.003	129
CL1171.Contig1_P.vindemmiae_764_3	TCTCTCTCTCTC	TC(2*6)	1271	12	TAATACAAAGGAATTCAGCGGTCGTTCGATCGAGGAGAGAAGAAAATAATAATAGTGAACAAAGCTTTGTAAAAATAAGACAAATCATTTT[TCTCTCTCTCTC]CCTCTCGATGCTTACCGATTTACATCTC	TAATACAAAGGAATTCAGCGGTC	59.533	GAGATGTAAATCGGTAAGCATCG	60.003	131
CL1171.Contig1_P.vindemmiae_764_4	TCTCTCTCTCTC	TC(2*6)	1271	12	TCGATCGAGGAGAGAAGAAAATAATAATAGTGAACAAAGCTTTGTAAAAATAAGACAAATCATTTT[TCTCTCTCTCTC]CCTCTCGATGCTTACCGATTTACAT	TCGATCGAGGAGAGAAGAAAATA	59.472	ATGTAAATCGGTAAGCATCGAGA	60.003	103
CL1171.Contig1_P.vindemmiae_764_5	TCTCTCTCTCTC	TC(2*6)	1271	12	TCGATCGAGGAGAGAAGAAAATAATAATAGTGAACAAAGCTTTGTAAAAATAAGACAAATCATTTT[TCTCTCTCTCTC]CCTCTCGATGCTTACCGATTTACATC	TCGATCGAGGAGAGAAGAAAATA	59.472	GATGTAAATCGGTAAGCATCGAG	60.003	104
CL1254.Contig1_P.vindemmiae_782_1	CAACAACAACAACAA	CAA(3*5)	1442	15	TTTCAAGATCAGCAACAGCGCCAGCAGGCGGCTCTTAATGCTTTGCAGCAC[CAACAACAACAACAA]CAGCGATTCCAAAGGCCACCTCAAGTGATGGCTATGCCTC	TTTCAAGATCAGCAACAGCG	60.134	GAGGCATAGCCATCACTTGAG	59.851	106
CL1254.Contig1_P.vindemmiae_782_2	CAACAACAACAACAA	CAA(3*5)	1442	15	CTTTTCAAGATCAGCAACAGCGCCAGCAGGCGGCTCTTAATGCTTTGCAGCAC[CAACAACAACAACAA]CAGCGATTCCAAAGGCCACCTCAAGTGATGGCTATGCCTC	CTTTTCAAGATCAGCAACAGCG	62.289	GAGGCATAGCCATCACTTGAG	59.851	108
CL1254.Contig1_P.vindemmiae_782_3	CAACAACAACAACAA	CAA(3*5)	1442	15	ATCATCATCAGCAGCAGCAACAACAAGCAGCAGCAGCTTCGGCAGTTGCCGCTTTTCAAGATCAGCAACAGCGCCAGCAGGCGGCTCTTAATGCTTTGCAGCAC[CAACAACAACAACAA]CAGCGATTCCAAAGGCCACCTCAAGTGATGGCTATGCCTC	ATCATCATCAGCAGCAGCAAC	61.377	GAGGCATAGCCATCACTTGAG	59.851	159
CL1254.Contig1_P.vindemmiae_782_4	CAACAACAACAACAA	CAA(3*5)	1442	15	CAGTTGCCGCTTTTCAAGATCAGCAACAGCGCCAGCAGGCGGCTCTTAATGCTTTGCAGCAC[CAACAACAACAACAA]CAGCGATTCCAAAGGCCACCTCAAGTGATGGCTATGCCTC	CAGTTGCCGCTTTTCAAGAT	60.386	GAGGCATAGCCATCACTTGAG	59.851	117
CL1254.Contig1_P.vindemmiae_782_5	CAACAACAACAACAA	CAA(3*5)	1442	15	CAACAGCAGCATCATCATCAGCAGCAGCAACAACAAGCAGCAGCAGCTTCGGCAGTTGCCGCTTTTCAAGATCAGCAACAGCGCCAGCAGGCGGCTCTTAATGCTTTGCAGCAC[CAACAACAACAACAA]CAGCGATTCCAAAGGCCACCTCAAGTGAT	CAACAGCAGCATCATCATCAG	60.429	ATCACTTGAGGTGGCCTTTG	60.111	158
CL1364.Contig1_P.vindemmiae_822_1	CTCGCTCGCTCGCTCGCTCGCTCG	CTCG(4*6)	771	24	CTTCTATCCTACCGACACTCCCTCGCTCAGTCTCTCT[CTCGCTCGCTCGCTCGCTCGCTCG]CTCTCTTTCTCTCTTTAATTACAGTGATACAAGATTTTTTTAGACATTTATTGTATTATACTTAGTAGATTAAAATCTTACTCGTCAAGACTTGCCAAC	CTTCTATCCTACCGACACTCCCT	60.029	GTTGGCAAGTCTTGACGAGTAA	59.424	160
CL1364.Contig1_P.vindemmiae_822_2	CTCGCTCGCTCGCTCGCTCGCTCG	CTCG(4*6)	771	24	ACTCCCTCGCTCAGTCTCTCT[CTCGCTCGCTCGCTCGCTCGCTCG]CTCTCTTTCTCTCTTTAATTACAGTGATACAAGATTTTTTTAGACATTTATTGTATTATACTTAGTAGATTAAAATCTTACTCGTCAAGACTTGCCAACGCTTACGTTATAA	ACTCCCTCGCTCAGTCTCTCT	59.765	TTATAACGTAAGCGTTGGCAAGT	60.089	157
CL1364.Contig1_P.vindemmiae_822_3	CTCGCTCGCTCGCTCGCTCGCTCG	CTCG(4*6)	771	24	TTCTATCCTACCGACACTCCCTCGCTCAGTCTCTCT[CTCGCTCGCTCGCTCGCTCGCTCG]CTCTCTTTCTCTCTTTAATTACAGTGATACAAGATTTTTTTAGACATTTATTGTATTATACTTAGTAGATTAAAATCTTACTCGTCAAGACTTGCCAAC	TTCTATCCTACCGACACTCCCTC	60.844	GTTGGCAAGTCTTGACGAGTAA	59.424	159
CL1364.Contig1_P.vindemmiae_822_4	CTCGCTCGCTCGCTCGCTCGCTCG	CTCG(4*6)	771	24	ACACTCCCTCGCTCAGTCTCTCT[CTCGCTCGCTCGCTCGCTCGCTCG]CTCTCTTTCTCTCTTTAATTACAGTGATACAAGATTTTTTTAGACATTTATTGTATTATACTTAGTAGATTAAAATCTTACTCGTCAAGACTTGCCAACGCTTACGTTATAA	ACACTCCCTCGCTCAGTCTCT	60.597	TTATAACGTAAGCGTTGGCAAGT	60.089	159
CL1411.Contig1_P.vindemmiae_834_1	CTCTCTCTCTCTCT	CT(2*7)	2735	14	CTCTCGAGTGCTCCTCTGCTGGTTGCCGCGC[CTCTCTCTCTCTCT]CACTCTCTCGCGCTCTCGCTCTCCTGGGGGCGAGCGGCCTTACTGCGGGATCGGCTTCACCTGGGGCGCCACATCAGTGATCTTTCTGGCAATGAACTTCAA	CTCTCGAGTGCTCCTCTGCT	60.033	TTGAAGTTCATTGCCAGAAAGAT	60.122	147
CL1411.Contig1_P.vindemmiae_834_2	CTCTCTCTCTCTCT	CT(2*7)	2735	14	CTCTCGAGTGCTCCTCTGCTGGTTGCCGCGC[CTCTCTCTCTCTCT]CACTCTCTCGCGCTCTCGCTCTCCTGGGGGCGAGCGGCCTTACTGCGGGATCGGCTTCACCTGGGGCGCCACATCAGTGATCTTTCTGGCAATGAACTT	CTCTCGAGTGCTCCTCTGCT	60.033	AAGTTCATTGCCAGAAAGATCAC	59.650	144
CL1411.Contig1_P.vindemmiae_834_3	CTCTCTCTCTCTCT	CT(2*7)	2735	14	CTCTCGAGTGCTCCTCTGCTGGTTGCCGCGC[CTCTCTCTCTCTCT]CACTCTCTCGCGCTCTCGCTCTCCTGGGGGCGAGCGGCCTTACTGCGGGATCGGCTTCACCTGGGGCGCCACATCAGTGATCTTTCTGGCAATGAACTTC	CTCTCGAGTGCTCCTCTGCT	60.033	GAAGTTCATTGCCAGAAAGATCA	60.607	145
CL1411.Contig1_P.vindemmiae_834_4	CTCTCTCTCTCTCT	CT(2*7)	2735	14	CTCTCGAGTGCTCCTCTGCTGGTTGCCGCGC[CTCTCTCTCTCTCT]CACTCTCTCGCGCTCTCGCTCTCCTGGGGGCGAGCGGCCTTACTGCGGGATCGGCTTCACCTGGGGCGCCACATCAGTGATCTTTCTGGCAATGAACTTCAAG	CTCTCGAGTGCTCCTCTGCT	60.033	CTTGAAGTTCATTGCCAGAAAGA	60.755	148
CL1411.Contig1_P.vindemmiae_834_5	CTCTCTCTCTCTCT	CT(2*7)	2735	14	CTCTCGAGTGCTCCTCTGCTGGTTGCCGCGC[CTCTCTCTCTCTCT]CACTCTCTCGCGCTCTCGCTCTCCTGGGGGCGAGCGGCCTTACTGCGGGATCGGCTTCACCTGGGGCGCCACATCAGTGATCTTTCTGGCAATGAAC	CTCTCGAGTGCTCCTCTGCT	60.033	GTTCATTGCCAGAAAGATCACTG	61.029	142
CL1413.Contig2_P.vindemmiae_837_1	GAAGAAGAAGAAGAAGAA	GAA(3*6)	423	18	ACCAAGGACCACAAAAGATGTTAAAACAAAAGAG[GAAGAAGAAGAAGAAGAA]GGTGAAGAAGGCGAAGAAGAAGCCGACGACGAACCAGAAGAGAGGGAAGAAAAAGGGGGTGAAGAAGAGGCGGAGGCAGAGGCAGATGTAGAGGAAGAGGAC	ACCAAGGACCACAAAAGATGTTA	59.791	GTCCTCTTCCTCTACATCTGCCT	60.274	154
CL1413.Contig2_P.vindemmiae_837_2	GAAGAAGAAGAAGAAGAA	GAA(3*6)	423	18	ACCAAGGACCACAAAAGATGTTAAAACAAAAGAG[GAAGAAGAAGAAGAAGAA]GGTGAAGAAGGCGAAGAAGAAGCCGACGACGAACCAGAAGAGAGGGAAGAAAAAGGGGGTGAAGAAGAGGCGGAGGCAGAGGCAGATGTAGAGGAAGAG	ACCAAGGACCACAAAAGATGTTA	59.791	CTCTTCCTCTACATCTGCCTCTG	59.668	151
CL1413.Contig2_P.vindemmiae_837_3	GAAGAAGAAGAAGAAGAA	GAA(3*6)	423	18	ACCAAGGACCACAAAAGATGTTAAAACAAAAGAG[GAAGAAGAAGAAGAAGAA]GGTGAAGAAGGCGAAGAAGAAGCCGACGACGAACCAGAAGAGAGGGAAGAAAAAGGGGGTGAAGAAGAGGCGGAGGCAGAGGCAGATGTAGAGGAAGAGG	ACCAAGGACCACAAAAGATGTTA	59.791	CCTCTTCCTCTACATCTGCCTCT	60.395	152
CL1413.Contig2_P.vindemmiae_837_4	GAAGAAGAAGAAGAAGAA	GAA(3*6)	423	18	GAAAACCAAGGACCACAAAAGATGTTAAAACAAAAGAG[GAAGAAGAAGAAGAAGAA]GGTGAAGAAGGCGAAGAAGAAGCCGACGACGAACCAGAAGAGAGGGAAGAAAAAGGGGGTGAAGAAGAGGCGGAGGCAGAGGCAGATGTAGAGGAAGAGGAC	GAAAACCAAGGACCACAAAAGAT	60.594	GTCCTCTTCCTCTACATCTGCCT	60.274	158
CL1413.Contig2_P.vindemmiae_837_5	GAAGAAGAAGAAGAAGAA	GAA(3*6)	423	18	GAAAACCAAGGACCACAAAAGATGTTAAAACAAAAGAG[GAAGAAGAAGAAGAAGAA]GGTGAAGAAGGCGAAGAAGAAGCCGACGACGAACCAGAAGAGAGGGAAGAAAAAGGGGGTGAAGAAGAGGCGGAGGCAGAGGCAGATGTAGAGGAAGAG	GAAAACCAAGGACCACAAAAGAT	60.594	CTCTTCCTCTACATCTGCCTCTG	59.668	155
CL1415.Contig2_P.vindemmiae_839_1	AATAATAATAATAAT	AAT(3*5)	1242	15	GCCAATGACGATAATAACAATGGAAACGACAATAATAATAACTTA[AATAATAATAATAAT]TATTATAAAAACGACGATTCCTTGCCAAATGAGTTGAATAGCGACGTAAGGTTTGAAAATCAGAACG	GCCAATGACGATAATAACAATGG	60.442	CGTTCTGATTTTCAAACCTTACG	60.043	127
CL1415.Contig2_P.vindemmiae_839_2	AATAATAATAATAAT	AAT(3*5)	1242	15	GCCAATGACGATAATAACAATGGAAACGACAATAATAATAACTTA[AATAATAATAATAAT]TATTATAAAAACGACGATTCCTTGCCAAATGAGTTGAATAGCGACGTAAGGTTTG	GCCAATGACGATAATAACAATGG	60.442	CAAACCTTACGTCGCTATTCAAC	60.069	115
CL1415.Contig2_P.vindemmiae_839_3	AATAATAATAATAAT	AAT(3*5)	1242	15	ATCTCGACGATATAGCCAATGACGATAATAACAATGGAAACGACAATAATAATAACTTA[AATAATAATAATAAT]TATTATAAAAACGACGATTCCTTGCCAAATGAGTTGAATAGCGACGTAAGGTTTGAAAATCAGAACG	ATCTCGACGATATAGCCAATGAC	59.502	CGTTCTGATTTTCAAACCTTACG	60.043	141
CL1415.Contig2_P.vindemmiae_839_4	AATAATAATAATAAT	AAT(3*5)	1242	15	ATCTCGACGATATAGCCAATGACGATAATAACAATGGAAACGACAATAATAATAACTTA[AATAATAATAATAAT]TATTATAAAAACGACGATTCCTTGCCAAATGAGTTGAATAGCGACGTAAGGTTTG	ATCTCGACGATATAGCCAATGAC	59.502	CAAACCTTACGTCGCTATTCAAC	60.069	129
CL1415.Contig2_P.vindemmiae_839_5	AATAATAATAATAAT	AAT(3*5)	1242	15	GCCAATGACGATAATAACAATGGAAACGACAATAATAATAACTTA[AATAATAATAATAAT]TATTATAAAAACGACGATTCCTTGCCAAATGAGTTGAATAGCGACGTAAGGT	GCCAATGACGATAATAACAATGG	60.442	ACCTTACGTCGCTATTCAACTCA	60.195	112
CL1438.Contig2_P.vindemmiae_844_1	TATATATATATATATA	TA(2*8)	2922	16	GACGTCGAACATTCAATATACCGAGTT[TATATATATATATATA]AAGTTTGTAATGAATCGGTAAAAGTACATAAACACTAATTTATTGTAAGAAATAAACCGAGATTGTTTGTAAATAAATTAAAAAAGTAATGAGTTAATCTGTGATTGATTGGC	GACGTCGAACATTCAATATACCG	60.609	GCCAATCAATCACAGATTAACTCA	60.371	156
CL1438.Contig2_P.vindemmiae_844_2	TATATATATATATATA	TA(2*8)	2922	16	CGTCGAACATTCAATATACCGAGTT[TATATATATATATATA]AAGTTTGTAATGAATCGGTAAAAGTACATAAACACTAATTTATTGTAAGAAATAAACCGAGATTGTTTGTAAATAAATTAAAAAAGTAATGAGTTAATCTGTGATTGATTGGC	CGTCGAACATTCAATATACCGAG	60.725	GCCAATCAATCACAGATTAACTCA	60.371	154
CL1438.Contig2_P.vindemmiae_844_3	TATATATATATATATA	TA(2*8)	2922	16	TGACGTCGAACATTCAATATACCGAGTT[TATATATATATATATA]AAGTTTGTAATGAATCGGTAAAAGTACATAAACACTAATTTATTGTAAGAAATAAACCGAGATTGTTTGTAAATAAATTAAAAAAGTAATGAGTTAATCTGTGATTGATTGGC	TGACGTCGAACATTCAATATACC	58.891	GCCAATCAATCACAGATTAACTCA	60.371	157
CL1438.Contig2_P.vindemmiae_844_4	TATATATATATATATA	TA(2*8)	2922	16	GTGACGTCGAACATTCAATATACCGAGTT[TATATATATATATATA]AAGTTTGTAATGAATCGGTAAAAGTACATAAACACTAATTTATTGTAAGAAATAAACCGAGATTGTTTGTAAATAAATTAAAAAAGTAATGAGTTAATCTGTGATTGATTGGC	GTGACGTCGAACATTCAATATACC	59.677	GCCAATCAATCACAGATTAACTCA	60.371	158
CL1438.Contig2_P.vindemmiae_844_5	TATATATATATATATA	TA(2*8)	2922	16	GACGTCGAACATTCAATATACCGAGTT[TATATATATATATATA]AAGTTTGTAATGAATCGGTAAAAGTACATAAACACTAATTTATTGTAAGAAATAAACCGAGATTGTTTGTAAATAAATTAAAAAAGTAATGAGTTAATCTGTGATTGATTGGC	GACGTCGAACATTCAATATACCG	60.609	GCCAATCAATCACAGATTAACTCAT	60.595	156
CL1547.Contig3_P.vindemmiae_855_1	ATGATGATGATGATG	ATG(3*5)	3012	15	CCCATCATGTATGACGGTAATCTTAAGAAGGAAGACGAAGTTCTGGAATGGCTAATCGAACAGAAAAGTAATGATA[ATGATGATGATGATG]ACGATGATGATCGTGCTCGTAAATCCCGAACAATTACAAA	CCCATCATGTATGACGGTAATCT	59.979	TTTGTAATTGTTCGGGATTTACG	60.114	131
CL1547.Contig3_P.vindemmiae_855_2	ATGATGATGATGATG	ATG(3*5)	3012	15	GAAGGAAGACGAAGTTCTGGAATGGCTAATCGAACAGAAAAGTAATGATA[ATGATGATGATGATG]ACGATGATGATCGTGCTCGTAAATCCCGAACAATTACAAA	GAAGGAAGACGAAGTTCTGGAAT	60.122	TTTGTAATTGTTCGGGATTTACG	60.114	105
CL1547.Contig3_P.vindemmiae_855_3	ATGATGATGATGATG	ATG(3*5)	3012	15	CCCATCATGTATGACGGTAATCTTAAGAAGGAAGACGAAGTTCTGGAATGGCTAATCGAACAGAAAAGTAATGATA[ATGATGATGATGATG]ACGATGATGATCGTGCTCGTAAATCCCGAACAATTACA	CCCATCATGTATGACGGTAATCT	59.979	TGTAATTGTTCGGGATTTACGAG	60.238	129
CL1547.Contig3_P.vindemmiae_855_4	ATGATGATGATGATG	ATG(3*5)	3012	15	GAAGGAAGACGAAGTTCTGGAATGGCTAATCGAACAGAAAAGTAATGATA[ATGATGATGATGATG]ACGATGATGATCGTGCTCGTAAATCCCGAACAATTACA	GAAGGAAGACGAAGTTCTGGAAT	60.122	TGTAATTGTTCGGGATTTACGAG	60.238	103
CL1547.Contig3_P.vindemmiae_855_5	ATGATGATGATGATG	ATG(3*5)	3012	15	ACCCATCATGTATGACGGTAATCTTAAGAAGGAAGACGAAGTTCTGGAATGGCTAATCGAACAGAAAAGTAATGATA[ATGATGATGATGATG]ACGATGATGATCGTGCTCGTAAATCCCGAACAATTACA	ACCCATCATGTATGACGGTAATC	59.855	TGTAATTGTTCGGGATTTACGAG	60.238	130
CL1554.Contig1_P.vindemmiae_859_1	GCAGCAGCAGCAGCA	GCA(3*5)	8727	15	AAAATATGATGTACGGGTCGTTGTTCCTTCATCCCACGGCAATGTTTCAGTC[GCAGCAGCAGCAGCA]ACAGCAACATACCGGGAATGTCACAACCAGCACGACTACCACCACAGCCGGTGAGTGTCTGGCTGACCTCTTAGATTC	AAAATATGATGTACGGGTCGTTG	60.017	GAATCTAAGAGGTCAGCCAGACA	59.899	145
CL1554.Contig1_P.vindemmiae_859_2	GCAGCAGCAGCAGCA	GCA(3*5)	8727	15	ATGAAAATATGATGTACGGGTCGTTGTTCCTTCATCCCACGGCAATGTTTCAGTC[GCAGCAGCAGCAGCA]ACAGCAACATACCGGGAATGTCACAACCAGCACGACTACCACCACAGCCGGTGAGTGTCTGGCTGACCTCTTAGATTC	ATGAAAATATGATGTACGGGTCG	59.983	GAATCTAAGAGGTCAGCCAGACA	59.899	148
CL1554.Contig1_P.vindemmiae_859_3	GCAGCAGCAGCAGCA	GCA(3*5)	8727	15	ATATGATGTACGGGTCGTTGTTCCTTCATCCCACGGCAATGTTTCAGTC[GCAGCAGCAGCAGCA]ACAGCAACATACCGGGAATGTCACAACCAGCACGACTACCACCACAGCCGGTGAGTGTCTGGCTGACCTCTTAGATTC	ATATGATGTACGGGTCGTTGTTC	60.021	GAATCTAAGAGGTCAGCCAGACA	59.899	142
CL1554.Contig1_P.vindemmiae_859_4	GCAGCAGCAGCAGCA	GCA(3*5)	8727	15	CGCAGACTGATGAAAATATGATGTACGGGTCGTTGTTCCTTCATCCCACGGCAATGTTTCAGTC[GCAGCAGCAGCAGCA]ACAGCAACATACCGGGAATGTCACAACCAGCACGACTACCACCACAGCCGGTGAGTGTCTGGCTGACCTCTTAGATTC	CGCAGACTGATGAAAATATGATG	59.622	GAATCTAAGAGGTCAGCCAGACA	59.899	157
CL1554.Contig1_P.vindemmiae_859_5	GCAGCAGCAGCAGCA	GCA(3*5)	8727	15	AATATGATGTACGGGTCGTTGTTCCTTCATCCCACGGCAATGTTTCAGTC[GCAGCAGCAGCAGCA]ACAGCAACATACCGGGAATGTCACAACCAGCACGACTACCACCACAGCCGGTGAGTGTCTGGCTGACCTCTTAGATTC	AATATGATGTACGGGTCGTTGTT	59.557	GAATCTAAGAGGTCAGCCAGACA	59.899	143
CL1554.Contig2_P.vindemmiae_860_1	GCAGCAGCAGCAGCA	GCA(3*5)	8727	15	AAAATATGATGTACGGGTCGTTGTTCCTTCATCCCACGGCAATGTTTCAGTC[GCAGCAGCAGCAGCA]ACAGCAACAGCTCATCGATGCACACAACCGAAGATTCATGTCGAGCTTTAGTCTTCATGACCCAA	AAAATATGATGTACGGGTCGTTG	60.017	TTGGGTCATGAAGACTAAAGCTC	59.776	132
CL1554.Contig2_P.vindemmiae_860_2	GCAGCAGCAGCAGCA	GCA(3*5)	8727	15	ATGAAAATATGATGTACGGGTCGTTGTTCCTTCATCCCACGGCAATGTTTCAGTC[GCAGCAGCAGCAGCA]ACAGCAACAGCTCATCGATGCACACAACCGAAGATTCATGTCGAGCTTTAGTCTTCATGACCCAA	ATGAAAATATGATGTACGGGTCG	59.983	TTGGGTCATGAAGACTAAAGCTC	59.776	135
CL1554.Contig2_P.vindemmiae_860_3	GCAGCAGCAGCAGCA	GCA(3*5)	8727	15	ATATGATGTACGGGTCGTTGTTCCTTCATCCCACGGCAATGTTTCAGTC[GCAGCAGCAGCAGCA]ACAGCAACAGCTCATCGATGCACACAACCGAAGATTCATGTCGAGCTTTAGTCTTCATGACCCAA	ATATGATGTACGGGTCGTTGTTC	60.021	TTGGGTCATGAAGACTAAAGCTC	59.776	129
CL1554.Contig2_P.vindemmiae_860_4	GCAGCAGCAGCAGCA	GCA(3*5)	8727	15	ATGAAAATATGATGTACGGGTCGTTGTTCCTTCATCCCACGGCAATGTTTCAGTC[GCAGCAGCAGCAGCA]ACAGCAACAGCTCATCGATGCACACAACCGAAGATTCATGTCGAGCTTTAG	ATGAAAATATGATGTACGGGTCG	59.983	CTAAAGCTCGACATGAATCTTCG	60.389	121
CL1554.Contig2_P.vindemmiae_860_5	GCAGCAGCAGCAGCA	GCA(3*5)	8727	15	ATATGATGTACGGGTCGTTGTTCCTTCATCCCACGGCAATGTTTCAGTC[GCAGCAGCAGCAGCA]ACAGCAACAGCTCATCGATGCACACAACCGAAGATTCATGTCGAGCTTTAG	ATATGATGTACGGGTCGTTGTTC	60.021	CTAAAGCTCGACATGAATCTTCG	60.389	115
CL1748.Contig2_P.vindemmiae_930_1	CGCCGCCGCCGCCGC	CGC(3*5)	366	15	AGGAGGCTCTTTTCCCACTTTCCCAGCGCCGACGCGCCACGGAGGGCCCGACTTCCTGGCAGCCGTCCGATGACGGCGCCGTGGCCGCA[CGCCGCCGCCGCCGC]TGCTGCTGACTCTCGCCCGCGCTCTGTTAGAAATACAG	AGGAGGCTCTTTTCCCACTTT	60.591	CTGTATTTCTAACAGAGCGCGG	61.258	142
CL1748.Contig2_P.vindemmiae_930_2	CGCCGCCGCCGCCGC	CGC(3*5)	366	15	AGGAGGCTCTTTTCCCACTTTCCCAGCGCCGACGCGCCACGGAGGGCCCGACTTCCTGGCAGCCGTCCGATGACGGCGCCGTGGCCGCA[CGCCGCCGCCGCCGC]TGCTGCTGACTCTCGCCCGCGCTCTGTTAGAAATACA	AGGAGGCTCTTTTCCCACTTT	60.591	TGTATTTCTAACAGAGCGCGG	60.403	141
CL1748.Contig2_P.vindemmiae_930_3	CGCCGCCGCCGCCGC	CGC(3*5)	366	15	AGGCTCTTTTCCCACTTTCCCAGCGCCGACGCGCCACGGAGGGCCCGACTTCCTGGCAGCCGTCCGATGACGGCGCCGTGGCCGCA[CGCCGCCGCCGCCGC]TGCTGCTGACTCTCGCCCGCGCTCTGTTAGAAATACAGAACGTAGATGGATTTAAAACG	AGGCTCTTTTCCCACTTTCC	59.691	CGTTTTAAATCCATCTACGTTCTG	59.149	160
CL1748.Contig2_P.vindemmiae_930_4	CGCCGCCGCCGCCGC	CGC(3*5)	366	15	GAGGAGGCTCTTTTCCCACTTTCCCAGCGCCGACGCGCCACGGAGGGCCCGACTTCCTGGCAGCCGTCCGATGACGGCGCCGTGGCCGCA[CGCCGCCGCCGCCGC]TGCTGCTGACTCTCGCCCGCGCTCTGTTAGAAATACAG	GAGGAGGCTCTTTTCCCACTT	61.089	CTGTATTTCTAACAGAGCGCGG	61.258	143
CL1748.Contig2_P.vindemmiae_930_5	CGCCGCCGCCGCCGC	CGC(3*5)	366	15	GAGGAGGCTCTTTTCCCACTTTCCCAGCGCCGACGCGCCACGGAGGGCCCGACTTCCTGGCAGCCGTCCGATGACGGCGCCGTGGCCGCA[CGCCGCCGCCGCCGC]TGCTGCTGACTCTCGCCCGCGCTCTGTTAGAAATACAG	GAGGAGGCTCTTTTCCCACT	59.817	CTGTATTTCTAACAGAGCGCGG	61.258	143
CL1805.Contig2_P.vindemmiae_933_1	CTGCTGCTGCTGCTG	CTG(3*5)	2497	15	ACTTGCTCAACGTACCGTCCTGGCGGCGGGC[CTGCTGCTGCTGCTG]CTCGGCCGCTGCTCGGTTGTACTGCAGCCTCTTGGACCCGCCATGGACCTTGTACTGGTACGGGTCCTTGTA	ACTTGCTCAACGTACCGTCC	60.179	TACAAGGACCCGTACCAGTACAA	60.676	118
CL1805.Contig2_P.vindemmiae_933_2	CTGCTGCTGCTGCTG	CTG(3*5)	2497	15	CACTTGCTCAACGTACCGTCCTGGCGGCGGGC[CTGCTGCTGCTGCTG]CTCGGCCGCTGCTCGGTTGTACTGCAGCCTCTTGGACCCGCCATGGACCTTGTACTGGTACGGGTCCTTGTA	CACTTGCTCAACGTACCGTC	59.365	TACAAGGACCCGTACCAGTACAA	60.676	119
CL1805.Contig2_P.vindemmiae_933_3	CTGCTGCTGCTGCTG	CTG(3*5)	2497	15	ACTTGCTCAACGTACCGTCCTGGCGGCGGGC[CTGCTGCTGCTGCTG]CTCGGCCGCTGCTCGGTTGTACTGCAGCCTCTTGGACCCGCCATGGACCTTGTACTGGTACGGGTCCTTGT	ACTTGCTCAACGTACCGTCC	60.179	ACAAGGACCCGTACCAGTACAA	60.691	117
CL1805.Contig2_P.vindemmiae_933_4	CTGCTGCTGCTGCTG	CTG(3*5)	2497	15	ACTTGCTCAACGTACCGTCCTGGCGGCGGGC[CTGCTGCTGCTGCTG]CTCGGCCGCTGCTCGGTTGTACTGCAGCCTCTTGGACCCGCCATGGACCTTGTACTGGTACGGGTCCTTGTAT	ACTTGCTCAACGTACCGTCC	60.179	ATACAAGGACCCGTACCAGTACAA	60.887	119
CL1805.Contig2_P.vindemmiae_933_5	CTGCTGCTGCTGCTG	CTG(3*5)	2497	15	GCACTTGCTCAACGTACCGTCCTGGCGGCGGGC[CTGCTGCTGCTGCTG]CTCGGCCGCTGCTCGGTTGTACTGCAGCCTCTTGGACCCGCCATGGACCTTGTACTGGTACGGGTCCTTGTA	GCACTTGCTCAACGTACCG	60.465	TACAAGGACCCGTACCAGTACAA	60.676	120
CL1818.Contig1_P.vindemmiae_936_1	CTGCTGCTGCTGCTGCTGCTG	CTG(3*7)	172	21	TAGGATGGGAGTGTGTAATCCAGCGTCCTCGACTCCCCGGAGTAGCCGGAGCCGCCCGCGGCGTCGCGCCCCTCTA[CTGCTGCTGCTGCTGCTGCTG]GGGCTCTAGTACCGCGCAGAGTCGTCGCGGGCCAGCTCGTCGTAGATGCTGGAGAGT	TAGGATGGGAGTGTGTAATCCAG	60.248	ACTCTCCAGCATCTACGACGAG	60.971	154
CL1818.Contig1_P.vindemmiae_936_2	CTGCTGCTGCTGCTGCTGCTG	CTG(3*7)	172	21	TAGGATGGGAGTGTGTAATCCAGCGTCCTCGACTCCCCGGAGTAGCCGGAGCCGCCCGCGGCGTCGCGCCCCTCTA[CTGCTGCTGCTGCTGCTGCTG]GGGCTCTAGTACCGCGCAGAGTCGTCGCGGGCCAGCTCGTCGTAGATGCTGGAGAGT	TAGGATGGGAGTGTGTAATCCAG	60.248	ACTCTCCAGCATCTACGACGA	60.028	154
CL1818.Contig1_P.vindemmiae_936_3	CTGCTGCTGCTGCTGCTGCTG	CTG(3*7)	172	21	TAGGATGGGAGTGTGTAATCCAGCGTCCTCGACTCCCCGGAGTAGCCGGAGCCGCCCGCGGCGTCGCGCCCCTCTA[CTGCTGCTGCTGCTGCTGCTG]GGGCTCTAGTACCGCGCAGAGTCGTCGCGGGCCAGCTCGTCGTAGATGCTGGAGAGTC	TAGGATGGGAGTGTGTAATCCAG	60.248	GACTCTCCAGCATCTACGACG	60.028	155
CL1818.Contig1_P.vindemmiae_936_4	CTGCTGCTGCTGCTGCTGCTG	CTG(3*7)	172	21	TAGGATGGGAGTGTGTAATCCAGCGTCCTCGACTCCCCGGAGTAGCCGGAGCCGCCCGCGGCGTCGCGCCCCTCTA[CTGCTGCTGCTGCTGCTGCTG]GGGCTCTAGTACCGCGCAGAGTCGTCGCGGGCCAGCTCGTCGTAGATGCTGGAGAGTCG	TAGGATGGGAGTGTGTAATCCAG	60.248	CGACTCTCCAGCATCTACGAC	60.028	156
CL1818.Contig1_P.vindemmiae_936_5	CTGCTGCTGCTGCTGCTGCTG	CTG(3*7)	172	21	ATAGGATGGGAGTGTGTAATCCAGCGTCCTCGACTCCCCGGAGTAGCCGGAGCCGCCCGCGGCGTCGCGCCCCTCTA[CTGCTGCTGCTGCTGCTGCTG]GGGCTCTAGTACCGCGCAGAGTCGTCGCGGGCCAGCTCGTCGTAGATGCTGGAGAGT	ATAGGATGGGAGTGTGTAATCCA	59.607	ACTCTCCAGCATCTACGACGAG	60.971	155
CL1818.Contig2_P.vindemmiae_937_2	CTGCTGCTGCTGCTGCTGCTG	CTG(3*7)	172	21	CGAAAGGCGATACATATAGGATGGGAGTGTGTAATCCAGCGTCCTCGACTCCCCGGAGTAGCCGGAGCCGCCCGCGGCGTCGCGCCCCTCTA[CTGCTGCTGCTGCTGCTGCTG]GGGCTCGAAGTAGTCGACGCTGC	CGAAAGGCGATACATATAGGATG	59.864	GCAGCGTCGACTACTTCGAG	61.275	136
CL1818.Contig2_P.vindemmiae_937_3	CTGCTGCTGCTGCTGCTGCTG	CTG(3*7)	172	21	TAGGATGGGAGTGTGTAATCCAGCGTCCTCGACTCCCCGGAGTAGCCGGAGCCGCCCGCGGCGTCGCGCCCCTCTA[CTGCTGCTGCTGCTGCTGCTG]GGGCTCGAAGTAGTCGACGCTGC	TAGGATGGGAGTGTGTAATCCAG	60.248	GCAGCGTCGACTACTTCGAG	61.275	120
CL1818.Contig2_P.vindemmiae_937_4	CTGCTGCTGCTGCTGCTGCTG	CTG(3*7)	172	21	GCGATACATATAGGATGGGAGTGTGTAATCCAGCGTCCTCGACTCCCCGGAGTAGCCGGAGCCGCCCGCGGCGTCGCGCCCCTCTA[CTGCTGCTGCTGCTGCTGCTG]GGGCTCGAAGTAGTCGACGCTGC	GCGATACATATAGGATGGGAGTG	59.735	GCAGCGTCGACTACTTCGAG	61.275	130
CL1818.Contig2_P.vindemmiae_937_5	CTGCTGCTGCTGCTGCTGCTG	CTG(3*7)	172	21	ATAGGATGGGAGTGTGTAATCCAGCGTCCTCGACTCCCCGGAGTAGCCGGAGCCGCCCGCGGCGTCGCGCCCCTCTA[CTGCTGCTGCTGCTGCTGCTG]GGGCTCGAAGTAGTCGACGCTGC	ATAGGATGGGAGTGTGTAATCCA	59.607	GCAGCGTCGACTACTTCGAG	61.275	121
CL1831.Contig1_P.vindemmiae_938_1	GAGAGAGAGAGAGAGA	GA(2*8)	428	16	TCAATTGGAAAGGCAAACTACATTTATAACACATACGGAAGAGTCAACAAAGCACGATGAAAGGAG[GAGAGAGAGAGAGAGA]GTGAGGAAGAGGGAGGCACGGAACCTGGCAAGAGTTGCGAACACGGTTGCGAGTAGTTCGAATGAG	TCAATTGGAAAGGCAAACTACAT	59.891	CTCATTCGAACTACTCGCAACC	61.162	148
CL1831.Contig1_P.vindemmiae_938_2	GAGAGAGAGAGAGAGA	GA(2*8)	428	16	TCAATTGGAAAGGCAAACTACATTTATAACACATACGGAAGAGTCAACAAAGCACGATGAAAGGAG[GAGAGAGAGAGAGAGA]GTGAGGAAGAGGGAGGCACGGAACCTGGCAAGAGTTGCGAACACGGTTGCGAGTAGTTCGAATGAGG	TCAATTGGAAAGGCAAACTACAT	59.891	CCTCATTCGAACTACTCGCAAC	61.162	149
CL1831.Contig1_P.vindemmiae_938_3	GAGAGAGAGAGAGAGA	GA(2*8)	428	16	ATCAATTGGAAAGGCAAACTACATTTATAACACATACGGAAGAGTCAACAAAGCACGATGAAAGGAG[GAGAGAGAGAGAGAGA]GTGAGGAAGAGGGAGGCACGGAACCTGGCAAGAGTTGCGAACACGGTTGCGAGTAGTTCGAATGAG	ATCAATTGGAAAGGCAAACTACA	59.891	CTCATTCGAACTACTCGCAACC	61.162	149
CL1831.Contig1_P.vindemmiae_938_4	GAGAGAGAGAGAGAGA	GA(2*8)	428	16	ATCAATTGGAAAGGCAAACTACATTTATAACACATACGGAAGAGTCAACAAAGCACGATGAAAGGAG[GAGAGAGAGAGAGAGA]GTGAGGAAGAGGGAGGCACGGAACCTGGCAAGAGTTGCGAACACGGTTGCGAGTAGTTCGAATGAGG	ATCAATTGGAAAGGCAAACTACA	59.891	CCTCATTCGAACTACTCGCAAC	61.162	150
CL1831.Contig1_P.vindemmiae_938_5	GAGAGAGAGAGAGAGA	GA(2*8)	428	16	CATCAATTGGAAAGGCAAACTACATTTATAACACATACGGAAGAGTCAACAAAGCACGATGAAAGGAG[GAGAGAGAGAGAGAGA]GTGAGGAAGAGGGAGGCACGGAACCTGGCAAGAGTTGCGAACACGGTTGCGAGTAGTTCGAATGAG	CATCAATTGGAAAGGCAAACTAC	59.891	CTCATTCGAACTACTCGCAACC	61.162	150
CL1831.Contig1_P.vindemmiae_939_1	GAGAGAGAGAGAGAGA	GA(2*8)	1054	16	TTTTTCGAAAGGAAAGCAGAAGCGCCTCGCCAGGTCGTGCTGGCGAGAAAAGGCACTTGCAGGGTAAACCGAGTGCGAGAGAGCGAGAGAGC[GAGAGAGAGAGAGAGA]AAGAGATAAGAAAACAAACGGGCA	TTTTTCGAAAGGAAAGCAGAAG	59.997	TGCCCGTTTGTTTTCTTATCTCT	61.289	132
CL1831.Contig1_P.vindemmiae_939_2	GAGAGAGAGAGAGAGA	GA(2*8)	1054	16	AAAGGCACTTGCAGGGTAAACCGAGTGCGAGAGAGCGAGAGAGC[GAGAGAGAGAGAGAGA]AAGAGATAAGAAAACAAACGGGCACCGTTTCGGCTCACGTTTTTCGAACGCGTCGAGTGTGGAGAGACAACGACAACGATGACAGTA	AAAGGCACTTGCAGGGTAAAC	60.528	TACTGTCATCGTTGTCGTTGTCT	59.717	147
CL1831.Contig1_P.vindemmiae_939_3	GAGAGAGAGAGAGAGA	GA(2*8)	1054	16	AAAGGCACTTGCAGGGTAAACCGAGTGCGAGAGAGCGAGAGAGC[GAGAGAGAGAGAGAGA]AAGAGATAAGAAAACAAACGGGCACCGTTTCGGCTCACGTTTTTCGAACGCGTCGAGTGTGGAGAGACAACGACAACGATGACAGTAG	AAAGGCACTTGCAGGGTAAAC	60.528	CTACTGTCATCGTTGTCGTTGTC	59.717	148
CL1831.Contig1_P.vindemmiae_939_4	GAGAGAGAGAGAGAGA	GA(2*8)	1054	16	AAAGGCACTTGCAGGGTAAACCGAGTGCGAGAGAGCGAGAGAGC[GAGAGAGAGAGAGAGA]AAGAGATAAGAAAACAAACGGGCACCGTTTCGGCTCACGTTTTTCGAACGCGTCGAGTGTGGAGAGACAACGACAACGATGACAGTAGTGTGCTG	AAAGGCACTTGCAGGGTAAAC	60.528	CAGCACACTACTGTCATCGTTGT	60.288	155
CL1831.Contig1_P.vindemmiae_939_5	GAGAGAGAGAGAGAGA	GA(2*8)	1054	16	AAAGGCACTTGCAGGGTAAACCGAGTGCGAGAGAGCGAGAGAGC[GAGAGAGAGAGAGAGA]AAGAGATAAGAAAACAAACGGGCACCGTTTCGGCTCACGTTTTTCGAACGCGTCGAGTGTGGAGAGACAACGACAACGATGACAGTAGTGTGCTGACCAC	AAAGGCACTTGCAGGGTAAAC	60.528	GTGGTCAGCACACTACTGTCATC	59.709	160
CL1882.Contig1_P.vindemmiae_962_1	AAATAAATAAATAAATAAATAAAT	AAAT(4*6)	425	24	GTCGTACATATTTTTATTCGCGTAGATCTGCGCATGCGCATAAATAAAA[AAATAAATAAATAAATAAATAAAT]AATAAACAGTAAATAATGTATACTATGTTACACATTTAGATACAGTTCAACAAGAGAGTCAAAACAGGC	GTCGTACATATTTTTATTCGCGT	57.425	GCCTGTTTTGACTCTCTTGTTGA	60.816	142
CL1882.Contig1_P.vindemmiae_962_2	AAATAAATAAATAAATAAATAAAT	AAAT(4*6)	425	24	AGTCGTACATATTTTTATTCGCGTAGATCTGCGCATGCGCATAAATAAAA[AAATAAATAAATAAATAAATAAAT]AATAAACAGTAAATAATGTATACTATGTTACACATTTAGATACAGTTCAACAAGAGAGTCAAAACAGGC	AGTCGTACATATTTTTATTCGCGT	58.322	GCCTGTTTTGACTCTCTTGTTGA	60.816	143
CL1882.Contig1_P.vindemmiae_962_3	AAATAAATAAATAAATAAATAAAT	AAAT(4*6)	425	24	GTCGTACATATTTTTATTCGCGTAGATCTGCGCATGCGCATAAATAAAA[AAATAAATAAATAAATAAATAAAT]AATAAACAGTAAATAATGTATACTATGTTACACATTTAGATACAGTTCAACAAGAGAGTCAAAACAGGCGT	GTCGTACATATTTTTATTCGCGT	57.425	ACGCCTGTTTTGACTCTCTTGT	60.343	144
CL1882.Contig1_P.vindemmiae_962_4	AAATAAATAAATAAATAAATAAAT	AAAT(4*6)	425	24	AGTCGTACATATTTTTATTCGCGTAGATCTGCGCATGCGCATAAATAAAA[AAATAAATAAATAAATAAATAAAT]AATAAACAGTAAATAATGTATACTATGTTACACATTTAGATACAGTTCAACAAGAGAGTCAAAACAGGCGT	AGTCGTACATATTTTTATTCGCGT	58.322	ACGCCTGTTTTGACTCTCTTGT	60.343	145
CL1882.Contig1_P.vindemmiae_962_5	AAATAAATAAATAAATAAATAAAT	AAAT(4*6)	425	24	GTCGTACATATTTTTATTCGCGTAGATCTGCGCATGCGCATAAATAAAA[AAATAAATAAATAAATAAATAAAT]AATAAACAGTAAATAATGTATACTATGTTACACATTTAGATACAGTTCAACAAGAGAGTCAAAACAGG	GTCGTACATATTTTTATTCGCGT	57.425	CCTGTTTTGACTCTCTTGTTGAA	58.547	141
CL1882.Contig1_P.vindemmiae_963_1	ATATATATATATATATAT	AT(2*9)	624	18	CATACGCATGTACACAACCTCACGCAC[ATATATATATATATATAT]TCTATATAACAAGAAGTAACAGAGAGCAGCGAGACAAATGTAC	CATACGCATGTACACAACCTCAC	60.361	GTACATTTGTCTCGCTGCTCTCT	60.096	88
CL1882.Contig1_P.vindemmiae_963_2	ATATATATATATATATAT	AT(2*9)	624	18	CATACGCATGTACACAACCTCACGCAC[ATATATATATATATATAT]TCTATATAACAAGAAGTAACAGAGAGCAGCGAGAC	CATACGCATGTACACAACCTCAC	60.361	GTCTCGCTGCTCTCTGTTACTTC	59.852	80
CL1882.Contig1_P.vindemmiae_963_3	ATATATATATATATATAT	AT(2*9)	624	18	CATACGCATGTACACAACCTCACGCAC[ATATATATATATATATAT]TCTATATAACAAGAAGTAACAGAGAGCAGCGAGACAAAT	CATACGCATGTACACAACCTCAC	60.361	ATTTGTCTCGCTGCTCTCTGTTA	60.567	84
CL1882.Contig1_P.vindemmiae_963_5	ATATATATATATATATAT	AT(2*9)	624	18	CATACGCATGTACACAACCTCACGCAC[ATATATATATATATATAT]TCTATATAACAAGAAGTAACAGAGAGCAGCGAGACA	CATACGCATGTACACAACCTCAC	60.361	TGTCTCGCTGCTCTCTGTTACTT	60.744	81
CL1929.Contig1_P.vindemmiae_964_1	CGACGACGACGACGA	CGA(3*5)	387	15	ACCAACGTCGAGTCCGAGCGCACGGACCGGATAAC[CGACGACGACGACGA]TGATCCGTCGAGCGGGTCCGAGACCTACGGGGACGGCGACCTCCTCGCCTCCGCCATGGACGATGACGTGACGGCCCAGCTCGCCGCTGCAGGTTGGCAAATCAAACACG	ACCAACGTCGAGTCCGAG	59.820	CGTGTTTGATTTGCCAACCT	60.924	160
CL1929.Contig1_P.vindemmiae_964_2	CGACGACGACGACGA	CGA(3*5)	387	15	ACCAACGTCGAGTCCGAGCGCACGGACCGGATAAC[CGACGACGACGACGA]TGATCCGTCGAGCGGGTCCGAGACCTACGGGGACGGCGACCTCCTCGCCTCCGCCATGGACGATGACGTGACGGCCCAGCTCGCCGCTGCAGGTTGGCAAATCAAACAC	ACCAACGTCGAGTCCGAG	59.820	GTGTTTGATTTGCCAACCTG	59.024	159
CL1929.Contig1_P.vindemmiae_964_3	CGACGACGACGACGA	CGA(3*5)	387	15	GACCAACGTCGAGTCCGAGCGCACGGACCGGATAAC[CGACGACGACGACGA]TGATCCGTCGAGCGGGTCCGAGACCTACGGGGACGGCGACCTCCTCGCCTCCGCCATGGACGATGACGTGACGGCCCAGCTCGCCGCTGCAGGTTGGCAAATCAAACAC	GACCAACGTCGAGTCCGA	60.847	GTGTTTGATTTGCCAACCTG	59.024	160
CL1929.Contig1_P.vindemmiae_964_4	CGACGACGACGACGA	CGA(3*5)	387	15	GACCAACGTCGAGTCCGAGCGCACGGACCGGATAAC[CGACGACGACGACGA]TGATCCGTCGAGCGGGTCCGAGACCTACGGGGACGGCGACCTCCTCGCCTCCGCCATGGACGATGACGTGACGGCCCAGCTCGCCGCTGCAGGTTGGCAAATCAAACAC	GACCAACGTCGAGTCCGAG	61.860	GTGTTTGATTTGCCAACCTG	59.024	160
CL1929.Contig1_P.vindemmiae_964_5	CGACGACGACGACGA	CGA(3*5)	387	15	ACCAACGTCGAGTCCGAGCGCACGGACCGGATAAC[CGACGACGACGACGA]TGATCCGTCGAGCGGGTCCGAGACCTACGGGGACGGCGACCTCCTCGCCTCCGCCATGGACGATGACGTGACGGCCCAGCTCGCCGCTGCAGGTTGGCAAATCAAACAC	ACCAACGTCGAGTCCGAG	59.820	GTGTTTGATTTGCCAACCTGC	62.716	159
CL1947.Contig1_P.vindemmiae_969_1	ATCATCATCATCATC	ATC(3*5)	4641	15	AAACCGCAAACAACTACTCAAACTTTTTCGGATACAAA[ATCATCATCATCATC]AGTTAAATCAGTAAAATCATCCGTGTCTAGTACAGGAAAAACACCAGCG	AAACCGCAAACAACTACTCAAAC	59.631	CGCTGGTGTTTTTCCTGTACTA	59.331	102
CL1947.Contig1_P.vindemmiae_969_2	ATCATCATCATCATC	ATC(3*5)	4641	15	GAAACCGCAAACAACTACTCAAACTTTTTCGGATACAAA[ATCATCATCATCATC]AGTTAAATCAGTAAAATCATCCGTGTCTAGTACAGGAAAAACACCAGCGCCTCCTTCGTCATTTGCCGAAACAATGAAGGAGACAGTCA	GAAACCGCAAACAACTACTCAAA	60.543	TGACTGTCTCCTTCATTGTTTCG	61.564	143
CL1947.Contig1_P.vindemmiae_969_3	ATCATCATCATCATC	ATC(3*5)	4641	15	AAATATCATCACTCTGGAAACCGCAAACAACTACTCAAACTTTTTCGGATACAAA[ATCATCATCATCATC]AGTTAAATCAGTAAAATCATCCGTGTCTAGTACAGGAAAAACACCAGCGCCTCCTTCGTCATTTGCCGAAACAATGAAGGAGACAGT	AAATATCATCACTCTGGAAACCG	59.385	ACTGTCTCCTTCATTGTTTCGG	60.528	157
CL1947.Contig1_P.vindemmiae_969_4	ATCATCATCATCATC	ATC(3*5)	4641	15	AAATATCATCACTCTGGAAACCGCAAACAACTACTCAAACTTTTTCGGATACAAA[ATCATCATCATCATC]AGTTAAATCAGTAAAATCATCCGTGTCTAGTACAGGAAAAACACCAGCGCCTCCTTCGTCATTTGCCGAAACAATGAAGGAGACAGTCA	AAATATCATCACTCTGGAAACCG	59.385	TGACTGTCTCCTTCATTGTTTCG	61.564	159
CL1947.Contig1_P.vindemmiae_969_5	ATCATCATCATCATC	ATC(3*5)	4641	15	GAAACCGCAAACAACTACTCAAACTTTTTCGGATACAAA[ATCATCATCATCATC]AGTTAAATCAGTAAAATCATCCGTGTCTAGTACAGGAAAAACACCAGCG	GAAACCGCAAACAACTACTCAAA	60.543	CGCTGGTGTTTTTCCTGTACTA	59.331	103
CL1965.Contig1_P.vindemmiae_973_1	ATATATATATAT	AT(2*6)	2326	12	AAACTTACGCTACACTCGCTCAGGGCGTTCGCGTCTTCAAAGCGGTTTCGTCGACAATATATAC[ATATATATATAT]AAATATACATATATTATATTTGCTTCTTGTATAAGCGAAAACTCGCCGTTA	AAACTTACGCTACACTCGCTCAG	60.142	TAACGGCGAGTTTTCGCTTATAC	61.704	127
CL1965.Contig1_P.vindemmiae_973_2	ATATATATATAT	AT(2*6)	2326	12	AAACTTACGCTACACTCGCTCAGGGCGTTCGCGTCTTCAAAGCGGTTTCGTCGACAATATATAC[ATATATATATAT]AAATATACATATATTATATTTGCTTCTTGTATAAGCGAAAACTCGC	AAACTTACGCTACACTCGCTCAG	60.142	GCGAGTTTTCGCTTATACAAGAAG	60.736	122
CL1965.Contig1_P.vindemmiae_973_3	ATATATATATAT	AT(2*6)	2326	12	AAACTTACGCTACACTCGCTCAGGGCGTTCGCGTCTTCAAAGCGGTTTCGTCGACAATATATAC[ATATATATATAT]AAATATACATATATTATATTTGCTTCTTGTATAAGCGAAAACTC	AAACTTACGCTACACTCGCTCAG	60.142	GAGTTTTCGCTTATACAAGAAGCA	59.173	120
CL1965.Contig1_P.vindemmiae_973_4	ATATATATATAT	AT(2*6)	2326	12	AAAACTTACGCTACACTCGCTCAGGGCGTTCGCGTCTTCAAAGCGGTTTCGTCGACAATATATAC[ATATATATATAT]AAATATACATATATTATATTTGCTTCTTGTATAAGCGAAAACTCGCCGTTA	AAAACTTACGCTACACTCGCTCA	60.476	TAACGGCGAGTTTTCGCTTATAC	61.704	128
CL1965.Contig1_P.vindemmiae_973_5	ATATATATATAT	AT(2*6)	2326	12	AAAACTTACGCTACACTCGCTCAGGGCGTTCGCGTCTTCAAAGCGGTTTCGTCGACAATATATAC[ATATATATATAT]AAATATACATATATTATATTTGCTTCTTGTATAAGCGAAAACTCGC	AAAACTTACGCTACACTCGCTCA	60.476	GCGAGTTTTCGCTTATACAAGAAG	60.736	123
CL201.Contig1_P.vindemmiae_124_1	TCTCTCTCTCTCTCTCTCTC	TC(2*10)	5719	20	GTGCAGACAGTAAACATGAACGATCTCCAGTGACCTCTAAAGAGAATCGACGACTCCTTGCTT[TCTCTCTCTCTCTCTCTCTC]TAGTTATTTCTCTAGTTATTCTCTTGTATTGCGTTGTAAACG	GTGCAGACAGTAAACATGAACGA	60.225	CGTTTACAACGCAATACAAGAGA	59.368	125
CL201.Contig1_P.vindemmiae_124_2	TCTCTCTCTCTCTCTCTCTC	TC(2*10)	5719	20	GAACGATCTCCAGTGACCTCTAAAGAGAATCGACGACTCCTTGCTT[TCTCTCTCTCTCTCTCTCTC]TAGTTATTTCTCTAGTTATTCTCTTGTATTGCGTTGTAAACG	GAACGATCTCCAGTGACCTCTAA	59.765	CGTTTACAACGCAATACAAGAGA	59.368	108
CL201.Contig1_P.vindemmiae_124_3	TCTCTCTCTCTCTCTCTCTC	TC(2*10)	5719	20	TGCAGACAGTAAACATGAACGATCTCCAGTGACCTCTAAAGAGAATCGACGACTCCTTGCTT[TCTCTCTCTCTCTCTCTCTC]TAGTTATTTCTCTAGTTATTCTCTTGTATTGCGTTGTAAACG	TGCAGACAGTAAACATGAACGAT	59.691	CGTTTACAACGCAATACAAGAGA	59.368	124
CL201.Contig1_P.vindemmiae_124_4	TCTCTCTCTCTCTCTCTCTC	TC(2*10)	5719	20	TAAACATGAACGATCTCCAGTGACCTCTAAAGAGAATCGACGACTCCTTGCTT[TCTCTCTCTCTCTCTCTCTC]TAGTTATTTCTCTAGTTATTCTCTTGTATTGCGTTGTAAACG	TAAACATGAACGATCTCCAGTGA	59.623	CGTTTACAACGCAATACAAGAGA	59.368	115
CL201.Contig1_P.vindemmiae_124_5	TCTCTCTCTCTCTCTCTCTC	TC(2*10)	5719	20	AAACATGAACGATCTCCAGTGACCTCTAAAGAGAATCGACGACTCCTTGCTT[TCTCTCTCTCTCTCTCTCTC]TAGTTATTTCTCTAGTTATTCTCTTGTATTGCGTTGTAAACG	AAACATGAACGATCTCCAGTGAC	60.417	CGTTTACAACGCAATACAAGAGA	59.368	114
CL201.Contig4_P.vindemmiae_127_1	TCTCTCTCTCTCTCTCTCTC	TC(2*10)	394	20	TGATGTTTGGTATCTTCCACTT[TCTCTCTCTCTCTCTCTCTC]TAGTTATTTCTCTAGTTATTCTCTTGTATTGCGTTGTAAACGTAATTACATTACATTTTCACTGCTATAAACAGTCAACGCTTTAAACAAGTGATACCATAATGCGTTTCCTAGACG	TGATGTTTGGTATCTTCCACTTT	57.675	CGTCTAGGAAACGCATTATGGTA	60.380	159
CL201.Contig4_P.vindemmiae_127_2	TCTCTCTCTCTCTCTCTCTC	TC(2*10)	394	20	TGATGTTTGGTATCTTCCACTT[TCTCTCTCTCTCTCTCTCTC]TAGTTATTTCTCTAGTTATTCTCTTGTATTGCGTTGTAAACGTAATTACATTACATTTTCACTGCTATAAACAGTCAACGCTTTAAACAAGTGA	TGATGTTTGGTATCTTCCACTTT	57.675	TCACTTGTTTAAAGCGTTGACTG	59.495	136
CL201.Contig4_P.vindemmiae_127_3	TCTCTCTCTCTCTCTCTCTC	TC(2*10)	394	20	AAAAATGATGTTTGGTATCTTCCACTT[TCTCTCTCTCTCTCTCTCTC]TAGTTATTTCTCTAGTTATTCTCTTGTATTGCGTTGTAAACGTAATTACATTACATTTTCACTGCTATAAACAGTCAACGCTTTAAACAAGTGA	AAAAATGATGTTTGGTATCTTCCAC	59.576	TCACTTGTTTAAAGCGTTGACTG	59.495	141
CL201.Contig4_P.vindemmiae_127_4	TCTCTCTCTCTCTCTCTCTC	TC(2*10)	394	20	TGATGTTTGGTATCTTCCACTT[TCTCTCTCTCTCTCTCTCTC]TAGTTATTTCTCTAGTTATTCTCTTGTATTGCGTTGTAAACG	TGATGTTTGGTATCTTCCACTTT	57.675	CGTTTACAACGCAATACAAGAGA	59.368	84
CL201.Contig4_P.vindemmiae_127_5	TCTCTCTCTCTCTCTCTCTC	TC(2*10)	394	20	TGATGTTTGGTATCTTCCACTT[TCTCTCTCTCTCTCTCTCTC]TAGTTATTTCTCTAGTTATTCTCTTGTATTGCGTTGTAAACGTAATTACATTACATTTTCACTGCTATAAACAGTCAACGCTTTAAACAAGTGATACCATAATGCGTTTCC	TGATGTTTGGTATCTTCCACTTT	57.675	GGAAACGCATTATGGTATCACTT	59.306	153
CL2046.Contig2_P.vindemmiae_991_1	GGCGGCGGCGGCGGC	GGC(3*5)	947	15	CAACCAGAGCGGTAGTAGCTGGGGTGGTCGCGGT[GGCGGCGGCGGCGGC]GGTGGTGGCGGCGACTGGAACCAGGGCGGCTACGGCGGCGGCAGCCAGAGTGGTAGTCAGGGCGGCTGGGGCAACAACGGCCCCTGGGAAAACCAGAACCAAAAAGGT	CAACCAGAGCGGTAGTAGCTG	60.081	ACCTTTTTGGTTCTGGTTTTCC	60.581	157
CL2046.Contig2_P.vindemmiae_991_2	GGCGGCGGCGGCGGC	GGC(3*5)	947	15	AACCAGAGCGGTAGTAGCTGGGGTGGTCGCGGT[GGCGGCGGCGGCGGC]GGTGGTGGCGGCGACTGGAACCAGGGCGGCTACGGCGGCGGCAGCCAGAGTGGTAGTCAGGGCGGCTGGGGCAACAACGGCCCCTGGGAAAACCAGAACCAAAAAGGTG	AACCAGAGCGGTAGTAGCTGG	60.816	CACCTTTTTGGTTCTGGTTTTC	59.886	157
CL2046.Contig2_P.vindemmiae_991_3	GGCGGCGGCGGCGGC	GGC(3*5)	947	15	GGCAACCAGAGCGGTAGTAGCTGGGGTGGTCGCGGT[GGCGGCGGCGGCGGC]GGTGGTGGCGGCGACTGGAACCAGGGCGGCTACGGCGGCGGCAGCCAGAGTGGTAGTCAGGGCGGCTGGGGCAACAACGGCCCCTGGGAAAACCAGAACCAAAAAGGTG	GGCAACCAGAGCGGTAGTAG	59.898	CACCTTTTTGGTTCTGGTTTTC	59.886	160
CL2046.Contig2_P.vindemmiae_991_4	GGCGGCGGCGGCGGC	GGC(3*5)	947	15	CAACCAGAGCGGTAGTAGCTGGGGTGGTCGCGGT[GGCGGCGGCGGCGGC]GGTGGTGGCGGCGACTGGAACCAGGGCGGCTACGGCGGCGGCAGCCAGAGTGGTAGTCAGGGCGGCTGGGGCAACAACGGCCCCTGGGAAAACCAGAACCAAAAAG	CAACCAGAGCGGTAGTAGCTG	60.081	CTTTTTGGTTCTGGTTTTCCC	59.837	155
CL2046.Contig2_P.vindemmiae_991_5	GGCGGCGGCGGCGGC	GGC(3*5)	947	15	CAACCAGAGCGGTAGTAGCTGGGGTGGTCGCGGT[GGCGGCGGCGGCGGC]GGTGGTGGCGGCGACTGGAACCAGGGCGGCTACGGCGGCGGCAGCCAGAGTGGTAGTCAGGGCGGCTGGGGCAACAACGGCCCCTGGGAAAACCAGAACCAAAAAGG	CAACCAGAGCGGTAGTAGCTG	60.081	CCTTTTTGGTTCTGGTTTTCC	59.837	156
CL2055.Contig1_P.vindemmiae_992_1	TATATATATATA	TA(2*6)	831	12	AGTAGATGTGCGAGTCGTCTGTTGG[TATATATATATA]TGTATAATGTATGGAAGTCTGTCTTCATTGCGAAGAATATTTATGTAAGCGCATTAATAAAAGTAATATTACACGCACAGTTATCTCTAAAAAGCG	AGTAGATGTGCGAGTCGTCTGTT	60.378	CGCTTTTTAGAGATAACTGTGCG	60.428	133
CL2055.Contig1_P.vindemmiae_992_2	TATATATATATA	TA(2*6)	831	12	AGTAGATGTGCGAGTCGTCTGTTGG[TATATATATATA]TGTATAATGTATGGAAGTCTGTCTTCATTGCGAAGAATATTTATGTAAGCGCATTAATAAAAGTAATATTACACGCACAGTTATCTCTAAAAAGCGG	AGTAGATGTGCGAGTCGTCTGTT	60.378	CCGCTTTTTAGAGATAACTGTGC	59.486	134
CL2055.Contig1_P.vindemmiae_992_3	TATATATATATA	TA(2*6)	831	12	AGTAGATGTGCGAGTCGTCTGTTGG[TATATATATATA]TGTATAATGTATGGAAGTCTGTCTTCATTGCGAAGAATATTTATGTAAGCGC	AGTAGATGTGCGAGTCGTCTGTT	60.378	GCGCTTACATAAATATTCTTCGC	59.356	89
CL2055.Contig1_P.vindemmiae_992_4	TATATATATATA	TA(2*6)	831	12	TAGTAGATGTGCGAGTCGTCTGTTGG[TATATATATATA]TGTATAATGTATGGAAGTCTGTCTTCATTGCGAAGAATATTTATGTAAGCGCATTAATAAAAGTAATATTACACGCACAGTTATCTCTAAAAAGCG	TAGTAGATGTGCGAGTCGTCTGT	59.091	CGCTTTTTAGAGATAACTGTGCG	60.428	134
CL2055.Contig1_P.vindemmiae_992_5	TATATATATATA	TA(2*6)	831	12	GTAGTAGATGTGCGAGTCGTCTGTTGG[TATATATATATA]TGTATAATGTATGGAAGTCTGTCTTCATTGCGAAGAATATTTATGTAAGCGCATTAATAAAAGTAATATTACACGCACAGTTATCTCTAAAAAGCG	GTAGTAGATGTGCGAGTCGTCTG	59.091	CGCTTTTTAGAGATAACTGTGCG	60.428	135
CL2072.Contig1_P.vindemmiae_1006_1	AGAAGAAGAAGAAGA	AGA(3*5)	1863	15	CCAGGAATAGTTTTAGGAACGGTAGAAGT[AGAAGAAGAAGAAGA]GGGTAAGGTCGTCGTCGTCGTGGTCGTTGCAGTTAAGGCAGCATGGCCGGGCTCAGGGTGGCGATTGCCATCCGCTGGGCCTCTTTTTCTCGTACTCTCTTGTTGCTGTTGCTGTT	CCAGGAATAGTTTTAGGAACGGT	59.793	AACAGCAACAGCAACAAGAGAGT	60.522	160
CL2072.Contig1_P.vindemmiae_1006_2	AGAAGAAGAAGAAGA	AGA(3*5)	1863	15	CCAGGAATAGTTTTAGGAACGGTAGAAGT[AGAAGAAGAAGAAGA]GGGTAAGGTCGTCGTCGTCGTGGTCGTTGCAGTTAAGGCAGCATGGCCGGGCTCAGGGTGGCGATTGCCATCCGCTGGGCCTCTTTTTCTCGTACTCTCTTGTTGCTGTTGCTGT	CCAGGAATAGTTTTAGGAACGGT	59.793	ACAGCAACAGCAACAAGAGAGTA	59.250	159
CL2072.Contig1_P.vindemmiae_1006_3	AGAAGAAGAAGAAGA	AGA(3*5)	1863	15	ACCAGGAATAGTTTTAGGAACGGTAGAAGT[AGAAGAAGAAGAAGA]GGGTAAGGTCGTCGTCGTCGTGGTCGTTGCAGTTAAGGCAGCATGGCCGGGCTCAGGGTGGCGATTGCCATCCGCTGGGCCTCTTTTTCTCGTACTCTCTTGTTGCTGTTGCTGT	ACCAGGAATAGTTTTAGGAACGG	59.793	ACAGCAACAGCAACAAGAGAGTA	59.250	160
CL2072.Contig1_P.vindemmiae_1006_4	AGAAGAAGAAGAAGA	AGA(3*5)	1863	15	CCAGGAATAGTTTTAGGAACGGTAGAAGT[AGAAGAAGAAGAAGA]GGGTAAGGTCGTCGTCGTCGTGGTCGTTGCAGTTAAGGCAGCATGGCCGGGCTCAGGGTGGCGATTGCCATCCGCTGGGCCTCTTTTTCTCGTACTCTCTTGTTGCTGTTG	CCAGGAATAGTTTTAGGAACGGT	59.793	CAACAGCAACAAGAGAGTACGAG	59.246	155
CL2072.Contig1_P.vindemmiae_1006_5	AGAAGAAGAAGAAGA	AGA(3*5)	1863	15	ACCAGGAATAGTTTTAGGAACGGTAGAAGT[AGAAGAAGAAGAAGA]GGGTAAGGTCGTCGTCGTCGTGGTCGTTGCAGTTAAGGCAGCATGGCCGGGCTCAGGGTGGCGATTGCCATCCGCTGGGCCTCTTTTTCTCGTACTCTCTTGTTGCTGTTG	ACCAGGAATAGTTTTAGGAACGG	59.793	CAACAGCAACAAGAGAGTACGAG	59.246	156
CL2077.Contig1_P.vindemmiae_1007_1	TCTCTCTCTCTCTCTCTC	TC(2*9)	3436	18	ACCTTCGTTTCTCCCTCTTCTCGCGGCCGCACCACACCCGTCTCTCGCGCGACACCGTA[TCTCTCTCTCTCTCTCTC]ACCACTCATCGACGTCTCACACCCACATACGTACAT	ACCTTCGTTTCTCCCTCTTCTC	60.240	ATGTACGTATGTGGGTGTGAGAC	58.785	113
CL2077.Contig1_P.vindemmiae_1007_2	TCTCTCTCTCTCTCTCTC	TC(2*9)	3436	18	CACCTTCGTTTCTCCCTCTTCTCGCGGCCGCACCACACCCGTCTCTCGCGCGACACCGTA[TCTCTCTCTCTCTCTCTC]ACCACTCATCGACGTCTCACACCCACATACGTACAT	CACCTTCGTTTCTCCCTCTTCT	61.119	ATGTACGTATGTGGGTGTGAGAC	58.785	114
CL2077.Contig1_P.vindemmiae_1007_3	TCTCTCTCTCTCTCTCTC	TC(2*9)	3436	18	ACCTTCGTTTCTCCCTCTTCTCGCGGCCGCACCACACCCGTCTCTCGCGCGACACCGTA[TCTCTCTCTCTCTCTCTC]ACCACTCATCGACGTCTCACACCCACATACGTACATA	ACCTTCGTTTCTCCCTCTTCTC	60.240	TATGTACGTATGTGGGTGTGAGAC	58.840	114
CL2077.Contig1_P.vindemmiae_1007_4	TCTCTCTCTCTCTCTCTC	TC(2*9)	3436	18	CACCTTCGTTTCTCCCTCTTCTCGCGGCCGCACCACACCCGTCTCTCGCGCGACACCGTA[TCTCTCTCTCTCTCTCTC]ACCACTCATCGACGTCTCACACCCACATACGTACAT	CACCTTCGTTTCTCCCTCTTC	60.232	ATGTACGTATGTGGGTGTGAGAC	58.785	114
CL2077.Contig1_P.vindemmiae_1007_5	TCTCTCTCTCTCTCTCTC	TC(2*9)	3436	18	CACCTTCGTTTCTCCCTCTTCTCGCGGCCGCACCACACCCGTCTCTCGCGCGACACCGTA[TCTCTCTCTCTCTCTCTC]ACCACTCATCGACGTCTCACACCCACATACGTAC	CACCTTCGTTTCTCCCTCTTCT	61.119	GTACGTATGTGGGTGTGAGACG	60.356	112
CL2077.Contig1_P.vindemmiae_1008_1	TATTATTATTATTAT	TAT(3*5)	3799	15	GGTCTGCATTAAACAAAACCATTATCATTCAGATTATTACTTATTACTATTAC[TATTATTATTATTAT]TACTATTATTATTATTGTTCTCCTTTTAATTATTACTTTTAACGTTAAGAGAGTAAATCAAGAGCAAACGGCATATA	GGTCTGCATTAAACAAAACCATT	59.323	TATATGCCGTTTGCTCTTGATTT	60.006	145
CL2077.Contig1_P.vindemmiae_1008_2	TATTATTATTATTAT	TAT(3*5)	3799	15	TGGTCTGCATTAAACAAAACCATTATCATTCAGATTATTACTTATTACTATTAC[TATTATTATTATTAT]TACTATTATTATTATTGTTCTCCTTTTAATTATTACTTTTAACGTTAAGAGAGTAAATCAAGAGCAAACGGCATATAGTGAA	TGGTCTGCATTAAACAAAACCAT	60.619	TTCACTATATGCCGTTTGCTCTT	60.160	151
CL2077.Contig1_P.vindemmiae_1008_3	TATTATTATTATTAT	TAT(3*5)	3799	15	TGGTCTGCATTAAACAAAACCATTATCATTCAGATTATTACTTATTACTATTAC[TATTATTATTATTAT]TACTATTATTATTATTGTTCTCCTTTTAATTATTACTTTTAACGTTAAGAGAGTAAATCAAGAGCAAACGGCATATAGTGAAA	TGGTCTGCATTAAACAAAACCAT	60.619	TTTCACTATATGCCGTTTGCTCT	60.160	152
CL2077.Contig1_P.vindemmiae_1008_4	TATTATTATTATTAT	TAT(3*5)	3799	15	TGGTCTGCATTAAACAAAACCATTATCATTCAGATTATTACTTATTACTATTAC[TATTATTATTATTAT]TACTATTATTATTATTGTTCTCCTTTTAATTATTACTTTTAACGTTAAGAGAGTAAATCAAGAGCAAACGGCATATAGTGAAAG	TGGTCTGCATTAAACAAAACCAT	60.619	CTTTCACTATATGCCGTTTGCTC	60.160	153
CL2077.Contig1_P.vindemmiae_1008_5	TATTATTATTATTAT	TAT(3*5)	3799	15	GGTCTGCATTAAACAAAACCATTATCATTCAGATTATTACTTATTACTATTAC[TATTATTATTATTAT]TACTATTATTATTATTGTTCTCCTTTTAATTATTACTTTTAACGTTAAGAGAGTAAATCAAGAGCAAACGGCATATAGTGAA	GGTCTGCATTAAACAAAACCATT	59.323	TTCACTATATGCCGTTTGCTCTT	60.160	150
CL2142.Contig1_P.vindemmiae_1017_1	GCTGCTGCTGCTGCTGCT	GCT(3*6)	229	18	ATTATGCTTTGCCATCATTCGTATGCGTTGACGCAGCATCAGCAGCTGGAGCTTTG[GCTGCTGCTGCTGCTGCT]GGTTTGGCTCCTTCTTCATCATCTCCAAACACCAGACAGGGACACCTTACTTT	ATTATGCTTTGCCATCATTCGTA	60.686	AAAGTAAGGTGTCCCTGTCTGGT	60.318	127
CL2142.Contig1_P.vindemmiae_1017_2	GCTGCTGCTGCTGCTGCT	GCT(3*6)	229	18	ATTATGCTTTGCCATCATTCGTATGCGTTGACGCAGCATCAGCAGCTGGAGCTTTG[GCTGCTGCTGCTGCTGCT]GGTTTGGCTCCTTCTTCATCATCTCCAAACACCAGACAGGGACACCTTACTTTCAATCCAGCTCTGTATTTTGG	ATTATGCTTTGCCATCATTCGTA	60.686	CCAAAATACAGAGCTGGATTGAA	60.476	148
CL2142.Contig1_P.vindemmiae_1017_3	GCTGCTGCTGCTGCTGCT	GCT(3*6)	229	18	ATTATGCTTTGCCATCATTCGTATGCGTTGACGCAGCATCAGCAGCTGGAGCTTTG[GCTGCTGCTGCTGCTGCT]GGTTTGGCTCCTTCTTCATCATCTCCAAACACCAGACAGGGACACCTTACTTTCAATCCAGCTCTGTATTTTGGATGGCTGAAA	ATTATGCTTTGCCATCATTCGTA	60.686	TTTCAGCCATCCAAAATACAGAG	60.476	158
CL2142.Contig1_P.vindemmiae_1017_4	GCTGCTGCTGCTGCTGCT	GCT(3*6)	229	18	ATTATGCTTTGCCATCATTCGTATGCGTTGACGCAGCATCAGCAGCTGGAGCTTTG[GCTGCTGCTGCTGCTGCT]GGTTTGGCTCCTTCTTCATCATCTCCAAACACCAGACAGGGACACCTTACTTTCAATCCAGCTCTGTATTTTGGATGGCTGAAAG	ATTATGCTTTGCCATCATTCGTA	60.686	CTTTCAGCCATCCAAAATACAGA	60.476	159
CL2142.Contig1_P.vindemmiae_1017_5	GCTGCTGCTGCTGCTGCT	GCT(3*6)	229	18	ATTATGCTTTGCCATCATTCGTATGCGTTGACGCAGCATCAGCAGCTGGAGCTTTG[GCTGCTGCTGCTGCTGCT]GGTTTGGCTCCTTCTTCATCATCTCCAAACACCAGACAGGGACACCTTACTTTCA	ATTATGCTTTGCCATCATTCGTA	60.686	TGAAAGTAAGGTGTCCCTGTCTG	60.565	129
CL2269.Contig1_P.vindemmiae_1037_1	TGCTGCTGCTGCTGC	TGC(3*5)	752	15	AGTAACATGGCAAATGAACGGCTCCATTTCCCGTGACGTTCTGCTGCTGTTGCTGCTGCTGTGGTGATTGTGGCTGT[TGCTGCTGCTGCTGC]TGTGGTTGCTGATGCTCTTCTTTTTCCTCTGGACGCTGCGCGTTAGTTATTGCGAGACTCTGTCCAG	AGTAACATGGCAAATGAACGG	59.875	CTGGACAGAGTCTCGCAATAACT	59.957	159
CL2269.Contig1_P.vindemmiae_1037_2	TGCTGCTGCTGCTGC	TGC(3*5)	752	15	CACTGTGTGCACCGAGTAACATGGCAAATGAACGGCTCCATTTCCCGTGACGTTCTGCTGCTGTTGCTGCTGCTGTGGTGATTGTGGCTGT[TGCTGCTGCTGCTGC]TGTGGTTGCTGATGCTCTTCTTTTTCCTCTGGAC	CACTGTGTGCACCGAGTAACAT	61.065	GTCCAGAGGAAAAAGAAGAGCAT	60.248	140
CL2269.Contig1_P.vindemmiae_1037_3	TGCTGCTGCTGCTGC	TGC(3*5)	752	15	AGTAACATGGCAAATGAACGGCTCCATTTCCCGTGACGTTCTGCTGCTGTTGCTGCTGCTGTGGTGATTGTGGCTGT[TGCTGCTGCTGCTGC]TGTGGTTGCTGATGCTCTTCTTTTTCCTCTGGAC	AGTAACATGGCAAATGAACGG	59.875	GTCCAGAGGAAAAAGAAGAGCAT	60.248	126
CL2269.Contig1_P.vindemmiae_1037_4	TGCTGCTGCTGCTGC	TGC(3*5)	752	15	CACTGTGTGCACCGAGTAACATGGCAAATGAACGGCTCCATTTCCCGTGACGTTCTGCTGCTGTTGCTGCTGCTGTGGTGATTGTGGCTGT[TGCTGCTGCTGCTGC]TGTGGTTGCTGATGCTCTTCTTTTTCCTCTG	CACTGTGTGCACCGAGTAACAT	61.065	CAGAGGAAAAAGAAGAGCATCAG	59.661	137
CL2269.Contig1_P.vindemmiae_1037_5	TGCTGCTGCTGCTGC	TGC(3*5)	752	15	AGTAACATGGCAAATGAACGGCTCCATTTCCCGTGACGTTCTGCTGCTGTTGCTGCTGCTGTGGTGATTGTGGCTGT[TGCTGCTGCTGCTGC]TGTGGTTGCTGATGCTCTTCTTTTTCCTCTG	AGTAACATGGCAAATGAACGG	59.875	CAGAGGAAAAAGAAGAGCATCAG	59.661	123
CL2342.Contig1_P.vindemmiae_1049_1	AGCAGCAGCAGCAGC	AGC(3*5)	1492	15	ACGCAACAGACTAACAGCACCGCCAAACAGCAACAGCAACAGCCGCAGCCAACAA[AGCAGCAGCAGCAGC]AACAGCAACAACAATCTAGGAGAAATTCATTATCGAGCGATTCAA	ACGCAACAGACTAACAGCACC	60.371	TTGAATCGCTCGATAATGAATTT	59.953	115
CL2342.Contig1_P.vindemmiae_1049_2	AGCAGCAGCAGCAGC	AGC(3*5)	1492	15	ACGCAACAGACTAACAGCACCGCCAAACAGCAACAGCAACAGCCGCAGCCAACAA[AGCAGCAGCAGCAGC]AACAGCAACAACAATCTAGGAGAAATTCATTATCGAGCG	ACGCAACAGACTAACAGCACC	60.371	CGCTCGATAATGAATTTCTCCTA	59.741	109
CL2342.Contig1_P.vindemmiae_1049_3	AGCAGCAGCAGCAGC	AGC(3*5)	1492	15	AGCGACGCAACAGACTAACAGCACCGCCAAACAGCAACAGCAACAGCCGCAGCCAACAA[AGCAGCAGCAGCAGC]AACAGCAACAACAATCTAGGAGAAATTCATTATCGAGCGATTCAA	AGCGACGCAACAGACTAACAG	60.640	TTGAATCGCTCGATAATGAATTT	59.953	119
CL2342.Contig1_P.vindemmiae_1049_4	AGCAGCAGCAGCAGC	AGC(3*5)	1492	15	AGCGACGCAACAGACTAACAGCACCGCCAAACAGCAACAGCAACAGCCGCAGCCAACAA[AGCAGCAGCAGCAGC]AACAGCAACAACAATCTAGGAGAAATTCATTATCGAGCG	AGCGACGCAACAGACTAACAG	60.640	CGCTCGATAATGAATTTCTCCTA	59.741	113
CL2342.Contig1_P.vindemmiae_1049_5	AGCAGCAGCAGCAGC	AGC(3*5)	1492	15	ACGCAACAGACTAACAGCACCGCCAAACAGCAACAGCAACAGCCGCAGCCAACAA[AGCAGCAGCAGCAGC]AACAGCAACAACAATCTAGGAGAAATTCATTATCGAGCGAT	ACGCAACAGACTAACAGCACC	60.371	ATCGCTCGATAATGAATTTCTCC	60.754	111
CL2349.Contig1_P.vindemmiae_1054_1	ATATATATATAT	AT(2*6)	706	12	ATGCGCTTCTCACTTTAATATCGTCTTTTTTATTAGATCGTATACTTATATATATACGTATATATATACGTGTTG[ATATATATATAT]GTACTTATATATGCAACTATGTACATTCATCATGTACAAAACCATATACATCCCTGCAT	ATGCGCTTCTCACTTTAATATCG	59.800	ATGCAGGGATGTATATGGTTTTG	59.983	146
CL2349.Contig1_P.vindemmiae_1054_2	ATATATATATAT	AT(2*6)	706	12	ATGCGCTTCTCACTTTAATATCGTCTTTTTTATTAGATCGTATACTTATATATATACGTATATATATACGTGTTG[ATATATATATAT]GTACTTATATATGCAACTATGTACATTCATCATGTACAAAACCATATACATCCCTGCATG	ATGCGCTTCTCACTTTAATATCG	59.800	CATGCAGGGATGTATATGGTTTT	59.983	147
CL2349.Contig1_P.vindemmiae_1054_3	ATATATATATAT	AT(2*6)	706	12	ACAAGTTTTGTAAAATGCGCTTCTCACTTTAATATCGTCTTTTTTATTAGATCGTATACTTATATATATACGTATATATATACGTGTTG[ATATATATATAT]GTACTTATATATGCAACTATGTACATTCATCATGTACAAAACCATATACATCCCTGCAT	ACAAGTTTTGTAAAATGCGCTTC	59.732	ATGCAGGGATGTATATGGTTTTG	59.983	160
CL2349.Contig1_P.vindemmiae_1054_4	ATATATATATAT	AT(2*6)	706	12	TGCGCTTCTCACTTTAATATCGTCTTTTTTATTAGATCGTATACTTATATATATACGTATATATATACGTGTTG[ATATATATATAT]GTACTTATATATGCAACTATGTACATTCATCATGTACAAAACCATATACATCCCTGCAT	TGCGCTTCTCACTTTAATATCGT	60.284	ATGCAGGGATGTATATGGTTTTG	59.983	145
CL2349.Contig1_P.vindemmiae_1054_5	ATATATATATAT	AT(2*6)	706	12	TGCGCTTCTCACTTTAATATCGTCTTTTTTATTAGATCGTATACTTATATATATACGTATATATATACGTGTTG[ATATATATATAT]GTACTTATATATGCAACTATGTACATTCATCATGTACAAAACCATATACATCCCTGCATG	TGCGCTTCTCACTTTAATATCGT	60.284	CATGCAGGGATGTATATGGTTTT	59.983	146
CL2426.Contig1_P.vindemmiae_1078_1	TATATATATATATATA	TA(2*8)	5072	16	CCTCGTGTGTCTTGTCTAGGACTAATTGAAGACTCTCAATCAAGCACTTTGTACAGGTTC[TATATATATATATATA]TTATACATACAGATGATAATTATAAGACGAAAAAATAAAACGTAACTATAAGACAGACACCCTTTTCCACA	CCTCGTGTGTCTTGTCTAGGACT	59.853	TGTGGAAAAGGGTGTCTGTCTTA	60.917	147
CL2426.Contig1_P.vindemmiae_1078_2	TATATATATATATATA	TA(2*8)	5072	16	CCTCGTGTGTCTTGTCTAGGACTAATTGAAGACTCTCAATCAAGCACTTTGTACAGGTTC[TATATATATATATATA]TTATACATACAGATGATAATTATAAGACGAAAAAATAAAACGTAACTATAAGACAGACACCCTTTTCCAC	CCTCGTGTGTCTTGTCTAGGACT	59.853	GTGGAAAAGGGTGTCTGTCTTAT	58.572	146
CL2426.Contig1_P.vindemmiae_1078_3	TATATATATATATATA	TA(2*8)	5072	16	CCTCGTGTGTCTTGTCTAGGACTAATTGAAGACTCTCAATCAAGCACTTTGTACAGGTTC[TATATATATATATATA]TTATACATACAGATGATAATTATAAGACGAAAAAATAAAACGTAACTATAAGACAGACACCCTTTTCCACAC	CCTCGTGTGTCTTGTCTAGGACT	59.853	GTGTGGAAAAGGGTGTCTGTCT	60.448	148
CL2426.Contig1_P.vindemmiae_1078_4	TATATATATATATATA	TA(2*8)	5072	16	CCTCGTGTGTCTTGTCTAGGACTAATTGAAGACTCTCAATCAAGCACTTTGTACAGGTTC[TATATATATATATATA]TTATACATACAGATGATAATTATAAGACGAAAAAATAAAACGTAACTATAAGACAGACACCCTTTTCCACAC	CCTCGTGTGTCTTGTCTAGGACT	59.853	GTGTGGAAAAGGGTGTCTGTCTT	61.688	148
CL2426.Contig1_P.vindemmiae_1078_5	TATATATATATATATA	TA(2*8)	5072	16	GGAAAATCTTTACCTCGTGTGTCTTGTCTAGGACTAATTGAAGACTCTCAATCAAGCACTTTGTACAGGTTC[TATATATATATATATA]TTATACATACAGATGATAATTATAAGACGAAAAAATAAAACGTAACTATAAGACAGACACCCTTTTCCACA	GGAAAATCTTTACCTCGTGTGTC	59.059	TGTGGAAAAGGGTGTCTGTCTTA	60.917	159
CL2426.Contig1_P.vindemmiae_1079_1	TATATATATATA	TA(2*6)	5228	12	CCACACGATTTTGCGTATAAAAAAATCGGTTATATATCGATAGATATGCGGCATAGATATATATGCACACATCG[TATATATATATA]CATATACATGTATACATATATATAGACACTCTCTCTTTTATATATTTTTGTGAAACTCACGTGTGT	CCACACGATTTTGCGTATAAAAA	61.051	ACACACGTGAGTTTCACAAAAAT	58.598	152
CL2426.Contig1_P.vindemmiae_1079_2	TATATATATATA	TA(2*6)	5228	12	CCACACGATTTTGCGTATAAAAAAATCGGTTATATATCGATAGATATGCGGCATAGATATATATGCACACATCG[TATATATATATA]CATATACATGTATACATATATATAGACACTCTCTCTTTTATATATTTTTGTGAAACTCACGTGTGT	CCACACGATTTTGCGTATAAAA	59.896	ACACACGTGAGTTTCACAAAAAT	58.598	152
CL2426.Contig1_P.vindemmiae_1079_3	TATATATATATA	TA(2*6)	5228	12	CCACACGATTTTGCGTATAAAAAAATCGGTTATATATCGATAGATATGCGGCATAGATATATATGCACACATCG[TATATATATATA]CATATACATGTATACATATATATAGACACTCTCTCTTTTATATATTTTTGTGAAACTCACGTGTGTA	CCACACGATTTTGCGTATAAAAA	61.051	TACACACGTGAGTTTCACAAAAA	58.318	153
CL2426.Contig1_P.vindemmiae_1079_4	TATATATATATA	TA(2*6)	5228	12	CCACACGATTTTGCGTATAAAAAAATCGGTTATATATCGATAGATATGCGGCATAGATATATATGCACACATCG[TATATATATATA]CATATACATGTATACATATATATAGACACTCTCTCTTTTATATATTTTTGTGAAACTCACGTGTGTA	CCACACGATTTTGCGTATAAAA	59.896	TACACACGTGAGTTTCACAAAAA	58.318	153
CL2426.Contig1_P.vindemmiae_1079_5	TATATATATATA	TA(2*6)	5228	12	TCCACACGATTTTGCGTATAAAAAAATCGGTTATATATCGATAGATATGCGGCATAGATATATATGCACACATCG[TATATATATATA]CATATACATGTATACATATATATAGACACTCTCTCTTTTATATATTTTTGTGAAACTCACGTGTGT	TCCACACGATTTTGCGTATAAAA	61.524	ACACACGTGAGTTTCACAAAAAT	58.598	153
CL2426.Contig2_P.vindemmiae_1080_1	TATATATATATATATA	TA(2*8)	5072	16	CCTCGTGTGTCTTGTCTAGGACTAATTGAAGACTCTCAATCAAGCACTTTGTACAGGTTC[TATATATATATATATA]TTATACATATACTACGAATCTTCTTTTTGTGTCGACT	CCTCGTGTGTCTTGTCTAGGACT	59.853	AGTCGACACAAAAAGAAGATTCG	59.812	113
CL2426.Contig2_P.vindemmiae_1080_2	TATATATATATATATA	TA(2*8)	5072	16	CCTCGTGTGTCTTGTCTAGGACTAATTGAAGACTCTCAATCAAGCACTTTGTACAGGTTC[TATATATATATATATA]TTATACATATACTACGAATCTTCTTTTTGTGTCGACTTAATTAGGAATGTGATGTACGAAACTATCTAAAAACGCGGAATCTCA	CCTCGTGTGTCTTGTCTAGGACT	59.853	TGAGATTCCGCGTTTTTAGATAG	59.775	160
CL2426.Contig2_P.vindemmiae_1080_3	TATATATATATATATA	TA(2*8)	5072	16	CCTCGTGTGTCTTGTCTAGGACTAATTGAAGACTCTCAATCAAGCACTTTGTACAGGTTC[TATATATATATATATA]TTATACATATACTACGAATCTTCTTTTTGTGTCGACTTAATTAGGAATGTGATGTACGAAACTATCTAAAAACGCGG	CCTCGTGTGTCTTGTCTAGGACT	59.853	CCGCGTTTTTAGATAGTTTCGTA	59.719	153
CL2426.Contig2_P.vindemmiae_1080_4	TATATATATATATATA	TA(2*8)	5072	16	CTCAATCAAGCACTTTGTACAGGTTC[TATATATATATATATA]TTATACATATACTACGAATCTTCTTTTTGTGTCGACTTAATTAGGAATGTGATGTACGAAACTATCTAAAAACGCGGAATCTCAA	CTCAATCAAGCACTTTGTACAGG	58.961	TTGAGATTCCGCGTTTTTAGATA	60.102	127
CL2426.Contig2_P.vindemmiae_1080_5	TATATATATATATATA	TA(2*8)	5072	16	CTCAATCAAGCACTTTGTACAGGTTC[TATATATATATATATA]TTATACATATACTACGAATCTTCTTTTTGTGTCGACTTAATTAGGAATGTGATGTACGAAACTATCTAAAAACGCGGAATCTCAAATTCACGCTGGTTTTTCTTTTCTTTTC	CTCAATCAAGCACTTTGTACAGG	58.961	GAAAAGAAAAGAAAAACCAGCGT	60.151	154
CL2426.Contig3_P.vindemmiae_1081_1	ATATATATATATATAT	AT(2*8)	192	16	AATGAAGTTAAATCGTCGCTCTGACAATAAATATAA[ATATATATATATATAT]TATACATATACTACGAATCTTCTTTTTGTGTCGACTTAATTAGGAATGTGATGTACGAAACTATCTAAAAACGCGGAATCTCAA	AATGAAGTTAAATCGTCGCTCTG	59.806	TTGAGATTCCGCGTTTTTAGATA	60.102	136
CL2426.Contig3_P.vindemmiae_1081_2	ATATATATATATATAT	AT(2*8)	192	16	ATGAAGTTAAATCGTCGCTCTGACAATAAATATAA[ATATATATATATATAT]TATACATATACTACGAATCTTCTTTTTGTGTCGACTTAATTAGGAATGTGATGTACGAAACTATCTAAAAACGCGGAATCTCAA	ATGAAGTTAAATCGTCGCTCTGA	60.270	TTGAGATTCCGCGTTTTTAGATA	60.102	135
CL2426.Contig3_P.vindemmiae_1081_3	ATATATATATATATAT	AT(2*8)	192	16	AATGAAGTTAAATCGTCGCTCTGACAATAAATATAA[ATATATATATATATAT]TATACATATACTACGAATCTTCTTTTTGTGTCGACT	AATGAAGTTAAATCGTCGCTCTG	59.806	AGTCGACACAAAAAGAAGATTCG	59.812	88
CL2426.Contig3_P.vindemmiae_1081_4	ATATATATATATATAT	AT(2*8)	192	16	AAGTTAAATCGTCGCTCTGACAATAAATATAA[ATATATATATATATAT]TATACATATACTACGAATCTTCTTTTTGTGTCGACTTAATTAGGAATGTGATGTACGAAACTATCTAAAAACGCGGAATCTCAA	AAGTTAAATCGTCGCTCTGACAA	60.302	TTGAGATTCCGCGTTTTTAGATA	60.102	132
CL2426.Contig3_P.vindemmiae_1081_5	ATATATATATATATAT	AT(2*8)	192	16	AATGAAGTTAAATCGTCGCTCTGACAATAAATATAA[ATATATATATATATAT]TATACATATACTACGAATCTTCTTTTTGTGTCGACTTAATTAGGAATGTGATGTACGAAACTATCTAAAAACGCGGAATCTCA	AATGAAGTTAAATCGTCGCTCTG	59.806	TGAGATTCCGCGTTTTTAGATAG	59.775	135
CL2440.Contig1_P.vindemmiae_1090_1	TCTCTCTCTCTCTCTC	TC(2*8)	2433	16	GTGTACGTACTATCGTAGCCGCCGCCGCCCCGTCGCTCACCTTCTG[TCTCTCTCTCTCTCTC]CGAAAGCACACGGACGCGATGCGGGCGCGGTGTGCGCGAGCTGCTCGGCTGCGTTCACACGCCTATATATCTTCGAGG	GTGTACGTACTATCGTAGCCGCC	62.068	CCTCGAAGATATATAGGCGTGTG	60.017	140
CL2440.Contig1_P.vindemmiae_1090_2	TCTCTCTCTCTCTCTC	TC(2*8)	2433	16	GTGTACGTACTATCGTAGCCGCCGCCGCCCCGTCGCTCACCTTCTG[TCTCTCTCTCTCTCTC]CGAAAGCACACGGACGCGATGCGGGCGCGGTGTGCGCGAGCTGCTCGGCTGCGTTCACACGCCTATATATCTTCGAGG	GTGTACGTACTATCGTAGCCGC	58.883	CCTCGAAGATATATAGGCGTGTG	60.017	140
CL2440.Contig1_P.vindemmiae_1090_3	TCTCTCTCTCTCTCTC	TC(2*8)	2433	16	TGTACGTACTATCGTAGCCGCCGCCGCCCCGTCGCTCACCTTCTG[TCTCTCTCTCTCTCTC]CGAAAGCACACGGACGCGATGCGGGCGCGGTGTGCGCGAGCTGCTCGGCTGCGTTCACACGCCTATATATCTTCGAGG	TGTACGTACTATCGTAGCCGCC	61.391	CCTCGAAGATATATAGGCGTGTG	60.017	139
CL2440.Contig1_P.vindemmiae_1090_4	TCTCTCTCTCTCTCTC	TC(2*8)	2433	16	GTGTACGTACTATCGTAGCCGCCGCCGCCCCGTCGCTCACCTTCTG[TCTCTCTCTCTCTCTC]CGAAAGCACACGGACGCGATGCGGGCGCGGTGTGCGCGAGCTGCTCGGCTGCGTTCACACGCCTATATATCTTCGAGGG	GTGTACGTACTATCGTAGCCGCC	62.068	CCCTCGAAGATATATAGGCGTGT	60.688	141
CL2440.Contig1_P.vindemmiae_1090_5	TCTCTCTCTCTCTCTC	TC(2*8)	2433	16	GTGTACGTACTATCGTAGCCGCCGCCGCCCCGTCGCTCACCTTCTG[TCTCTCTCTCTCTCTC]CGAAAGCACACGGACGCGATGCGGGCGCGGTGTGCGCGAGCTGCTCGGCTGCGTTCACACGCCTATATATCTTCGAGGG	GTGTACGTACTATCGTAGCCGC	58.883	CCCTCGAAGATATATAGGCGTGT	60.688	141
CL2503.Contig1_P.vindemmiae_1107_1	ATTTATTTATTTATTTATTT	ATTT(4*5)	562	20	TTTATGGAATTCGTTACCCTGTGAGATTCGCAACCGTCCATCTCTCAGATGGTTCAAAACTGAAGTGCAGAGGCATCTACTGGCACTCGATTAAAATTGCGTTGCGTGTTA[ATTTATTTATTTATTTATTT]TGTGATGTCCCATATACACCTCGT	TTTATGGAATTCGTTACCCTGTG	60.115	ACGAGGTGTATATGGGACATCAC	60.018	155
CL2503.Contig1_P.vindemmiae_1107_2	ATTTATTTATTTATTTATTT	ATTT(4*5)	562	20	TATGGAATTCGTTACCCTGTGAGATTCGCAACCGTCCATCTCTCAGATGGTTCAAAACTGAAGTGCAGAGGCATCTACTGGCACTCGATTAAAATTGCGTTGCGTGTTA[ATTTATTTATTTATTTATTT]TGTGATGTCCCATATACACCTCGT	TATGGAATTCGTTACCCTGTGAG	60.243	ACGAGGTGTATATGGGACATCAC	60.018	153
CL2503.Contig1_P.vindemmiae_1107_3	ATTTATTTATTTATTTATTT	ATTT(4*5)	562	20	CATTTATGGAATTCGTTACCCTGTGAGATTCGCAACCGTCCATCTCTCAGATGGTTCAAAACTGAAGTGCAGAGGCATCTACTGGCACTCGATTAAAATTGCGTTGCGTGTTA[ATTTATTTATTTATTTATTT]TGTGATGTCCCATATACACCTCGT	CATTTATGGAATTCGTTACCCTG	59.632	ACGAGGTGTATATGGGACATCAC	60.018	157
CL2503.Contig1_P.vindemmiae_1107_4	ATTTATTTATTTATTTATTT	ATTT(4*5)	562	20	GCATTTATGGAATTCGTTACCCTGTGAGATTCGCAACCGTCCATCTCTCAGATGGTTCAAAACTGAAGTGCAGAGGCATCTACTGGCACTCGATTAAAATTGCGTTGCGTGTTA[ATTTATTTATTTATTTATTT]TGTGATGTCCCATATACACCTCGT	GCATTTATGGAATTCGTTACCCT	60.427	ACGAGGTGTATATGGGACATCAC	60.018	158
CL2503.Contig1_P.vindemmiae_1107_5	ATTTATTTATTTATTTATTT	ATTT(4*5)	562	20	TACTGGCACTCGATTAAAATTGCGTTGCGTGTTA[ATTTATTTATTTATTTATTT]TGTGATGTCCCATATACACCTCGTACATGTGAGTGAGTGTATTTAAGGGATGAATGACGAAGCGTGAATGGTACGCGCTGAATGAATGTTTTCGCGTGTTTAGT	TACTGGCACTCGATTAAAATTGC	60.490	ACTAAACACGCGAAAACATTCAT	59.952	158
CL25.Contig11_P.vindemmiae_17_1	TCTTCTTCTTCTTCT	TCT(3*5)	5503	15	TGCTGCCTGTAATCGTTCTTTATCTCTTTGTTTC[TCTTCTTCTTCTTCT]TTAAGTGCCTTTTTATACTGTAGACAGGGTATAGCACTAACAGGTACTTCATGTTTTCTCACACTACCTGGCCCCAGAAAGTAAGGCTTTGATA	TGCTGCCTGTAATCGTTCTTTAT	60.160	TATCAAAGCCTTACTTTCTGGGG	60.789	143
CL25.Contig11_P.vindemmiae_17_2	TCTTCTTCTTCTTCT	TCT(3*5)	5503	15	TGCTGCCTGTAATCGTTCTTTATCTCTTTGTTTC[TCTTCTTCTTCTTCT]TTAAGTGCCTTTTTATACTGTAGACAGGGTATAGCACTAACAGGTACTTCATGTTTTCTCACACTACCTGG	TGCTGCCTGTAATCGTTCTTTAT	60.160	CCAGGTAGTGTGAGAAAACATGA	59.156	120
CL25.Contig11_P.vindemmiae_17_3	TCTTCTTCTTCTTCT	TCT(3*5)	5503	15	GTGCTGCCTGTAATCGTTCTTTATCTCTTTGTTTC[TCTTCTTCTTCTTCT]TTAAGTGCCTTTTTATACTGTAGACAGGGTATAGCACTAACAGGTACTTCATGTTTTCTCACACTACCTGGCCCCAGAAAGTAAGGCTTTGATA	GTGCTGCCTGTAATCGTTCTTTA	60.657	TATCAAAGCCTTACTTTCTGGGG	60.789	144
CL25.Contig11_P.vindemmiae_17_4	TCTTCTTCTTCTTCT	TCT(3*5)	5503	15	GCTGCCTGTAATCGTTCTTTATCTCTTTGTTTC[TCTTCTTCTTCTTCT]TTAAGTGCCTTTTTATACTGTAGACAGGGTATAGCACTAACAGGTACTTCATGTTTTCTCACACTACCTGGCCCCAGAAAGTAAGGCTTTGATA	GCTGCCTGTAATCGTTCTTTATC	59.327	TATCAAAGCCTTACTTTCTGGGG	60.789	142
CL25.Contig11_P.vindemmiae_17_5	TCTTCTTCTTCTTCT	TCT(3*5)	5503	15	GTGCTGCCTGTAATCGTTCTTTATCTCTTTGTTTC[TCTTCTTCTTCTTCT]TTAAGTGCCTTTTTATACTGTAGACAGGGTATAGCACTAACAGGTACTTCATGTTTTCTCACACTACCTGG	GTGCTGCCTGTAATCGTTCTTTA	60.657	CCAGGTAGTGTGAGAAAACATGA	59.156	121
CL2602.Contig1_P.vindemmiae_1114_1	GCGGCGGCGGCGGCGGCG	GCG(3*6)	263	18	GTGTTCAGTGTCGTTTGTGCATGGCCGCCGTCGTAACTGGCCTCCTCGGCGAGGGACTGGGCCAGCGGCGTGGGTATGACGACGCGCAGGTTGCCCCGGTGCGGGT[GCGGCGGCGGCGGCGGCG]GCTGGGGCGAGTGCCTCGAGGGGTTGCCCTTGCTC	GTGTTCAGTGTCGTTTGTGCAT	61.057	GAGCAAGGGCAACCCCTC	63.105	159
CL2602.Contig1_P.vindemmiae_1114_2	GCGGCGGCGGCGGCGGCG	GCG(3*6)	263	18	TGTTCAGTGTCGTTTGTGCATGGCCGCCGTCGTAACTGGCCTCCTCGGCGAGGGACTGGGCCAGCGGCGTGGGTATGACGACGCGCAGGTTGCCCCGGTGCGGGT[GCGGCGGCGGCGGCGGCG]GCTGGGGCGAGTGCCTCGAGGGGTTGCCCTTGCTC	TGTTCAGTGTCGTTTGTGCAT	60.214	GAGCAAGGGCAACCCCTC	63.105	158
CL2602.Contig1_P.vindemmiae_1114_3	GCGGCGGCGGCGGCGGCG	GCG(3*6)	263	18	TGTTCAGTGTCGTTTGTGCATGGCCGCCGTCGTAACTGGCCTCCTCGGCGAGGGACTGGGCCAGCGGCGTGGGTATGACGACGCGCAGGTTGCCCCGGTGCGGGT[GCGGCGGCGGCGGCGGCG]GCTGGGGCGAGTGCCTCGAGGGGTTGCCCTTGCTCAC	TGTTCAGTGTCGTTTGTGCAT	60.214	GTGAGCAAGGGCAACCCC	64.001	160
CL2602.Contig1_P.vindemmiae_1114_4	GCGGCGGCGGCGGCGGCG	GCG(3*6)	263	18	CGTGTTCAGTGTCGTTTGTGCATGGCCGCCGTCGTAACTGGCCTCCTCGGCGAGGGACTGGGCCAGCGGCGTGGGTATGACGACGCGCAGGTTGCCCCGGTGCGGGT[GCGGCGGCGGCGGCGGCG]GCTGGGGCGAGTGCCTCGAGGGGTTGCCCTTGCTC	CGTGTTCAGTGTCGTTTGTG	58.759	GAGCAAGGGCAACCCCTC	63.105	160
CL2602.Contig1_P.vindemmiae_1114_5	GCGGCGGCGGCGGCGGCG	GCG(3*6)	263	18	CAGTGTCGTTTGTGCATGGCCGCCGTCGTAACTGGCCTCCTCGGCGAGGGACTGGGCCAGCGGCGTGGGTATGACGACGCGCAGGTTGCCCCGGTGCGGGT[GCGGCGGCGGCGGCGGCG]GCTGGGGCGAGTGCCTCGAGGGGTTGCCCTTGCTC	CAGTGTCGTTTGTGCATGG	59.715	GAGCAAGGGCAACCCCTC	63.105	154
CL2610.Contig1_P.vindemmiae_1119_1	TCTCTCTCTCTCTC	TC(2*7)	375	14	GTGTCTACTTGGATATTGGGTGCAATGTAGTGAATTGAAGGAGAGT[TCTCTCTCTCTCTC]TTTGAGTTCTTTGTGCTAATTAAAAGAAATTTAAACTTTGGTGATTCATGTTCGTAGAATG	GTGTCTACTTGGATATTGGGTGC	59.781	CATTCTACGAACATGAATCACCA	59.875	121
CL2610.Contig1_P.vindemmiae_1119_2	TCTCTCTCTCTCTC	TC(2*7)	375	14	GTCTACTTGGATATTGGGTGCAATGTAGTGAATTGAAGGAGAGT[TCTCTCTCTCTCTC]TTTGAGTTCTTTGTGCTAATTAAAAGAAATTTAAACTTTGGTGATTCATGTTCGTAGAATG	GTCTACTTGGATATTGGGTGCAA	60.250	CATTCTACGAACATGAATCACCA	59.875	119
CL2610.Contig1_P.vindemmiae_1119_3	TCTCTCTCTCTCTC	TC(2*7)	375	14	GGTGTCTACTTGGATATTGGGTGCAATGTAGTGAATTGAAGGAGAGT[TCTCTCTCTCTCTC]TTTGAGTTCTTTGTGCTAATTAAAAGAAATTTAAACTTTGGTGATTCATGTTCGTAGAATG	GGTGTCTACTTGGATATTGGGTG	59.645	CATTCTACGAACATGAATCACCA	59.875	122
CL2610.Contig1_P.vindemmiae_1119_4	TCTCTCTCTCTCTC	TC(2*7)	375	14	GTCTACTTGGATATTGGGTGCAATGTAGTGAATTGAAGGAGAGT[TCTCTCTCTCTCTC]TTTGAGTTCTTTGTGCTAATTAAAAGAAATTTAAACTTTGGTGATTCATGTTCGTAGAATGATAGCCTCAGACGATGCTCGCTAAATGAGGTATGCAAAAGT	GTCTACTTGGATATTGGGTGCAA	60.250	ACTTTTGCATACCTCATTTAGCG	59.712	160
CL2610.Contig1_P.vindemmiae_1119_5	TCTCTCTCTCTCTC	TC(2*7)	375	14	TTGGATATTGGGTGCAATGTAGTGAATTGAAGGAGAGT[TCTCTCTCTCTCTC]TTTGAGTTCTTTGTGCTAATTAAAAGAAATTTAAACTTTGGTGATTCATGTTCGTAGAATG	TTGGATATTGGGTGCAATGTAGT	60.484	CATTCTACGAACATGAATCACCA	59.875	113
CL2627.Contig2_P.vindemmiae_1121_1	TATATATATATA	TA(2*6)	805	12	ATTAGTCTGCTTGTTTGCCTTTGTCGAAAAAACCGTAAGAGCTAGTCGACCTCGCAGTACTTTAGGTAATTATTGGCAGAGAAAAACTATCTATGTAAATATATATATG[TATATATATATA]ACCCTAACAACGATCAATGACTGAA	ATTAGTCTGCTTGTTTGCCTTTG	59.841	TTCAGTCATTGATCGTTGTTAGG	59.144	146
CL2627.Contig2_P.vindemmiae_1121_2	TATATATATATA	TA(2*6)	805	12	ATTAGTCTGCTTGTTTGCCTTTGTCGAAAAAACCGTAAGAGCTAGTCGACCTCGCAGTACTTTAGGTAATTATTGGCAGAGAAAAACTATCTATGTAAATATATATATG[TATATATATATA]ACCCTAACAACGATCAATGACTGAAATG	ATTAGTCTGCTTGTTTGCCTTTG	59.841	CATTTCAGTCATTGATCGTTGTT	59.010	149
CL2627.Contig2_P.vindemmiae_1121_3	TATATATATATA	TA(2*6)	805	12	TTAGTCTGCTTGTTTGCCTTTGTCGAAAAAACCGTAAGAGCTAGTCGACCTCGCAGTACTTTAGGTAATTATTGGCAGAGAAAAACTATCTATGTAAATATATATATG[TATATATATATA]ACCCTAACAACGATCAATGACTGAA	TTAGTCTGCTTGTTTGCCTTTGT	60.333	TTCAGTCATTGATCGTTGTTAGG	59.144	145
CL2627.Contig2_P.vindemmiae_1121_4	TATATATATATA	TA(2*6)	805	12	ATTAGTCTGCTTGTTTGCCTTTGTCGAAAAAACCGTAAGAGCTAGTCGACCTCGCAGTACTTTAGGTAATTATTGGCAGAGAAAAACTATCTATGTAAATATATATATG[TATATATATATA]ACCCTAACAACGATCAATGACTGAAATGTGG	ATTAGTCTGCTTGTTTGCCTTTG	59.841	CCACATTTCAGTCATTGATCGTT	61.140	152
CL2627.Contig2_P.vindemmiae_1121_5	TATATATATATA	TA(2*6)	805	12	ATTAGTCTGCTTGTTTGCCTTTGTCGAAAAAACCGTAAGAGCTAGTCGACCTCGCAGTACTTTAGGTAATTATTGGCAGAGAAAAACTATCTATGTAAATATATATATG[TATATATATATA]ACCCTAACAACGATCAATGACTGAAATGTGG	ATTAGTCTGCTTGTTTGCCTTTG	59.841	CCACATTTCAGTCATTGATCGT	59.859	152
CL2627.Contig2_P.vindemmiae_1122_1	ATTATTATTATTATT	ATT(3*5)	1041	15	CACTCGCAAAACACATTGGTATTGAATATC[ATTATTATTATTATT]TTTGTCGTTTGCTTAATTATCATATTATTTAACTTGTATATCTCTCGCGCTCTCTTGCTCTCCTCAAATTTACATAAAGTACAAACTTATGAAAACCGGAAAATCGT	CACTCGCAAAACACATTGGTAT	59.926	ACGATTTTCCGGTTTTCATAAGT	60.120	152
CL2627.Contig2_P.vindemmiae_1122_2	ATTATTATTATTATT	ATT(3*5)	1041	15	CACTCGCAAAACACATTGGTATTGAATATC[ATTATTATTATTATT]TTTGTCGTTTGCTTAATTATCATATTATTTAACTTGTATATCTCTCGCGCTCTCTTGCTCTCCTCAAATTTACATAAAGTACAAACTTATGAAAACCGGAAAATCGTAA	CACTCGCAAAACACATTGGTAT	59.926	TTACGATTTTCCGGTTTTCATAA	59.746	154
CL2627.Contig2_P.vindemmiae_1122_3	ATTATTATTATTATT	ATT(3*5)	1041	15	CACTCGCAAAACACATTGGTATTGAATATC[ATTATTATTATTATT]TTTGTCGTTTGCTTAATTATCATATTATTTAACTTGTATATCTCTCGCGCTCTCTTGCTCTCCTCAAATTTACATAAAGTACAAACTTATGAAAACCGGAAAATCGTAAGACAGT	CACTCGCAAAACACATTGGTAT	59.926	ACTGTCTTACGATTTTCCGGTTT	60.274	160
CL2627.Contig2_P.vindemmiae_1122_4	ATTATTATTATTATT	ATT(3*5)	1041	15	CACTCGCAAAACACATTGGTATTGAATATC[ATTATTATTATTATT]TTTGTCGTTTGCTTAATTATCATATTATTTAACTTGTATATCTCTCGCGCTCTCTTGCTCTCCTCAAATTT	CACTCGCAAAACACATTGGTAT	59.926	AAATTTGAGGAGAGCAAGAGAGC	60.498	116
CL2627.Contig2_P.vindemmiae_1122_5	ATTATTATTATTATT	ATT(3*5)	1041	15	CACTCGCAAAACACATTGGTATTGAATATC[ATTATTATTATTATT]TTTGTCGTTTGCTTAATTATCATATTATTTAACTTGTATATCTCTCGCGCTCTCTTGCTCTCCTCAAATTTACATAAAGTACAAACTTATGAAAACCGGAAAATCG	CACTCGCAAAACACATTGGTAT	59.926	CGATTTTCCGGTTTTCATAAGTT	60.547	151
CL2687.Contig1_P.vindemmiae_1134_1	GATGATGATGATGAT	GAT(3*5)	2433	15	GGAATGGTGAACATCAAATAGGAAATGGAGAGATTCACCCTCCAATGCTGCAGCAACGACAGGGTAGTAAGGACAGTGCACAA[GATGATGATGATGAT]GAGGATGAATCGAGCACTGAAGAGGACGAATCCAATGTTGAAGATA	GGAATGGTGAACATCAAATAGGA	60.068	TATCTTCAACATTGGATTCGTCC	60.197	144
CL2687.Contig1_P.vindemmiae_1134_2	GATGATGATGATGAT	GAT(3*5)	2433	15	CAACGACAGGGTAGTAAGGACAGTGCACAA[GATGATGATGATGAT]GAGGATGAATCGAGCACTGAAGAGGACGAATCCAATGTTGAAGATA	CAACGACAGGGTAGTAAGGACAG	60.095	TATCTTCAACATTGGATTCGTCC	60.197	91
CL2687.Contig1_P.vindemmiae_1134_3	GATGATGATGATGAT	GAT(3*5)	2433	15	GGGTAGTAAGGACAGTGCACAA[GATGATGATGATGAT]GAGGATGAATCGAGCACTGAAGAGGACGAATCCAATGTTGAAGATA	GGGTAGTAAGGACAGTGCACAAG	60.102	TATCTTCAACATTGGATTCGTCC	60.197	83
CL2687.Contig1_P.vindemmiae_1134_4	GATGATGATGATGAT	GAT(3*5)	2433	15	AGGGTAGTAAGGACAGTGCACAA[GATGATGATGATGAT]GAGGATGAATCGAGCACTGAAGAGGACGAATCCAATGTTGAAGATA	AGGGTAGTAAGGACAGTGCACAA	60.102	TATCTTCAACATTGGATTCGTCC	60.197	84
CL2687.Contig1_P.vindemmiae_1134_5	GATGATGATGATGAT	GAT(3*5)	2433	15	CAACGACAGGGTAGTAAGGACAGTGCACAA[GATGATGATGATGAT]GAGGATGAATCGAGCACTGAAGAGGACGAATCCAATGTTGAAGATATTAAATTACGACCCGATGATAAAGTTGT	CAACGACAGGGTAGTAAGGACAG	60.095	ACAACTTTATCATCGGGTCGTAA	59.786	119
CL2722.Contig1_P.vindemmiae_1137_1	GATGAAGATGAAGATGAAGATGAA	GATGAA(6*4)	404	24	CAAAAGAAGAAGAATCATCCGAAGATTCATCTGAAGAAACTACTGAAGAATCCGAAGAAGGTGGTGACGATGAAGACGAAGAT[GATGAAGATGAAGATGAAGATGAA]GACGAAGAAGAAGAAGGTGGTGATCCATTAGA	CAAAAGAAGAAGAATCATCCGAA	59.724	TCTAATGGATCACCACCTTCTTC	59.473	139
CL2722.Contig1_P.vindemmiae_1137_2	GATGAAGATGAAGATGAAGATGAA	GATGAA(6*4)	404	24	CAAAAGAAGAAGAATCATCCGAAGATTCATCTGAAGAAACTACTGAAGAATCCGAAGAAGGTGGTGACGATGAAGACGAAGAT[GATGAAGATGAAGATGAAGATGAA]GACGAAGAAGAAGAAGGTGGTGATCCATTAGAT	CAAAAGAAGAAGAATCATCCGAA	59.724	ATCTAATGGATCACCACCTTCTTC	59.747	140
CL2722.Contig1_P.vindemmiae_1137_3	GATGAAGATGAAGATGAAGATGAA	GATGAA(6*4)	404	24	GAAACCAAAGAAGAAGAACCAAAAGAAGAAGAATCATCCGAAGATTCATCTGAAGAAACTACTGAAGAATCCGAAGAAGGTGGTGACGATGAAGACGAAGAT[GATGAAGATGAAGATGAAGATGAA]GACGAAGAAGAAGAAGGTGGTGATCCATTAGA	GAAACCAAAGAAGAAGAACCAAAA	60.020	TCTAATGGATCACCACCTTCTTC	59.473	158
CL2722.Contig1_P.vindemmiae_1137_4	GATGAAGATGAAGATGAAGATGAA	GATGAA(6*4)	404	24	GAAACCAAAGAAGAAGAACCAAAAGAAGAAGAATCATCCGAAGATTCATCTGAAGAAACTACTGAAGAATCCGAAGAAGGTGGTGACGATGAAGACGAAGAT[GATGAAGATGAAGATGAAGATGAA]GACGAAGAAGAAGAAGGTGGTGATCCATTAGA	GAAACCAAAGAAGAAGAACCAAA	58.832	TCTAATGGATCACCACCTTCTTC	59.473	158
CL2722.Contig1_P.vindemmiae_1137_5	GATGAAGATGAAGATGAAGATGAA	GATGAA(6*4)	404	24	AACCAAAGAAGAAGAACCAAAAGAAGAAGAATCATCCGAAGATTCATCTGAAGAAACTACTGAAGAATCCGAAGAAGGTGGTGACGATGAAGACGAAGAT[GATGAAGATGAAGATGAAGATGAA]GACGAAGAAGAAGAAGGTGGTGATCCATTAGA	AACCAAAGAAGAAGAACCAAAAGA	59.700	TCTAATGGATCACCACCTTCTTC	59.473	156
CL2735.Contig1_P.vindemmiae_1142_1	GTGTGTGTGTGT	GT(2*6)	645	12	AGTACAACGACATATCGGCAAATACAGATATTAATTATTTATAATTTCTTTATATGTGTCGGTCGTCCGTGTGTGTACGTGTGTG[GTGTGTGTGTGT]TCGTCCATGTGCGAGTGTGTACATTGTAATT	AGTACAACGACATATCGGCAAAT	59.812	AATTACAATGTACACACTCGCACA	59.513	128
CL2735.Contig1_P.vindemmiae_1142_2	GTGTGTGTGTGT	GT(2*6)	645	12	TAGTACAACGACATATCGGCAAATACAGATATTAATTATTTATAATTTCTTTATATGTGTCGGTCGTCCGTGTGTGTACGTGTGTG[GTGTGTGTGTGT]TCGTCCATGTGCGAGTGTGTACATTGTAATT	TAGTACAACGACATATCGGCAAA	59.567	AATTACAATGTACACACTCGCACA	59.513	129
CL2735.Contig1_P.vindemmiae_1142_3	GTGTGTGTGTGT	GT(2*6)	645	12	ATCGATGTCTGAGAAATGGTGTTCACAATAATATAGTACAACGACATATCGGCAAATACAGATATTAATTATTTATAATTTCTTTATATGTGTCGGTCGTCCGTGTGTGTACGTGTGTG[GTGTGTGTGTGT]TCGTCCATGTGCGAGTGTGTACATTGTAA	ATCGATGTCTGAGAAATGGTGTT	59.884	TTACAATGTACACACTCGCACAT	58.174	160
CL2735.Contig1_P.vindemmiae_1142_4	GTGTGTGTGTGT	GT(2*6)	645	12	AGTACAACGACATATCGGCAAATACAGATATTAATTATTTATAATTTCTTTATATGTGTCGGTCGTCCGTGTGTGTACGTGTGTG[GTGTGTGTGTGT]TCGTCCATGTGCGAGTGTGTACATTGTAA	AGTACAACGACATATCGGCAAAT	59.812	TTACAATGTACACACTCGCACAT	58.174	126
CL2735.Contig1_P.vindemmiae_1142_5	GTGTGTGTGTGT	GT(2*6)	645	12	AGTACAACGACATATCGGCAAATACAGATATTAATTATTTATAATTTCTTTATATGTGTCGGTCGTCCGTGTGTGTACGTGTGTG[GTGTGTGTGTGT]TCGTCCATGTGCGAGTGTGTACATTGTAAT	AGTACAACGACATATCGGCAAAT	59.812	ATTACAATGTACACACTCGCACA	58.174	127
CL2972.Contig3_P.vindemmiae_1172_1	AGCAGCAGCAGCAGC	AGC(3*5)	1191	15	AAGCCCGGCCTCGATAACGCCG[AGCAGCAGCAGCAGC]AGGAGTTCAACGGGCACCACAACAACCACGGGAACGGCATCGACAGCCAAACGATCGCGCTTGACAACGCCACTGTCAAGCAAAACAACGTGAC	AAGCCCGGCCTCGATAAC	62.413	GTCACGTTGTTTTGCTTGACAGT	61.524	131
CL2972.Contig3_P.vindemmiae_1172_2	AGCAGCAGCAGCAGC	AGC(3*5)	1191	15	AAGCCCGGCCTCGATAACGCCG[AGCAGCAGCAGCAGC]AGGAGTTCAACGGGCACCACAACAACCACGGGAACGGCATCGACAGCCAAACGATCGCGCTTGACAACGCCACTGTCAAGCAAAACAACGTGACCAACAACCT	AAGCCCGGCCTCGATAAC	62.413	AGGTTGTTGGTCACGTTGTTTT	60.710	140
CL2972.Contig3_P.vindemmiae_1172_3	AGCAGCAGCAGCAGC	AGC(3*5)	1191	15	AAGCCCGGCCTCGATAACGCCG[AGCAGCAGCAGCAGC]AGGAGTTCAACGGGCACCACAACAACCACGGGAACGGCATCGACAGCCAAACGATCGCGCTTGACAACGCCACTGTCAAGCAAAACAACGTGA	AAGCCCGGCCTCGATAAC	62.413	TCACGTTGTTTTGCTTGACAGT	60.761	130
CL2972.Contig3_P.vindemmiae_1172_4	AGCAGCAGCAGCAGC	AGC(3*5)	1191	15	AAGCCCGGCCTCGATAACGCCG[AGCAGCAGCAGCAGC]AGGAGTTCAACGGGCACCACAACAACCACGGGAACGGCATCGACAGCCAAACGATCGCGCTTGACAACGCCACTGTCAAGCAAAACAACGTGAC	AAGCCCGGCCTCGATAAC	62.413	GTCACGTTGTTTTGCTTGACAG	60.761	131
CL2972.Contig3_P.vindemmiae_1172_5	AGCAGCAGCAGCAGC	AGC(3*5)	1191	15	AAGCCCGGCCTCGATAACGCCG[AGCAGCAGCAGCAGC]AGGAGTTCAACGGGCACCACAACAACCACGGGAACGGCATCGACAGCCAAACGATCGCGCTTGACAACGCCACTGTCAAGCAAAACAACGTGA	AAGCCCGGCCTCGATAAC	62.413	TCACGTTGTTTTGCTTGACAG	59.936	130
CL2992.Contig3_P.vindemmiae_1184_1	GAGAGAGAGAGAGAGAGAGA	GA(2*10)	226	20	CTCAAAGTTCAAAAATTGCAAGCATGGGTGACCATGTCGAGAGAGAGAGG[GAGAGAGAGAGAGAGAGAGA]AAGCGACAAAAGACGAGTGTTTCTGAAGATTCTGAAAAGTCGATGCTCAGCGCAGACTCGATTCGTATGATAGC	CTCAAAGTTCAAAAATTGCAAGC	60.276	GCTATCATACGAATCGAGTCTGC	60.265	144
CL2992.Contig3_P.vindemmiae_1184_2	GAGAGAGAGAGAGAGAGAGA	GA(2*10)	226	20	CTCAAAGTTCAAAAATTGCAAGCATGGGTGACCATGTCGAGAGAGAGAGG[GAGAGAGAGAGAGAGAGAGA]AAGCGACAAAAGACGAGTGTTTCTGAAGATTCTGAAAAGTCGATGCTCAG	CTCAAAGTTCAAAAATTGCAAGC	60.276	CTGAGCATCGACTTTTCAGAATC	60.387	120
CL2992.Contig3_P.vindemmiae_1184_3	GAGAGAGAGAGAGAGAGAGA	GA(2*10)	226	20	CAAAGTTCAAAAATTGCAAGCATGGGTGACCATGTCGAGAGAGAGAGG[GAGAGAGAGAGAGAGAGAGA]AAGCGACAAAAGACGAGTGTTTCTGAAGATTCTGAAAAGTCGATGCTCAGCGCAGACTCGATTCGTATGATAGC	CAAAGTTCAAAAATTGCAAGCAT	60.501	GCTATCATACGAATCGAGTCTGC	60.265	142
CL2992.Contig3_P.vindemmiae_1184_4	GAGAGAGAGAGAGAGAGAGA	GA(2*10)	226	20	CTCAAAGTTCAAAAATTGCAAGCATGGGTGACCATGTCGAGAGAGAGAGG[GAGAGAGAGAGAGAGAGAGA]AAGCGACAAAAGACGAGTGTTTCTGAAGATTCTGAAAAGTCGATGCTCAGCGCAGACTCGATTCGTATGATAGCTTGCCTGA	CTCAAAGTTCAAAAATTGCAAGC	60.276	TCAGGCAAGCTATCATACGAATC	60.599	152
CL2992.Contig3_P.vindemmiae_1184_5	GAGAGAGAGAGAGAGAGAGA	GA(2*10)	226	20	CTCAAAGTTCAAAAATTGCAAGCATGGGTGACCATGTCGAGAGAGAGAGG[GAGAGAGAGAGAGAGAGAGA]AAGCGACAAAAGACGAGTGTTTCTGAAGATTCTGAAAAGTCGATGCTCAGCGCAGACTCGATTCGTATGATAGCTTGCCTGATC	CTCAAAGTTCAAAAATTGCAAGC	60.276	GATCAGGCAAGCTATCATACGAA	60.599	154
CL3022.Contig1_P.vindemmiae_1204_1	ATGATGATGATGATG	ATG(3*5)	635	15	GAGGAGGAAGAGGTGGTCGCGGAGGTGGCGGCTTCAGAAATCGGA[ATGATGATGATGATG]GTGGTTTTGGCAGTGGATCAAGGGGCTTCCGTGACGGAGGAGGTGACTTTGATGGAGAGT	GAGGAGGAAGAGGTGGTCG	59.776	ACTCTCCATCAAAGTCACCTCC	59.605	120
CL3022.Contig1_P.vindemmiae_1204_2	ATGATGATGATGATG	ATG(3*5)	635	15	GAGGAGGAAGAGGTGGTCGCGGAGGTGGCGGCTTCAGAAATCGGA[ATGATGATGATGATG]GTGGTTTTGGCAGTGGATCAAGGGGCTTCCGTGACGGAGGAGGTGACTTTGATGGAGAGTCC	GAGGAGGAAGAGGTGGTCG	59.776	GGACTCTCCATCAAAGTCACCT	59.605	122
CL3022.Contig1_P.vindemmiae_1204_3	ATGATGATGATGATG	ATG(3*5)	635	15	CGAGGAGGAAGAGGTGGTCGCGGAGGTGGCGGCTTCAGAAATCGGA[ATGATGATGATGATG]GTGGTTTTGGCAGTGGATCAAGGGGCTTCCGTGACGGAGGAGGTGACTTTGATGGAGAGT	CGAGGAGGAAGAGGTGGTC	59.776	ACTCTCCATCAAAGTCACCTCC	59.605	121
CL3022.Contig1_P.vindemmiae_1204_4	ATGATGATGATGATG	ATG(3*5)	635	15	CGAGGAGGAAGAGGTGGTCGCGGAGGTGGCGGCTTCAGAAATCGGA[ATGATGATGATGATG]GTGGTTTTGGCAGTGGATCAAGGGGCTTCCGTGACGGAGGAGGTGACTTTGATGGAGAGTCC	CGAGGAGGAAGAGGTGGTC	59.776	GGACTCTCCATCAAAGTCACCT	59.605	123
CL3022.Contig1_P.vindemmiae_1204_5	ATGATGATGATGATG	ATG(3*5)	635	15	GAGGAGGAAGAGGTGGTCGCGGAGGTGGCGGCTTCAGAAATCGGA[ATGATGATGATGATG]GTGGTTTTGGCAGTGGATCAAGGGGCTTCCGTGACGGAGGAGGTGACTTTGATGGAGAGTC	GAGGAGGAAGAGGTGGTCG	59.776	GACTCTCCATCAAAGTCACCTCC	61.405	121
CL3189.Contig2_P.vindemmiae_1242_1	ATAAATAAATAAATAAATAA	ATAA(4*5)	167	20	ATCTTACGTCTTTGATAGCGCAGTAATAGAAATCCTTAAAAGAATAAAAATATT[ATAAATAAATAAATAAATAA]ATTCTACAATGTATGCGAGAATATTTTTGTTTAGTCACTTATTTATTATGAGGGATGTTGACGTTTAAGAGTTG	ATCTTACGTCTTTGATAGCGCAG	59.952	CAACTCTTAAACGTCAACATCCC	59.920	148
CL3189.Contig2_P.vindemmiae_1242_2	ATAAATAAATAAATAAATAA	ATAA(4*5)	167	20	ATCTTACGTCTTTGATAGCGCAGTAATAGAAATCCTTAAAAGAATAAAAATATT[ATAAATAAATAAATAAATAA]ATTCTACAATGTATGCGAGAATATTTTTGTTTAGTCACTTATTTATTATGAGGGATGTTGACGTTTAAGA	ATCTTACGTCTTTGATAGCGCAG	59.952	TCTTAAACGTCAACATCCCTCAT	59.885	144
CL3189.Contig2_P.vindemmiae_1242_3	ATAAATAAATAAATAAATAA	ATAA(4*5)	167	20	AATCTTACGTCTTTGATAGCGCAGTAATAGAAATCCTTAAAAGAATAAAAATATT[ATAAATAAATAAATAAATAA]ATTCTACAATGTATGCGAGAATATTTTTGTTTAGTCACTTATTTATTATGAGGGATGTTGACGTTTAAGAGTTG	AATCTTACGTCTTTGATAGCGCA	60.284	CAACTCTTAAACGTCAACATCCC	59.920	149
CL3189.Contig2_P.vindemmiae_1242_4	ATAAATAAATAAATAAATAA	ATAA(4*5)	167	20	AATCTTACGTCTTTGATAGCGCAGTAATAGAAATCCTTAAAAGAATAAAAATATT[ATAAATAAATAAATAAATAA]ATTCTACAATGTATGCGAGAATATTTTTGTTTAGTCACTTATTTATTATGAGGGATGTTGACGTTTAAGA	AATCTTACGTCTTTGATAGCGCA	60.284	TCTTAAACGTCAACATCCCTCAT	59.885	145
CL3189.Contig2_P.vindemmiae_1242_5	ATAAATAAATAAATAAATAA	ATAA(4*5)	167	20	TCTTACGTCTTTGATAGCGCAGTAATAGAAATCCTTAAAAGAATAAAAATATT[ATAAATAAATAAATAAATAA]ATTCTACAATGTATGCGAGAATATTTTTGTTTAGTCACTTATTTATTATGAGGGATGTTGACGTTTAAGAGTTG	TCTTACGTCTTTGATAGCGCAGT	60.446	CAACTCTTAAACGTCAACATCCC	59.920	147
CL356.Contig1_P.vindemmiae_313_1	TATATATATATATATATA	TA(2*9)	2358	18	GCATGACAAAATGTATGTATCTGTTCATTTTTACAAACATATATGAACG[TATATATATATATATATA]AATTTGTATATATAATAGAATGTTTATTATATAAATATGTATATATATATGCATACATATATGGATGAAATACAATTGATCAT	GCATGACAAAATGTATGTATCTGTTC	58.931	ATGATCAATTGTATTTCATCCATA	55.262	150
CL356.Contig1_P.vindemmiae_313_2	TATATATATATATATATA	TA(2*9)	2358	18	AGCATGACAAAATGTATGTATCTGTTCATTTTTACAAACATATATGAACG[TATATATATATATATATA]AATTTGTATATATAATAGAATGTTTATTATATAAATATGTATATATATATGCATACATATATGGATGAAATACAATTGATCAT	AGCATGACAAAATGTATGTATCTGTTC	59.771	ATGATCAATTGTATTTCATCCATA	55.262	151
CL356.Contig1_P.vindemmiae_313_3	TATATATATATATATATA	TA(2*9)	2358	18	GCATGACAAAATGTATGTATCTGTTCATTTTTACAAACATATATGAACG[TATATATATATATATATA]AATTTGTATATATAATAGAATGTTTATTATATAAATATGTATATATATATGCATACATATATGGATGAAATACAATTGATCAT	GCATGACAAAATGTATGTATCTGTT	57.258	ATGATCAATTGTATTTCATCCATA	55.262	150
CL356.Contig1_P.vindemmiae_313_4	TATATATATATATATATA	TA(2*9)	2358	18	AGCATGACAAAATGTATGTATCTGTTCATTTTTACAAACATATATGAACG[TATATATATATATATATA]AATTTGTATATATAATAGAATGTTTATTATATAAATATGTATATATATATGCATACATATATGGATGAAATACAATTGATCAT	AGCATGACAAAATGTATGTATCTGTT	58.188	ATGATCAATTGTATTTCATCCATA	55.262	151
CL356.Contig1_P.vindemmiae_313_5	TATATATATATATATATA	TA(2*9)	2358	18	AGCATGACAAAATGTATGTATCTGTTCATTTTTACAAACATATATGAACG[TATATATATATATATATA]AATTTGTATATATAATAGAATGTTTATTATATAAATATGTATATATATATGCATACATATATGGATGAAATACAATTGATCAT	AGCATGACAAAATGTATGTATCTG	56.024	ATGATCAATTGTATTTCATCCATA	55.262	151
CL369.Contig1_P.vindemmiae_314_1	CGCGCGCGCGCG	CG(2*6)	322	12	TTATTATTATCATCACCGTCGCCGTCGAGCGAGTGTATACA[CGCGCGCGCGCG]GAAACGTCACAGCTGCAGAGGATTGTCCTCGCGCGTCCGGGCGCCCGAAAGTGGACGAGGAGAGTGCGAGTGTAAG	TTATTATTATCATCACCGTCGCC	60.076	CTTACACTCGCACTCTCCTCGT	60.999	129
CL369.Contig1_P.vindemmiae_314_2	CGCGCGCGCGCG	CG(2*6)	322	12	TTATTATTATCATCACCGTCGCCGTCGAGCGAGTGTATACA[CGCGCGCGCGCG]GAAACGTCACAGCTGCAGAGGATTGTCCTCGCGCGTCCGGGCGCCCGAAAGTGGACGAGGAGAGTGCGAGTGTAA	TTATTATTATCATCACCGTCGCC	60.076	TTACACTCGCACTCTCCTCGT	60.066	128
CL369.Contig1_P.vindemmiae_314_3	CGCGCGCGCGCG	CG(2*6)	322	12	CTCTCCCACCTCTTAGCGTTATTATTATTATCATCACCGTCGCCGTCGAGCGAGTGTATACA[CGCGCGCGCGCG]GAAACGTCACAGCTGCAGAGGATTGTCCTCGCGCGTCCGGGCGCCCGAAAGTGGACGAGGAGAGTGCGAGTGTAAG	CTCTCCCACCTCTTAGCGTTATT	60.153	CTTACACTCGCACTCTCCTCGT	60.999	150
CL397.Contig1_P.vindemmiae_341_1	TATATATATATA	TA(2*6)	667	12	AAATGATTGCAATTAGTGTTCCGAAGCGCGACTTGCG[TATATATATATA]GTATCAAGCGCTTGACTGTCAGTGCACCAAGACCTTTAAAGGGTGAAGACGTAAAGATATATATAAAAGTATGTGGCAGCAAATTGT	AAATGATTGCAATTAGTGTTCCG	60.245	ACAATTTGCTGCCACATACTTTT	59.952	136
CL397.Contig1_P.vindemmiae_341_2	TATATATATATA	TA(2*6)	667	12	AATGATTGCAATTAGTGTTCCGAAGCGCGACTTGCG[TATATATATATA]GTATCAAGCGCTTGACTGTCAGTGCACCAAGACCTTTAAAGGGTGAAGACGTAAAGATATATATAAAAGTATGTGGCAGCAAATTGT	AATGATTGCAATTAGTGTTCCGA	60.715	ACAATTTGCTGCCACATACTTTT	59.952	135
CL397.Contig1_P.vindemmiae_341_3	TATATATATATA	TA(2*6)	667	12	AAATGATTGCAATTAGTGTTCCGAAGCGCGACTTGCG[TATATATATATA]GTATCAAGCGCTTGACTGTCAGTGCACCAAGACCTTTAAAGGGTGAAGACGTAAAGATATATATAAAAGTATGTGGCAGCAAATTGTGCAGGGATAAAAAGTG	AAATGATTGCAATTAGTGTTCCG	60.245	CACTTTTTATCCCTGCACAATTT	59.445	152
CL397.Contig1_P.vindemmiae_341_4	TATATATATATA	TA(2*6)	667	12	AAATGATTGCAATTAGTGTTCCGAAGCGCGACTTGCG[TATATATATATA]GTATCAAGCGCTTGACTGTCAGTGCACCAAGACCTTTAAA	AAATGATTGCAATTAGTGTTCCG	60.245	TTTAAAGGTCTTGGTGCACTGAC	60.558	89
CL397.Contig1_P.vindemmiae_341_5	TATATATATATA	TA(2*6)	667	12	AAATGATTGCAATTAGTGTTCCGAAGCGCGACTTGCG[TATATATATATA]GTATCAAGCGCTTGACTGTCAGTGCACCAAGACCTTTAAAGGGTGAAGACGTAAAGATATATATAAAAGTATGTGGCAGCAAATTG	AAATGATTGCAATTAGTGTTCCG	60.245	CAATTTGCTGCCACATACTTTTA	59.226	135
CL423.Contig1_P.vindemmiae_346_1	TATATATATATA	TA(2*6)	4574	12	TCAGCAAAAATACCGTCAAAAGTTATAAAAAATATACAAAGGAAGAAGCTGAAGAAACGCAAAACATTTTATCCTTCTGTAAGCATCATTGCAATTCGCTG[TATATATATATA]AATGAAATCTTACAGAAAAATGTGCTCTTGTCCAT	TCAGCAAAAATACCGTCAAAAGT	60.050	ATGGACAAGAGCACATTTTTCTG	60.528	148
CL423.Contig1_P.vindemmiae_346_2	TATATATATATA	TA(2*6)	4574	12	ATTCAGCAAAAATACCGTCAAAAGTTATAAAAAATATACAAAGGAAGAAGCTGAAGAAACGCAAAACATTTTATCCTTCTGTAAGCATCATTGCAATTCGCTG[TATATATATATA]AATGAAATCTTACAGAAAAATGTGCTCTTGTCCAT	ATTCAGCAAAAATACCGTCAAAA	59.898	ATGGACAAGAGCACATTTTTCTG	60.528	150
CL423.Contig1_P.vindemmiae_346_3	TATATATATATA	TA(2*6)	4574	12	AATTCAGCAAAAATACCGTCAAAAGTTATAAAAAATATACAAAGGAAGAAGCTGAAGAAACGCAAAACATTTTATCCTTCTGTAAGCATCATTGCAATTCGCTG[TATATATATATA]AATGAAATCTTACAGAAAAATGTGCTCTTGTCCAT	AATTCAGCAAAAATACCGTCAAA	59.898	ATGGACAAGAGCACATTTTTCTG	60.528	151
CL423.Contig1_P.vindemmiae_346_4	TATATATATATA	TA(2*6)	4574	12	AAATTCAGCAAAAATACCGTCAAAAGTTATAAAAAATATACAAAGGAAGAAGCTGAAGAAACGCAAAACATTTTATCCTTCTGTAAGCATCATTGCAATTCGCTG[TATATATATATA]AATGAAATCTTACAGAAAAATGTGCTCTTGTCCAT	AAATTCAGCAAAAATACCGTCAA	59.898	ATGGACAAGAGCACATTTTTCTG	60.528	152
CL423.Contig1_P.vindemmiae_346_5	TATATATATATA	TA(2*6)	4574	12	TCAGCAAAAATACCGTCAAAAGTTATAAAAAATATACAAAGGAAGAAGCTGAAGAAACGCAAAACATTTTATCCTTCTGTAAGCATCATTGCAATTCGCTG[TATATATATATA]AATGAAATCTTACAGAAAAATGTGCTCTTGTCCATT	TCAGCAAAAATACCGTCAAAAGT	60.050	AATGGACAAGAGCACATTTTTCT	59.190	149
CL423.Contig1_P.vindemmiae_347_1	ATATATATATATATAT	AT(2*8)	5140	16	TTTCACCAATTTGTCAACGTAAATATGTAGATAGATATATATAA[ATATATATATATATAT]GAAAGACAACCGAGTCCAAAGTACCGTACATTATAATATAGGCTTTTATGAGAGGGAGTGTGTGAGAGAG	TTTCACCAATTTGTCAACGTAAA	59.433	CTCTCTCACACACTCCCTCTCAT	59.925	130
CL423.Contig1_P.vindemmiae_347_2	ATATATATATATATAT	AT(2*8)	5140	16	TTTTCACCAATTTGTCAACGTAAATATGTAGATAGATATATATAA[ATATATATATATATAT]GAAAGACAACCGAGTCCAAAGTACCGTACATTATAATATAGGCTTTTATGAGAGGGAGTGTGTGAGAGAG	TTTTCACCAATTTGTCAACGTAA	59.433	CTCTCTCACACACTCCCTCTCAT	59.925	131
CL423.Contig1_P.vindemmiae_347_3	ATATATATATATATAT	AT(2*8)	5140	16	TTTTTCACCAATTTGTCAACGTAAATATGTAGATAGATATATATAA[ATATATATATATATAT]GAAAGACAACCGAGTCCAAAGTACCGTACATTATAATATAGGCTTTTATGAGAGGGAGTGTGTGAGAGAG	TTTTTCACCAATTTGTCAACGTA	59.433	CTCTCTCACACACTCCCTCTCAT	59.925	132
CL423.Contig1_P.vindemmiae_347_4	ATATATATATATATAT	AT(2*8)	5140	16	TTTCACCAATTTGTCAACGTAAATATGTAGATAGATATATATAA[ATATATATATATATAT]GAAAGACAACCGAGTCCAAAGTACCGTACATTATAATATAGGCTTTTATGAGAGGGAGTGTGTG	TTTCACCAATTTGTCAACGTAAA	59.433	CACACACTCCCTCTCATAAAAGC	60.178	124
CL423.Contig1_P.vindemmiae_347_5	ATATATATATATATAT	AT(2*8)	5140	16	TTTTCACCAATTTGTCAACGTAAATATGTAGATAGATATATATAA[ATATATATATATATAT]GAAAGACAACCGAGTCCAAAGTACCGTACATTATAATATAGGCTTTTATGAGAGGGAGTGTGTG	TTTTCACCAATTTGTCAACGTAA	59.433	CACACACTCCCTCTCATAAAAGC	60.178	125
CL423.Contig2_P.vindemmiae_349_1	GAGAGAGAGAGAGAGAGAGAGA	GA(2*11)	199	22	AGGTTCTAGTTAGAAAGGGAGCGCGAGAGAGCGAGCGAAAGACG[GAGAGAGAGAGAGAGAGAGAGA]TACAGAGTTATTCTATTTATTAGACGAAGCGCGTACGGAAATGCGATAGAGGGGGAAAAGATATT	AGGTTCTAGTTAGAAAGGGAGCG	59.489	AATATCTTTTCCCCCTCTATCGC	60.930	131
CL423.Contig2_P.vindemmiae_349_2	GAGAGAGAGAGAGAGAGAGAGA	GA(2*11)	199	22	TATAAAGAAAAATGCATCGCTCGGCACAAGGTTCTAGTTAGAAAGGGAGCGCGAGAGAGCGAGCGAAAGACG[GAGAGAGAGAGAGAGAGAGAGA]TACAGAGTTATTCTATTTATTAGACGAAGCGCGTACGGAAATGCGATAGAGGGGGAAAAGATATT	TATAAAGAAAAATGCATCGCTCG	60.560	AATATCTTTTCCCCCTCTATCGC	60.930	159
CL423.Contig2_P.vindemmiae_349_3	GAGAGAGAGAGAGAGAGAGAGA	GA(2*11)	199	22	AGGTTCTAGTTAGAAAGGGAGCGCGAGAGAGCGAGCGAAAGACG[GAGAGAGAGAGAGAGAGAGAGA]TACAGAGTTATTCTATTTATTAGACGAAGCGCGTACGGAAATGCGATAGAGGGGGAAAAGATATTT	AGGTTCTAGTTAGAAAGGGAGCG	59.489	AAATATCTTTTCCCCCTCTATCG	58.942	132
CL423.Contig2_P.vindemmiae_349_4	GAGAGAGAGAGAGAGAGAGAGA	GA(2*11)	199	22	TATAAAGAAAAATGCATCGCTCGGCACAAGGTTCTAGTTAGAAAGGGAGCGCGAGAGAGCGAGCGAAAGACG[GAGAGAGAGAGAGAGAGAGAGA]TACAGAGTTATTCTATTTATTAGACGAAGCGCGTACGGAAATGCGATAGAGGGGGAAAAGATATTT	TATAAAGAAAAATGCATCGCTCG	60.560	AAATATCTTTTCCCCCTCTATCG	58.942	160
CL423.Contig2_P.vindemmiae_349_5	GAGAGAGAGAGAGAGAGAGAGA	GA(2*11)	199	22	AGGTTCTAGTTAGAAAGGGAGCGCGAGAGAGCGAGCGAAAGACG[GAGAGAGAGAGAGAGAGAGAGA]TACAGAGTTATTCTATTTATTAGACGAAGCGCGTACGGAAATGCGATAGAGGGGGAAAAGATAT	AGGTTCTAGTTAGAAAGGGAGCG	59.489	ATATCTTTTCCCCCTCTATCGC	59.806	130
CL423.Contig2_P.vindemmiae_350_1	ATATATATATATATAT	AT(2*8)	608	16	ATTTTTCGTCGGTCATTGTGTAAGAAAGATCAGGAATCGAAATATGGAATATATTAGATATATAA[ATATATATATATATAT]GAAAGACAACCGAGTCCAAAGTACCGTACATTATAATATAGGCTTTTATGAGAGGGAGTGTGTGAGAGAG	ATTTTTCGTCGGTCATTGTGTAA	60.619	CTCTCTCACACACTCCCTCTCAT	59.925	151
CL423.Contig2_P.vindemmiae_350_2	ATATATATATATATAT	AT(2*8)	608	16	AATTTTTCGTCGGTCATTGTGTAAGAAAGATCAGGAATCGAAATATGGAATATATTAGATATATAA[ATATATATATATATAT]GAAAGACAACCGAGTCCAAAGTACCGTACATTATAATATAGGCTTTTATGAGAGGGAGTGTGTGAGAGAG	AATTTTTCGTCGGTCATTGTGTA	60.619	CTCTCTCACACACTCCCTCTCAT	59.925	152
CL423.Contig2_P.vindemmiae_350_3	ATATATATATATATAT	AT(2*8)	608	16	TAATTTTTCGTCGGTCATTGTGTAAGAAAGATCAGGAATCGAAATATGGAATATATTAGATATATAA[ATATATATATATATAT]GAAAGACAACCGAGTCCAAAGTACCGTACATTATAATATAGGCTTTTATGAGAGGGAGTGTGTGAGAGAG	TAATTTTTCGTCGGTCATTGTGT	60.619	CTCTCTCACACACTCCCTCTCAT	59.925	153
CL423.Contig2_P.vindemmiae_350_4	ATATATATATATATAT	AT(2*8)	608	16	ATTTTTCGTCGGTCATTGTGTAAGAAAGATCAGGAATCGAAATATGGAATATATTAGATATATAA[ATATATATATATATAT]GAAAGACAACCGAGTCCAAAGTACCGTACATTATAATATAGGCTTTTATGAGAGGGAGTGTGTG	ATTTTTCGTCGGTCATTGTGTAA	60.619	CACACACTCCCTCTCATAAAAGC	60.178	145
CL423.Contig2_P.vindemmiae_350_5	ATATATATATATATAT	AT(2*8)	608	16	AATTTTTCGTCGGTCATTGTGTAAGAAAGATCAGGAATCGAAATATGGAATATATTAGATATATAA[ATATATATATATATAT]GAAAGACAACCGAGTCCAAAGTACCGTACATTATAATATAGGCTTTTATGAGAGGGAGTGTGTG	AATTTTTCGTCGGTCATTGTGTA	60.619	CACACACTCCCTCTCATAAAAGC	60.178	146
CL495.Contig1_P.vindemmiae_410_1	TTATTATTATTATTA	TTA(3*5)	1864	15	GCAAACGAACCCACACTTTATTATAATTAATTAATTATTATTGTTATAAATTATTATTAT[TTATTATTATTATTA]GAAATGATTACAAATGTTGTAGCCAATGATCCGCGAGCTGTGCTTTTCTTCGTCCGGACTCTGCGAGTCGTGTTACTCTTC	GCAAACGAACCCACACTTTATTA	60.276	GAAGAGTAACACGACTCGCAGA	59.685	156
CL495.Contig1_P.vindemmiae_410_2	TTATTATTATTATTA	TTA(3*5)	1864	15	GCAAACGAACCCACACTTTATTATAATTAATTAATTATTATTGTTATAAATTATTATTAT[TTATTATTATTATTA]GAAATGATTACAAATGTTGTAGCCAATGATCCG	GCAAACGAACCCACACTTTATTA	60.276	CGGATCATTGGCTACAACATTT	61.084	108
CL495.Contig1_P.vindemmiae_410_3	TTATTATTATTATTA	TTA(3*5)	1864	15	GCAAACGAACCCACACTTTATTATAATTAATTAATTATTATTGTTATAAATTATTATTAT[TTATTATTATTATTA]GAAATGATTACAAATGTTGTAGCCAATGATCCG	GCAAACGAACCCACACTTTATTA	60.276	CGGATCATTGGCTACAACATT	59.837	108
CL495.Contig1_P.vindemmiae_410_4	TTATTATTATTATTA	TTA(3*5)	1864	15	GCAAACGAACCCACACTTTATTATAATTAATTAATTATTATTGTTATAAATTATTATTAT[TTATTATTATTATTA]GAAATGATTACAAATGTTGTAGCCAATGATCCGCGAGCTGTGCTTTTCTTCGTCCGGACTCTGCGAGTCGTGTTACTCTTC	GCAAACGAACCCACACTTTATT	60.276	GAAGAGTAACACGACTCGCAGA	59.685	156
CL495.Contig1_P.vindemmiae_410_5	TTATTATTATTATTA	TTA(3*5)	1864	15	GCAAACGAACCCACACTTTATTATAATTAATTAATTATTATTGTTATAAATTATTATTAT[TTATTATTATTATTA]GAAATGATTACAAATGTTGTAGCCAATGATCCGCGAGCTGTGCTTTTCTTCGTCCGGACTCTGCGAGTCGTGTTACTCTTCGAC	GCAAACGAACCCACACTTTATTA	60.276	GTCGAAGAGTAACACGACTCGC	61.368	159
CL4.Contig1_P.vindemmiae_1_2	TCTCTCTCTCTC	TC(2*6)	2446	12	CACTCCCTCTTTTTCTTCCTCTCTCTGCCCTCAGCTCTG[TCTCTCTCTCTC]CGAGCTACGCACACACAAAGAAAATGGCGTTTTGTACCGCGAGTGCCGCGACTCGTGAACGACCACAATCAAGTATTCTGG	CACTCCCTCTTTTTCTTCCTCTC	59.882	CCAGAATACTTGATTGTGGTCGT	60.289	132
CL521.Contig1_P.vindemmiae_414_1	ACACACACACAC	AC(2*6)	1230	12	AAAAGTGCCCCCAGCAAGCACGGGAG[ACACACACACAC]GAAGAAGAGCTTGGTTTACTTGATTCTTTTTTTCTCATTATCAATTACAGAGCGAATGTGTAAGAAATAGGAATGATGCGC	AAAAGTGCCCCCAGCAAG	61.176	GCGCATCATTCCTATTTCTTACA	60.461	119
CL521.Contig1_P.vindemmiae_414_2	ACACACACACAC	AC(2*6)	1230	12	AAAAAGTGCCCCCAGCAAGCACGGGAG[ACACACACACAC]GAAGAAGAGCTTGGTTTACTTGATTCTTTTTTTCTCATTATCAATTACAGAGCGAATGTGTAAGAAATAGGAATGATGCGC	AAAAAGTGCCCCCAGCAAG	62.429	GCGCATCATTCCTATTTCTTACA	60.461	120
CL521.Contig1_P.vindemmiae_414_3	ACACACACACAC	AC(2*6)	1230	12	AAAAAGTGCCCCCAGCAAGCACGGGAG[ACACACACACAC]GAAGAAGAGCTTGGTTTACTTGATTCTTTTTTTCTCATTATCAATTACAGAGCGAATGTGTAAGAAATAGGAATGATGCGC	AAAAAGTGCCCCCAGCAA	61.555	GCGCATCATTCCTATTTCTTACA	60.461	120
CL521.Contig1_P.vindemmiae_414_4	ACACACACACAC	AC(2*6)	1230	12	AAAAGTGCCCCCAGCAAGCACGGGAG[ACACACACACAC]GAAGAAGAGCTTGGTTTACTTGATTCTTTTTTTCTCATTATCAATTACAGAGCGAATGTGTAAGAAATAGGAATGATGCGCC	AAAAGTGCCCCCAGCAAG	61.176	GGCGCATCATTCCTATTTCTTAC	61.117	120
CL521.Contig1_P.vindemmiae_414_5	ACACACACACAC	AC(2*6)	1230	12	AAAAGTGCCCCCAGCAAGCACGGGAG[ACACACACACAC]GAAGAAGAGCTTGGTTTACTTGATTCTTTTTTTCTCATTATCAATTACAGAGCGAATGTGTAAGAAATAGGAATGATGCGCCT	AAAAGTGCCCCCAGCAAG	61.176	AGGCGCATCATTCCTATTTCTTA	61.224	121
CL521.Contig1_P.vindemmiae_415_1	TCTCTCTCTCTC	TC(2*6)	1500	12	TCTCCTCCTCCTATCTGTCCTTCT[TCTCTCTCTCTC]CTCAAAATTTTCAAGTTGTATGGGGTGGGATGGGGGCGGAGGGAATGAGGCAATGAGGGTAATGAGAAAAACG	TCTCCTCCTCCTATCTGTCCTTC	60.213	CGTTTTTCTCATTACCCTCATTG	59.886	109
CL521.Contig1_P.vindemmiae_415_2	TCTCTCTCTCTC	TC(2*6)	1500	12	TCCTCCTCCTATCTGTCCTTCT[TCTCTCTCTCTC]CTCAAAATTTTCAAGTTGTATGGGGTGGGATGGGGGCGGAGGGAATGAGGCAATGAGGGTAATGAGAAAAACG	TCCTCCTCCTATCTGTCCTTCTT	59.738	CGTTTTTCTCATTACCCTCATTG	59.886	107
CL521.Contig1_P.vindemmiae_415_3	TCTCTCTCTCTC	TC(2*6)	1500	12	TTCTCCTCCTCCTATCTGTCCTTCT[TCTCTCTCTCTC]CTCAAAATTTTCAAGTTGTATGGGGTGGGATGGGGGCGGAGGGAATGAGGCAATGAGGGTAATGAGAAAAACG	TTCTCCTCCTCCTATCTGTCCTT	59.738	CGTTTTTCTCATTACCCTCATTG	59.886	110
CL521.Contig1_P.vindemmiae_415_4	TCTCTCTCTCTC	TC(2*6)	1500	12	CTCCTCCTCCTATCTGTCCTTCT[TCTCTCTCTCTC]CTCAAAATTTTCAAGTTGTATGGGGTGGGATGGGGGCGGAGGGAATGAGGCAATGAGGGTAATGAGAAAAACG	CTCCTCCTCCTATCTGTCCTTCT	59.389	CGTTTTTCTCATTACCCTCATTG	59.886	108
CL521.Contig1_P.vindemmiae_415_5	TCTCTCTCTCTC	TC(2*6)	1500	12	CTTCTCCTCCTCCTATCTGTCCTTCT[TCTCTCTCTCTC]CTCAAAATTTTCAAGTTGTATGGGGTGGGATGGGGGCGGAGGGAATGAGGCAATGAGGGTAATGAGAAAAACG	CTTCTCCTCCTCCTATCTGTCCT	59.389	CGTTTTTCTCATTACCCTCATTG	59.886	111
CL713.Contig1_P.vindemmiae_585_1	GAGGAGGAGGAGGAG	GAG(3*5)	7439	15	ACAGATCATCTCCAAATCCTGTGGC[GAGGAGGAGGAGGAG]GCCGAGGATGAGGGCGGTGGTGGCGAGGAGGAGGGCGGCGCATCTATACATAGGCCAATGCAAAAACTTATGGAGCAAGA	ACAGATCATCTCCAAATCCTGTG	60.376	TCTTGCTCCATAAGTTTTTGCAT	60.141	120
CL713.Contig1_P.vindemmiae_585_2	GAGGAGGAGGAGGAG	GAG(3*5)	7439	15	CACAGATCATCTCCAAATCCTGTGGC[GAGGAGGAGGAGGAG]GCCGAGGATGAGGGCGGTGGTGGCGAGGAGGAGGGCGGCGCATCTATACATAGGCCAATGCAAAAACTTATGGAGCAAGA	CACAGATCATCTCCAAATCCTGT	60.376	TCTTGCTCCATAAGTTTTTGCAT	60.141	121
CL713.Contig1_P.vindemmiae_585_3	GAGGAGGAGGAGGAG	GAG(3*5)	7439	15	ACAGATCATCTCCAAATCCTGTGGC[GAGGAGGAGGAGGAG]GCCGAGGATGAGGGCGGTGGTGGCGAGGAGGAGGGCGGCGCATCTATACATAGGCCAATGCAAAAACTTATGGAGCAAGAAATAGAGAAGCAG	ACAGATCATCTCCAAATCCTGTG	60.376	CTGCTTCTCTATTTCTTGCTCCA	60.156	133
CL713.Contig1_P.vindemmiae_585_4	GAGGAGGAGGAGGAG	GAG(3*5)	7439	15	CACAGATCATCTCCAAATCCTGTGGC[GAGGAGGAGGAGGAG]GCCGAGGATGAGGGCGGTGGTGGCGAGGAGGAGGGCGGCGCATCTATACATAGGCCAATGCAAAAACTTATGGAGCAAGAAATAGAGAAGCAG	CACAGATCATCTCCAAATCCTGT	60.376	CTGCTTCTCTATTTCTTGCTCCA	60.156	134
CL713.Contig1_P.vindemmiae_585_5	GAGGAGGAGGAGGAG	GAG(3*5)	7439	15	ACAGATCATCTCCAAATCCTGTGGC[GAGGAGGAGGAGGAG]GCCGAGGATGAGGGCGGTGGTGGCGAGGAGGAGGGCGGCGCATCTATACATAGGCCAATGCAAAAACTTATGGAGCAAGAAA	ACAGATCATCTCCAAATCCTGTG	60.376	TTTCTTGCTCCATAAGTTTTTGC	59.795	122
CL737.Contig2_P.vindemmiae_592_4	CTGCTGCTGCTGCTGCTGCTGCTG	CTG(3*8)	1844	24	CGAGTCCGAGCTGCTGTTA[CTGCTGCTGCTGCTGCTGCTGCTG]TCTCTGTTGTTGGTGCTGGTGCTGGCGCTCGCGGCCTCGATGGATGATGCGCAAGCGTCACCGCGTACTATGCTTTTTACATGTAATTATTTGTGGCTGTACCTTGCT	CGAGTCCGAGCTGCTGTTAC	61.136	AGCAAGGTACAGCCACAAATAAT	59.135	151
CL741.Contig1_P.vindemmiae_594_1	TTATTATTATTATTA	TTA(3*5)	4712	15	GATAGGCTGGGGCATTTTTATACGATCATAGATTTATAATAATAATATATTTTATG[TTATTATTATTATTA]ATATAATAATTATTACTCGTTACGCGTTTTTTACTTAAATGTTAAGTTTATTATTTCCCTTTGGACAGTGTTTTT	GATAGGCTGGGGCATTTTTATAC	60.077	AAAAACACTGTCCAAAGGGAAAT	60.134	146
CL741.Contig1_P.vindemmiae_594_2	TTATTATTATTATTA	TTA(3*5)	4712	15	TTAGTAGAAAGATAGGCTGGGGCATTTTTATACGATCATAGATTTATAATAATAATATATTTTATG[TTATTATTATTATTA]ATATAATAATTATTACTCGTTACGCGTTTTTTACTTAAATGTTAAGTTTATTATTTCCCTTTGGACAGTGTTTTT	TTAGTAGAAAGATAGGCTGGGGC	60.120	AAAAACACTGTCCAAAGGGAAAT	60.134	156
CL741.Contig1_P.vindemmiae_594_3	TTATTATTATTATTA	TTA(3*5)	4712	15	GATAGGCTGGGGCATTTTTATACGATCATAGATTTATAATAATAATATATTTTATG[TTATTATTATTATTA]ATATAATAATTATTACTCGTTACGCGTTTTTTACTTAAATGTTAAGTTTATTATTTCCCTTTGGACAGTGTTT	GATAGGCTGGGGCATTTTTATAC	60.077	AAACACTGTCCAAAGGGAAATAA	58.961	144
CL741.Contig1_P.vindemmiae_594_4	TTATTATTATTATTA	TTA(3*5)	4712	15	GATAGGCTGGGGCATTTTTATACGATCATAGATTTATAATAATAATATATTTTATG[TTATTATTATTATTA]ATATAATAATTATTACTCGTTACGCGTTTTTTACTTAAATGTTAAGTTTATTATTTCCCTTTGGACAGTGTTTT	GATAGGCTGGGGCATTTTTATAC	60.077	AAAACACTGTCCAAAGGGAAATA	58.961	145
CL741.Contig1_P.vindemmiae_594_5	TTATTATTATTATTA	TTA(3*5)	4712	15	TTAGTAGAAAGATAGGCTGGGGCATTTTTATACGATCATAGATTTATAATAATAATATATTTTATG[TTATTATTATTATTA]ATATAATAATTATTACTCGTTACGCGTTTTTTACTTAAATGTTAAGTTTATTATTTCCCTTTGGACAGTGTTT	TTAGTAGAAAGATAGGCTGGGGC	60.120	AAACACTGTCCAAAGGGAAATAA	58.961	154
CL798.Contig1_P.vindemmiae_611_1	ATATATATATAT	AT(2*6)	574	12	TGCACTTTCGGAAATCACTTTATTAAGAACGTTAAGAAAGTAAATCTTAAAATTGAAGAAAAATATC[ATATATATATAT]TAAAAATAATATGATTTCGGTATATATATAACTATGTATACGTATAATGAAAGGAAAATCAATGCGT	TGCACTTTCGGAAATCACTTTAT	60.017	ACGCATTGATTTTCCTTTCATTA	59.864	146
CL798.Contig1_P.vindemmiae_611_2	ATATATATATAT	AT(2*6)	574	12	TGCACTTTCGGAAATCACTTTATTAAGAACGTTAAGAAAGTAAATCTTAAAATTGAAGAAAAATATC[ATATATATATAT]TAAAAATAATATGATTTCGGTATATATATAACTATGTATACGTATAATGAAAGGAAAATCAATGCGTA	TGCACTTTCGGAAATCACTTTAT	60.017	TACGCATTGATTTTCCTTTCATT	59.864	147
CL798.Contig1_P.vindemmiae_611_3	ATATATATATAT	AT(2*6)	574	12	ATGCACTTTCGGAAATCACTTTATTAAGAACGTTAAGAAAGTAAATCTTAAAATTGAAGAAAAATATC[ATATATATATAT]TAAAAATAATATGATTTCGGTATATATATAACTATGTATACGTATAATGAAAGGAAAATCAATGCGT	ATGCACTTTCGGAAATCACTTTA	60.017	ACGCATTGATTTTCCTTTCATTA	59.864	147
CL798.Contig1_P.vindemmiae_611_4	ATATATATATAT	AT(2*6)	574	12	ATGCACTTTCGGAAATCACTTTATTAAGAACGTTAAGAAAGTAAATCTTAAAATTGAAGAAAAATATC[ATATATATATAT]TAAAAATAATATGATTTCGGTATATATATAACTATGTATACGTATAATGAAAGGAAAATCAATGCGTA	ATGCACTTTCGGAAATCACTTTA	60.017	TACGCATTGATTTTCCTTTCATT	59.864	148
CL798.Contig1_P.vindemmiae_611_5	ATATATATATAT	AT(2*6)	574	12	TATGCACTTTCGGAAATCACTTTATTAAGAACGTTAAGAAAGTAAATCTTAAAATTGAAGAAAAATATC[ATATATATATAT]TAAAAATAATATGATTTCGGTATATATATAACTATGTATACGTATAATGAAAGGAAAATCAATGCGT	TATGCACTTTCGGAAATCACTTT	60.017	ACGCATTGATTTTCCTTTCATTA	59.864	148
CL809.Contig1_P.vindemmiae_616_1	TATATATATATA	TA(2*6)	2402	12	AAAAGAAATTATTTGGGGAAACGCAGGGAACACCCAGAATTAACTTGTAAAGTTTTGTAATTAGGATGTAG[TATATATATATA]CACACACAAATTCGATATATATAGTTATAGTCTCAATGATATTCGCGGGTATCCTTCTATCACTACC	AAAAGAAATTATTTGGGGAAACG	59.645	GGTAGTGATAGAAGGATACCCGC	60.231	150
CL809.Contig1_P.vindemmiae_616_2	TATATATATATA	TA(2*6)	2402	12	AAAAGAAATTATTTGGGGAAACGCAGGGAACACCCAGAATTAACTTGTAAAGTTTTGTAATTAGGATGTAG[TATATATATATA]CACACACAAATTCGATATATATAGTTATAGTCTCAATGATATTCGCGGGTATCCTTCTATCACTACCGATCAGG	AAAAGAAATTATTTGGGGAAACG	59.645	CCTGATCGGTAGTGATAGAAGGA	59.623	157
CL809.Contig1_P.vindemmiae_616_3	TATATATATATA	TA(2*6)	2402	12	AAAAGAAATTATTTGGGGAAACGCAGGGAACACCCAGAATTAACTTGTAAAGTTTTGTAATTAGGATGTAG[TATATATATATA]CACACACAAATTCGATATATATAGTTATAGTCTCAATGATATTCGCGGGTATCCTTCTATCACTACCGATCAGGGTT	AAAAGAAATTATTTGGGGAAACG	59.645	AACCCTGATCGGTAGTGATAGAA	59.036	160
CL809.Contig1_P.vindemmiae_616_4	TATATATATATA	TA(2*6)	2402	12	AAAAGAAATTATTTGGGGAAACGCAGGGAACACCCAGAATTAACTTGTAAAGTTTTGTAATTAGGATGTAG[TATATATATATA]CACACACAAATTCGATATATATAGTTATAGTCTCAATGATATTCGCGGGTATCCTTCTATCACTACCG	AAAAGAAATTATTTGGGGAAACG	59.645	CGGTAGTGATAGAAGGATACCCG	61.052	151
CL809.Contig1_P.vindemmiae_616_5	TATATATATATA	TA(2*6)	2402	12	AAAAGAAATTATTTGGGGAAACGCAGGGAACACCCAGAATTAACTTGTAAAGTTTTGTAATTAGGATGTAG[TATATATATATA]CACACACAAATTCGATATATATAGTTATAGTCTCAATGATATTCGCGGGTATCCTTCTATCACTACCGATCAGGGTT	AAAAGAAATTATTTGGGGAAACG	59.645	AACCCTGATCGGTAGTGATAGAAG	59.921	160
CL923.Contig1_P.vindemmiae_666_1	ATATATATATAT	AT(2*6)	9276	12	ACCGTTGTTATTGTTGCTACGTTATTGGGTAGGTTTTACATGGAGAA[ATATATATATAT]AAATATATATAAAAAATACTAAATTACGACATATATGCAGATTAATTTTAATAACTAAGGATTATCGATAGGTAAATAAAATGCCAGGCTATTGTG	ACCGTTGTTATTGTTGCTACGTT	59.881	CACAATAGCCTGGCATTTTATTT	59.448	155
CL923.Contig1_P.vindemmiae_666_2	ATATATATATAT	AT(2*6)	9276	12	TGTTGCTACGTTATTGGGTAGGTTTTACATGGAGAA[ATATATATATAT]AAATATATATAAAAAATACTAAATTACGACATATATGCAGATTAATTTTAATAACTAAGGATTATCGATAGGTAAATAAAATGCCAGGCTATTGTG	TGTTGCTACGTTATTGGGTAGGT	59.841	CACAATAGCCTGGCATTTTATTT	59.448	144
CL923.Contig1_P.vindemmiae_666_3	ATATATATATAT	AT(2*6)	9276	12	TTGTTGCTACGTTATTGGGTAGGTTTTACATGGAGAA[ATATATATATAT]AAATATATATAAAAAATACTAAATTACGACATATATGCAGATTAATTTTAATAACTAAGGATTATCGATAGGTAAATAAAATGCCAGGCTATTGTG	TTGTTGCTACGTTATTGGGTAGG	60.288	CACAATAGCCTGGCATTTTATTT	59.448	145
CL923.Contig1_P.vindemmiae_666_4	ATATATATATAT	AT(2*6)	9276	12	ACCGTTGTTATTGTTGCTACGTTATTGGGTAGGTTTTACATGGAGAA[ATATATATATAT]AAATATATATAAAAAATACTAAATTACGACATATATGCAGATTAATTTTAATAACTAAGGATTATCGATAGGTAAATAAAATGCCAGG	ACCGTTGTTATTGTTGCTACGTT	59.881	CCTGGCATTTTATTTACCTATCG	58.989	147
CL923.Contig1_P.vindemmiae_666_5	ATATATATATAT	AT(2*6)	9276	12	ATCCACCGTTGTTATTGTTGCTACGTTATTGGGTAGGTTTTACATGGAGAA[ATATATATATAT]AAATATATATAAAAAATACTAAATTACGACATATATGCAGATTAATTTTAATAACTAAGGATTATCGATAGGTAAATAAAATGCCAGGCTATTGTG	ATCCACCGTTGTTATTGTTGCTA	60.638	CACAATAGCCTGGCATTTTATTT	59.448	159
CL923.Contig2_P.vindemmiae_667_1	ATATATATATAT	AT(2*6)	9276	12	ACCGTTGTTATTGTTGCTACGTTATTGGGTAGGTTTTACATGGAGAA[ATATATATATAT]AAATATATATAAAATAGGCATTATTTAATTTGTAAAGTGCCATTGCGGTTCAATTAAACAATT	ACCGTTGTTATTGTTGCTACGTT	59.881	AATTGTTTAATTGAACCGCAATG	60.121	122
CL923.Contig2_P.vindemmiae_667_2	ATATATATATAT	AT(2*6)	9276	12	TGTTGCTACGTTATTGGGTAGGTTTTACATGGAGAA[ATATATATATAT]AAATATATATAAAATAGGCATTATTTAATTTGTAAAGTGCCATTGCGGTTCAATTAAACAATT	TGTTGCTACGTTATTGGGTAGGT	59.841	AATTGTTTAATTGAACCGCAATG	60.121	111
CL923.Contig2_P.vindemmiae_667_3	ATATATATATAT	AT(2*6)	9276	12	ACCGTTGTTATTGTTGCTACGTTATTGGGTAGGTTTTACATGGAGAA[ATATATATATAT]AAATATATATAAAATAGGCATTATTTAATTTGTAAAGTGCCATTGCGGTTCAATTAAACAATTTT	ACCGTTGTTATTGTTGCTACGTT	59.881	AAAATTGTTTAATTGAACCGCAA	59.785	124
CL923.Contig2_P.vindemmiae_667_4	ATATATATATAT	AT(2*6)	9276	12	TGTTGCTACGTTATTGGGTAGGTTTTACATGGAGAA[ATATATATATAT]AAATATATATAAAATAGGCATTATTTAATTTGTAAAGTGCCATTGCGGTTCAATTAAACAATTTT	TGTTGCTACGTTATTGGGTAGGT	59.841	AAAATTGTTTAATTGAACCGCAA	59.785	113
CL923.Contig2_P.vindemmiae_667_5	ATATATATATAT	AT(2*6)	9276	12	TTGTTGCTACGTTATTGGGTAGGTTTTACATGGAGAA[ATATATATATAT]AAATATATATAAAATAGGCATTATTTAATTTGTAAAGTGCCATTGCGGTTCAATTAAACAATT	TTGTTGCTACGTTATTGGGTAGG	60.288	AATTGTTTAATTGAACCGCAATG	60.121	112
CL923.Contig3_P.vindemmiae_668_1	ATATATATATAT	AT(2*6)	9276	12	ACCGTTGTTATTGTTGCTACGTTATTGGGTAGGTTTTACATGGAGAA[ATATATATATAT]AAATATATATAAAATTTTCATAGTTTTATTTAACACACATTATCTATCCTGAGTAAATCCTTCCGCTCATCATATATCTTCGAT	ACCGTTGTTATTGTTGCTACGTT	59.881	ATCGAAGATATATGATGAGCGGA	59.935	143
CL923.Contig3_P.vindemmiae_668_2	ATATATATATAT	AT(2*6)	9276	12	ACCGTTGTTATTGTTGCTACGTTATTGGGTAGGTTTTACATGGAGAA[ATATATATATAT]AAATATATATAAAATTTTCATAGTTTTATTTAACACACATTATCTATCCTGAGTAAATCCTTCCGCTCATCATATATCTTCG	ACCGTTGTTATTGTTGCTACGTT	59.881	CGAAGATATATGATGAGCGGAAG	60.089	141
CL923.Contig3_P.vindemmiae_668_3	ATATATATATAT	AT(2*6)	9276	12	TGTTGCTACGTTATTGGGTAGGTTTTACATGGAGAA[ATATATATATAT]AAATATATATAAAATTTTCATAGTTTTATTTAACACACATTATCTATCCTGAGTAAATCCTTCCGCTCATCATATATCTTCGAT	TGTTGCTACGTTATTGGGTAGGT	59.841	ATCGAAGATATATGATGAGCGGA	59.935	132
CL923.Contig3_P.vindemmiae_668_4	ATATATATATAT	AT(2*6)	9276	12	TGTTGCTACGTTATTGGGTAGGTTTTACATGGAGAA[ATATATATATAT]AAATATATATAAAATTTTCATAGTTTTATTTAACACACATTATCTATCCTGAGTAAATCCTTCCGCTCATCATATATCTTCG	TGTTGCTACGTTATTGGGTAGGT	59.841	CGAAGATATATGATGAGCGGAAG	60.089	130
CL923.Contig3_P.vindemmiae_668_5	ATATATATATAT	AT(2*6)	9276	12	ACCGTTGTTATTGTTGCTACGTTATTGGGTAGGTTTTACATGGAGAA[ATATATATATAT]AAATATATATAAAATTTTCATAGTTTTATTTAACACACATTATCTATCCTGAGTAAATCCTTCCGCTCATCATATATCTTCGATGCCC	ACCGTTGTTATTGTTGCTACGTT	59.881	GGGCATCGAAGATATATGATGAG	59.806	147
CL936.Contig2_P.vindemmiae_670_1	ATATATATATATAT	AT(2*7)	611	14	GCACTTGCTACAATGCGTGACGCCATTTTTAAAAATCTTTTAATACACCTATAATGAATAAAG[ATATATATATATAT]ACATACATATATATTATATTATAGTTTTTATGCAGCGCGCAGCTCGGAAAATGCGCCGAGGTGATAAATAAAAGTGA	GCACTTGCTACAATGCGTGAC	61.819	TCACTTTTATTTATCACCTCGGC	59.533	154
CL936.Contig2_P.vindemmiae_670_2	ATATATATATATAT	AT(2*7)	611	14	GCACTTGCTACAATGCGTGACGCCATTTTTAAAAATCTTTTAATACACCTATAATGAATAAAG[ATATATATATATAT]ACATACATATATATTATATTATAGTTTTTATGCAGCGCGCAGCTCGGAAAATGCGCCGAGGTGATAAATAAAAGTGA	GCACTTGCTACAATGCGTGA	61.021	TCACTTTTATTTATCACCTCGGC	59.533	154
CL936.Contig2_P.vindemmiae_670_3	ATATATATATATAT	AT(2*7)	611	14	ATGCGTGACGCCATTTTTAAAAATCTTTTAATACACCTATAATGAATAAAG[ATATATATATATAT]ACATACATATATATTATATTATAGTTTTTATGCAGCGCGCAGCTCGGAAAATGCGCCGAGGTGATAAATAAAAGTGA	ATGCGTGACGCCATTTTTA	60.088	TCACTTTTATTTATCACCTCGGC	59.533	142
CL936.Contig2_P.vindemmiae_670_4	ATATATATATATAT	AT(2*7)	611	14	GAATTTTTCTTCCTTTTACTGCGCGGACTGTCGCACTTGCTACAATGCGTGACGCCATTTTTAAAAATCTTTTAATACACCTATAATGAATAAAG[ATATATATATATAT]ACATACATATATATTATATTATAGTTTTTATGCAGCGCGC	GAATTTTTCTTCCTTTTACTGCG	58.563	GCGCGCTGCATAAAAACTAT	60.383	149
CL936.Contig2_P.vindemmiae_670_5	ATATATATATATAT	AT(2*7)	611	14	AGAATTTTTCTTCCTTTTACTGCGCGGACTGTCGCACTTGCTACAATGCGTGACGCCATTTTTAAAAATCTTTTAATACACCTATAATGAATAAAG[ATATATATATATAT]ACATACATATATATTATATTATAGTTTTTATGCAGCGCGC	AGAATTTTTCTTCCTTTTACTGCG	59.400	GCGCGCTGCATAAAAACTAT	60.383	150
CL944.Contig1_P.vindemmiae_674_1	TGCTGCTGCTGCTGC	TGC(3*5)	3646	15	CCGCTTCCTGTGATGCTTGCCGATGTCGTCGCCGCTGGACGGCGTGTTGGTCGAG[TGCTGCTGCTGCTGC]GGCTGCTGCTGAGGCTGCTGCTGCACCTGGGTCTGCTGGGGCGCGGTGGTGATGGTCGCCGTTCCGCTCGACTGTATCGGCTGCAGTAT	CCGCTTCCTGTGATGCTT	59.942	ATACTGCAGCCGATACAGTCG	60.306	159
CL944.Contig1_P.vindemmiae_674_2	TGCTGCTGCTGCTGC	TGC(3*5)	3646	15	CTGTGATGCTTGCCGATGTCGTCGCCGCTGGACGGCGTGTTGGTCGAG[TGCTGCTGCTGCTGC]GGCTGCTGCTGAGGCTGCTGCTGCACCTGGGTCTGCTGGGGCGCGGTGGTGATGGTCGCCGTTCCGCTCGACTGTATCGGCTGCAGTAT	CTGTGATGCTTGCCGATG	59.934	ATACTGCAGCCGATACAGTCG	60.306	152
CL944.Contig1_P.vindemmiae_674_3	TGCTGCTGCTGCTGC	TGC(3*5)	3646	15	CTGTGATGCTTGCCGATGTCGTCGCCGCTGGACGGCGTGTTGGTCGAG[TGCTGCTGCTGCTGC]GGCTGCTGCTGAGGCTGCTGCTGCACCTGGGTCTGCTGGGGCGCGGTGGTGATGGTCGCCGTTCCGCTCGACTGTATCGGCTGCAGTAT	CTGTGATGCTTGCCGATGT	60.857	ATACTGCAGCCGATACAGTCGAG	62.860	152
CL944.Contig1_P.vindemmiae_674_4	TGCTGCTGCTGCTGC	TGC(3*5)	3646	15	CCGCTTCCTGTGATGCTTGCCGATGTCGTCGCCGCTGGACGGCGTGTTGGTCGAG[TGCTGCTGCTGCTGC]GGCTGCTGCTGAGGCTGCTGCTGCACCTGGGTCTGCTGGGGCGCGGTGGTGATGGTCGCCGTTCCGCTCGACTGTATCGGCTGCAGTAT	CCGCTTCCTGTGATGCTT	59.942	ATACTGCAGCCGATACAGTCGAG	62.860	159
CL944.Contig1_P.vindemmiae_674_5	TGCTGCTGCTGCTGC	TGC(3*5)	3646	15	CTGTGATGCTTGCCGATGTCGTCGCCGCTGGACGGCGTGTTGGTCGAG[TGCTGCTGCTGCTGC]GGCTGCTGCTGAGGCTGCTGCTGCACCTGGGTCTGCTGGGGCGCGGTGGTGATGGTCGCCGTTCCGCTCGACTGTATCGGCTGCAGTAT	CTGTGATGCTTGCCGATG	59.934	ATACTGCAGCCGATACAGTCGAG	62.860	152
Unigene10000_P.vindemmiae_1709_1	GCTGCTGCTGCTGCTGCT	GCT(3*6)	237	18	GACAGTTTATATCGCAGTCCAGCTAACTGCTGGCCCGGGACGGGCGGAGGCGAGATTCCGGGGAG[GCTGCTGCTGCTGCTGCT]GCCGCGGGCAGGCTTCGCAATTGCATAACATTCTGACTCGGGGAAGT	GACAGTTTATATCGCAGTCCAGC	60.170	ACTTCCCCGAGTCAGAATGTTAT	60.248	130
Unigene10000_P.vindemmiae_1709_2	GCTGCTGCTGCTGCTGCT	GCT(3*6)	237	18	GACAGTTTATATCGCAGTCCAGCTAACTGCTGGCCCGGGACGGGCGGAGGCGAGATTCCGGGGAG[GCTGCTGCTGCTGCTGCT]GCCGCGGGCAGGCTTCGCAATTGCATAACATTCTGACTCGGGGAAGT	GACAGTTTATATCGCAGTCCAGC	60.170	ACTTCCCCGAGTCAGAATGTTA	59.998	130
Unigene10000_P.vindemmiae_1709_3	GCTGCTGCTGCTGCTGCT	GCT(3*6)	237	18	CGACAGTTTATATCGCAGTCCAGCTAACTGCTGGCCCGGGACGGGCGGAGGCGAGATTCCGGGGAG[GCTGCTGCTGCTGCTGCT]GCCGCGGGCAGGCTTCGCAATTGCATAACATTCTGACTCGGGGAAGT	CGACAGTTTATATCGCAGTCCAG	61.025	ACTTCCCCGAGTCAGAATGTTAT	60.248	131
Unigene10000_P.vindemmiae_1709_4	GCTGCTGCTGCTGCTGCT	GCT(3*6)	237	18	CGACAGTTTATATCGCAGTCCAGCTAACTGCTGGCCCGGGACGGGCGGAGGCGAGATTCCGGGGAG[GCTGCTGCTGCTGCTGCT]GCCGCGGGCAGGCTTCGCAATTGCATAACATTCTGACTCGGGGAAGT	CGACAGTTTATATCGCAGTCCA	60.152	ACTTCCCCGAGTCAGAATGTTAT	60.248	131
Unigene10000_P.vindemmiae_1709_5	GCTGCTGCTGCTGCTGCT	GCT(3*6)	237	18	CAGTTTATATCGCAGTCCAGCTAACTGCTGGCCCGGGACGGGCGGAGGCGAGATTCCGGGGAG[GCTGCTGCTGCTGCTGCT]GCCGCGGGCAGGCTTCGCAATTGCATAACATTCTGACTCGGGGAAGT	CAGTTTATATCGCAGTCCAGCTAA	59.842	ACTTCCCCGAGTCAGAATGTTAT	60.248	128
Unigene10026_P.vindemmiae_1711_1	TATATATATATA	TA(2*6)	1524	12	GAGAAGATGTGCGAGGATAGAAAACCTTCCTCGGATTAAAAAAAAAGCGTGACCCCATCGTCGCGGGGTCGATCAATATATTTATATATC[TATATATATATA]TTTATATATATGCATCTATACATCCGCACGTGTATCTTGACCAGCGATATGCTC	GAGAAGATGTGCGAGGATAGAAA	59.870	GAGCATATCGCTGGTCAAGATAC	60.136	156
Unigene10026_P.vindemmiae_1711_2	TATATATATATA	TA(2*6)	1524	12	GAAAACCTTCCTCGGATTAAAAAAAAAGCGTGACCCCATCGTCGCGGGGTCGATCAATATATTTATATATC[TATATATATATA]TTTATATATATGCATCTATACATCCGCACGTGTATCTTGACCAGCGATATGCTC	GAAAACCTTCCTCGGATTAAAAA	59.849	GAGCATATCGCTGGTCAAGATAC	60.136	137
Unigene10026_P.vindemmiae_1711_3	TATATATATATA	TA(2*6)	1524	12	GAAAACCTTCCTCGGATTAAAAAAAAAGCGTGACCCCATCGTCGCGGGGTCGATCAATATATTTATATATC[TATATATATATA]TTTATATATATGCATCTATACATCCGCACGTGTATCTTGACCAGCGATATGCTCGTTAAATTCCAGACGAAGAA	GAAAACCTTCCTCGGATTAAAAA	59.849	TTCTTCGTCTGGAATTTAACGAG	59.780	157
Unigene10026_P.vindemmiae_1711_4	TATATATATATA	TA(2*6)	1524	12	GAAAACCTTCCTCGGATTAAAAAAAAAGCGTGACCCCATCGTCGCGGGGTCGATCAATATATTTATATATC[TATATATATATA]TTTATATATATGCATCTATACATCCGCACGTGTATCTTGACCAGCGATATGCTCGTTAAATTCCAGA	GAAAACCTTCCTCGGATTAAAAA	59.849	TCTGGAATTTAACGAGCATATCG	60.453	150
Unigene10026_P.vindemmiae_1711_5	TATATATATATA	TA(2*6)	1524	12	AGAAAACCTTCCTCGGATTAAAAAAAAAGCGTGACCCCATCGTCGCGGGGTCGATCAATATATTTATATATC[TATATATATATA]TTTATATATATGCATCTATACATCCGCACGTGTATCTTGACCAGCGATATGCTC	AGAAAACCTTCCTCGGATTAAAA	59.532	GAGCATATCGCTGGTCAAGATAC	60.136	138
Unigene10043_P.vindemmiae_1712_1	GAGAGAGAGAGAGAGA	GA(2*8)	322	16	TGTGTAAAAACACATAAGAAATGACAAATTTTGTGTAAT[GAGAGAGAGAGAGAGA]ATTAGAGACGTTCCGGCGAGTGATGCCGGTATTTCTATTAATTATATAATATTATCTAATATATATGTGAACATTGCTGATGTGAAGTAGA	TGTGTAAAAACACATAAGAAATGACAA	59.028	TCTACTTCACATCAGCAATGTTCA	59.813	146
Unigene10043_P.vindemmiae_1712_2	GAGAGAGAGAGAGAGA	GA(2*8)	322	16	TGTGTAAAAACACATAAGAAATGACAAATTTTGTGTAAT[GAGAGAGAGAGAGAGA]ATTAGAGACGTTCCGGCGAGTGATGCCGGTATTTCTATTAATTATATAATATTATCTAATATATATGTGAACATTGCTGATGTGAAGTAGA	TGTGTAAAAACACATAAGAAATGACAAA	60.124	TCTACTTCACATCAGCAATGTTCA	59.813	146
Unigene10043_P.vindemmiae_1712_3	GAGAGAGAGAGAGAGA	GA(2*8)	322	16	TGTGTAAAAACACATAAGAAATGACAAATTTTGTGTAAT[GAGAGAGAGAGAGAGA]ATTAGAGACGTTCCGGCGAGTGATGCCGGTATTTCTAT	TGTGTAAAAACACATAAGAAATGACAA	59.028	ATAGAAATACCGGCATCACTCG	60.352	93
Unigene10043_P.vindemmiae_1712_4	GAGAGAGAGAGAGAGA	GA(2*8)	322	16	TGTGTAAAAACACATAAGAAATGACAAATTTTGTGTAAT[GAGAGAGAGAGAGAGA]ATTAGAGACGTTCCGGCGAGTGATGCCGGTATTTCTATTAATTATATAATATTATCTAATATATATGTGAACATTGCTGATGTGAAGTAGA	TGTGTAAAAACACATAAGAAATGACA	57.829	TCTACTTCACATCAGCAATGTTCA	59.813	146
Unigene10043_P.vindemmiae_1712_5	GAGAGAGAGAGAGAGA	GA(2*8)	322	16	TGTGTAAAAACACATAAGAAATGACAAATTTTGTGTAAT[GAGAGAGAGAGAGAGA]ATTAGAGACGTTCCGGCGAGTGATGCCGGTATTTCTATT	TGTGTAAAAACACATAAGAAATGACAA	59.028	AATAGAAATACCGGCATCACTCG	61.501	94
Unigene10054_P.vindemmiae_1713_1	TATATATATATATATATA	TA(2*9)	1881	18	TTCGTAATCATAACCATGCTATCAATAATAATCGTATTAATAAAACAAAAGTAATAATAATTAAAATTACAGTTATAATGAGAAT[TATATATATATATATATA]CACATATGCAACGCCGCGATTTTAACTCTTTCTCTA	TTCGTAATCATAACCATGCTATCAA	59.790	TAGAGAAAGAGTTAAAATCGCGG	59.119	139
Unigene10054_P.vindemmiae_1713_2	TATATATATATATATATA	TA(2*9)	1881	18	TCGTAATCATAACCATGCTATCAATAATAATCGTATTAATAAAACAAAAGTAATAATAATTAAAATTACAGTTATAATGAGAAT[TATATATATATATATATA]CACATATGCAACGCCGCGATTTTAACTCTTTCTCTA	TCGTAATCATAACCATGCTATCAA	58.593	TAGAGAAAGAGTTAAAATCGCGG	59.119	138
Unigene10054_P.vindemmiae_1713_3	TATATATATATATATATA	TA(2*9)	1881	18	TTCGTAATCATAACCATGCTATCAATAATAATCGTATTAATAAAACAAAAGTAATAATAATTAAAATTACAGTTATAATGAGAAT[TATATATATATATATATA]CACATATGCAACGCCGCGATTTTAACTCTTTCTCTAA	TTCGTAATCATAACCATGCTATCAA	59.790	TTAGAGAAAGAGTTAAAATCGCGG	60.251	140
Unigene10054_P.vindemmiae_1713_4	TATATATATATATATATA	TA(2*9)	1881	18	TCGTAATCATAACCATGCTATCAATAATAATCGTATTAATAAAACAAAAGTAATAATAATTAAAATTACAGTTATAATGAGAAT[TATATATATATATATATA]CACATATGCAACGCCGCGATTTTAACTCTTTCTCTAA	TCGTAATCATAACCATGCTATCAA	58.593	TTAGAGAAAGAGTTAAAATCGCGG	60.251	139
Unigene10054_P.vindemmiae_1713_5	TATATATATATATATATA	TA(2*9)	1881	18	ATTCGTAATCATAACCATGCTATCAATAATAATCGTATTAATAAAACAAAAGTAATAATAATTAAAATTACAGTTATAATGAGAAT[TATATATATATATATATA]CACATATGCAACGCCGCGATTTTAACTCTTTCTCTA	ATTCGTAATCATAACCATGCTATCAA	60.024	TAGAGAAAGAGTTAAAATCGCGG	59.119	140
Unigene10054_P.vindemmiae_1714_1	CTCTCTCTCTCT	CT(2*6)	2507	12	TTTCCTTCTGGATGTCTAACCCTGTCTATTTTCCTCTTTCTCACATTCGC[CTCTCTCTCTCT]TTCTCTAATAAAGATAAGAAAGAGAGTCAGGAGGGTGAAT	TTTCCTTCTGGATGTCTAACCCT	60.347	ATTCACCCTCCTGACTCTCTTTC	60.123	102
Unigene10054_P.vindemmiae_1714_2	CTCTCTCTCTCT	CT(2*6)	2507	12	CTTTCCTTCTGGATGTCTAACCCTGTCTATTTTCCTCTTTCTCACATTCGC[CTCTCTCTCTCT]TTCTCTAATAAAGATAAGAAAGAGAGTCAGGAGGGTGAAT	CTTTCCTTCTGGATGTCTAACCC	60.347	ATTCACCCTCCTGACTCTCTTTC	60.123	103
Unigene10054_P.vindemmiae_1714_3	CTCTCTCTCTCT	CT(2*6)	2507	12	TTTCCTTCTGGATGTCTAACCCTGTCTATTTTCCTCTTTCTCACATTCGC[CTCTCTCTCTCT]TTCTCTAATAAAGATAAGAAAGAGAGTCAGGAGGGTGAATAGTGATTTGAAAAGCAAGAGAAGCGTCTTACA	TTTCCTTCTGGATGTCTAACCCT	60.347	TGTAAGACGCTTCTCTTGCTTTT	59.736	134
Unigene10054_P.vindemmiae_1714_4	CTCTCTCTCTCT	CT(2*6)	2507	12	CTTTCCTTCTGGATGTCTAACCCTGTCTATTTTCCTCTTTCTCACATTCGC[CTCTCTCTCTCT]TTCTCTAATAAAGATAAGAAAGAGAGTCAGGAGGGTGAATAGTGATTTGAAAAGCAAGAGAAGCGTCTTACA	CTTTCCTTCTGGATGTCTAACCC	60.347	TGTAAGACGCTTCTCTTGCTTTT	59.736	135
Unigene10054_P.vindemmiae_1714_5	CTCTCTCTCTCT	CT(2*6)	2507	12	TTTCCTTCTGGATGTCTAACCCTGTCTATTTTCCTCTTTCTCACATTCGC[CTCTCTCTCTCT]TTCTCTAATAAAGATAAGAAAGAGAGTCAGGAGGGTGAATAGTGATTTGAAAAGCAAGAGAAGCGTCTTACATTTTGCTTCAAA	TTTCCTTCTGGATGTCTAACCCT	60.347	TTTGAAGCAAAATGTAAGACGCT	60.295	146
Unigene10059_P.vindemmiae_1715_4	TATATATATATA	TA(2*6)	1477	12	TCTCTTGCATAACAACACATTCGCGTGGATTGCTGATATTAACGTAGAATGTGTAAATATT[TATATATATATA]CATACACACACTATATATGTATATATATAAAAGCACATGTAGCGCGCGAGCGCTAATGTAAGATGTATG	TCTCTTGCATAACAACACATTCG	60.180	CATACATCTTACATTAGCGCTCG	58.994	142
Unigene10059_P.vindemmiae_1716_1	ACACACACACAC	AC(2*6)	1564	12	GCGAGCGCTAATGTAAGATGTATGTACAAT[ACACACACACAC]ATACACACCACAAGATTTATTTGGATCATTGTGAAAGAGCCGGATAAATATTATAATGTTAAGTATGTATAAAATGTGTAATGAACCGCTTGATTTTTC	GCGAGCGCTAATGTAAGATGTAT	59.826	GAAAAATCAAGCGGTTCATTACA	60.349	141
Unigene10059_P.vindemmiae_1716_2	ACACACACACAC	AC(2*6)	1564	12	GCGAGCGCTAATGTAAGATGTATGTACAAT[ACACACACACAC]ATACACACCACAAGATTTATTTGGATCATTGTGAAAGAGCCGGATAAATATTATAATGTTAAGTATGTATAAAATGTGTAATGAACCGCTTGATTTTT	GCGAGCGCTAATGTAAGATGTAT	59.826	AAAAATCAAGCGGTTCATTACAC	59.449	140
Unigene10059_P.vindemmiae_1716_3	ACACACACACAC	AC(2*6)	1564	12	GCGAGCGCTAATGTAAGATGTATGTACAAT[ACACACACACAC]ATACACACCACAAGATTTATTTGGATCATTGTGAAAGAGCCGGATAAATATTATAATGTTAAGTATGTATAAAATGTGTAATGAACCGCTTGATTTT	GCGAGCGCTAATGTAAGATGTAT	59.826	AAAATCAAGCGGTTCATTACACA	60.743	139
Unigene10059_P.vindemmiae_1716_4	ACACACACACAC	AC(2*6)	1564	12	GCGAGCGCTAATGTAAGATGTATGTACAAT[ACACACACACAC]ATACACACCACAAGATTTATTTGGATCATTGTGAAAGAGCCGGATAAATA	GCGAGCGCTAATGTAAGATGTAT	59.826	TATTTATCCGGCTCTTTCACAAT	59.061	92
Unigene10059_P.vindemmiae_1716_5	ACACACACACAC	AC(2*6)	1564	12	GCGAGCGCTAATGTAAGATGTATGTACAAT[ACACACACACAC]ATACACACCACAAGATTTATTTGGATCATTGTGAAAGAGCCGGATAAATAT	GCGAGCGCTAATGTAAGATGTAT	59.826	ATATTTATCCGGCTCTTTCACAA	59.061	93
Unigene10065_P.vindemmiae_1717_1	TATATATATATA	TA(2*6)	392	12	AATCGAAGGATCCAGAAGAAAACTTTAAAAATATTTCAATTTCTAATAGATCTGGAACTAATAATTATCAATAATTATTTTAGATAATTTGTATAAACATTTAGATTATTTTTACAATCTTAAGTAATTTAAAAAACTCAAGCTACGTT[TATATATATATA]CAAATTTTTATAGATTAATTAACCCTCCAGTGGTCATTCGAGCCTGTAAGATCATGACTCT	AATCGAAGGATCCAGAAGAAAAC	59.965	AGAGTCATGATCTTACAGGCTCG	59.921	222
Unigene10065_P.vindemmiae_1717_2	TATATATATATA	TA(2*6)	392	12	AATCGAAGGATCCAGAAGAAAACTTTAAAAATATTTCAATTTCTAATAGATCTGGAACTAATAATTATCAATAATTATTTTAGATAATTTGTATAAACATTTAGATTATTTTTACAATCTTAAGTAATTTAAAAAACTCAAGCTACGTT[TATATATATATA]CAAATTTTTATAGATTAATTAACCCTCCAGTGGTCATTCGAGCCTGTAAGATCATGACT	AATCGAAGGATCCAGAAGAAAAC	59.965	AGTCATGATCTTACAGGCTCGAA	60.276	220
Unigene10065_P.vindemmiae_1717_3	TATATATATATA	TA(2*6)	392	12	AATCGAAGGATCCAGAAGAAAACTTTAAAAATATTTCAATTTCTAATAGATCTGGAACTAATAATTATCAATAATTATTTTAGATAATTTGTATAAACATTTAGATTATTTTTACAATCTTAAGTAATTTAAAAAACTCAAGCTACGTT[TATATATATATA]CAAATTTTTATAGATTAATTAACCCTCCAGTGGTCATTCGAGCCTGTAAGATCAT	AATCGAAGGATCCAGAAGAAAAC	59.965	ATGATCTTACAGGCTCGAATGAC	59.634	216
Unigene10065_P.vindemmiae_1717_4	TATATATATATA	TA(2*6)	392	12	AATCGAAGGATCCAGAAGAAAACTTTAAAAATATTTCAATTTCTAATAGATCTGGAACTAATAATTATCAATAATTATTTTAGATAATTTGTATAAACATTTAGATTATTTTTACAATCTTAAGTAATTTAAAAAACTCAAGCTACGTT[TATATATATATA]CAAATTTTTATAGATTAATTAACCCTCCAGTGGTCATTCGAGCCTGTAAGATCATGAC	AATCGAAGGATCCAGAAGAAAAC	59.965	GTCATGATCTTACAGGCTCGAAT	59.634	219
Unigene10065_P.vindemmiae_1717_5	TATATATATATA	TA(2*6)	392	12	ATCGAAGGATCCAGAAGAAAACTTTAAAAATATTTCAATTTCTAATAGATCTGGAACTAATAATTATCAATAATTATTTTAGATAATTTGTATAAACATTTAGATTATTTTTACAATCTTAAGTAATTTAAAAAACTCAAGCTACGTT[TATATATATATA]CAAATTTTTATAGATTAATTAACCCTCCAGTGGTCATTCGAGCCTGTAAGATCATGACTCT	ATCGAAGGATCCAGAAGAAAACT	59.628	AGAGTCATGATCTTACAGGCTCG	59.921	221
Unigene10082_P.vindemmiae_1718_1	GCTGCTGCTGCTGCTGCT	GCT(3*6)	1315	18	TGTACTCGCAGGCGATATTTTATCGGCGCGCGAGATTCACCTGGTCGCGTGGGCGGAGATGGGCGAGGGCG[GCTGCTGCTGCTGCTGCT]GCGCCGCTGCCGGCGGAGGAGGCGTGGCGGACGGTCCCGGTCAAGGCTGATTCTGGTGGAAGCTATT	TGTACTCGCAGGCGATATTTTAT	60.025	AATAGCTTCCACCAGAATCAGC	59.752	156
Unigene10082_P.vindemmiae_1718_2	GCTGCTGCTGCTGCTGCT	GCT(3*6)	1315	18	GTGTACTCGCAGGCGATATTTTATCGGCGCGCGAGATTCACCTGGTCGCGTGGGCGGAGATGGGCGAGGGCG[GCTGCTGCTGCTGCTGCT]GCGCCGCTGCCGGCGGAGGAGGCGTGGCGGACGGTCCCGGTCAAGGCTGATTCTGGTGGAAGCTATT	GTGTACTCGCAGGCGATATTTTA	60.509	AATAGCTTCCACCAGAATCAGC	59.752	157
Unigene10082_P.vindemmiae_1718_3	GCTGCTGCTGCTGCTGCT	GCT(3*6)	1315	18	TGTACTCGCAGGCGATATTTTATCGGCGCGCGAGATTCACCTGGTCGCGTGGGCGGAGATGGGCGAGGGCG[GCTGCTGCTGCTGCTGCT]GCGCCGCTGCCGGCGGAGGAGGCGTGGCGGACGGTCCCGGTCAAGGCTGATTCTGGTGGAAGCTATTG	TGTACTCGCAGGCGATATTTTAT	60.025	CAATAGCTTCCACCAGAATCAG	58.858	157
Unigene10082_P.vindemmiae_1718_4	GCTGCTGCTGCTGCTGCT	GCT(3*6)	1315	18	TGTACTCGCAGGCGATATTTTATCGGCGCGCGAGATTCACCTGGTCGCGTGGGCGGAGATGGGCGAGGGCG[GCTGCTGCTGCTGCTGCT]GCGCCGCTGCCGGCGGAGGAGGCGTGGCGGACGGTCCCGGTCAAGGCTGATTCTGGTGGAAGCTATTGG	TGTACTCGCAGGCGATATTTTAT	60.025	CCAATAGCTTCCACCAGAATCAG	62.160	158
Unigene10082_P.vindemmiae_1718_5	GCTGCTGCTGCTGCTGCT	GCT(3*6)	1315	18	TGTACTCGCAGGCGATATTTTATCGGCGCGCGAGATTCACCTGGTCGCGTGGGCGGAGATGGGCGAGGGCG[GCTGCTGCTGCTGCTGCT]GCGCCGCTGCCGGCGGAGGAGGCGTGGCGGACGGTCCCGGTCAAGGCTGATTCTGGTGGAAGCTATTG	TGTACTCGCAGGCGATATTTTAT	60.025	CAATAGCTTCCACCAGAATCAGC	62.293	157
Unigene10083_P.vindemmiae_1719_1	AGAGAGAGAGAG	AG(2*6)	274	12	ACCGAGTCGCGAGTGTCTGGCGCTCGACGCGCGGAGAACCGCACACGCCGCGCGCCAACGCGCGCTTCACGCACACACGCAGCA[AGAGAGAGAGAG]AAGGAGACTCGCGCGCGCGGACGTTCCTGCCGTCTCTCT	ACCGAGTCGCGAGTGTCT	59.556	AGAGAGACGGCAGGAACGTC	61.923	135
Unigene10083_P.vindemmiae_1719_2	AGAGAGAGAGAG	AG(2*6)	274	12	ACCGAGTCGCGAGTGTCTGGCGCTCGACGCGCGGAGAACCGCACACGCCGCGCGCCAACGCGCGCTTCACGCACACACGCAGCA[AGAGAGAGAGAG]AAGGAGACTCGCGCGCGCGGACGTTCCTGCCGTCTCTC	ACCGAGTCGCGAGTGTCT	59.556	GAGAGACGGCAGGAACGTC	60.973	134
Unigene10083_P.vindemmiae_1719_4	AGAGAGAGAGAG	AG(2*6)	274	12	GACCGAGTCGCGAGTGTCTGGCGCTCGACGCGCGGAGAACCGCACACGCCGCGCGCCAACGCGCGCTTCACGCACACACGCAGCA[AGAGAGAGAGAG]AAGGAGACTCGCGCGCGCGGACGTTCCTGCCGTCTCTCT	GACCGAGTCGCGAGTGTCT	61.621	AGAGAGACGGCAGGAACGTC	61.923	136
Unigene10141_P.vindemmiae_1720_1	CTGCTGCTGCTGCTG	CTG(3*5)	3039	15	CGACCTGTGAGAAGTTTGTGAACTGCCCCTCTTGCTACTGTGAGAATGCGCCTGCTGCTGTTGATGTGCTGC[CTGCTGCTGCTGCTG]TTGTTGTTGGTGTGCTGCCTGTTGCTGCTGCTGCTGATGCTGCTGCTGTTGCTGCTGCTGTTGCTTGTACTC	CGACCTGTGAGAAGTTTGTGAAC	61.117	GAGTACAAGCAACAGCAGCAG	58.891	159
Unigene10141_P.vindemmiae_1720_2	CTGCTGCTGCTGCTG	CTG(3*5)	3039	15	ACGACCTGTGAGAAGTTTGTGAACTGCCCCTCTTGCTACTGTGAGAATGCGCCTGCTGCTGTTGATGTGCTGC[CTGCTGCTGCTGCTG]TTGTTGTTGGTGTGCTGCCTGTTGCTGCTGCTGCTGATGCTGCTGCTGTTGCTGCTGCTGTTGCTTGTACTC	ACGACCTGTGAGAAGTTTGTGAA	61.117	GAGTACAAGCAACAGCAGCAG	58.891	160
Unigene10141_P.vindemmiae_1720_3	CTGCTGCTGCTGCTG	CTG(3*5)	3039	15	ACGACCTGTGAGAAGTTTGTGAACTGCCCCTCTTGCTACTGTGAGAATGCGCCTGCTGCTGTTGATGTGCTGC[CTGCTGCTGCTGCTG]TTGTTGTTGGTGTGCTGCCTGTTGCTGCTGCTGCTGATGCTGCTGCTGTTGCTGCTGCTGTTGCTTGTACTC	ACGACCTGTGAGAAGTTTGTGA	59.809	GAGTACAAGCAACAGCAGCAG	58.891	160
Unigene10141_P.vindemmiae_1720_4	CTGCTGCTGCTGCTG	CTG(3*5)	3039	15	CGACCTGTGAGAAGTTTGTGAACTGCCCCTCTTGCTACTGTGAGAATGCGCCTGCTGCTGTTGATGTGCTGC[CTGCTGCTGCTGCTG]TTGTTGTTGGTGTGCTGCCTGTTGCTGCTGCTGCTGATGCTGCTGCTGTTGCTGCTGCTGTTGCTTGTACTCG	CGACCTGTGAGAAGTTTGTGAAC	61.117	CGAGTACAAGCAACAGCAGC	59.812	160
Unigene10141_P.vindemmiae_1720_5	CTGCTGCTGCTGCTG	CTG(3*5)	3039	15	CTCTTGCTACTGTGAGAATGCGCCTGCTGCTGTTGATGTGCTGC[CTGCTGCTGCTGCTG]TTGTTGTTGGTGTGCTGCCTGTTGCTGCTGCTGCTGATGCTGCTGCTGTTGCTGCTGCTGTTGCTTGTACTC	CTCTTGCTACTGTGAGAATGCG	60.211	GAGTACAAGCAACAGCAGCAG	58.891	131
Unigene10153_P.vindemmiae_1722_1	GGCGGCGGCGGCGGC	GGC(3*5)	2101	15	AAGAAAGGATTACTTGGGAAACGAATATTAGTCTTCATAAACCGGGGTGGTTCTGGA[GGCGGCGGCGGCGGC]ATGTTCTTCAATAATATTTGAAAAAGTTCAGCAAGAAATGGA	AAGAAAGGATTACTTGGGAAACG	59.894	TCCATTTCTTGCTGAACTTTTTC	59.765	114
Unigene10153_P.vindemmiae_1722_2	GGCGGCGGCGGCGGC	GGC(3*5)	2101	15	GTTTTCGTGATTATGAGGTTCCATGGAGGCTCTTTTCATTAAGAAAGGATTACTTGGGAAACGAATATTAGTCTTCATAAACCGGGGTGGTTCTGGA[GGCGGCGGCGGCGGC]ATGTTCTTCAATAATATTTGAAAAAGTTCAGCAAGAAATGGA	GTTTTCGTGATTATGAGGTTCCA	60.230	TCCATTTCTTGCTGAACTTTTTC	59.765	154
Unigene10153_P.vindemmiae_1722_3	GGCGGCGGCGGCGGC	GGC(3*5)	2101	15	TTTTCGTGATTATGAGGTTCCATGGAGGCTCTTTTCATTAAGAAAGGATTACTTGGGAAACGAATATTAGTCTTCATAAACCGGGGTGGTTCTGGA[GGCGGCGGCGGCGGC]ATGTTCTTCAATAATATTTGAAAAAGTTCAGCAAGAAATGGA	TTTTCGTGATTATGAGGTTCCAT	59.729	TCCATTTCTTGCTGAACTTTTTC	59.765	153
Unigene10153_P.vindemmiae_1722_4	GGCGGCGGCGGCGGC	GGC(3*5)	2101	15	GTTTTCGTGATTATGAGGTTCCATGGAGGCTCTTTTCATTAAGAAAGGATTACTTGGGAAACGAATATTAGTCTTCATAAACCGGGGTGGTTCTGGA[GGCGGCGGCGGCGGC]ATGTTCTTCAATAATATTTGAAAAAGTTCAGCAAGAAATGGATTTG	GTTTTCGTGATTATGAGGTTCCA	60.230	CAAATCCATTTCTTGCTGAACTT	59.659	158
Unigene10153_P.vindemmiae_1722_5	GGCGGCGGCGGCGGC	GGC(3*5)	2101	15	AGAAAGGATTACTTGGGAAACGAATATTAGTCTTCATAAACCGGGGTGGTTCTGGA[GGCGGCGGCGGCGGC]ATGTTCTTCAATAATATTTGAAAAAGTTCAGCAAGAAATGGA	AGAAAGGATTACTTGGGAAACGA	60.339	TCCATTTCTTGCTGAACTTTTTC	59.765	113
Unigene10156_P.vindemmiae_1723_1	AAGAAGAAGAAGAAG	AAG(3*5)	3595	15	AAATCATGGTTTCAAGACTGCTCCAGATGGACGCTTAATCATTGCTGATGGAAGCGACAGTGACAGCGACGACGGCCAAGCA[AAGAAGAAGAAGAAG]AATAAATTACCTTTCTTAGGTAGCGACTCAGAAGATGACGTTGACGAGGAAGAACTA	AAATCATGGTTTCAAGACTGCTC	59.650	TAGTTCTTCCTCGTCAACGTCAT	60.178	154
Unigene10156_P.vindemmiae_1723_2	AAGAAGAAGAAGAAG	AAG(3*5)	3595	15	AAATCATGGTTTCAAGACTGCTCCAGATGGACGCTTAATCATTGCTGATGGAAGCGACAGTGACAGCGACGACGGCCAAGCA[AAGAAGAAGAAGAAG]AATAAATTACCTTTCTTAGGTAGCGACTCAGAAGATGACGTTGACGAGGAAGAACTAAA	AAATCATGGTTTCAAGACTGCTC	59.650	TTTAGTTCTTCCTCGTCAACGTC	59.812	156
Unigene10156_P.vindemmiae_1723_3	AAGAAGAAGAAGAAG	AAG(3*5)	3595	15	AAAAATCATGGTTTCAAGACTGCTCCAGATGGACGCTTAATCATTGCTGATGGAAGCGACAGTGACAGCGACGACGGCCAAGCA[AAGAAGAAGAAGAAG]AATAAATTACCTTTCTTAGGTAGCGACTCAGAAGATGACGTTGACGAGGAAGAACTA	AAAAATCATGGTTTCAAGACTGC	59.536	TAGTTCTTCCTCGTCAACGTCAT	60.178	156
Unigene10156_P.vindemmiae_1723_4	AAGAAGAAGAAGAAG	AAG(3*5)	3595	15	AAAAATCATGGTTTCAAGACTGCTCCAGATGGACGCTTAATCATTGCTGATGGAAGCGACAGTGACAGCGACGACGGCCAAGCA[AAGAAGAAGAAGAAG]AATAAATTACCTTTCTTAGGTAGCGACTCAGAAGATGACGTTGACGAGGAAGAACTAAA	AAAAATCATGGTTTCAAGACTGC	59.536	TTTAGTTCTTCCTCGTCAACGTC	59.812	158
Unigene10156_P.vindemmiae_1723_5	AAGAAGAAGAAGAAG	AAG(3*5)	3595	15	AAAATCATGGTTTCAAGACTGCTCCAGATGGACGCTTAATCATTGCTGATGGAAGCGACAGTGACAGCGACGACGGCCAAGCA[AAGAAGAAGAAGAAG]AATAAATTACCTTTCTTAGGTAGCGACTCAGAAGATGACGTTGACGAGGAAGAACTA	AAAATCATGGTTTCAAGACTGCT	59.190	TAGTTCTTCCTCGTCAACGTCAT	60.178	155
Unigene10167_P.vindemmiae_1724_1	GAGAGAGAGAGA	GA(2*6)	4545	12	AAGGGATAAAAAGTGAGAAAGG[GAGAGAGAGAGA]GCGAGAGCGAGAGAGAAAGAGAGAGAACGAGAGAGAGTACATATTATTGAATGCAAAAAAAATATTAAAGAAGTAAATGCTTTTGCTGTATGCAATAATCGACCAACGAGTGAAGA	AAGGGATAAAAAGTGAGAAAGGG	59.089	TCTTCACTCGTTGGTCGATTATT	60.014	150
Unigene10167_P.vindemmiae_1724_2	GAGAGAGAGAGA	GA(2*6)	4545	12	AAGGGATAAAAAGTGAGAAAGG[GAGAGAGAGAGA]GCGAGAGCGAGAGAGAAAGAGAGAGAACGAGAGAGAGTACATATTATTGAATGCAAAAAAAATATTAAAGAAGTAAATGCTTTTGCTGTATGCAATAATCGACCAACGAGTGAAGAA	AAGGGATAAAAAGTGAGAAAGGG	59.089	TTCTTCACTCGTTGGTCGATTAT	60.014	151
Unigene10167_P.vindemmiae_1724_3	GAGAGAGAGAGA	GA(2*6)	4545	12	AAGGGATAAAAAGTGAGAAAGG[GAGAGAGAGAGA]GCGAGAGCGAGAGAGAAAGAGAGAGAACGAGAGAGAGTACATATTATTGAATGCAAAAAAAATATTAAAGAAGTAAATGCTTTTGCTGTATGCAATAATCGACCAACGAGTGAAGAAT	AAGGGATAAAAAGTGAGAAAGGG	59.089	ATTCTTCACTCGTTGGTCGATTA	60.014	152
Unigene10167_P.vindemmiae_1724_4	GAGAGAGAGAGA	GA(2*6)	4545	12	AAAGGGATAAAAAGTGAGAAAGG[GAGAGAGAGAGA]GCGAGAGCGAGAGAGAAAGAGAGAGAACGAGAGAGAGTACATATTATTGAATGCAAAAAAAATATTAAAGAAGTAAATGCTTTTGCTGTATGCAATAATCGACCAACGAGTGAAGA	AAAGGGATAAAAAGTGAGAAAGGG	60.214	TCTTCACTCGTTGGTCGATTATT	60.014	151
Unigene10167_P.vindemmiae_1724_5	GAGAGAGAGAGA	GA(2*6)	4545	12	AAAGGGATAAAAAGTGAGAAAGG[GAGAGAGAGAGA]GCGAGAGCGAGAGAGAAAGAGAGAGAACGAGAGAGAGTACATATTATTGAATGCAAAAAAAATATTAAAGAAGTAAATGCTTTTGCTGTATGCAATAATCGACCAACGAGTGAAGAAT	AAAGGGATAAAAAGTGAGAAAGGG	60.214	ATTCTTCACTCGTTGGTCGATTA	60.014	153
Unigene10180_P.vindemmiae_1726_1	ATATATATATAT	AT(2*6)	2246	12	GGAAATTTTAATCAATTCTTCGAAACAATATGATTATATAAAATTGATTTTAATAAATTTAGTTAGAGAATCAACTG[ATATATATATAT]CTGAGGTAGGGTCTTAAATTTTTCA	GGAAATTTTAATCAATTCTTCGAAAC	59.689	TGAAAAATTTAAGACCCTACCTCA	58.325	114
Unigene10180_P.vindemmiae_1726_2	ATATATATATAT	AT(2*6)	2246	12	AAGGAAATTTTAATCAATTCTTCGAAACAATATGATTATATAAAATTGATTTTAATAAATTTAGTTAGAGAATCAACTG[ATATATATATAT]CTGAGGTAGGGTCTTAAATTTTTCA	AAGGAAATTTTAATCAATTCTTCG	57.183	TGAAAAATTTAAGACCCTACCTCA	58.325	116
Unigene10180_P.vindemmiae_1726_3	ATATATATATAT	AT(2*6)	2246	12	GGAAATTTTAATCAATTCTTCGAAACAATATGATTATATAAAATTGATTTTAATAAATTTAGTTAGAGAATCAACTG[ATATATATATAT]CTGAGGTAGGGTCTTAAATTTTTCAT	GGAAATTTTAATCAATTCTTCGAAAC	59.689	ATGAAAAATTTAAGACCCTACCTCA	58.625	115
Unigene10180_P.vindemmiae_1726_4	ATATATATATAT	AT(2*6)	2246	12	AGGAAATTTTAATCAATTCTTCGAAACAATATGATTATATAAAATTGATTTTAATAAATTTAGTTAGAGAATCAACTG[ATATATATATAT]CTGAGGTAGGGTCTTAAATTTTTCA	AGGAAATTTTAATCAATTCTTCG	55.913	TGAAAAATTTAAGACCCTACCTCA	58.325	115
Unigene10180_P.vindemmiae_1726_5	ATATATATATAT	AT(2*6)	2246	12	GGAAATTTTAATCAATTCTTCGAAACAATATGATTATATAAAATTGATTTTAATAAATTTAGTTAGAGAATCAACTG[ATATATATATAT]CTGAGGTAGGGTCTTAAATTTTTCATATAACAAAAAGTGTCACTGAATGAA	GGAAATTTTAATCAATTCTTCGAAAC	59.689	TTCATTCAGTGACACTTTTTGTT	56.506	140
Unigene10183_P.vindemmiae_1727_1	GATGATGATGATGATGAT	GAT(3*6)	1847	18	TGGAGATAATAATAAAGTCGCCGTC[GATGATGATGATGATGAT]GAGGATGAAAATAATCAAATTGTTCGAGTTGATATGTACTCACGAGCTTCAAGATTTAAAAAAATGAGTAGTATGAAATCTTTGACTCCTGAACTTGGGAATA	TGGAGATAATAATAAAGTCGCCG	59.529	TATTCCCAAGTTCAGGAGTCAAA	59.987	146
Unigene10183_P.vindemmiae_1727_2	GATGATGATGATGATGAT	GAT(3*6)	1847	18	ATGGAGATAATAATAAAGTCGCCGTC[GATGATGATGATGATGAT]GAGGATGAAAATAATCAAATTGTTCGAGTTGATATGTACTCACGAGCTTCAAGATTTAAAAAAATGAGTAGTATGAAATCTTTGACTCCTGAACTTGGGAATA	ATGGAGATAATAATAAAGTCGCCG	59.777	TATTCCCAAGTTCAGGAGTCAAA	59.987	147
Unigene10183_P.vindemmiae_1727_3	GATGATGATGATGATGAT	GAT(3*6)	1847	18	TGGAGATAATAATAAAGTCGCCGTC[GATGATGATGATGATGAT]GAGGATGAAAATAATCAAATTGTTCGAGTTGATATGTACTCACGAGCTTCAAGATTTAAAAAAATGAGTAGTATGAAATCTTTGACTCCTGAACTTGGGAATA	TGGAGATAATAATAAAGTCGCCGT	60.229	TATTCCCAAGTTCAGGAGTCAAA	59.987	146
Unigene10183_P.vindemmiae_1727_4	GATGATGATGATGATGAT	GAT(3*6)	1847	18	TGGAGATAATAATAAAGTCGCCGTC[GATGATGATGATGATGAT]GAGGATGAAAATAATCAAATTGTTCGAGTTGATATGTACTCACGAGCTTCAAGATTTAAAAAAATGAGTAGTATGAAATCTTTGACTCCTGAACTTGGG	TGGAGATAATAATAAAGTCGCCG	59.529	CCCAAGTTCAGGAGTCAAAGATT	60.853	142
Unigene10183_P.vindemmiae_1727_5	GATGATGATGATGATGAT	GAT(3*6)	1847	18	TGGAGATAATAATAAAGTCGCCGTC[GATGATGATGATGATGAT]GAGGATGAAAATAATCAAATTGTTCGAGTTGATATGTACTCACGAGCTTCAAGATTTAAAAAAATGAGTAGTATGAAATCTTTGACTCCTGAACTTGGGAAT	TGGAGATAATAATAAAGTCGCCG	59.529	ATTCCCAAGTTCAGGAGTCAAAG	60.853	145
Unigene10188_P.vindemmiae_1728_1	TATATATATATA	TA(2*6)	256	12	TCGTTGATTAGAGAGAAAAGATGATGTTTTAATGAATTATATCTTACAATTAAGAAAATAGAGTAGTCTTAAAACTTTAAAAAATCAATTATTTTTAAAAATAAT[TATATATATATA]TGTGTGTATATATAGATTACAATTATTAACGCTGAAATAA	TCGTTGATTAGAGAGAAAAGATGATG	60.145	TTATTTCAGCGTTAATAATTGTAATCT	56.311	157
Unigene10188_P.vindemmiae_1728_2	TATATATATATA	TA(2*6)	256	12	TCGTTGATTAGAGAGAAAAGATGATGTTTTAATGAATTATATCTTACAATTAAGAAAATAGAGTAGTCTTAAAACTTTAAAAAATCAATTATTTTTAAAAATAAT[TATATATATATA]TGTGTGTATATATAGATTACAATTATTAACGCTGAAATA	TCGTTGATTAGAGAGAAAAGATGATG	60.145	TATTTCAGCGTTAATAATTGTAATCT	55.110	156
Unigene10188_P.vindemmiae_1728_3	TATATATATATA	TA(2*6)	256	12	CGTTGATTAGAGAGAAAAGATGATGTTTTAATGAATTATATCTTACAATTAAGAAAATAGAGTAGTCTTAAAACTTTAAAAAATCAATTATTTTTAAAAATAAT[TATATATATATA]TGTGTGTATATATAGATTACAATTATTAACGCTGAAATAA	CGTTGATTAGAGAGAAAAGATGATG	58.539	TTATTTCAGCGTTAATAATTGTAATCT	56.311	156
Unigene10188_P.vindemmiae_1728_4	TATATATATATA	TA(2*6)	256	12	TCTTCGTTGATTAGAGAGAAAAGATGATGTTTTAATGAATTATATCTTACAATTAAGAAAATAGAGTAGTCTTAAAACTTTAAAAAATCAATTATTTTTAAAAATAAT[TATATATATATA]TGTGTGTATATATAGATTACAATTATTAACGCTGAAATAA	TCTTCGTTGATTAGAGAGAAAAGATG	59.499	TTATTTCAGCGTTAATAATTGTAATCT	56.311	160
Unigene10188_P.vindemmiae_1728_5	TATATATATATA	TA(2*6)	256	12	CGTTGATTAGAGAGAAAAGATGATGTTTTAATGAATTATATCTTACAATTAAGAAAATAGAGTAGTCTTAAAACTTTAAAAAATCAATTATTTTTAAAAATAAT[TATATATATATA]TGTGTGTATATATAGATTACAATTATTAACGCTGAAATA	CGTTGATTAGAGAGAAAAGATGATG	58.539	TATTTCAGCGTTAATAATTGTAATCT	55.110	155
Unigene10188_P.vindemmiae_1729_1	TATATATATATA	TA(2*6)	529	12	CCTTCTTCAAGCAAACAACATAATTAATTAATACCCACACAATTATTTAACAAATAATTATAACGAAAAATTACGCATAATAAAT[TATATATATATA]AACTACTTGAGCTTGACAAGCAAATTGATTTAAAAAAAATTTCAAGACAACTCTGCTGTTATG	CCTTCTTCAAGCAAACAACATAA	58.491	CATAACAGCAGAGTTGTCTTGAAA	58.634	160
Unigene10188_P.vindemmiae_1729_2	TATATATATATA	TA(2*6)	529	12	CCTTCTTCAAGCAAACAACATAATTAATTAATACCCACACAATTATTTAACAAATAATTATAACGAAAAATTACGCATAATAAAT[TATATATATATA]AACTACTTGAGCTTGACAAGCAAATTGATTTAAAAAAAATTTCAAGACAACTCTGCTGTTATG	CCTTCTTCAAGCAAACAACATAA	58.491	CATAACAGCAGAGTTGTCTTGAA	57.260	160
Unigene10188_P.vindemmiae_1729_3	TATATATATATA	TA(2*6)	529	12	CCTTCTTCAAGCAAACAACATAATTAATTAATACCCACACAATTATTTAACAAATAATTATAACGAAAAATTACGCATAATAAAT[TATATATATATA]AACTACTTGAGCTTGACAAGCAAATTGATTTAAAAAAAATTTCAAGACAACTCTGCTGTTATG	CCTTCTTCAAGCAAACAACATAAT	58.801	CATAACAGCAGAGTTGTCTTGAAA	58.634	160
Unigene10188_P.vindemmiae_1729_4	TATATATATATA	TA(2*6)	529	12	CCTTCTTCAAGCAAACAACATAATTAATTAATACCCACACAATTATTTAACAAATAATTATAACGAAAAATTACGCATAATAAAT[TATATATATATA]AACTACTTGAGCTTGACAAGCAAATTGATTTAAAAAAAATTTCAAGACAACTCTGCTGTTATG	CCTTCTTCAAGCAAACAACATAA	58.491	CATAACAGCAGAGTTGTCTTGAAAT	58.943	160
Unigene10188_P.vindemmiae_1729_5	TATATATATATA	TA(2*6)	529	12	CCTTCTTCAAGCAAACAACATAATTAATTAATACCCACACAATTATTTAACAAATAATTATAACGAAAAATTACGCATAATAAAT[TATATATATATA]AACTACTTGAGCTTGACAAGCAAATTGATTTAAAAAAAATTTCAAGACAACTCTGCTGTTATG	CCTTCTTCAAGCAAACAACATAAT	58.801	CATAACAGCAGAGTTGTCTTGAA	57.260	160
Unigene10204_P.vindemmiae_1730_1	AAAGAAAAGAAAAGAAAAGA	AAAGA(5*4)	3370	20	TTTCGAACGTTAGACGGTACATCTCATGTATACTCAGGCATTG[AAAGAAAAGAAAAGAAAAGA]ATGTTAATACAACAAGTAGATACATTTTTTTGAAATATAATTTGTGCTAATGATGATATATTTTTTAACGAAATGCGAGTATATTAAGAAATCGA	TTTCGAACGTTAGACGGTACATC	60.408	TCGATTTCTTAATATACTCGCATTTC	59.189	158
Unigene10204_P.vindemmiae_1730_2	AAAGAAAAGAAAAGAAAAGA	AAAGA(5*4)	3370	20	TCGAACGTTAGACGGTACATCTCATGTATACTCAGGCATTG[AAAGAAAAGAAAAGAAAAGA]ATGTTAATACAACAAGTAGATACATTTTTTTGAAATATAATTTGTGCTAATGATGATATATTTTTTAACGAAATGCGAGTATATTAAGAAATCGA	TCGAACGTTAGACGGTACATCTC	60.547	TCGATTTCTTAATATACTCGCATTTC	59.189	156
Unigene10204_P.vindemmiae_1730_3	AAAGAAAAGAAAAGAAAAGA	AAAGA(5*4)	3370	20	TTTCGAACGTTAGACGGTACATCTCATGTATACTCAGGCATTG[AAAGAAAAGAAAAGAAAAGA]ATGTTAATACAACAAGTAGATACATTTTTTTGAAATATAATTTGTGCTAATGATGATATATTTTTTAACGAAATGCGAGTATATTAAGAAATCGAAA	TTTCGAACGTTAGACGGTACATC	60.408	TTTCGATTTCTTAATATACTCGCATTT	59.845	160
Unigene10204_P.vindemmiae_1730_4	AAAGAAAAGAAAAGAAAAGA	AAAGA(5*4)	3370	20	TTTCGAACGTTAGACGGTACATCTCATGTATACTCAGGCATTG[AAAGAAAAGAAAAGAAAAGA]ATGTTAATACAACAAGTAGATACATTTTTTTGAAATATAATTTGTGCTAATGATGATATATTTTTTAACGAAATGCGAGTATATTAAGAAATCGAA	TTTCGAACGTTAGACGGTACATC	60.408	TTCGATTTCTTAATATACTCGCATTT	58.809	159
Unigene10204_P.vindemmiae_1730_5	AAAGAAAAGAAAAGAAAAGA	AAAGA(5*4)	3370	20	TTTCGAACGTTAGACGGTACATCTCATGTATACTCAGGCATTG[AAAGAAAAGAAAAGAAAAGA]ATGTTAATACAACAAGTAGATACATTTTTTTGAAATATAATTTGTGCTAATGATGATATATTTTTTAACGAAATGCGAGTATATTAAGAAATCGAAA	TTTCGAACGTTAGACGGTACATC	60.408	TTTCGATTTCTTAATATACTCGCATT	58.809	160
Unigene10206_P.vindemmiae_1731_1	ATATATATATAT	AT(2*6)	4469	12	AAAATTATAAGCGAATGCGGGTGATTTTGCGGCGAAATATATATATAATATAATATATAAATATATGATAAAAA[ATATATATATAT]TTTAAGCAACGCAGACCCGTAATTAATAA	AAAATTATAAGCGAATGCGGGT	60.977	TTATTAATTACGGGTCTGCGTTG	60.252	115
Unigene10206_P.vindemmiae_1731_2	ATATATATATAT	AT(2*6)	4469	12	AAAAATTATAAGCGAATGCGGGTGATTTTGCGGCGAAATATATATATAATATAATATATAAATATATGATAAAAA[ATATATATATAT]TTTAAGCAACGCAGACCCGTAATTAATAA	AAAAATTATAAGCGAATGCGGGT	62.005	TTATTAATTACGGGTCTGCGTTG	60.252	116
Unigene10206_P.vindemmiae_1731_3	ATATATATATAT	AT(2*6)	4469	12	AAATTATAAGCGAATGCGGGTGATTTTGCGGCGAAATATATATATAATATAATATATAAATATATGATAAAAA[ATATATATATAT]TTTAAGCAACGCAGACCCGTAATTAATAA	AAATTATAAGCGAATGCGGGT	59.850	TTATTAATTACGGGTCTGCGTTG	60.252	114
Unigene10206_P.vindemmiae_1731_4	ATATATATATAT	AT(2*6)	4469	12	AAAATTATAAGCGAATGCGGGTGATTTTGCGGCGAAATATATATATAATATAATATATAAATATATGATAAAAA[ATATATATATAT]TTTAAGCAACGCAGACCCGTAATTAATAA	AAAATTATAAGCGAATGCGGG	60.293	TTATTAATTACGGGTCTGCGTTG	60.252	115
Unigene10206_P.vindemmiae_1731_5	ATATATATATAT	AT(2*6)	4469	12	AAAATTATAAGCGAATGCGGGTGATTTTGCGGCGAAATATATATATAATATAATATATAAATATATGATAAAAA[ATATATATATAT]TTTAAGCAACGCAGACCCGTAATTAATAATG	AAAATTATAAGCGAATGCGGGT	60.977	CATTATTAATTACGGGTCTGCGT	59.347	117
Unigene10220_P.vindemmiae_1732_1	TGATGATGATGATGA	TGA(3*5)	418	15	CCATACGATGAATGCTATCACTGAAAATGCTTTATCAGCGTGTTGGGGTGTACCAAAAAAGCGTAGTAAAACAGAGGAAGAATATTT[TGATGATGATGATGA]ATCTTCAACATCTGCACTAGAGTATATTCCAGCTCCTGGCTCCCCTACATATGAAGAG	CCATACGATGAATGCTATCACTG	59.510	CTCTTCATATGTAGGGGAGCCAG	61.310	160
Unigene10220_P.vindemmiae_1732_2	TGATGATGATGATGA	TGA(3*5)	418	15	CCATACGATGAATGCTATCACTGAAAATGCTTTATCAGCGTGTTGGGGTGTACCAAAAAAGCGTAGTAAAACAGAGGAAGAATATTT[TGATGATGATGATGA]ATCTTCAACATCTGCACTAGAGTATATTCCAGCTCCTGGCTCCCCTACATATGAAGA	CCATACGATGAATGCTATCACTG	59.510	TCTTCATATGTAGGGGAGCCAG	60.463	159
Unigene10220_P.vindemmiae_1732_3	TGATGATGATGATGA	TGA(3*5)	418	15	CCATACGATGAATGCTATCACTGAAAATGCTTTATCAGCGTGTTGGGGTGTACCAAAAAAGCGTAGTAAAACAGAGGAAGAATATTT[TGATGATGATGATGA]ATCTTCAACATCTGCACTAGAGTATATTCCAGCTCCTGGCTCCCCTACATATGAAGAG	CCATACGATGAATGCTATCACTG	59.510	CTCTTCATATGTAGGGGAGCCA	60.463	160
Unigene10220_P.vindemmiae_1732_4	TGATGATGATGATGA	TGA(3*5)	418	15	GAAAATGCTTTATCAGCGTGTTGGGGTGTACCAAAAAAGCGTAGTAAAACAGAGGAAGAATATTT[TGATGATGATGATGA]ATCTTCAACATCTGCACTAGAGTATATTCCAGCTCCTGGCTCCCCTACATATGAAGAG	GAAAATGCTTTATCAGCGTGTTG	60.988	CTCTTCATATGTAGGGGAGCCAG	61.310	138
Unigene10220_P.vindemmiae_1732_5	TGATGATGATGATGA	TGA(3*5)	418	15	GATGAATGCTATCACTGAAAATGCTTTATCAGCGTGTTGGGGTGTACCAAAAAAGCGTAGTAAAACAGAGGAAGAATATTT[TGATGATGATGATGA]ATCTTCAACATCTGCACTAGAGTATATTCCAGCTCCTGGCTCCCCTACATATGAAGAG	GATGAATGCTATCACTGAAAATGC	60.002	CTCTTCATATGTAGGGGAGCCAG	61.310	154
Unigene10223_P.vindemmiae_1733_1	TGGTGGTGGTGGTGG	TGG(3*5)	4781	15	GATTAGGCGGATGATTCGAGCTGCCGTGGCCGGTCAGCAGCTGCTGCTGCTGCGAC[TGGTGGTGGTGGTGG]TGCGGCTGCTGCTCATCCGGTCTCTCGGACATGGCGATGGCCGTGTGCCGACTGCTGCTGTCGTCTTTGGTATAATTGTCGTCGC	GATTAGGCGGATGATTCGAG	59.628	GCGACGACAATTATACCAAAGAC	59.917	156
Unigene10223_P.vindemmiae_1733_2	TGGTGGTGGTGGTGG	TGG(3*5)	4781	15	GATTAGGCGGATGATTCGAGCTGCCGTGGCCGGTCAGCAGCTGCTGCTGCTGCGAC[TGGTGGTGGTGGTGG]TGCGGCTGCTGCTCATCCGGTCTCTCGGACATGGCGATGGCCGTGTGCCGACTGCTGCTGTCGTCTTTGGTATAAT	GATTAGGCGGATGATTCGAG	59.628	ATTATACCAAAGACGACAGCAGC	59.706	147
Unigene10223_P.vindemmiae_1733_3	TGGTGGTGGTGGTGG	TGG(3*5)	4781	15	GATTAGGCGGATGATTCGAGCTGCCGTGGCCGGTCAGCAGCTGCTGCTGCTGCGAC[TGGTGGTGGTGGTGG]TGCGGCTGCTGCTCATCCGGTCTCTCGGACATGGCGATGGCCGTGTGCCGACTGCTGCTGTCGTCTTTGGTATAATTGTCGTCG	GATTAGGCGGATGATTCGAG	59.628	CGACGACAATTATACCAAAGACG	60.752	155
Unigene10223_P.vindemmiae_1733_4	TGGTGGTGGTGGTGG	TGG(3*5)	4781	15	GATTAGGCGGATGATTCGAGCTGCCGTGGCCGGTCAGCAGCTGCTGCTGCTGCGAC[TGGTGGTGGTGGTGG]TGCGGCTGCTGCTCATCCGGTCTCTCGGACATGGCGATGGCCGTGTGCCGACTGCTGCTGTCGTCTTTGGTATAATTG	GATTAGGCGGATGATTCGAG	59.628	CAATTATACCAAAGACGACAGCA	59.197	149
Unigene10223_P.vindemmiae_1733_5	TGGTGGTGGTGGTGG	TGG(3*5)	4781	15	GATTAGGCGGATGATTCGAGCTGCCGTGGCCGGTCAGCAGCTGCTGCTGCTGCGAC[TGGTGGTGGTGGTGG]TGCGGCTGCTGCTCATCCGGTCTCTCGGACATGGCGATGGCCGTGTGCCGACTGCTGCTGTCGTCTTTGGTATAATTGTCG	GATTAGGCGGATGATTCGAG	59.628	CGACAATTATACCAAAGACGACA	59.065	152
Unigene10268_P.vindemmiae_1734_1	TATATATATATA	TA(2*6)	571	12	TTGACGTGAACGTAAATTGATTCTTCGAATACGGAT[TATATATATATA]TCTCGGTATATTAATTTTTATAAAATTCTATGGAATTATGCGCCAGACGAAGCCGCACTACAGGCAGGTTGCTTTCTGAGAAATCCTTTAAATTGCGCCTA	TTGACGTGAACGTAAATTGATTC	59.046	TAGGCGCAATTTAAAGGATTTCT	60.428	149
Unigene10268_P.vindemmiae_1734_2	TATATATATATA	TA(2*6)	571	12	TTGACGTGAACGTAAATTGATTCTTCGAATACGGAT[TATATATATATA]TCTCGGTATATTAATTTTTATAAAATTCTATGGAATTATGCGCCAGACGAAGCCGCACTACAGGCAGGTTGCTTTCTGAGAAATCCTTTAAATTGCGCCTAG	TTGACGTGAACGTAAATTGATTC	59.046	CTAGGCGCAATTTAAAGGATTTC	60.428	150
Unigene10268_P.vindemmiae_1734_3	TATATATATATA	TA(2*6)	571	12	TGACGTGAACGTAAATTGATTCTTCGAATACGGAT[TATATATATATA]TCTCGGTATATTAATTTTTATAAAATTCTATGGAATTATGCGCCAGACGAAGCCGCACTACAGGCAGGTTGCTTTCTGAGAAATCCTTTAAATTGCGCCTA	TGACGTGAACGTAAATTGATTCTT	59.939	TAGGCGCAATTTAAAGGATTTCT	60.428	148
Unigene10268_P.vindemmiae_1734_4	TATATATATATA	TA(2*6)	571	12	TGACGTGAACGTAAATTGATTCTTCGAATACGGAT[TATATATATATA]TCTCGGTATATTAATTTTTATAAAATTCTATGGAATTATGCGCCAGACGAAGCCGCACTACAGGCAGGTTGCTTTCTGAGAAATCCTTTAAATTGCGCCTAG	TGACGTGAACGTAAATTGATTCTT	59.939	CTAGGCGCAATTTAAAGGATTTC	60.428	149
Unigene10268_P.vindemmiae_1734_5	TATATATATATA	TA(2*6)	571	12	TTGACGTGAACGTAAATTGATTCTTCGAATACGGAT[TATATATATATA]TCTCGGTATATTAATTTTTATAAAATTCTATGGAATTATGCGCCAGACGAAGCCGCACTACAGGCAGGTTGCTTTCTGAGAAATCCTTTAAATTGCGCCTA	TTGACGTGAACGTAAATTGATTCT	59.939	TAGGCGCAATTTAAAGGATTTCT	60.428	149
Unigene10285_P.vindemmiae_1735_1	TATATATATATA	TA(2*6)	897	12	TTTCTCGGTCGAACACACTATTTATATTATAAATACTTATCAGCCCCATAATATGTATATGTACCAGCGCATATG[TATATATATATA]CATATATACATGTACGAAAGAACACGGCGGCGACGAGGCGAAGATAATGACGACGT	TTTCTCGGTCGAACACACTATTT	60.048	ACGTCGTCATTATCTTCGCCT	61.021	143
Unigene10285_P.vindemmiae_1735_2	TATATATATATA	TA(2*6)	897	12	TTTCTCGGTCGAACACACTATTTATATTATAAATACTTATCAGCCCCATAATATGTATATGTACCAGCGCATATG[TATATATATATA]CATATATACATGTACGAAAGAACACGGCGGCGACGAGGCGAAGATAATGACGACGT	TTTCTCGGTCGAACACACTATTT	60.048	ACGTCGTCATTATCTTCGCC	60.103	143
Unigene10285_P.vindemmiae_1735_3	TATATATATATA	TA(2*6)	897	12	TCTTTCTCGGTCGAACACACTATTTATATTATAAATACTTATCAGCCCCATAATATGTATATGTACCAGCGCATATG[TATATATATATA]CATATATACATGTACGAAAGAACACGGCGGCGACGAGGCGAAGATAATGACGACGT	TCTTTCTCGGTCGAACACACTAT	60.178	ACGTCGTCATTATCTTCGCCT	61.021	145
Unigene10285_P.vindemmiae_1735_4	TATATATATATA	TA(2*6)	897	12	TCTTTCTCGGTCGAACACACTATTTATATTATAAATACTTATCAGCCCCATAATATGTATATGTACCAGCGCATATG[TATATATATATA]CATATATACATGTACGAAAGAACACGGCGGCGACGAGGCGAAGATAATGACGACGT	TCTTTCTCGGTCGAACACACTAT	60.178	ACGTCGTCATTATCTTCGCC	60.103	145
Unigene10285_P.vindemmiae_1735_5	TATATATATATA	TA(2*6)	897	12	CCCATAATATGTATATGTACCAGCGCATATG[TATATATATATA]CATATATACATGTACGAAAGAACACGGCGGCGACGAGGCGAAGATAATGACGACGTCACGGGCGAGTGTGACGGGAACTGAGAAGTAATTTAGGGTGGCAA	CCCATAATATGTATATGTACCAGCG	58.729	TTGCCACCCTAAATTACTTCTCA	60.010	144
Unigene10292_P.vindemmiae_1736_1	GCAGCAGCAGCAGCAGCA	GCA(3*6)	1943	18	GATAATCTACCAAACGCGCAGGCGCCTGACCGCCGCCCAGGCCGGCTCGGGCAG[GCAGCAGCAGCAGCAGCA]GGCGCAGCACAAGGCGCCGACAGCGTTGGTCATTGTTACGGCATCGGGCGCGCCCGAGATGGAGACTCACCTCTATCTGGACACG	GATAATCTACCAAACGCGCAG	59.756	CGTGTCCAGATAGAGGTGAGTCT	59.815	157
Unigene10292_P.vindemmiae_1736_2	GCAGCAGCAGCAGCAGCA	GCA(3*6)	1943	18	GATAATCTACCAAACGCGCAGGCGCCTGACCGCCGCCCAGGCCGGCTCGGGCAG[GCAGCAGCAGCAGCAGCA]GGCGCAGCACAAGGCGCCGACAGCGTTGGTCATTGTTACGGCATCGGGCGCGCCCGAGATGGAGACTCACCTCTATCTGGACACGAG	GATAATCTACCAAACGCGCAG	59.756	CTCGTGTCCAGATAGAGGTGAGT	59.815	159
Unigene10292_P.vindemmiae_1736_3	GCAGCAGCAGCAGCAGCA	GCA(3*6)	1943	18	GATAATCTACCAAACGCGCAGGCGCCTGACCGCCGCCCAGGCCGGCTCGGGCAG[GCAGCAGCAGCAGCAGCA]GGCGCAGCACAAGGCGCCGACAGCGTTGGTCATTGTTACGGCATCGGGCGCGCCCGAGATGGAGACTCACCTCTATCTGGAC	GATAATCTACCAAACGCGCAG	59.756	GTCCAGATAGAGGTGAGTCTCCA	59.754	154
Unigene10292_P.vindemmiae_1736_4	GCAGCAGCAGCAGCAGCA	GCA(3*6)	1943	18	GATAATCTACCAAACGCGCAGGCGCCTGACCGCCGCCCAGGCCGGCTCGGGCAG[GCAGCAGCAGCAGCAGCA]GGCGCAGCACAAGGCGCCGACAGCGTTGGTCATTGTTACGGCATCGGGCGCGCCCGAGATGGAGACTCACCTCTATCTGGACACGA	GATAATCTACCAAACGCGCAG	59.756	TCGTGTCCAGATAGAGGTGAGTC	60.696	158
Unigene10292_P.vindemmiae_1736_5	GCAGCAGCAGCAGCAGCA	GCA(3*6)	1943	18	GATAATCTACCAAACGCGCAGGCGCCTGACCGCCGCCCAGGCCGGCTCGGGCAG[GCAGCAGCAGCAGCAGCA]GGCGCAGCACAAGGCGCCGACAGCGTTGGTCATTGTTACGGCATCGGGCGCGCCCGAGATGGAGACTCACCTCTATCTGGA	GATAATCTACCAAACGCGCAG	59.756	TCCAGATAGAGGTGAGTCTCCAT	59.221	153
Unigene10296_P.vindemmiae_1737_1	GAGAGAGAGAGAGA	GA(2*7)	1025	14	ATTAATCGACGCTTTCGTTGTTGCGCGAAAACTTTTCAATTTGACGCCGAGGG[GAGAGAGAGAGAGA]GGAGGAGAGTCTGGGCCTCGGAGGAGCAGCCCGATAAAAATTGATAGAA	ATTAATCGACGCTTTCGTTGTT	60.030	TTCTATCAATTTTTATCGGGCTG	59.509	116
Unigene10296_P.vindemmiae_1737_2	GAGAGAGAGAGAGA	GA(2*7)	1025	14	ATTAATCGACGCTTTCGTTGTTGCGCGAAAACTTTTCAATTTGACGCCGAGGG[GAGAGAGAGAGAGA]GGAGGAGAGTCTGGGCCTCGGAGGAGCAGCCCGATAAAAATTGATAG	ATTAATCGACGCTTTCGTTGTT	60.030	CTATCAATTTTTATCGGGCTGCT	60.769	114
Unigene10296_P.vindemmiae_1737_3	GAGAGAGAGAGAGA	GA(2*7)	1025	14	CATTAGGGGACATTAATCGACGCTTTCGTTGTTGCGCGAAAACTTTTCAATTTGACGCCGAGGG[GAGAGAGAGAGAGA]GGAGGAGAGTCTGGGCCTCGGAGGAGCAGCCCGATAAAAATTGATAGAATCTTTCGCCGT	CATTAGGGGACATTAATCGACG	60.558	ACGGCGAAAGATTCTATCAATTT	60.327	138
Unigene10296_P.vindemmiae_1737_4	GAGAGAGAGAGAGA	GA(2*7)	1025	14	GACATTAATCGACGCTTTCGTTGTTGCGCGAAAACTTTTCAATTTGACGCCGAGGG[GAGAGAGAGAGAGA]GGAGGAGAGTCTGGGCCTCGGAGGAGCAGCCCGATAAAAATTGATAGAA	GACATTAATCGACGCTTTCGTT	60.497	TTCTATCAATTTTTATCGGGCTG	59.509	119
Unigene10296_P.vindemmiae_1737_5	GAGAGAGAGAGAGA	GA(2*7)	1025	14	CATTAGGGGACATTAATCGACGCTTTCGTTGTTGCGCGAAAACTTTTCAATTTGACGCCGAGGG[GAGAGAGAGAGAGA]GGAGGAGAGTCTGGGCCTCGGAGGAGCAGCCCGATAAAAATTGATAGAATCTTTCGCCGTCT	CATTAGGGGACATTAATCGACG	60.558	AGACGGCGAAAGATTCTATCAAT	60.456	140
Unigene10300_P.vindemmiae_1738_1	ACGACGACGACGACG	ACG(3*5)	164	15	GACCACGACCACCACGACGACGACA[ACGACGACGACGACG]CCGAGCTCGACGGTCGTCGACACGGACGAGCCCTTCACCACCAAGCGCACCGGCAACCTCATCATCGACATTGATTC	GACCACGACCACCACGAC	61.068	GAATCAATGTCGATGATGAGGTT	60.209	117
Unigene10300_P.vindemmiae_1738_2	ACGACGACGACGACG	ACG(3*5)	164	15	GACGACCACGACCACCACGACGACGACA[ACGACGACGACGACG]CCGAGCTCGACGGTCGTCGACACGGACGAGCCCTTCACCACCAAGCGCACCGGCAACCTCATCATCGACATTGATTC	GACGACCACGACCACCAC	61.068	GAATCAATGTCGATGATGAGGTT	60.209	120
Unigene10300_P.vindemmiae_1738_3	ACGACGACGACGACG	ACG(3*5)	164	15	GACCACCACGACGACGACA[ACGACGACGACGACG]CCGAGCTCGACGGTCGTCGACACGGACGAGCCCTTCACCACCAAGCGCACCGGCAACCTCATCATCGACATTGATTC	GACCACCACGACGACGAC	61.230	GAATCAATGTCGATGATGAGGTT	60.209	111
Unigene10300_P.vindemmiae_1738_4	ACGACGACGACGACG	ACG(3*5)	164	15	GACCACGACCACCACGACGACGACA[ACGACGACGACGACG]CCGAGCTCGACGGTCGTCGACACGGACGAGCCCTTCACCACCAAGCGCACCGGCAACCTCATCATCGACATTGATTCCAAAGTCAGCTCCTT	GACCACGACCACCACGAC	61.068	AAGGAGCTGACTTTGGAATCAAT	60.479	132
Unigene10300_P.vindemmiae_1738_5	ACGACGACGACGACG	ACG(3*5)	164	15	GACGACCACGACCACCACGACGACGACA[ACGACGACGACGACG]CCGAGCTCGACGGTCGTCGACACGGACGAGCCCTTCACCACCAAGCGCACCGGCAACCTCATCATCGACATTGATTCCAAAGTCAGCTCCTT	GACGACCACGACCACCAC	61.068	AAGGAGCTGACTTTGGAATCAAT	60.479	135
Unigene10302_P.vindemmiae_1739_1	ATTATTATTATTATTATTATT	ATT(3*7)	6440	21	CTGAAAATGATCGAGAAGACGACGATGACGAATGATTAAGGATTCAAGTATATTATTATTAGCTTATTATGTTTGTTTATTGATACATTATATTAAACGAC[ATTATTATTATTATTATTATT]AATTTTTAATTATTATTACCTTATTATATTGATTATTTTATTATGATTATTAATAATAATAACGATAATAAAATTATTATTATTTAAATGACGTTTTAAGGCATGATTCTT	CTGAAAATGATCGAGAAGACGAC	60.256	AAGAATCATGCCTTAAAACGTCA	60.017	233
Unigene10302_P.vindemmiae_1739_2	ATTATTATTATTATTATTATT	ATT(3*7)	6440	21	CTCTGAAAATGATCGAGAAGACGACGATGACGAATGATTAAGGATTCAAGTATATTATTATTAGCTTATTATGTTTGTTTATTGATACATTATATTAAACGAC[ATTATTATTATTATTATTATT]AATTTTTAATTATTATTACCTTATTATATTGATTATTTTATTATGATTATTAATAATAATAACGATAATAAAATTATTATTATTTAAATGACGTTTTAAGGCATGATTCTT	CTCTGAAAATGATCGAGAAGACG	60.379	AAGAATCATGCCTTAAAACGTCA	60.017	235
Unigene10302_P.vindemmiae_1739_3	ATTATTATTATTATTATTATT	ATT(3*7)	6440	21	CCTCTGAAAATGATCGAGAAGACGACGATGACGAATGATTAAGGATTCAAGTATATTATTATTAGCTTATTATGTTTGTTTATTGATACATTATATTAAACGAC[ATTATTATTATTATTATTATT]AATTTTTAATTATTATTACCTTATTATATTGATTATTTTATTATGATTATTAATAATAATAACGATAATAAAATTATTATTATTTAAATGACGTTTTAAGGCATGATTCTT	CCTCTGAAAATGATCGAGAAGAC	59.362	AAGAATCATGCCTTAAAACGTCA	60.017	236
Unigene10302_P.vindemmiae_1739_4	ATTATTATTATTATTATTATT	ATT(3*7)	6440	21	GACGACGATGACGAATGATTAAGGATTCAAGTATATTATTATTAGCTTATTATGTTTGTTTATTGATACATTATATTAAACGAC[ATTATTATTATTATTATTATT]AATTTTTAATTATTATTACCTTATTATATTGATTATTTTATTATGATTATTAATAATAATAACGATAATAAAATTATTATTATTTAAATGACGTTTTAAGGCATGATTCTT	GACGACGATGACGAATGATTAAG	60.863	AAGAATCATGCCTTAAAACGTCA	60.017	216
Unigene10302_P.vindemmiae_1739_5	ATTATTATTATTATTATTATT	ATT(3*7)	6440	21	AAGACGACGATGACGAATGATTAAGGATTCAAGTATATTATTATTAGCTTATTATGTTTGTTTATTGATACATTATATTAAACGAC[ATTATTATTATTATTATTATT]AATTTTTAATTATTATTACCTTATTATATTGATTATTTTATTATGATTATTAATAATAATAACGATAATAAAATTATTATTATTTAAATGACGTTTTAAGGCATGATTCTT	AAGACGACGATGACGAATGATTA	60.863	AAGAATCATGCCTTAAAACGTCA	60.017	218
Unigene10302_P.vindemmiae_1740_1	AGTTTAGTTTAGTTTAGTTT	AGTTT(5*4)	6732	20	TTTTCTTTAGCGCGTTTTACTTTATTTCTTTTGTACATTTACTTTCC[AGTTTAGTTTAGTTTAGTTT]TCCCGGTGCACTGAGTTCTCCGGAACGACTTCTCGCGTTTGCGCCTACATTTACTACT	TTTTCTTTAGCGCGTTTTACTTT	58.787	AGTAGTAAATGTAGGCGCAAACG	59.767	125
Unigene10302_P.vindemmiae_1740_2	AGTTTAGTTTAGTTTAGTTT	AGTTT(5*4)	6732	20	TTTTCTTTAGCGCGTTTTACTTTATTTCTTTTGTACATTTACTTTCC[AGTTTAGTTTAGTTTAGTTT]TCCCGGTGCACTGAGTTCTCCGGAACGACTTCTCGCGTTTGCGCCTACATTTACTACTACATTCACCCGAGCCTATTGAACACACTGGTCT	TTTTCTTTAGCGCGTTTTACTTT	58.787	AGACCAGTGTGTTCAATAGGCTC	59.696	158
Unigene10302_P.vindemmiae_1740_3	AGTTTAGTTTAGTTTAGTTT	AGTTT(5*4)	6732	20	TTTTCTTTAGCGCGTTTTACTTTATTTCTTTTGTACATTTACTTTCC[AGTTTAGTTTAGTTTAGTTT]TCCCGGTGCACTGAGTTCTCCGGAACGACTTCTCGCGTTTGCGCCTACATTTACTACTACATTCACCCGAGCCTATTGAACACACTGGTCTTT	TTTTCTTTAGCGCGTTTTACTTT	58.787	AAAGACCAGTGTGTTCAATAGGC	59.578	160
Unigene10302_P.vindemmiae_1740_4	AGTTTAGTTTAGTTTAGTTT	AGTTT(5*4)	6732	20	TTTTCTTTAGCGCGTTTTACTTTATTTCTTTTGTACATTTACTTTCC[AGTTTAGTTTAGTTTAGTTT]TCCCGGTGCACTGAGTTCTCCGGAACGACTTCTCGCGTTTGCGCCTACATTTACTACTACATTCACCCGAGCC	TTTTCTTTAGCGCGTTTTACTTT	58.787	GGCTCGGGTGAATGTAGTAGTAA	59.573	140
Unigene10302_P.vindemmiae_1740_5	AGTTTAGTTTAGTTTAGTTT	AGTTT(5*4)	6732	20	GCGCGTTTTACTTTATTTCTTTTGTACATTTACTTTCC[AGTTTAGTTTAGTTTAGTTT]TCCCGGTGCACTGAGTTCTCCGGAACGACTTCTCGCGTTTGCGCCTACATTTACTACTACATTCACCCGAGCCTATTGAACACACTGGTCT	GCGCGTTTTACTTTATTTCTTTTG	60.483	AGACCAGTGTGTTCAATAGGCTC	59.696	149
Unigene10305_P.vindemmiae_1741_1	CTGCTGCTGCTGCTG	CTG(3*5)	1027	15	GTTTCACGTGTACGTCATTCGATCACCCTTGTCAGTGCTGCCCGCGCCGTAGGAGCTGTGGCGGCCGTTTTGCCGCTCGCTCGGCCGCTGCTGGTGCAT[CTGCTGCTGCTGCTG]TTTCTTGGCCGGTGGAGCACCGGAGGGCGAGCTGTCCATGACATC	GTTTCACGTGTACGTCATTCGAT	61.195	GATGTCATGGACAGCTCGC	60.390	159
Unigene10305_P.vindemmiae_1741_2	CTGCTGCTGCTGCTG	CTG(3*5)	1027	15	TTTCACGTGTACGTCATTCGATCACCCTTGTCAGTGCTGCCCGCGCCGTAGGAGCTGTGGCGGCCGTTTTGCCGCTCGCTCGGCCGCTGCTGGTGCAT[CTGCTGCTGCTGCTG]TTTCTTGGCCGGTGGAGCACCGGAGGGCGAGCTGTCCATGACATCGG	TTTCACGTGTACGTCATTCGAT	60.428	CCGATGTCATGGACAGCTC	60.222	160
Unigene10305_P.vindemmiae_1741_3	CTGCTGCTGCTGCTG	CTG(3*5)	1027	15	TTTCACGTGTACGTCATTCGATCACCCTTGTCAGTGCTGCCCGCGCCGTAGGAGCTGTGGCGGCCGTTTTGCCGCTCGCTCGGCCGCTGCTGGTGCAT[CTGCTGCTGCTGCTG]TTTCTTGGCCGGTGGAGCACCGGAGGGCGAGCTGTCCATGACATC	TTTCACGTGTACGTCATTCGAT	60.428	GATGTCATGGACAGCTCGC	60.390	158
Unigene10305_P.vindemmiae_1741_4	CTGCTGCTGCTGCTG	CTG(3*5)	1027	15	ATTCGATCACCCTTGTCAGTGCTGCCCGCGCCGTAGGAGCTGTGGCGGCCGTTTTGCCGCTCGCTCGGCCGCTGCTGGTGCAT[CTGCTGCTGCTGCTG]TTTCTTGGCCGGTGGAGCACCGGAGGGCGAGCTGTCCATGACATCGG	ATTCGATCACCCTTGTCAGTG	59.981	CCGATGTCATGGACAGCTC	60.222	145
Unigene10305_P.vindemmiae_1741_5	CTGCTGCTGCTGCTG	CTG(3*5)	1027	15	CATTCGATCACCCTTGTCAGTGCTGCCCGCGCCGTAGGAGCTGTGGCGGCCGTTTTGCCGCTCGCTCGGCCGCTGCTGGTGCAT[CTGCTGCTGCTGCTG]TTTCTTGGCCGGTGGAGCACCGGAGGGCGAGCTGTCCATGACATCGG	CATTCGATCACCCTTGTCAGT	59.981	CCGATGTCATGGACAGCTC	60.222	146
Unigene10306_P.vindemmiae_1742_1	CTGCTGCTGCTGCTG	CTG(3*5)	671	15	ATAATATCGGTCCGGCTTGTCAGTGCTGCCCGCGCCGTAGGAGCTGTGGCGGCCGTTTTGCCGCTCGCTCGGCCGCTGCTGGTGCAT[CTGCTGCTGCTGCTG]TTTCTTGGCCGGTGGAGCACCGGAGGGCGAGCTGTCCATGACATCGG	ATAATATCGGTCCGGCTTGTC	60.184	CCGATGTCATGGACAGCTC	60.222	149
Unigene10306_P.vindemmiae_1742_2	CTGCTGCTGCTGCTG	CTG(3*5)	671	15	CTTCATAATATCGGTCCGGCTTGTCAGTGCTGCCCGCGCCGTAGGAGCTGTGGCGGCCGTTTTGCCGCTCGCTCGGCCGCTGCTGGTGCAT[CTGCTGCTGCTGCTG]TTTCTTGGCCGGTGGAGCACCGGAGGGCGAGCTGTCCATGACATCGG	CTTCATAATATCGGTCCGGCT	60.306	CCGATGTCATGGACAGCTC	60.222	153
Unigene10306_P.vindemmiae_1742_3	CTGCTGCTGCTGCTG	CTG(3*5)	671	15	ATAATATCGGTCCGGCTTGTCAGTGCTGCCCGCGCCGTAGGAGCTGTGGCGGCCGTTTTGCCGCTCGCTCGGCCGCTGCTGGTGCAT[CTGCTGCTGCTGCTG]TTTCTTGGCCGGTGGAGCACCGGAGGGCGAGCTGTCCATGACATC	ATAATATCGGTCCGGCTTGTC	60.184	GATGTCATGGACAGCTCGC	60.390	147
Unigene10306_P.vindemmiae_1742_4	CTGCTGCTGCTGCTG	CTG(3*5)	671	15	CTTCATAATATCGGTCCGGCTTGTCAGTGCTGCCCGCGCCGTAGGAGCTGTGGCGGCCGTTTTGCCGCTCGCTCGGCCGCTGCTGGTGCAT[CTGCTGCTGCTGCTG]TTTCTTGGCCGGTGGAGCACCGGAGGGCGAGCTGTCCATGACATCGG	CTTCATAATATCGGTCCGGCTT	61.466	CCGATGTCATGGACAGCTC	60.222	153
Unigene10306_P.vindemmiae_1742_5	CTGCTGCTGCTGCTG	CTG(3*5)	671	15	CTTCATAATATCGGTCCGGCTTGTCAGTGCTGCCCGCGCCGTAGGAGCTGTGGCGGCCGTTTTGCCGCTCGCTCGGCCGCTGCTGGTGCAT[CTGCTGCTGCTGCTG]TTTCTTGGCCGGTGGAGCACCGGAGGGCGAGCTGTCCATGACATC	CTTCATAATATCGGTCCGGCT	60.306	GATGTCATGGACAGCTCGC	60.390	151
Unigene10329_P.vindemmiae_1743_1	TCTCTCTCTCTCTCTC	TC(2*8)	221	16	AGTTCGTCACAAGACAGGTTTTCGGCCGATACTGTTTTTTTATCTT[TCTCTCTCTCTCTCTC]TATTCTCCTTCGCTCCCCTATCGGAGCCTCATTTTTTCCCGATTTCTCCATTCGTCAAACCCTCTTAACT	AGTTCGTCACAAGACAGGTTTTC	59.712	AGTTAAGAGGGTTTGACGAATGG	60.726	132
Unigene10329_P.vindemmiae_1743_2	TCTCTCTCTCTCTCTC	TC(2*8)	221	16	AGTTCGTCACAAGACAGGTTTTCGGCCGATACTGTTTTTTTATCTT[TCTCTCTCTCTCTCTC]TATTCTCCTTCGCTCCCCTATCGGAGCCTCATTTTTTCCCGATTTCTCCATTCGTCAAACCCTCTTAACTTT	AGTTCGTCACAAGACAGGTTTTC	59.712	AAAGTTAAGAGGGTTTGACGAATG	59.939	134
Unigene10329_P.vindemmiae_1743_3	TCTCTCTCTCTCTCTC	TC(2*8)	221	16	AGTTCGTCACAAGACAGGTTTTCGGCCGATACTGTTTTTTTATCTT[TCTCTCTCTCTCTCTC]TATTCTCCTTCGCTCCCCTATCGGAGCCTCATTTTTTCCCGATTTCTCCATTCGTCAAACCCTCTTAAC	AGTTCGTCACAAGACAGGTTTTC	59.712	GTTAAGAGGGTTTGACGAATGG	59.871	131
Unigene10329_P.vindemmiae_1743_4	TCTCTCTCTCTCTCTC	TC(2*8)	221	16	AGTTCGTCACAAGACAGGTTTTCGGCCGATACTGTTTTTTTATCTT[TCTCTCTCTCTCTCTC]TATTCTCCTTCGCTCCCCTATCGGAGCCTCATTTTTTCCCGATTTCTCCATTCGTCAAACCCTCTTAACTT	AGTTCGTCACAAGACAGGTTTTC	59.712	AAGTTAAGAGGGTTTGACGAATG	58.748	133
Unigene10329_P.vindemmiae_1743_5	TCTCTCTCTCTCTCTC	TC(2*8)	221	16	AGTTCGTCACAAGACAGGTTTTCGGCCGATACTGTTTTTTTATCTT[TCTCTCTCTCTCTCTC]TATTCTCCTTCGCTCCCCTATCGGAGCCTCATTTTTTCCCGATTTCTCCATTCGTCAAACCCTCTTA	AGTTCGTCACAAGACAGGTTTTC	59.712	TAAGAGGGTTTGACGAATGGAG	60.474	129
Unigene10330_P.vindemmiae_1744_1	TCTCTCTCTCTCTCTC	TC(2*8)	221	16	AGTTCGTCACAAGACAGGTTTTCGGCCGATACTGTTTTTTTATCTT[TCTCTCTCTCTCTCTC]TATAAATCGCTACTTATCTCTATGTACTGATATTTTCTGGACTGCATG	AGTTCGTCACAAGACAGGTTTTC	59.712	CATGCAGTCCAGAAAATATCAGT	58.277	110
Unigene10330_P.vindemmiae_1744_2	TCTCTCTCTCTCTCTC	TC(2*8)	221	16	AGTTCGTCACAAGACAGGTTTTCGGCCGATACTGTTTTTTTATCTT[TCTCTCTCTCTCTCTC]TATAAATCGCTACTTATCTCTATGTACTGATATTTTCTGGACTGCATGT	AGTTCGTCACAAGACAGGTTTTC	59.712	ACATGCAGTCCAGAAAATATCAG	58.277	111
Unigene10330_P.vindemmiae_1744_3	TCTCTCTCTCTCTCTC	TC(2*8)	221	16	AGTTCGTCACAAGACAGGTTTTCGGCCGATACTGTTTTTTTATCTT[TCTCTCTCTCTCTCTC]TATAAATCGCTACTTATCTCTATGTACTGATATTTTCTGGACTGCATGT	AGTTCGTCACAAGACAGGTTTTC	59.712	ACATGCAGTCCAGAAAATATCAGT	59.094	111
Unigene10330_P.vindemmiae_1744_4	TCTCTCTCTCTCTCTC	TC(2*8)	221	16	AGTTCGTCACAAGACAGGTTTTCGGCCGATACTGTTTTTTTATCTT[TCTCTCTCTCTCTCTC]TATAAATCGCTACTTATCTCTATGTACTGATATTTTCTGGACTGCA	AGTTCGTCACAAGACAGGTTTTC	59.712	TGCAGTCCAGAAAATATCAGTACA	58.834	108
Unigene10330_P.vindemmiae_1744_5	TCTCTCTCTCTCTCTC	TC(2*8)	221	16	AGTTCGTCACAAGACAGGTTTTCGGCCGATACTGTTTTTTTATCTT[TCTCTCTCTCTCTCTC]TATAAATCGCTACTTATCTCTATGTACTGATATTTTCTGGACTGCATGTA	AGTTCGTCACAAGACAGGTTTTC	59.712	TACATGCAGTCCAGAAAATATCA	57.354	112
Unigene10337_P.vindemmiae_1745_1	TATATATATATA	TA(2*6)	1452	12	CCTGGTGTTTCTTTGTACTACCGATCAAAACTAAAAACGAAAGGAAATTGGGAGGAAGAAAAATT[TATATATATATA]TTTCATGTACAAACTATATATAATTAGCTGAATATTCGCGATCCCAAGCGCCTTTAGGGAACAGCACTAACATGCTAG	CCTGGTGTTTCTTTGTACTACCG	59.969	CTAGCATGTTAGTGCTGTTCCCT	59.854	155
Unigene10337_P.vindemmiae_1745_2	TATATATATATA	TA(2*6)	1452	12	CCTGGTGTTTCTTTGTACTACCGATCAAAACTAAAAACGAAAGGAAATTGGGAGGAAGAAAAATT[TATATATATATA]TTTCATGTACAAACTATATATAATTAGCTGAATATTCGCGATCCCAAGCGCCTTTAGGGAACAGCACTAACATGCT	CCTGGTGTTTCTTTGTACTACCG	59.969	AGCATGTTAGTGCTGTTCCCTAA	60.195	153
Unigene10337_P.vindemmiae_1745_3	TATATATATATA	TA(2*6)	1452	12	ACTAAAAACGAAAGGAAATTGGGAGGAAGAAAAATT[TATATATATATA]TTTCATGTACAAACTATATATAATTAGCTGAATATTCGCGATCCCAAGCGCCTTTAGGGAACAGCACTAACATGCTAG	ACTAAAAACGAAAGGAAATTGGG	59.783	CTAGCATGTTAGTGCTGTTCCCT	59.854	126
Unigene10337_P.vindemmiae_1745_4	TATATATATATA	TA(2*6)	1452	12	ACTAAAAACGAAAGGAAATTGGGAGGAAGAAAAATT[TATATATATATA]TTTCATGTACAAACTATATATAATTAGCTGAATATTCGCGATCCCAAGCGCCTTTAGGGAACAGCACTAACATGCT	ACTAAAAACGAAAGGAAATTGGG	59.783	AGCATGTTAGTGCTGTTCCCTAA	60.195	124
Unigene10337_P.vindemmiae_1745_5	TATATATATATA	TA(2*6)	1452	12	CCTGGTGTTTCTTTGTACTACCGATCAAAACTAAAAACGAAAGGAAATTGGGAGGAAGAAAAATT[TATATATATATA]TTTCATGTACAAACTATATATAATTAGCTGAATATTCGCGATCCCAAGCGCCTTTAGGGAACAGCACTAACATGC	CCTGGTGTTTCTTTGTACTACCG	59.969	GCATGTTAGTGCTGTTCCCTAAA	60.533	152
Unigene10342_P.vindemmiae_1746_1	ATATATATATATATAT	AT(2*8)	1913	16	TGTGAGCGCACAGAATAAATAA[ATATATATATATATAT]GTGGATTTTTCAAATGAAAAATATCGAGCGATACCGATGCACAGATGCAC	TGTGAGCGCACAGAATAAATAAA	59.802	GTGCATCTGTGCATCGGTAT	59.558	88
Unigene10342_P.vindemmiae_1746_2	ATATATATATATATAT	AT(2*8)	1913	16	TGTGAGCGCACAGAATAAATAA[ATATATATATATATAT]GTGGATTTTTCAAATGAAAAATATCGAGCGATACCGATGCACAGATGCAC	TGTGAGCGCACAGAATAAATAAA	59.802	GTGCATCTGTGCATCGGTATC	61.498	88
Unigene10342_P.vindemmiae_1746_3	ATATATATATATATAT	AT(2*8)	1913	16	TGCTGTTATGATTACCGCTACTATTATATTACAGTTACGAAAACATTATTATTGTATAATCATTTACTATTACTAATCGTTTTATGTGAGCGCACAGAATAAATAA[ATATATATATATATAT]GTGGATTTTTCAAATGAAAAATATCGAGCGATACCGAT	TGCTGTTATGATTACCGCTACTA	56.841	ATCGGTATCGCTCGATATTTTTC	60.634	160
Unigene10342_P.vindemmiae_1746_4	ATATATATATATATAT	AT(2*8)	1913	16	TGTGAGCGCACAGAATAAATAA[ATATATATATATATAT]GTGGATTTTTCAAATGAAAAATATCGAGCGATACCGATGCACAGATGCA	TGTGAGCGCACAGAATAAATAAA	59.802	TGCATCTGTGCATCGGTATC	60.663	87
Unigene10342_P.vindemmiae_1746_5	ATATATATATATATAT	AT(2*8)	1913	16	TTGCTGTTATGATTACCGCTACTATTATATTACAGTTACGAAAACATTATTATTGTATAATCATTTACTATTACTAATCGTTTTATGTGAGCGCACAGAATAAATAA[ATATATATATATATAT]GTGGATTTTTCAAATGAAAAATATCGAGCGATACC	TTGCTGTTATGATTACCGCTACTA	58.142	GGTATCGCTCGATATTTTTCATTT	59.763	158
Unigene10355_P.vindemmiae_1748_1	TAATAATAATAATAA	TAA(3*5)	626	15	GATTTGGTCAGCCATGTAAAAGTAGAGTCTATTATTAAAGAGGAAATTATGATTTCAGACGCATCGAACGATTCTGGAACTGAATTTATGAATATAATGAT[TAATAATAATAATAA]TGCAGTAGACTCGAACAGCATAAAACAATTAGACGAATCGAACG	GATTTGGTCAGCCATGTAAAAGT	59.428	CGTTCGATTCGTCTAATTGTTTT	59.569	160
Unigene10355_P.vindemmiae_1748_2	TAATAATAATAATAA	TAA(3*5)	626	15	ATGATAACCGATGATTTGGTCAGCCATGTAAAAGTAGAGTCTATTATTAAAGAGGAAATTATGATTTCAGACGCATCGAACGATTCTGGAACTGAATTTATGAATATAATGAT[TAATAATAATAATAA]TGCAGTAGACTCGAACAGCATAAAA	ATGATAACCGATGATTTGGTCAG	60.089	TTTTATGCTGTTCGAGTCTACTGC	59.978	153
Unigene10355_P.vindemmiae_1748_3	TAATAATAATAATAA	TAA(3*5)	626	15	TTGGTCAGCCATGTAAAAGTAGAGTCTATTATTAAAGAGGAAATTATGATTTCAGACGCATCGAACGATTCTGGAACTGAATTTATGAATATAATGAT[TAATAATAATAATAA]TGCAGTAGACTCGAACAGCATAAAACAATTAGACGAATCGAACGA	TTGGTCAGCCATGTAAAAGTAGAG	59.723	TCGTTCGATTCGTCTAATTGTTT	60.017	158
Unigene10355_P.vindemmiae_1748_4	TAATAATAATAATAA	TAA(3*5)	626	15	ATGATAACCGATGATTTGGTCAGCCATGTAAAAGTAGAGTCTATTATTAAAGAGGAAATTATGATTTCAGACGCATCGAACGATTCTGGAACTGAATTTATGAATATAATGAT[TAATAATAATAATAA]TGCAGTAGACTCGAACAGCATAAA	ATGATAACCGATGATTTGGTCAG	60.089	TTTATGCTGTTCGAGTCTACTGC	58.736	152
Unigene10355_P.vindemmiae_1748_5	TAATAATAATAATAA	TAA(3*5)	626	15	AAATTATGATTTCAGACGCATCGAACGATTCTGGAACTGAATTTATGAATATAATGAT[TAATAATAATAATAA]TGCAGTAGACTCGAACAGCATAAAA	AAATTATGATTTCAGACGCATCG	60.338	TTTTATGCTGTTCGAGTCTACTGC	59.978	98
Unigene10363_P.vindemmiae_1749_1	TGATGATGATGATGA	TGA(3*5)	1214	15	CCTTTTTCCTGCCCCTTAATCGCCGGCGGACACGCGAGAGAAGACCCGAGGACCCTCGGGGGATACGAGGACGATGGTCGG[TGATGATGATGATGA]CGCTGGTCGGCTGGTTCTTTCTGATATCATTT	CCTTTTTCCTGCCCCTTAATC	61.095	AAATGATATCAGAAAGAACCAGCC	59.879	128
Unigene10363_P.vindemmiae_1749_2	TGATGATGATGATGA	TGA(3*5)	1214	15	CCTTTTTCCTGCCCCTTAATCGCCGGCGGACACGCGAGAGAAGACCCGAGGACCCTCGGGGGATACGAGGACGATGGTCGG[TGATGATGATGATGA]CGCTGGTCGGCTGGTTCTTTCTGATATC	CCTTTTTCCTGCCCCTTAATC	61.095	GATATCAGAAAGAACCAGCCGAC	61.314	124
Unigene10363_P.vindemmiae_1749_3	TGATGATGATGATGA	TGA(3*5)	1214	15	CCTTTTTCCTGCCCCTTAATCGCCGGCGGACACGCGAGAGAAGACCCGAGGACCCTCGGGGGATACGAGGACGATGGTCGG[TGATGATGATGATGA]CGCTGGTCGGCTGGTTCTTTCTGATATCATT	CCTTTTTCCTGCCCCTTAATC	61.095	AATGATATCAGAAAGAACCAGCC	58.662	127
Unigene10363_P.vindemmiae_1749_4	TGATGATGATGATGA	TGA(3*5)	1214	15	CCTTTTTCCTGCCCCTTAATCGCCGGCGGACACGCGAGAGAAGACCCGAGGACCCTCGGGGGATACGAGGACGATGGTCGG[TGATGATGATGATGA]CGCTGGTCGGCTGGTTCTTTCTGATAT	CCTTTTTCCTGCCCCTTAATC	61.095	ATATCAGAAAGAACCAGCCGAC	59.620	123
Unigene10363_P.vindemmiae_1749_5	TGATGATGATGATGA	TGA(3*5)	1214	15	CCTTTTTCCTGCCCCTTAATCGCCGGCGGACACGCGAGAGAAGACCCGAGGACCCTCGGGGGATACGAGGACGATGGTCGG[TGATGATGATGATGA]CGCTGGTCGGCTGGTTCTTTCTGATATC	CCTTTTTCCTGCCCCTTAATC	61.095	GATATCAGAAAGAACCAGCCGA	60.582	124
Unigene10384_P.vindemmiae_1751_1	TATATATATATA	TA(2*6)	1257	12	TTAGTGTCTAGACCGAAAGCGAGGTGTTTTTATAAGATAAAGCAAGAAAATGAAAGAAAATTGTAGAG[TATATATATATA]GGTCGAGTATTAAGATAGAATAGTTTATGGTATACTGCTGAGCGTG	TTAGTGTCTAGACCGAAAGCGAG	60.082	CACGCTCAGCAGTATACCATAAA	59.350	126
Unigene10384_P.vindemmiae_1751_2	TATATATATATA	TA(2*6)	1257	12	CTTAGTGTCTAGACCGAAAGCGAGGTGTTTTTATAAGATAAAGCAAGAAAATGAAAGAAAATTGTAGAG[TATATATATATA]GGTCGAGTATTAAGATAGAATAGTTTATGGTATACTGCTGAGCGTG	CTTAGTGTCTAGACCGAAAGCGA	60.082	CACGCTCAGCAGTATACCATAAA	59.350	127
Unigene10384_P.vindemmiae_1751_3	TATATATATATA	TA(2*6)	1257	12	TTAGTGTCTAGACCGAAAGCGAGGTGTTTTTATAAGATAAAGCAAGAAAATGAAAGAAAATTGTAGAG[TATATATATATA]GGTCGAGTATTAAGATAGAATAGTTTATGGTATACTGCTGAGCGTG	TTAGTGTCTAGACCGAAAGCGAG	60.082	CACGCTCAGCAGTATACCATAAAC	60.102	126
Unigene10384_P.vindemmiae_1751_4	TATATATATATA	TA(2*6)	1257	12	CTTAGTGTCTAGACCGAAAGCGAGGTGTTTTTATAAGATAAAGCAAGAAAATGAAAGAAAATTGTAGAG[TATATATATATA]GGTCGAGTATTAAGATAGAATAGTTTATGGTATACTGCTGAGCGTG	CTTAGTGTCTAGACCGAAAGCGA	60.082	CACGCTCAGCAGTATACCATAAAC	60.102	127
Unigene10384_P.vindemmiae_1751_5	TATATATATATA	TA(2*6)	1257	12	TTAGTGTCTAGACCGAAAGCGAGGTGTTTTTATAAGATAAAGCAAGAAAATGAAAGAAAATTGTAGAG[TATATATATATA]GGTCGAGTATTAAGATAGAATAGTTTATGGTATACTGCTGAGCGTGG	TTAGTGTCTAGACCGAAAGCGAG	60.082	CCACGCTCAGCAGTATACCATA	60.173	127
Unigene10394_P.vindemmiae_1752_1	GGTGGTGGTGGTGGTGGT	GGT(3*6)	3382	18	ATCACAAGGAGCATGTAATCGTTCTGGAGGTTTTGTAGCTTCTGTTGGAGATGTTGGTGCTGTTGAAAATGGTGGA[GGTGGTGGTGGTGGTGGT]GCTAAAGGTGGCACTTTTTTTGAGTGATTTTGGACTTGGT	ATCACAAGGAGCATGTAATCGTT	59.912	ACCAAGTCCAAAATCACTCAAAA	59.900	134
Unigene10394_P.vindemmiae_1752_2	GGTGGTGGTGGTGGTGGT	GGT(3*6)	3382	18	ATCACAAGGAGCATGTAATCGTTCTGGAGGTTTTGTAGCTTCTGTTGGAGATGTTGGTGCTGTTGAAAATGGTGGA[GGTGGTGGTGGTGGTGGT]GCTAAAGGTGGCACTTTTTTTGAGTGATTTTGGACTTGG	ATCACAAGGAGCATGTAATCGTT	59.912	CCAAGTCCAAAATCACTCAAAAA	60.362	133
Unigene10394_P.vindemmiae_1752_3	GGTGGTGGTGGTGGTGGT	GGT(3*6)	3382	18	ATCACAAGGAGCATGTAATCGTTCTGGAGGTTTTGTAGCTTCTGTTGGAGATGTTGGTGCTGTTGAAAATGGTGGA[GGTGGTGGTGGTGGTGGT]GCTAAAGGTGGCACTTTTTTTGAGTGATTTTGGACTTGGTACA	ATCACAAGGAGCATGTAATCGTT	59.912	TGTACCAAGTCCAAAATCACTCA	59.526	137
Unigene10394_P.vindemmiae_1752_4	GGTGGTGGTGGTGGTGGT	GGT(3*6)	3382	18	ACAAGGAGCATGTAATCGTTCTGGAGGTTTTGTAGCTTCTGTTGGAGATGTTGGTGCTGTTGAAAATGGTGGA[GGTGGTGGTGGTGGTGGT]GCTAAAGGTGGCACTTTTTTTGAGTGATTTTGGACTTGGT	ACAAGGAGCATGTAATCGTTCTG	60.547	ACCAAGTCCAAAATCACTCAAAA	59.900	131
Unigene10394_P.vindemmiae_1752_5	GGTGGTGGTGGTGGTGGT	GGT(3*6)	3382	18	CACAAGGAGCATGTAATCGTTCTGGAGGTTTTGTAGCTTCTGTTGGAGATGTTGGTGCTGTTGAAAATGGTGGA[GGTGGTGGTGGTGGTGGT]GCTAAAGGTGGCACTTTTTTTGAGTGATTTTGGACTTGGT	CACAAGGAGCATGTAATCGTTCT	60.547	ACCAAGTCCAAAATCACTCAAAA	59.900	132
Unigene10402_P.vindemmiae_1753_1	GCCGCCGCCGCCGCC	GCC(3*5)	1964	15	GAGCTCATCGGCAAGTACAAGAAAGGGGTCGACGCGGCTCTGCATCAAGAGGAGGAAGCT[GCCGCCGCCGCCGCC]GCTGCTGCTGCTTGCGCGCGACAAGCTATGAACGGCGCGAGGTGGAGCCCGTAACGAGGAGAACAGAAAACACGTCCTTTTG	GAGCTCATCGGCAAGTACAAG	60.030	CAAAAGGACGTGTTTTCTGTTCT	59.719	157
Unigene10402_P.vindemmiae_1753_2	GCCGCCGCCGCCGCC	GCC(3*5)	1964	15	CTCATCGGCAAGTACAAGAAAGGGGTCGACGCGGCTCTGCATCAAGAGGAGGAAGCT[GCCGCCGCCGCCGCC]GCTGCTGCTGCTTGCGCGCGACAAGCTATGAACGGCGCGAGGTGGAGCCCGTAACGAGGAGAACAGAAAACACGTCCTT	CTCATCGGCAAGTACAAGAAAG	59.041	AAGGACGTGTTTTCTGTTCTCCT	60.552	151
Unigene10402_P.vindemmiae_1753_3	GCCGCCGCCGCCGCC	GCC(3*5)	1964	15	GGCAAGTACAAGAAAGGGGTCGACGCGGCTCTGCATCAAGAGGAGGAAGCT[GCCGCCGCCGCCGCC]GCTGCTGCTGCTTGCGCGCGACAAGCTATGAACGGCGCGAGGTGGAGCCCGTAACGAGGAGAACAGAAAACACGTCCTT	GGCAAGTACAAGAAAGGGGTC	59.990	AAGGACGTGTTTTCTGTTCTCCT	60.552	145
Unigene10402_P.vindemmiae_1753_4	GCCGCCGCCGCCGCC	GCC(3*5)	1964	15	AGCTCATCGGCAAGTACAAGAAAGGGGTCGACGCGGCTCTGCATCAAGAGGAGGAAGCT[GCCGCCGCCGCCGCC]GCTGCTGCTGCTTGCGCGCGACAAGCTATGAACGGCGCGAGGTGGAGCCCGTAACGAGGAGAACAGAAAACACGTCCTT	AGCTCATCGGCAAGTACAAGA	60.030	AAGGACGTGTTTTCTGTTCTCCT	60.552	153
Unigene10402_P.vindemmiae_1753_5	GCCGCCGCCGCCGCC	GCC(3*5)	1964	15	GAGCTCATCGGCAAGTACAAGAAAGGGGTCGACGCGGCTCTGCATCAAGAGGAGGAAGCT[GCCGCCGCCGCCGCC]GCTGCTGCTGCTTGCGCGCGACAAGCTATGAACGGCGCGAGGTGGAGCCCGTAACGAGGAGAACAGAAAACACGTCCTT	GAGCTCATCGGCAAGTACAAG	60.030	AAGGACGTGTTTTCTGTTCTCCT	60.552	154
Unigene10403_P.vindemmiae_1754_1	CGCCGCCGCCGCCGC	CGC(3*5)	1480	15	AATCTTCCGTTTTAAGAAAGCGTAAAATAGTGCGCAGCTGCCATTGCTGTCGCTGCCACCGCCGCCACCGT[CGCCGCCGCCGCCGC]TGCTGCTGCTTGCGCGCGACAAGCTATGAACGGCGCGAGGTGGAGCCCGTAACGAGGAGAACAGAAAACACG	AATCTTCCGTTTTAAGAAAGCGT	59.709	CGTGTTTTCTGTTCTCCTCGTTA	60.676	158
Unigene10403_P.vindemmiae_1754_2	CGCCGCCGCCGCCGC	CGC(3*5)	1480	15	AATCTTCCGTTTTAAGAAAGCGTAAAATAGTGCGCAGCTGCCATTGCTGTCGCTGCCACCGCCGCCACCGT[CGCCGCCGCCGCCGC]TGCTGCTGCTTGCGCGCGACAAGCTATGAACGGCGCGAGGTGGAGCCCGTAACGAGGAGAACAGAAAACACGT	AATCTTCCGTTTTAAGAAAGCGT	59.709	ACGTGTTTTCTGTTCTCCTCGT	60.209	159
Unigene10403_P.vindemmiae_1754_3	CGCCGCCGCCGCCGC	CGC(3*5)	1480	15	AATCTTCCGTTTTAAGAAAGCGTAAAATAGTGCGCAGCTGCCATTGCTGTCGCTGCCACCGCCGCCACCGT[CGCCGCCGCCGCCGC]TGCTGCTGCTTGCGCGCGACAAGCTATGAACGGCGCGAGGTGGAGCCCGTAACGAGGAGAACAGAAAAC	AATCTTCCGTTTTAAGAAAGCGT	59.709	GTTTTCTGTTCTCCTCGTTACGG	61.350	155
Unigene10403_P.vindemmiae_1754_4	CGCCGCCGCCGCCGC	CGC(3*5)	1480	15	AATCTTCCGTTTTAAGAAAGCGTAAAATAGTGCGCAGCTGCCATTGCTGTCGCTGCCACCGCCGCCACCGT[CGCCGCCGCCGCCGC]TGCTGCTGCTTGCGCGCGACAAGCTATGAACGGCGCGAGGTGGAGCCCGTAACGAGGAGAACAGAAAACACGT	AATCTTCCGTTTTAAGAAAGCGT	59.709	ACGTGTTTTCTGTTCTCCTCGTT	61.425	159
Unigene10403_P.vindemmiae_1754_5	CGCCGCCGCCGCCGC	CGC(3*5)	1480	15	AATCTTCCGTTTTAAGAAAGCGTAAAATAGTGCGCAGCTGCCATTGCTGTCGCTGCCACCGCCGCCACCGT[CGCCGCCGCCGCCGC]TGCTGCTGCTTGCGCGCGACAAGCTATGAACGGCGCGAGGTGGAGCCCGTAACGAGGAGAACAGAAAA	AATCTTCCGTTTTAAGAAAGCGT	59.709	TTTTCTGTTCTCCTCGTTACGG	60.633	154
Unigene10413_P.vindemmiae_1758_1	CTGCTGCTGCTGCTG	CTG(3*5)	1983	15	ATGGTGTTGAAAAGCACTAGC[CTGCTGCTGCTGCTG]TATTAGTAACTGAAGTTGATGCTGCTGGAAGCGCTCCAGCTCCTCTCGATGCCTTCTTTGCAAGGTCTCAAGCTCCATCGTTTGTCTTTTTATG	ATGGTGTTGAAAAGCACTAGCC	60.542	CATAAAAAGACAAACGATGGAGC	60.017	130
Unigene10413_P.vindemmiae_1758_2	CTGCTGCTGCTGCTG	CTG(3*5)	1983	15	ATGGTGTTGAAAAGCACTAGC[CTGCTGCTGCTGCTG]TATTAGTAACTGAAGTTGATGCTGCTGGAAGCGCTCCAGCTCCTCTCGATGCCTTCTTTGCAAGGTCTCAAGCTCCATCGTTTGTCTTTTTATGAGAAGTTGATACTCTTCGCTGGGAGTTAG	ATGGTGTTGAAAAGCACTAGCC	60.542	CTAACTCCCAGCGAAGAGTATCA	59.920	159
Unigene10413_P.vindemmiae_1758_3	CTGCTGCTGCTGCTG	CTG(3*5)	1983	15	TGTAGTCCTCCAGTCCAGACATCCTCGGTTGTCCGGTTATGCTGTGGTACAGCAGCGGATGGTGTTGAAAAGCACTAGC[CTGCTGCTGCTGCTG]TATTAGTAACTGAAGTTGATGCTGCTGG	TGTAGTCCTCCAGTCCAGACATC	60.559	CCAGCAGCATCAACTTCAGTTAC	61.202	122
Unigene10413_P.vindemmiae_1758_4	CTGCTGCTGCTGCTG	CTG(3*5)	1983	15	ATGGTGTTGAAAAGCACTAGC[CTGCTGCTGCTGCTG]TATTAGTAACTGAAGTTGATGCTGCTGGAAGCGCTCCAGCTCCTCTCGATGCCTTCTTTGCAAGGTCTCAAGCTCCATCGTTTGTCTTTTTATGAGAAGTTGATACTCTTCGCTGGGAGTTA	ATGGTGTTGAAAAGCACTAGCC	60.542	TAACTCCCAGCGAAGAGTATCAA	60.263	158
Unigene10413_P.vindemmiae_1758_5	CTGCTGCTGCTGCTG	CTG(3*5)	1983	15	GATGGTGTTGAAAAGCACTAGC[CTGCTGCTGCTGCTG]TATTAGTAACTGAAGTTGATGCTGCTGGAAGCGCTCCAGCTCCTCTCGATGCCTTCTTTGCAAGGTCTCAAGCTCCATCGTTTGTCTTTTTATG	GATGGTGTTGAAAAGCACTAGC	58.909	CATAAAAAGACAAACGATGGAGC	60.017	131
Unigene10425_P.vindemmiae_1759_1	CCACCACCACCACCA	CCA(3*5)	1649	15	GGTTTATTTGTACCTCCTTTGCCTAAAGTTACTTCAGACCTT[CCACCACCACCACCA]CCCCCACCAGAAGTAGAAGAGTCCGATAATAGTCAGTCACAAGAAGATGTTTCAGTTAATTCAAATGATGTAAGTACAGCACCG	GGTTTATTTGTACCTCCTTTGCC	60.120	CGGTGCTGTACTTACATCATTTG	59.588	141
Unigene10425_P.vindemmiae_1759_2	CCACCACCACCACCA	CCA(3*5)	1649	15	GGAGATTGACGAAATTGAAGATGCTCCAGTTGAATGTGTACCTATTGAAGGTTTATTTGTACCTCCTTTGCCTAAAGTTACTTCAGACCTT[CCACCACCACCACCA]CCCCCACCAGAAGTAGAAGAGTCCGAT	GGAGATTGACGAAATTGAAGATG	59.959	ATCGGACTCTTCTACTTCTGGTG	58.932	133
Unigene10425_P.vindemmiae_1759_3	CCACCACCACCACCA	CCA(3*5)	1649	15	TGGAGATTGACGAAATTGAAGATGCTCCAGTTGAATGTGTACCTATTGAAGGTTTATTTGTACCTCCTTTGCCTAAAGTTACTTCAGACCTT[CCACCACCACCACCA]CCCCCACCAGAAGTAGAAGAGTCCGAT	TGGAGATTGACGAAATTGAAGAT	59.959	ATCGGACTCTTCTACTTCTGGTG	58.932	134
Unigene10425_P.vindemmiae_1759_4	CCACCACCACCACCA	CCA(3*5)	1649	15	ATGCTCCAGTTGAATGTGTACCTATTGAAGGTTTATTTGTACCTCCTTTGCCTAAAGTTACTTCAGACCTT[CCACCACCACCACCA]CCCCCACCAGAAGTAGAAGAGTCCGAT	ATGCTCCAGTTGAATGTGTACCT	59.942	ATCGGACTCTTCTACTTCTGGTG	58.932	113
Unigene10425_P.vindemmiae_1759_5	CCACCACCACCACCA	CCA(3*5)	1649	15	GATTGACGAAATTGAAGATGCTCCAGTTGAATGTGTACCTATTGAAGGTTTATTTGTACCTCCTTTGCCTAAAGTTACTTCAGACCTT[CCACCACCACCACCA]CCCCCACCAGAAGTAGAAGAGTCCGAT	GATTGACGAAATTGAAGATGCTC	60.095	ATCGGACTCTTCTACTTCTGGTG	58.932	130
Unigene10428_P.vindemmiae_1760_1	TATATATATATATA	TA(2*7)	1083	14	ATAATCAACTTCGACAAAGCCAAAGGATGTTTGATCTT[TATATATATATATA]TTGATTCCGACTTCCGATTTCTTTATCCCGAACGAAAAAAATCAACCTTCGCCGTAACTCTCTCGTCGAAATAATCTCGCTA	ATAATCAACTTCGACAAAGCCAA	60.017	TAGCGAGATTATTTCGACGAGAG	60.017	134
Unigene10428_P.vindemmiae_1760_2	TATATATATATATA	TA(2*7)	1083	14	ATAATCAACTTCGACAAAGCCAAAGGATGTTTGATCTT[TATATATATATATA]TTGATTCCGACTTCCGATTTCTTTATCCCGAACGAAAAA	ATAATCAACTTCGACAAAGCCAA	60.017	TTTTTCGTTCGGGATAAAGAAAT	60.180	91
Unigene10428_P.vindemmiae_1760_3	TATATATATATATA	TA(2*7)	1083	14	ATAATCAACTTCGACAAAGCCAAAGGATGTTTGATCTT[TATATATATATATA]TTGATTCCGACTTCCGATTTCTTTATCCCGAACGAAAAAAATCAACCTTCGCCGTAACTCTCTCGTCGAAATAA	ATAATCAACTTCGACAAAGCCAA	60.017	TTATTTCGACGAGAGAGTTACGG	59.801	126
Unigene10428_P.vindemmiae_1760_4	TATATATATATATA	TA(2*7)	1083	14	AAGCCAAAGGATGTTTGATCTT[TATATATATATATA]TTGATTCCGACTTCCGATTTCTTTATCCCGAACGAAAAAAATCAACCTTCGCCGTAACTCTCTCGTCGAAATAATCTCGCTA	AAGCCAAAGGATGTTTGATCTTT	60.346	TAGCGAGATTATTTCGACGAGAG	60.017	118
Unigene10428_P.vindemmiae_1760_5	TATATATATATATA	TA(2*7)	1083	14	CGCGCTTTATACCCTTTACTTTCGATAATCAACTTCGACAAAGCCAAAGGATGTTTGATCTT[TATATATATATATA]TTGATTCCGACTTCCGATTTCTTTATCCCGAACGAAAAAAATCAACCTTCGCCGTAACTCTCTCGTCGAAATAATCTCGCTA	CGCGCTTTATACCCTTTACTTTC	60.473	TAGCGAGATTATTTCGACGAGAG	60.017	158
Unigene10481_P.vindemmiae_1761_1	GATGATGATGATGATGATGAT	GAT(3*7)	745	21	AGTTTCGTGTACTGAAAAGCTC[GATGATGATGATGATGATGAT]GACGATGCTGATAATAACGTTAGTTGCGAAGCTTTATCGTCGTTTGAGAATATAATCGATACTTCATCAGAAGCGCAAGT	AGTTTCGTGTACTGAAAAGCTCG	59.996	ACTTGCGCTTCTGATGAAGTATC	59.933	123
Unigene10481_P.vindemmiae_1761_2	GATGATGATGATGATGATGAT	GAT(3*7)	745	21	AGTTTCGTGTACTGAAAAGCTC[GATGATGATGATGATGATGAT]GACGATGCTGATAATAACGTTAGTTGCGAAGCTTTATCGTCGTTTGAGAATATAATCGATACTTCATCAGAAGCGCAAGTAGAAACCAGTTCACACACGAAAGAGGAAGTATCGA	AGTTTCGTGTACTGAAAAGCTCG	59.996	TCGATACTTCCTCTTTCGTGTGT	60.178	158
Unigene10481_P.vindemmiae_1761_3	GATGATGATGATGATGATGAT	GAT(3*7)	745	21	AGTTTCGTGTACTGAAAAGCTC[GATGATGATGATGATGATGAT]GACGATGCTGATAATAACGTTAGTTGCGAAGCTTTATCGTCGTTTGAGAATATAATCGATACTTCATCAGAAGCGCAAGTAGAAACCAGTTCACACACGAAA	AGTTTCGTGTACTGAAAAGCTCG	59.996	TTTCGTGTGTGAACTGGTTTCTA	59.702	145
Unigene10481_P.vindemmiae_1761_4	GATGATGATGATGATGATGAT	GAT(3*7)	745	21	AGTTTCGTGTACTGAAAAGCTC[GATGATGATGATGATGATGAT]GACGATGCTGATAATAACGTTAGTTGCGAAGCTTTATCGTC	AGTTTCGTGTACTGAAAAGCTCG	59.996	GACGATAAAGCTTCGCAACTAAC	59.490	84
Unigene10481_P.vindemmiae_1761_5	GATGATGATGATGATGATGAT	GAT(3*7)	745	21	AGTTTCGTGTACTGAAAAGCTC[GATGATGATGATGATGATGAT]GACGATGCTGATAATAACGTTAGTTGCGAAGCTTTATCGTCGTTTGAGAATATAATCGATACTTCATCAGAAGCGCAAGTAGA	AGTTTCGTGTACTGAAAAGCTCG	59.996	TCTACTTGCGCTTCTGATGAAGT	60.567	126
Unigene10482_P.vindemmiae_1762_1	TCGTCGTCGTCGTCG	TCG(3*5)	663	15	GAGAACCGCGTGTAAGTAAGAAGGGAGGCGGAGGAGCCCGACGGTGTGCCCGCAACC[TCGTCGTCGTCGTCG]TTCGTCGGCTGTCCTCTCGAGCAAGACACTTACTCTCATATTGAGTGGTTTGGTAGCATACC	GAGAACCGCGTGTAAGTAAGAAG	59.505	GGTATGCTACCAAACCACTCAAT	59.321	134
Unigene10482_P.vindemmiae_1762_2	TCGTCGTCGTCGTCG	TCG(3*5)	663	15	AGAACCGCGTGTAAGTAAGAAGGGAGGCGGAGGAGCCCGACGGTGTGCCCGCAACC[TCGTCGTCGTCGTCG]TTCGTCGGCTGTCCTCTCGAGCAAGACACTTACTCTCATATTGAGTGGTTTGGTAGCATACC	AGAACCGCGTGTAAGTAAGAAGG	61.009	GGTATGCTACCAAACCACTCAAT	59.321	133
Unigene10482_P.vindemmiae_1762_3	TCGTCGTCGTCGTCG	TCG(3*5)	663	15	GCATAATGAAGGAATGGAGAACCGCGTGTAAGTAAGAAGGGAGGCGGAGGAGCCCGACGGTGTGCCCGCAACC[TCGTCGTCGTCGTCG]TTCGTCGGCTGTCCTCTCGAGCAAGACACTTACTCTCATATTGAGTGGTTTGGTAGCATACC	GCATAATGAAGGAATGGAGAACC	61.011	GGTATGCTACCAAACCACTCAAT	59.321	150
Unigene10482_P.vindemmiae_1762_4	TCGTCGTCGTCGTCG	TCG(3*5)	663	15	GAACCGCGTGTAAGTAAGAAGGGAGGCGGAGGAGCCCGACGGTGTGCCCGCAACC[TCGTCGTCGTCGTCG]TTCGTCGGCTGTCCTCTCGAGCAAGACACTTACTCTCATATTGAGTGGTTTGGTAGCATACC	GAACCGCGTGTAAGTAAGAAGG	60.182	GGTATGCTACCAAACCACTCAAT	59.321	132
Unigene10482_P.vindemmiae_1762_5	TCGTCGTCGTCGTCG	TCG(3*5)	663	15	GAGAACCGCGTGTAAGTAAGAAGGGAGGCGGAGGAGCCCGACGGTGTGCCCGCAACC[TCGTCGTCGTCGTCG]TTCGTCGGCTGTCCTCTCGAGCAAGACACTTACTCTCATATTGAGTGGTTTGGTAGCATACC	GAGAACCGCGTGTAAGTAAGAAG	59.505	GGTATGCTACCAAACCACTCAATA	59.353	134
Unigene10482_P.vindemmiae_1763_1	CGCGCGCGCGCGCG	CG(2*7)	2957	14	CGACTACTGCTTATAGAGCGTC[CGCGCGCGCGCGCG]ACTGCAACCGAGCGTTTGACGAATTTTTATTTTACGAGAAATGCGAGAAGCGCGCGATATGAGCGTCGCGCTTAGGAGCGCCGTTTGAGTTTATATTTTTC	CGACTACTGCTTATAGAGCGTCC	59.615	GAAAAATATAAACTCAAACGGCG	59.130	137
Unigene10482_P.vindemmiae_1763_2	CGCGCGCGCGCGCG	CG(2*7)	2957	14	CGACTACTGCTTATAGAGCGTC[CGCGCGCGCGCGCG]ACTGCAACCGAGCGTTTGACGAATTTTTATTTTACGAGAAATGCGAGAAGCGCGCGATATGAGCGTCGCGCTTAGGAGCGCCGTTTGAGTTTATATTTTTCT	CGACTACTGCTTATAGAGCGTCC	59.615	AGAAAAATATAAACTCAAACGGCG	59.935	138
Unigene10482_P.vindemmiae_1763_3	CGCGCGCGCGCGCG	CG(2*7)	2957	14	CGACTACTGCTTATAGAGCGTC[CGCGCGCGCGCGCG]ACTGCAACCGAGCGTTTGACGAATTTTTATTTTACGAGAAATGCGAGA	CGACTACTGCTTATAGAGCGTCC	59.615	TCTCGCATTTCTCGTAAAATAAAA	59.357	84
Unigene10482_P.vindemmiae_1763_4	CGCGCGCGCGCGCG	CG(2*7)	2957	14	CGACTACTGCTTATAGAGCGTC[CGCGCGCGCGCGCG]ACTGCAACCGAGCGTTTGACGAATTTTTATTTTACGAGAAATGCGAGAA	CGACTACTGCTTATAGAGCGTCC	59.615	TTCTCGCATTTCTCGTAAAATAA	58.165	85
Unigene10482_P.vindemmiae_1763_5	CGCGCGCGCGCGCG	CG(2*7)	2957	14	CGACTACTGCTTATAGAGCGTC[CGCGCGCGCGCGCG]ACTGCAACCGAGCGTTTGACGAATTTTTATTTTACGAGAAATGCGA	CGACTACTGCTTATAGAGCGTCC	59.615	TCGCATTTCTCGTAAAATAAAAA	58.098	82
Unigene10482_P.vindemmiae_1764_1	ATATATATATAT	AT(2*6)	3465	12	CACAAACACATTGACACACAGAGACTCAGATGAAATCGCGTTGTGAGTAAGAGCAAAACGAAAATTCGTCCCGCTGTTAACATTATAAATATAA[ATATATATATAT]TCTCCTCATAATTACCTCCTTTCGCACTG	CACAAACACATTGACACACAGAG	59.171	CAGTGCGAAAGGAGGTAATTATG	60.030	135
Unigene10482_P.vindemmiae_1764_2	ATATATATATAT	AT(2*6)	3465	12	TGTGAGTAAGAGCAAAACGAAAATTCGTCCCGCTGTTAACATTATAAATATAA[ATATATATATAT]TCTCCTCATAATTACCTCCTTTCGCACTG	TGTGAGTAAGAGCAAAACGAAAA	59.107	CAGTGCGAAAGGAGGTAATTATG	60.030	94
Unigene10482_P.vindemmiae_1764_3	ATATATATATAT	AT(2*6)	3465	12	TTGTGAGTAAGAGCAAAACGAAAATTCGTCCCGCTGTTAACATTATAAATATAA[ATATATATATAT]TCTCCTCATAATTACCTCCTTTCGCACTG	TTGTGAGTAAGAGCAAAACGAAA	59.107	CAGTGCGAAAGGAGGTAATTATG	60.030	95
Unigene10482_P.vindemmiae_1764_4	ATATATATATAT	AT(2*6)	3465	12	ATGAAATCGCGTTGTGAGTAAGAGCAAAACGAAAATTCGTCCCGCTGTTAACATTATAAATATAA[ATATATATATAT]TCTCCTCATAATTACCTCCTTTCGCACTG	ATGAAATCGCGTTGTGAGTAAGA	61.017	CAGTGCGAAAGGAGGTAATTATG	60.030	106
Unigene10482_P.vindemmiae_1764_5	ATATATATATAT	AT(2*6)	3465	12	GATGAAATCGCGTTGTGAGTAAGAGCAAAACGAAAATTCGTCCCGCTGTTAACATTATAAATATAA[ATATATATATAT]TCTCCTCATAATTACCTCCTTTCGCACTG	GATGAAATCGCGTTGTGAGTAAG	61.017	CAGTGCGAAAGGAGGTAATTATG	60.030	107
Unigene10492_P.vindemmiae_1765_1	ATATATATATAT	AT(2*6)	2351	12	AATTGCGCGTAAGATTATGTGATGGCTGAAGTAATAAGGGCTACGTCGGGAATATCATCTGCAATTC[ATATATATATAT]AACGTCTTCATCAAAAGATTCATATTCCAATGGCCCCACCTTGCAAACAAATAAGTA	AATTGCGCGTAAGATTATGTGAT	59.909	TACTTATTTGTTTGCAAGGTGGG	60.269	136
Unigene10492_P.vindemmiae_1765_2	ATATATATATAT	AT(2*6)	2351	12	AATTGCGCGTAAGATTATGTGATGGCTGAAGTAATAAGGGCTACGTCGGGAATATCATCTGCAATTC[ATATATATATAT]AACGTCTTCATCAAAAGATTCATATTCCAATGGC	AATTGCGCGTAAGATTATGTGAT	59.909	GCCATTGGAATATGAATCTTTTG	59.705	113
Unigene10492_P.vindemmiae_1765_3	ATATATATATAT	AT(2*6)	2351	12	AATTGCGCGTAAGATTATGTGATGGCTGAAGTAATAAGGGCTACGTCGGGAATATCATCTGCAATTC[ATATATATATAT]AACGTCTTCATCAAAAGATTCATATTCCAATGGCC	AATTGCGCGTAAGATTATGTGAT	59.909	GGCCATTGGAATATGAATCTTTT	60.380	114
Unigene10492_P.vindemmiae_1765_4	ATATATATATAT	AT(2*6)	2351	12	TGTGATGGCTGAAGTAATAAGGGCTACGTCGGGAATATCATCTGCAATTC[ATATATATATAT]AACGTCTTCATCAAAAGATTCATATTCCAATGGCCCCACCTTGCAAACAAATAAGTA	TGTGATGGCTGAAGTAATAAGGG	60.369	TACTTATTTGTTTGCAAGGTGGG	60.269	119
Unigene10492_P.vindemmiae_1765_5	ATATATATATAT	AT(2*6)	2351	12	TGTGATGGCTGAAGTAATAAGGGCTACGTCGGGAATATCATCTGCAATTC[ATATATATATAT]AACGTCTTCATCAAAAGATTCATATTCCAATGGC	TGTGATGGCTGAAGTAATAAGGG	60.369	GCCATTGGAATATGAATCTTTTG	59.705	96
Unigene10510_P.vindemmiae_1766_1	TCTCTCTCTCTCTC	TC(2*7)	826	14	CTCCTTAATATATGTGTTCGCGGAAGCGTGTATTTTTTCGGTTTTTAATCTTCGTGTGTCTAAAGTGTCTTTCTTCCACACACTTCATCT[TCTCTCTCTCTCTC]TTTATCTCGCTATGTTCTCTTCGAAAC	CTCCTTAATATATGTGTTCGCGG	59.898	GTTTCGAAGAGAACATAGCGAGA	60.035	131
Unigene10510_P.vindemmiae_1766_2	TCTCTCTCTCTCTC	TC(2*7)	826	14	TTAATATATGTGTTCGCGGAAGCGTGTATTTTTTCGGTTTTTAATCTTCGTGTGTCTAAAGTGTCTTTCTTCCACACACTTCATCT[TCTCTCTCTCTCTC]TTTATCTCGCTATGTTCTCTTCGAAAC	TTAATATATGTGTTCGCGGAAGC	60.349	GTTTCGAAGAGAACATAGCGAGA	60.035	127
Unigene10510_P.vindemmiae_1766_3	TCTCTCTCTCTCTC	TC(2*7)	826	14	TTTCGGTTTTTAATCTTCGTGTGTCTAAAGTGTCTTTCTTCCACACACTTCATCT[TCTCTCTCTCTCTC]TTTATCTCGCTATGTTCTCTTCGAAAC	TTTCGGTTTTTAATCTTCGTGTG	60.372	GTTTCGAAGAGAACATAGCGAGA	60.035	96
Unigene10510_P.vindemmiae_1766_4	TCTCTCTCTCTCTC	TC(2*7)	826	14	TCGGTTTTTAATCTTCGTGTGTCTAAAGTGTCTTTCTTCCACACACTTCATCT[TCTCTCTCTCTCTC]TTTATCTCGCTATGTTCTCTTCGAAAC	TCGGTTTTTAATCTTCGTGTGTC	60.389	GTTTCGAAGAGAACATAGCGAGA	60.035	94
Unigene10510_P.vindemmiae_1766_5	TCTCTCTCTCTCTC	TC(2*7)	826	14	CTCCTTAATATATGTGTTCGCGGAAGCGTGTATTTTTTCGGTTTTTAATCTTCGTGTGTCTAAAGTGTCTTTCTTCCACACACTTCATCT[TCTCTCTCTCTCTC]TTTATCTCGCTATGTTCTCTTCGAAACTT	CTCCTTAATATATGTGTTCGCGG	59.898	AAGTTTCGAAGAGAACATAGCGA	59.573	133
Unigene10515_P.vindemmiae_1767_1	GCAGCAGCAGCAGCA	GCA(3*5)	420	15	AGTTCATCCGTCATCAGCTCAGGGCGGCCCACGGGCAGCAGCACGGCGCGCCGCCCGGCATGCAGCCCCAGCAGGCTCTCTTCGCGCC[GCAGCAGCAGCAGCA]ACAACAGCCGCAGAACATGTACGCAGGCATGCAGCAAGGCATGAATCAAAATTATG	AGTTCATCCGTCATCAGCTCAG	61.743	CATAATTTTGATTCATGCCTTGC	60.668	159
Unigene10515_P.vindemmiae_1767_2	GCAGCAGCAGCAGCA	GCA(3*5)	420	15	AGTTCATCCGTCATCAGCTCAGGGCGGCCCACGGGCAGCAGCACGGCGCGCCGCCCGGCATGCAGCCCCAGCAGGCTCTCTTCGCGCC[GCAGCAGCAGCAGCA]ACAACAGCCGCAGAACATGTACGCAGGCATGCAGCAAGGCATGAATCAAAATTATGC	AGTTCATCCGTCATCAGCTCAG	61.743	GCATAATTTTGATTCATGCCTTG	60.668	160
Unigene10515_P.vindemmiae_1767_3	GCAGCAGCAGCAGCA	GCA(3*5)	420	15	GTTCATCCGTCATCAGCTCAGGGCGGCCCACGGGCAGCAGCACGGCGCGCCGCCCGGCATGCAGCCCCAGCAGGCTCTCTTCGCGCC[GCAGCAGCAGCAGCA]ACAACAGCCGCAGAACATGTACGCAGGCATGCAGCAAGGCATGAATCAAAATTATG	GTTCATCCGTCATCAGCTCAG	60.817	CATAATTTTGATTCATGCCTTGC	60.668	158
Unigene10515_P.vindemmiae_1767_4	GCAGCAGCAGCAGCA	GCA(3*5)	420	15	GTTCATCCGTCATCAGCTCAGGGCGGCCCACGGGCAGCAGCACGGCGCGCCGCCCGGCATGCAGCCCCAGCAGGCTCTCTTCGCGCC[GCAGCAGCAGCAGCA]ACAACAGCCGCAGAACATGTACGCAGGCATGCAGCAAGGCATGAATCAAAATTATGC	GTTCATCCGTCATCAGCTCAG	60.817	GCATAATTTTGATTCATGCCTTG	60.668	159
Unigene10515_P.vindemmiae_1767_5	GCAGCAGCAGCAGCA	GCA(3*5)	420	15	CAGTTCATCCGTCATCAGCTCAGGGCGGCCCACGGGCAGCAGCACGGCGCGCCGCCCGGCATGCAGCCCCAGCAGGCTCTCTTCGCGCC[GCAGCAGCAGCAGCA]ACAACAGCCGCAGAACATGTACGCAGGCATGCAGCAAGGCATGAATCAAAATTATG	CAGTTCATCCGTCATCAGCTC	60.817	CATAATTTTGATTCATGCCTTGC	60.668	160
Unigene10524_P.vindemmiae_1768_1	ATATATATATAT	AT(2*6)	664	12	ATTAAATGTTGCAGAATCGTTTGTAAATTAATGTATAGCTTTTTAAATAATTGGCATATAATGTTAATGATAATGTAGGTGCTAATAAAGATAATAATTGAATTATTCACC[ATATATATATAT]ACTTTTTTTTAATTTTTGTTACACTTGCGTACCTG	ATTAAATGTTGCAGAATCGTTTG	58.260	CAGGTACGCAAGTGTAACAAAAA	59.278	158
Unigene10524_P.vindemmiae_1768_2	ATATATATATAT	AT(2*6)	664	12	ATTAAATGTTGCAGAATCGTTTGTAAATTAATGTATAGCTTTTTAAATAATTGGCATATAATGTTAATGATAATGTAGGTGCTAATAAAGATAATAATTGAATTATTCACC[ATATATATATAT]ACTTTTTTTTAATTTTTGTTACACTTGCGTACCTGT	ATTAAATGTTGCAGAATCGTTTG	58.260	ACAGGTACGCAAGTGTAACAAAAA	60.025	159
Unigene10524_P.vindemmiae_1768_3	ATATATATATAT	AT(2*6)	664	12	TTAAATGTTGCAGAATCGTTTGTAAATTAATGTATAGCTTTTTAAATAATTGGCATATAATGTTAATGATAATGTAGGTGCTAATAAAGATAATAATTGAATTATTCACC[ATATATATATAT]ACTTTTTTTTAATTTTTGTTACACTTGCGTACCTG	TTAAATGTTGCAGAATCGTTTGTA	58.785	CAGGTACGCAAGTGTAACAAAAA	59.278	157
Unigene10524_P.vindemmiae_1768_4	ATATATATATAT	AT(2*6)	664	12	ATTAAATGTTGCAGAATCGTTTGTAAATTAATGTATAGCTTTTTAAATAATTGGCATATAATGTTAATGATAATGTAGGTGCTAATAAAGATAATAATTGAATTATTCACC[ATATATATATAT]ACTTTTTTTTAATTTTTGTTACACTTGCGTACCTGT	ATTAAATGTTGCAGAATCGTTTG	58.260	ACAGGTACGCAAGTGTAACAAAA	58.802	159
Unigene10524_P.vindemmiae_1768_5	ATATATATATAT	AT(2*6)	664	12	ATTAAATGTTGCAGAATCGTTTGTAAATTAATGTATAGCTTTTTAAATAATTGGCATATAATGTTAATGATAATGTAGGTGCTAATAAAGATAATAATTGAATTATTCACC[ATATATATATAT]ACTTTTTTTTAATTTTTGTTACACTTGCGTACCTG	ATTAAATGTTGCAGAATCGTTTG	58.260	CAGGTACGCAAGTGTAACAAAAAT	59.551	158
Unigene10529_P.vindemmiae_1769_1	AGAGAGAGAGAGAGAGAGAGAG	AG(2*11)	450	22	CACGTATAATCGAGAGACGTTCCGCGCCATGCTCCGTGTCAACTCCACATTTTTAGAATAAATGCAA[AGAGAGAGAGAGAGAGAGAGAG]CCGAGAGAAAGATCAAGCAGACAGCGAAAGGAAGGATTCAAAATGAAAGTTTGACTGAGAGCG	CACGTATAATCGAGAGACGTTCC	60.035	CGCTCTCAGTCAAACTTTCATTT	59.941	152
Unigene10529_P.vindemmiae_1769_2	AGAGAGAGAGAGAGAGAGAGAG	AG(2*11)	450	22	CACGTATAATCGAGAGACGTTCCGCGCCATGCTCCGTGTCAACTCCACATTTTTAGAATAAATGCAA[AGAGAGAGAGAGAGAGAGAGAG]CCGAGAGAAAGATCAAGCAGACAGCGAAAGGAAGGATTCAAAATGAAAGTTTGACTGAGAGCGAG	CACGTATAATCGAGAGACGTTCC	60.035	CTCGCTCTCAGTCAAACTTTCAT	60.068	154
Unigene10529_P.vindemmiae_1769_3	AGAGAGAGAGAGAGAGAGAGAG	AG(2*11)	450	22	CCGTGTCAACTCCACATTTTTAGAATAAATGCAA[AGAGAGAGAGAGAGAGAGAGAG]CCGAGAGAAAGATCAAGCAGACAGCGAAAGGAAGGATTCAAAATGAAAGTTTGACTGAGAGCG	CCGTGTCAACTCCACATTTTTAG	60.784	CGCTCTCAGTCAAACTTTCATTT	59.941	119
Unigene10529_P.vindemmiae_1769_4	AGAGAGAGAGAGAGAGAGAGAG	AG(2*11)	450	22	CCGTGTCAACTCCACATTTTTAGAATAAATGCAA[AGAGAGAGAGAGAGAGAGAGAG]CCGAGAGAAAGATCAAGCAGACAGCGAAAGGAAGGATTCAAAATGAAAGTTTGACTGAGAGCGAG	CCGTGTCAACTCCACATTTTTAG	60.784	CTCGCTCTCAGTCAAACTTTCAT	60.068	121
Unigene10566_P.vindemmiae_1770_1	AAGAAGAAGAAGAAG	AAG(3*5)	1697	15	AGAGTCTCAAAGACTTCACGCCGCCGCGT[AAGAAGAAGAAGAAG]CACCGACTCTGGTCCATGCACTGTCGCAAAATTCAGCTCAAGAAAGATTCAGGTGCAAAT	AGAGTCTCAAAGACTTCACGCC	60.060	ATTTGCACCTGAATCTTTCTTGA	60.122	104
Unigene10566_P.vindemmiae_1770_2	AAGAAGAAGAAGAAG	AAG(3*5)	1697	15	AGAGTCTCAAAGACTTCACGCCGCCGCGT[AAGAAGAAGAAGAAG]CACCGACTCTGGTCCATGCACTGTCGCAAAATTCAGCTCAAGAAAGATTCAGGTGCAAATC	AGAGTCTCAAAGACTTCACGCC	60.060	GATTTGCACCTGAATCTTTCTTG	60.122	105
Unigene10566_P.vindemmiae_1770_3	AAGAAGAAGAAGAAG	AAG(3*5)	1697	15	AGAGTCTCAAAGACTTCACGCCGCCGCGT[AAGAAGAAGAAGAAG]CACCGACTCTGGTCCATGCACTGTCGCAAAATTCAGCTCAAGAAAGATTCAGGTGCAAATCA	AGAGTCTCAAAGACTTCACGCC	60.060	TGATTTGCACCTGAATCTTTCTT	60.122	106
Unigene10566_P.vindemmiae_1770_4	AAGAAGAAGAAGAAG	AAG(3*5)	1697	15	AGAGTCTCAAAGACTTCACGCCGCCGCGT[AAGAAGAAGAAGAAG]CACCGACTCTGGTCCATGCACTGTCGCAAAATTCAGCTCAAGAAAGATTCAGGTGCAAATCAC	AGAGTCTCAAAGACTTCACGCC	60.060	GTGATTTGCACCTGAATCTTTCT	59.650	107
Unigene10566_P.vindemmiae_1770_5	AAGAAGAAGAAGAAG	AAG(3*5)	1697	15	AGAGTCTCAAAGACTTCACGCCGCCGCGT[AAGAAGAAGAAGAAG]CACCGACTCTGGTCCATGCACTGTCGCAAAATTCAGCTCAAGAAAGATTCAGGTGCAAA	AGAGTCTCAAAGACTTCACGCC	60.060	TTTGCACCTGAATCTTTCTTGAG	60.755	103
Unigene10578_P.vindemmiae_1771_1	TATTATTATTATTAT	TAT(3*5)	5809	15	TCTAATCATCGTAACCATTGTCTATTATTTAATATTTAATTGTCATTACGTTCTTTTTATTATTATCATTATTATTATTGC[TATTATTATTATTAT]TGACCATTTGTTTAAACGAATCATTGATTTTTGTAAATTAATTTTGTAAGCCACTCGAGACTTT	TCTAATCATCGTAACCATTGTCT	55.531	AAAGTCTCGAGTGGCTTACAAAA	59.484	160
Unigene10578_P.vindemmiae_1771_2	TATTATTATTATTAT	TAT(3*5)	5809	15	TGTCTAATCATCGTAACCATTGTCTATTATTTAATATTTAATTGTCATTACGTTCTTTTTATTATTATCATTATTATTATTGC[TATTATTATTATTAT]TGACCATTTGTTTAAACGAATCATTGATTTTTGTAAATTAATTTTGTAAGCCACTCGAGAC	TGTCTAATCATCGTAACCATTGTC	58.076	GTCTCGAGTGGCTTACAAAATTA	57.668	159
Unigene10578_P.vindemmiae_1771_3	TATTATTATTATTAT	TAT(3*5)	5809	15	TGTCTAATCATCGTAACCATTGTCTATTATTTAATATTTAATTGTCATTACGTTCTTTTTATTATTATCATTATTATTATTGC[TATTATTATTATTAT]TGACCATTTGTTTAAACGAATCATTGATTTTTGTAAATTAATTTTGTAAGCCACTCGAGAC	TGTCTAATCATCGTAACCATTGTCT	59.008	GTCTCGAGTGGCTTACAAAATTA	57.668	159
Unigene10578_P.vindemmiae_1771_4	TATTATTATTATTAT	TAT(3*5)	5809	15	TGTCTAATCATCGTAACCATTGTCTATTATTTAATATTTAATTGTCATTACGTTCTTTTTATTATTATCATTATTATTATTGC[TATTATTATTATTAT]TGACCATTTGTTTAAACGAATCATTGATTTTTGTAAATTAATTTTGTAAGCCACTCGAGACT	TGTCTAATCATCGTAACCATTGTC	58.076	AGTCTCGAGTGGCTTACAAAATTA	58.594	160
Unigene10578_P.vindemmiae_1771_5	TATTATTATTATTAT	TAT(3*5)	5809	15	TGTCTAATCATCGTAACCATTGTCTATTATTTAATATTTAATTGTCATTACGTTCTTTTTATTATTATCATTATTATTATTGC[TATTATTATTATTAT]TGACCATTTGTTTAAACGAATCATTGATTTTTGTAAATTAATTTTGTAAGCCACTCGAGACT	TGTCTAATCATCGTAACCATTGTCT	59.008	AGTCTCGAGTGGCTTACAAAATTA	58.594	160
Unigene10578_P.vindemmiae_1772_1	ATATATATATATAT	AT(2*7)	7367	14	GAGAAGAAAACATGGAAATTATCGATTTTATACGAACTATATTATTTTCTTGTG[ATATATATATATAT]AATTTCGAAAGTGAATTTGCGAATGTAAAAAGAATAGATGGAGGAACGAATTGTTGTTAAACGGGGTTATGAAGTGAAAAAT	GAGAAGAAAACATGGAAATTATCG	58.280	ATTTTTCACTTCATAACCCCGTT	60.001	150
Unigene10578_P.vindemmiae_1772_2	ATATATATATATAT	AT(2*7)	7367	14	GAGAAGAAAACATGGAAATTATCGATTTTATACGAACTATATTATTTTCTTGTG[ATATATATATATAT]AATTTCGAAAGTGAATTTGCGAATGTAAAAAGAATAGATGGAGGAACGAATTGTTGTTAAACG	GAGAAGAAAACATGGAAATTATCG	58.280	CGTTTAACAACAATTCGTTCCTC	59.926	131
Unigene10578_P.vindemmiae_1772_3	ATATATATATATAT	AT(2*7)	7367	14	GAGAAGAAAACATGGAAATTATCGATTTTATACGAACTATATTATTTTCTTGTG[ATATATATATATAT]AATTTCGAAAGTGAATTTGCGAATGTAAAAAGAATAGATGGAGGAACGAATTGTTGT	GAGAAGAAAACATGGAAATTATCG	58.280	ACAACAATTCGTTCCTCCATCTA	59.885	125
Unigene10578_P.vindemmiae_1772_4	ATATATATATATAT	AT(2*7)	7367	14	AGAGAAGAAAACATGGAAATTATCGATTTTATACGAACTATATTATTTTCTTGTG[ATATATATATATAT]AATTTCGAAAGTGAATTTGCGAATGTAAAAAGAATAGATGGAGGAACGAATTGTTGTTAAACGGGGTTATGAAGTGAAAAAT	AGAGAAGAAAACATGGAAATTATCG	59.141	ATTTTTCACTTCATAACCCCGTT	60.001	151
Unigene10578_P.vindemmiae_1772_5	ATATATATATATAT	AT(2*7)	7367	14	GAGAAGAAAACATGGAAATTATCGATTTTATACGAACTATATTATTTTCTTGTG[ATATATATATATAT]AATTTCGAAAGTGAATTTGCGAATGTAAAAAGAATAGATGGAGGAACGAATTGTTGTTAAACGGGGTTATGAAG	GAGAAGAAAACATGGAAATTATCG	58.280	CTTCATAACCCCGTTTAACAACA	60.147	142
Unigene10595_P.vindemmiae_1773_1	ATATATATATAT	AT(2*6)	1873	12	TTTGTAGAGCAATGAGTTTTGTGATTAATTTTAGACATTGAAAA[ATATATATATAT]GTATAGTGTTAAGAAAGTTAAGTTCCTTTAGTAAACACTTTTTCACGATTAACTATCCTCTTAAATTTTTCAAGAATGATGCATTTGGTACTGCCAATTAAAG	TTTGTAGAGCAATGAGTTTTGTGA	58.988	CTTTAATTGGCAGTACCAAATGC	59.917	159
Unigene10595_P.vindemmiae_1773_2	ATATATATATAT	AT(2*6)	1873	12	GTTTGTAGAGCAATGAGTTTTGTGATTAATTTTAGACATTGAAAA[ATATATATATAT]GTATAGTGTTAAGAAAGTTAAGTTCCTTTAGTAAACACTTTTTCACGATTAACTATCCTCTTAAATTTTTCAAGAATGATGCATTTGGTACTGCCAATTAAAG	GTTTGTAGAGCAATGAGTTTTGTGA	59.756	CTTTAATTGGCAGTACCAAATGC	59.917	160
Unigene10595_P.vindemmiae_1773_3	ATATATATATAT	AT(2*6)	1873	12	TTTGTAGAGCAATGAGTTTTGTGATTAATTTTAGACATTGAAAA[ATATATATATAT]GTATAGTGTTAAGAAAGTTAAGTTCCTTTAGTAAACACTTTTTCACGATTAACTATCCTCTTAAATTTTTCAAGAATGATGCATTTGGTACTGC	TTTGTAGAGCAATGAGTTTTGTGA	58.988	GCAGTACCAAATGCATCATTCTT	60.385	150
Unigene10595_P.vindemmiae_1773_4	ATATATATATAT	AT(2*6)	1873	12	TTGTAGAGCAATGAGTTTTGTGATTAATTTTAGACATTGAAAA[ATATATATATAT]GTATAGTGTTAAGAAAGTTAAGTTCCTTTAGTAAACACTTTTTCACGATTAACTATCCTCTTAAATTTTTCAAGAATGATGCATTTGGTACTGCCAATTAAAG	TTGTAGAGCAATGAGTTTTGTGA	57.643	CTTTAATTGGCAGTACCAAATGC	59.917	158
Unigene10595_P.vindemmiae_1773_5	ATATATATATAT	AT(2*6)	1873	12	GTTTGTAGAGCAATGAGTTTTGTGATTAATTTTAGACATTGAAAA[ATATATATATAT]GTATAGTGTTAAGAAAGTTAAGTTCCTTTAGTAAACACTTTTTCACGATTAACTATCCTCTTAAATTTTTCAAGAATGATGCATTTGGTACTGC	GTTTGTAGAGCAATGAGTTTTGTGA	59.756	GCAGTACCAAATGCATCATTCTT	60.385	151
Unigene10647_P.vindemmiae_1781_1	ATATATATATAT	AT(2*6)	1858	12	ACACACTGGGCAACTAAATGAAGGAAAAAAGTATTGTGCTACGTGTACAACATTGTTATGTCGAAATGTATGTTTTAACGAATATAGTATATACAC[ATATATATATAT]TTCTCCGTTGGAAGAAAGAAGATA	ACACACTGGGCAACTAAATGAAG	60.450	TATCTTCTTTCTTCCAACGGAGA	59.381	132
Unigene10647_P.vindemmiae_1781_2	ATATATATATAT	AT(2*6)	1858	12	TCTGACACACTGGGCAACTAAATGAAGGAAAAAAGTATTGTGCTACGTGTACAACATTGTTATGTCGAAATGTATGTTTTAACGAATATAGTATATACAC[ATATATATATAT]TTCTCCGTTGGAAGAAAGAAGATA	TCTGACACACTGGGCAACTAAAT	60.946	TATCTTCTTTCTTCCAACGGAGA	59.381	136
Unigene10647_P.vindemmiae_1781_3	ATATATATATAT	AT(2*6)	1858	12	ACTGGGCAACTAAATGAAGGAAAAAAGTATTGTGCTACGTGTACAACATTGTTATGTCGAAATGTATGTTTTAACGAATATAGTATATACAC[ATATATATATAT]TTCTCCGTTGGAAGAAAGAAGATA	ACTGGGCAACTAAATGAAGGAA	60.001	TATCTTCTTTCTTCCAACGGAGA	59.381	128
Unigene10647_P.vindemmiae_1781_4	ATATATATATAT	AT(2*6)	1858	12	GACACACTGGGCAACTAAATGAAGGAAAAAAGTATTGTGCTACGTGTACAACATTGTTATGTCGAAATGTATGTTTTAACGAATATAGTATATACAC[ATATATATATAT]TTCTCCGTTGGAAGAAAGAAGATA	GACACACTGGGCAACTAAATGA	60.037	TATCTTCTTTCTTCCAACGGAGA	59.381	133
Unigene10647_P.vindemmiae_1781_5	ATATATATATAT	AT(2*6)	1858	12	ACTGGGCAACTAAATGAAGGAAAAAAGTATTGTGCTACGTGTACAACATTGTTATGTCGAAATGTATGTTTTAACGAATATAGTATATACAC[ATATATATATAT]TTCTCCGTTGGAAGAAAGAAGATA	ACTGGGCAACTAAATGAAGGAAA	61.171	TATCTTCTTTCTTCCAACGGAGA	59.381	128
Unigene10651_P.vindemmiae_1782_1	AGAGAGAGAGAGAGAG	AG(2*8)	461	16	AAAACAATAAACCGAAACGGAACAAAAAAAAGAAGAGAAAGAGCGAA[AGAGAGAGAGAGAGAG]TAGAGCAGAGAGCAAGGGAGCTAGAAAAAATGAAAGAGAGATGTCGATGAAGCAC	AAAACAATAAACCGAAACGGAAC	60.466	GTGCTTCATCGACATCTCTCTTT	59.906	118
Unigene10651_P.vindemmiae_1782_2	AGAGAGAGAGAGAGAG	AG(2*8)	461	16	AAAACAATAAACCGAAACGGAACAAAAAAAAGAAGAGAAAGAGCGAA[AGAGAGAGAGAGAGAG]TAGAGCAGAGAGCAAGGGAGCTAGAAAAA	AAAACAATAAACCGAAACGGAAC	60.466	TTTTTCTAGCTCCCTTGCTCTCT	60.153	92
Unigene10651_P.vindemmiae_1782_3	AGAGAGAGAGAGAGAG	AG(2*8)	461	16	AAAACAATAAACCGAAACGGAACAAAAAAAAGAAGAGAAAGAGCGAA[AGAGAGAGAGAGAGAG]TAGAGCAGAGAGCAAGGGAGCTAGAAAAAATGAAAGAGAGATGTCGATGAAGCACAGATCTAAGG	AAAACAATAAACCGAAACGGAAC	60.466	CCTTAGATCTGTGCTTCATCGAC	60.276	128
Unigene10651_P.vindemmiae_1782_4	AGAGAGAGAGAGAGAG	AG(2*8)	461	16	AAAACAATAAACCGAAACGGAACAAAAAAAAGAAGAGAAAGAGCGAA[AGAGAGAGAGAGAGAG]TAGAGCAGAGAGCAAGGGAGCTAGAAAAAATGAAAGAGAGATGTCGATGAAGCACAGAT	AAAACAATAAACCGAAACGGAAC	60.466	ATCTGTGCTTCATCGACATCTCT	60.290	122
Unigene10651_P.vindemmiae_1782_5	AGAGAGAGAGAGAGAG	AG(2*8)	461	16	AAAACAATAAACCGAAACGGAACAAAAAAAAGAAGAGAAAGAGCGAA[AGAGAGAGAGAGAGAG]TAGAGCAGAGAGCAAGGGAGCTAGAAAAAATGAAAGAGAGATGTCGATGAAGCACAGATCT	AAAACAATAAACCGAAACGGAAC	60.466	AGATCTGTGCTTCATCGACATCT	60.290	124
Unigene10680_P.vindemmiae_1789_1	TATATATATATATA	TA(2*7)	1209	14	CAAGAAACCATAACGCAAGAAG[TATATATATATATA]TTATAAAAAGAACATTTTTACACACACAAACACGCGCGCACCGCGCTCAAAAACGCGCTTTTAAAAATGAGAAAGGAAAAAACGTGTATTTCAAGTCTCTTTCATTGTCCC	CAAGAAACCATAACGCAAGAAGT	59.716	GGGACAATGAAAGAGACTTGAAA	59.623	147
Unigene10680_P.vindemmiae_1789_2	TATATATATATATA	TA(2*7)	1209	14	ACAAGAAACCATAACGCAAGAAG[TATATATATATATA]TTATAAAAAGAACATTTTTACACACACAAACACGCGCGCACCGCGCTCAAAAACGCGCTTTTAAAAATGAGAAAGGAAAAAACGTGTATTTCAAGTCTCTTTCATTGTCCC	ACAAGAAACCATAACGCAAGAAG	59.716	GGGACAATGAAAGAGACTTGAAA	59.623	148
Unigene10680_P.vindemmiae_1789_3	TATATATATATATA	TA(2*7)	1209	14	TTACACAAGAAACCATAACGCAAGAAG[TATATATATATATA]TTATAAAAAGAACATTTTTACACACACAAACACGCGCGCACCGCGCTCAAAAACGCGCTTTTAAAAATGAGAAAGGAAAAAACGTGTATTTCAAGTCTCTTTCATTGTCCC	TTACACAAGAAACCATAACGCAA	59.583	GGGACAATGAAAGAGACTTGAAA	59.623	152
Unigene10680_P.vindemmiae_1789_4	TATATATATATATA	TA(2*7)	1209	14	TTTACACAAGAAACCATAACGCAAGAAG[TATATATATATATA]TTATAAAAAGAACATTTTTACACACACAAACACGCGCGCACCGCGCTCAAAAACGCGCTTTTAAAAATGAGAAAGGAAAAAACGTGTATTTCAAGTCTCTTTCATTGTCCC	TTTACACAAGAAACCATAACGCA	59.583	GGGACAATGAAAGAGACTTGAAA	59.623	153
Unigene10680_P.vindemmiae_1789_5	TATATATATATATA	TA(2*7)	1209	14	TACACAAGAAACCATAACGCAAGAAG[TATATATATATATA]TTATAAAAAGAACATTTTTACACACACAAACACGCGCGCACCGCGCTCAAAAACGCGCTTTTAAAAATGAGAAAGGAAAAAACGTGTATTTCAAGTCTCTTTCATTGTCCC	TACACAAGAAACCATAACGCAAG	59.238	GGGACAATGAAAGAGACTTGAAA	59.623	151
Unigene10680_P.vindemmiae_1790_1	AGAGAGAGAGAGAGAG	AG(2*8)	2039	16	ATGTATGTCCAATTTTTGCGAGTGCGTGCGTGCGTGACAACGTATTTGAAACAAAAAAACTTTCA[AGAGAGAGAGAGAGAG]AAGATTAATAATGGTGGTCTTGTGTAATTTGC	ATGTATGTCCAATTTTTGCGAGT	59.791	GCAAATTACACAAGACCACCATT	60.163	113
Unigene10680_P.vindemmiae_1790_2	AGAGAGAGAGAGAGAG	AG(2*8)	2039	16	AACTCACGTGTGTGCATGTATGTCCAATTTTTGCGAGTGCGTGCGTGCGTGACAACGTATTTGAAACAAAAAAACTTTCA[AGAGAGAGAGAGAGAG]AAGATTAATAATGGTGGTCTTGTGTAATTTGC	AACTCACGTGTGTGCATGTATGT	60.414	GCAAATTACACAAGACCACCATT	60.163	128
Unigene10680_P.vindemmiae_1790_3	AGAGAGAGAGAGAGAG	AG(2*8)	2039	16	TGTGCATGTATGTCCAATTTTTGCGAGTGCGTGCGTGCGTGACAACGTATTTGAAACAAAAAAACTTTCA[AGAGAGAGAGAGAGAG]AAGATTAATAATGGTGGTCTTGTGTAATTTGC	TGTGCATGTATGTCCAATTTTTG	60.644	GCAAATTACACAAGACCACCATT	60.163	118
Unigene10680_P.vindemmiae_1790_4	AGAGAGAGAGAGAGAG	AG(2*8)	2039	16	ACTCACGTGTGTGCATGTATGTCCAATTTTTGCGAGTGCGTGCGTGCGTGACAACGTATTTGAAACAAAAAAACTTTCA[AGAGAGAGAGAGAGAG]AAGATTAATAATGGTGGTCTTGTGTAATTTGC	ACTCACGTGTGTGCATGTATGTC	60.953	GCAAATTACACAAGACCACCATT	60.163	127
Unigene10680_P.vindemmiae_1790_5	AGAGAGAGAGAGAGAG	AG(2*8)	2039	16	CTCACGTGTGTGCATGTATGTCCAATTTTTGCGAGTGCGTGCGTGCGTGACAACGTATTTGAAACAAAAAAACTTTCA[AGAGAGAGAGAGAGAG]AAGATTAATAATGGTGGTCTTGTGTAATTTGC	CTCACGTGTGTGCATGTATGTC	60.104	GCAAATTACACAAGACCACCATT	60.163	126
Unigene10685_P.vindemmiae_1791_1	AGAGAGAGAGAGAG	AG(2*7)	5321	14	CGTGAAGTTACACACATCGACATGCCGTGTCGTTTTTAATATTGTAATGTATACAAGCGCGAGTGGTCCTTTTCTATTAAGCGCAAGACCGAGAGAA[AGAGAGAGAGAGAG]AAAGAGTGAGTGGGTGAGTGCATCTGTGTAGACCAG	CGTGAAGTTACACACATCGACAT	59.972	CTGGTCTACACAGATGCACTCAC	59.848	147
Unigene10685_P.vindemmiae_1791_2	AGAGAGAGAGAGAG	AG(2*7)	5321	14	CGTGAAGTTACACACATCGACATGCCGTGTCGTTTTTAATATTGTAATGTATACAAGCGCGAGTGGTCCTTTTCTATTAAGCGCAAGACCGAGAGAA[AGAGAGAGAGAGAG]AAAGAGTGAGTGGGTGAGTGCATCTGTGTAGACCAGGAGGACAG	CGTGAAGTTACACACATCGACAT	59.972	CTGTCCTCCTGGTCTACACAGAT	59.677	155
Unigene10685_P.vindemmiae_1791_3	AGAGAGAGAGAGAG	AG(2*7)	5321	14	CCTTTTCTATTAAGCGCAAGACCGAGAGAA[AGAGAGAGAGAGAG]AAAGAGTGAGTGGGTGAGTGCATCTGTGTAGACCAGGAGGACAGCGAGGGAGAAAGAGCGACAGAGGGGGAGAGATAGGAGCCAGTGTTGTATACGTAGG	CCTTTTCTATTAAGCGCAAGACC	60.582	CCTACGTATACAACACTGGCTCC	59.961	144
Unigene10685_P.vindemmiae_1791_4	AGAGAGAGAGAGAG	AG(2*7)	5321	14	GGTCCTTTTCTATTAAGCGCAAGACCGAGAGAA[AGAGAGAGAGAGAG]AAAGAGTGAGTGGGTGAGTGCATCTGTGTAGACCAGGAGGACAGCGAGGGAGAAAGAGCGACAGAGGGGGAGAGATAGGAGCCAGTGTTGTATACGTAGG	GGTCCTTTTCTATTAAGCGCAAG	60.582	CCTACGTATACAACACTGGCTCC	59.961	147
Unigene10685_P.vindemmiae_1791_5	AGAGAGAGAGAGAG	AG(2*7)	5321	14	CCTTTTCTATTAAGCGCAAGACCGAGAGAA[AGAGAGAGAGAGAG]AAAGAGTGAGTGGGTGAGTGCATCTGTGTAGACCAG	CCTTTTCTATTAAGCGCAAGACC	60.582	CTGGTCTACACAGATGCACTCAC	59.848	80
Unigene10686_P.vindemmiae_1792_1	TCTCTCTCTCTCTCTCTC	TC(2*9)	1683	18	GCGTATTCTGATTTTTGCAATCTCTCTTTCGG[TCTCTCTCTCTCTCTCTC]TTTCGTTATTTCTCTGTCTCTCATTCTTTATGTTTATTATATAACCTACGTACGTGCCAAGGTACGTACGTAGTCTTCATTTCTAAACTCGACACTTGATGCA	GCGTATTCTGATTTTTGCAATCT	59.662	TGCATCAAGTGTCGAGTTTAGAA	59.934	153
Unigene10686_P.vindemmiae_1792_2	TCTCTCTCTCTCTCTCTC	TC(2*9)	1683	18	GCGTATTCTGATTTTTGCAATCTCTCTTTCGG[TCTCTCTCTCTCTCTCTC]TTTCGTTATTTCTCTGTCTCTCATTCTTTATGTTTATTATATAACCTACGTACGTGCCAAGGTACGTACGTAGTCTTCATTTCTAAACTCGACACTTGATGCAGAA	GCGTATTCTGATTTTTGCAATCT	59.662	TTCTGCATCAAGTGTCGAGTTTA	59.934	156
Unigene10686_P.vindemmiae_1792_3	TCTCTCTCTCTCTCTCTC	TC(2*9)	1683	18	ATCTTGCGTATTCTGATTTTTGCAATCTCTCTTTCGG[TCTCTCTCTCTCTCTCTC]TTTCGTTATTTCTCTGTCTCTCATTCTTTATGTTTATTATATAACCTACGTACGTGCCAAGGTACGTACGTAGTCTTCATTTCTAAACTCGACACTTGATGCA	ATCTTGCGTATTCTGATTTTTGC	59.662	TGCATCAAGTGTCGAGTTTAGAA	59.934	158
Unigene10686_P.vindemmiae_1792_4	TCTCTCTCTCTCTCTCTC	TC(2*9)	1683	18	ATTTTTGCAATCTCTCTTTCGG[TCTCTCTCTCTCTCTCTC]TTTCGTTATTTCTCTGTCTCTCATTCTTTATGTTTATTATATAACCTACGTACGTGCCAAGGTACGTACGTAGTCTTCATTTCTAAACTCGACACTTGATGCAGAAAACTAGGCAG	ATTTTTGCAATCTCTCTTTCGGT	60.467	CTGCCTAGTTTTCTGCATCAAGT	59.961	156
Unigene10686_P.vindemmiae_1792_5	TCTCTCTCTCTCTCTCTC	TC(2*9)	1683	18	ATTTTTGCAATCTCTCTTTCGG[TCTCTCTCTCTCTCTCTC]TTTCGTTATTTCTCTGTCTCTCATTCTTTATGTTTATTATATAACCTACGTACGTGCCAAGGTACGTACGTAGTCTTCATTTCTAAACTCGACACTTGATGCA	ATTTTTGCAATCTCTCTTTCGGT	60.467	TGCATCAAGTGTCGAGTTTAGAA	59.934	143
Unigene10695_P.vindemmiae_1793_1	AACAACAACAACAAC	AAC(3*5)	286	15	GCAAAATGAGCATCTACGAGAACGTGATCCCGCCGCAGAACAACAGCGCAAACAACAGCGCAAGCACT[AACAACAACAACAAC]CAGAACAACAGCCTGAACAACATGAG	GCAAAATGAGCATCTACGAGAAC	60.277	CTCATGTTGTTCAGGCTGTTGT	60.215	109
Unigene10695_P.vindemmiae_1793_2	AACAACAACAACAAC	AAC(3*5)	286	15	GCAAAATGAGCATCTACGAGAACGTGATCCCGCCGCAGAACAACAGCGCAAACAACAGCGCAAGCACT[AACAACAACAACAAC]CAGAACAACAGCCTGAACAACATGAG	GCAAAATGAGCATCTACGAGAAC	60.277	CTCATGTTGTTCAGGCTGTTGTT	61.489	109
Unigene10695_P.vindemmiae_1793_3	AACAACAACAACAAC	AAC(3*5)	286	15	GCAAAATGAGCATCTACGAGAACGTGATCCCGCCGCAGAACAACAGCGCAAACAACAGCGCAAGCACT[AACAACAACAACAAC]CAGAACAACAGCCTGAACAACATGA	GCAAAATGAGCATCTACGAGAAC	60.277	TCATGTTGTTCAGGCTGTTGTT	60.592	108
Unigene10695_P.vindemmiae_1793_4	AACAACAACAACAAC	AAC(3*5)	286	15	AAATGAGCATCTACGAGAACGTGATCCCGCCGCAGAACAACAGCGCAAACAACAGCGCAAGCACT[AACAACAACAACAAC]CAGAACAACAGCCTGAACAACATGAG	AAATGAGCATCTACGAGAACGTG	60.675	CTCATGTTGTTCAGGCTGTTGT	60.215	106
Unigene10695_P.vindemmiae_1793_5	AACAACAACAACAAC	AAC(3*5)	286	15	AAATGAGCATCTACGAGAACGTGATCCCGCCGCAGAACAACAGCGCAAACAACAGCGCAAGCACT[AACAACAACAACAAC]CAGAACAACAGCCTGAACAACATG	AAATGAGCATCTACGAGAACGTG	60.675	CATGTTGTTCAGGCTGTTGTTCT	61.489	104
Unigene10719_P.vindemmiae_1794_1	ATATATATATAT	AT(2*6)	922	12	GCGAATCGTGACTTGATACAGTTTTAGATTGATGGTTGGATTATGCATTATAC[ATATATATATAT]CAGTTCTGTTACTGGATTCTGACGATTTTAAGGTG	GCGAATCGTGACTTGATACAGTT	60.556	CACCTTAAAATCGTCAGAATCCA	60.350	100
Unigene10719_P.vindemmiae_1794_2	ATATATATATAT	AT(2*6)	922	12	GTTTATTTTCTTTCGCGAATCGTGACTTGATACAGTTTTAGATTGATGGTTGGATTATGCATTATAC[ATATATATATAT]CAGTTCTGTTACTGGATTCTGACGATTTTAAGGTG	GTTTATTTTCTTTCGCGAATCGT	60.786	CACCTTAAAATCGTCAGAATCCA	60.350	114
Unigene10719_P.vindemmiae_1794_3	ATATATATATAT	AT(2*6)	922	12	TTTATTTTCTTTCGCGAATCGTGACTTGATACAGTTTTAGATTGATGGTTGGATTATGCATTATAC[ATATATATATAT]CAGTTCTGTTACTGGATTCTGACGATTTTAAGGTG	TTTATTTTCTTTCGCGAATCGT	60.095	CACCTTAAAATCGTCAGAATCCA	60.350	113
Unigene10719_P.vindemmiae_1794_4	ATATATATATAT	AT(2*6)	922	12	GCGAATCGTGACTTGATACAGTTTTAGATTGATGGTTGGATTATGCATTATAC[ATATATATATAT]CAGTTCTGTTACTGGATTCTGACGATTTTAAGGTGTAAATATAGATATAACTCTTTGGAGACGCTGTTC	GCGAATCGTGACTTGATACAGTT	60.556	GAACAGCGTCTCCAAAGAGTTAT	58.973	134
Unigene10719_P.vindemmiae_1794_5	ATATATATATAT	AT(2*6)	922	12	CGAATCGTGACTTGATACAGTTTTAGATTGATGGTTGGATTATGCATTATAC[ATATATATATAT]CAGTTCTGTTACTGGATTCTGACGATTTTAAGGTG	CGAATCGTGACTTGATACAGTTTT	59.602	CACCTTAAAATCGTCAGAATCCA	60.350	99
Unigene10730_P.vindemmiae_1795_1	GAGGAGGAGGAGGAGGAGGAGGAG	GAG(3*8)	1864	24	GCAATGATTGTGAAAAACCTCTCGAAACCATCCCCAA[GAGGAGGAGGAGGAGGAGGAGGAG]GCGGAGGTGGTGGCGACGACAAACTTATTGTATTTTACAAAAGGGAGTTTTTGGCTGTAAG	GCAATGATTGTGAAAAACCTCTC	60.000	CTTACAGCCAAAAACTCCCTTTT	60.045	122
Unigene10730_P.vindemmiae_1795_2	GAGGAGGAGGAGGAGGAGGAGGAG	GAG(3*8)	1864	24	ATGATTGTGAAAAACCTCTCGAAACCATCCCCAA[GAGGAGGAGGAGGAGGAGGAGGAG]GCGGAGGTGGTGGCGACGACAAACTTATTGTATTTTACAAAAGGGAGTTTTTGGCTGTAAG	ATGATTGTGAAAAACCTCTCGAA	59.994	CTTACAGCCAAAAACTCCCTTTT	60.045	119
Unigene10730_P.vindemmiae_1795_3	GAGGAGGAGGAGGAGGAGGAGGAG	GAG(3*8)	1864	24	GCAATGATTGTGAAAAACCTCTCGAAACCATCCCCAA[GAGGAGGAGGAGGAGGAGGAGGAG]GCGGAGGTGGTGGCGACGACAAACTTATTGTATTTTACAAAAGGGAGTTTTTGGCTGTAAGAAAT	GCAATGATTGTGAAAAACCTCTC	60.000	ATTTCTTACAGCCAAAAACTCCC	59.900	126
Unigene10730_P.vindemmiae_1795_4	GAGGAGGAGGAGGAGGAGGAGGAG	GAG(3*8)	1864	24	ATGATTGTGAAAAACCTCTCGAAACCATCCCCAA[GAGGAGGAGGAGGAGGAGGAGGAG]GCGGAGGTGGTGGCGACGACAAACTTATTGTATTTTACAAAAGGGAGTTTTTGGCTGTAAGAAAT	ATGATTGTGAAAAACCTCTCGAA	59.994	ATTTCTTACAGCCAAAAACTCCC	59.900	123
Unigene10730_P.vindemmiae_1795_5	GAGGAGGAGGAGGAGGAGGAGGAG	GAG(3*8)	1864	24	AAATGGCAATGATTGTGAAAAACCTCTCGAAACCATCCCCAA[GAGGAGGAGGAGGAGGAGGAGGAG]GCGGAGGTGGTGGCGACGACAAACTTATTGTATTTTACAAAAGGGAGTTTTTGGCTGTAAG	AAATGGCAATGATTGTGAAAAAC	60.108	CTTACAGCCAAAAACTCCCTTTT	60.045	127
Unigene10792_P.vindemmiae_1796_1	GGTGGTGGTGGTGGT	GGT(3*5)	1999	15	GCTAAAAGCTGAGGATCTTGTGAA[GGTGGTGGTGGTGGT]CTATGCTGCGCAGTCATTAGCCTCAACTGCCCAGCAGCACTCCCTTCTGCAGTTCCACTTTGCAGTCTACT	GCTAAAAGCTGAGGATCTTGTGA	60.035	AGTAGACTGCAAAGTGGAACTGC	59.999	110
Unigene10792_P.vindemmiae_1796_2	GGTGGTGGTGGTGGT	GGT(3*5)	1999	15	GCTAAAAGCTGAGGATCTTGTGAA[GGTGGTGGTGGTGGT]CTATGCTGCGCAGTCATTAGCCTCAACTGCCCAGCAGCACTCCCTTCTGCAGTTCCACTTTGCAGTCTACTGG	GCTAAAAGCTGAGGATCTTGTGA	60.035	CCAGTAGACTGCAAAGTGGAACT	59.861	112
Unigene10792_P.vindemmiae_1796_3	GGTGGTGGTGGTGGT	GGT(3*5)	1999	15	GCTAAAAGCTGAGGATCTTGTGAA[GGTGGTGGTGGTGGT]CTATGCTGCGCAGTCATTAGCCTCAACTGCCCAGCAGCACTCCCTTCTGCAGTTCCACTTTGCAGTCTACTGGTAAGCATATTTGCTAAGGCTGTTTTCGTTTTGGCATTAACAAC	GCTAAAAGCTGAGGATCTTGTGA	60.035	GTTGTTAATGCCAAAACGAAAAC	59.815	155
Unigene10792_P.vindemmiae_1796_4	GGTGGTGGTGGTGGT	GGT(3*5)	1999	15	GCTAAAAGCTGAGGATCTTGTGAA[GGTGGTGGTGGTGGT]CTATGCTGCGCAGTCATTAGCCTCAACTGCCCAGCAGCACTCCCTTCTGCAGTTCCACTTTGCAGTCTACTGGT	GCTAAAAGCTGAGGATCTTGTGA	60.035	ACCAGTAGACTGCAAAGTGGAAC	59.734	113
Unigene10792_P.vindemmiae_1796_5	GGTGGTGGTGGTGGT	GGT(3*5)	1999	15	GCTAAAAGCTGAGGATCTTGTGAA[GGTGGTGGTGGTGGT]CTATGCTGCGCAGTCATTAGCCTCAACTGCCCAGCAGCACTCCCTTCTGCAGTTCCACTTTGCAGTCTACTGGTAAGCATATTTGCTAAGGCTGTTTTCGTTTTGGCATTAACAACAAGTT	GCTAAAAGCTGAGGATCTTGTGA	60.035	AACTTGTTGTTAATGCCAAAACG	60.307	160
Unigene10824_P.vindemmiae_1798_1	CGCGCGCGCGCG	CG(2*6)	2466	12	TTCGTAATGCGATTAGTCAACAATCTCAAAGGACTTCGGTGCCCGCGT[CGCGCGCGCGCG]AAATAGGAAAGGACGTTTCAAAGG	TTCGTAATGCGATTAGTCAACAA	59.674	CCTTTGAAACGTCCTTTCCTATT	59.894	84
Unigene10824_P.vindemmiae_1798_2	CGCGCGCGCGCG	CG(2*6)	2466	12	TTTCGTAATGCGATTAGTCAACAATCTCAAAGGACTTCGGTGCCCGCGT[CGCGCGCGCGCG]AAATAGGAAAGGACGTTTCAAAGG	TTTCGTAATGCGATTAGTCAACA	59.674	CCTTTGAAACGTCCTTTCCTATT	59.894	85
Unigene10824_P.vindemmiae_1798_3	CGCGCGCGCGCG	CG(2*6)	2466	12	ATTTCGTAATGCGATTAGTCAACAATCTCAAAGGACTTCGGTGCCCGCGT[CGCGCGCGCGCG]AAATAGGAAAGGACGTTTCAAAGG	ATTTCGTAATGCGATTAGTCAACA	59.930	CCTTTGAAACGTCCTTTCCTATT	59.894	86
Unigene10824_P.vindemmiae_1798_4	CGCGCGCGCGCG	CG(2*6)	2466	12	GCTGAAATGCACCCTTAATCTATTATTGTACGTTCGCTCTCTTAACATATTTCGTAATGCGATTAGTCAACAATCTCAAAGGACTTCGGTGCCCGCGT[CGCGCGCGCGCG]AAATAGGAAAGGACGTTTCAAAGG	GCTGAAATGCACCCTTAATCTAT	58.729	CCTTTGAAACGTCCTTTCCTATT	59.894	134
Unigene10824_P.vindemmiae_1798_5	CGCGCGCGCGCG	CG(2*6)	2466	12	ACAATCTCAAAGGACTTCGGTGCCCGCGT[CGCGCGCGCGCG]AAATAGGAAAGGACGTTTCAAAGGGCTCGGGGGAGAGAGCGACAGAGAAAAAATATTTCCAGCGCCGCGGGCGAGTTCCTTCCAAGTCCGCCACTCGTCTGAAATCGATCAAAAA	ACAATCTCAAAGGACTTCGGTG	60.528	TTTTTGATCGATTTCAGACGAGT	60.122	156
Unigene10826_P.vindemmiae_1799_1	ATATATATATAT	AT(2*6)	370	12	CCCACAAAGAATGATAAAGATGGACTTTTACTTTCTCTTAAAATTAAAGTAACTGATTTAAAATGGC[ATATATATATAT]ACTCGTATTGTTATTAATAATTCTAATGACATATTTTTTCATTTATTTTTTAATTTCTTGAAAATCTCTGTGT	CCCACAAAGAATGATAAAGATGG	59.724	ACACAGAGATTTTCAAGAAATTAAA	55.687	152
Unigene10826_P.vindemmiae_1799_2	ATATATATATAT	AT(2*6)	370	12	GCACCCACAAAGAATGATAAAGATGGACTTTTACTTTCTCTTAAAATTAAAGTAACTGATTTAAAATGGC[ATATATATATAT]ACTCGTATTGTTATTAATAATTCTAATGACATATTTTTTCATTTATTTTTTAATTTCTTGAAAATCTCTGTGT	GCACCCACAAAGAATGATAAAGA	60.358	ACACAGAGATTTTCAAGAAATTAAA	55.687	155
Unigene10826_P.vindemmiae_1799_3	ATATATATATAT	AT(2*6)	370	12	ATTGCACCCACAAAGAATGATAAAGATGGACTTTTACTTTCTCTTAAAATTAAAGTAACTGATTTAAAATGGC[ATATATATATAT]ACTCGTATTGTTATTAATAATTCTAATGACATATTTTTTCATTTATTTTTTAATTTCTTGAAAATCTCTGTGT	ATTGCACCCACAAAGAATGATAA	60.590	ACACAGAGATTTTCAAGAAATTAAA	55.687	158
Unigene10826_P.vindemmiae_1799_4	ATATATATATAT	AT(2*6)	370	12	CCCACAAAGAATGATAAAGATGGACTTTTACTTTCTCTTAAAATTAAAGTAACTGATTTAAAATGGC[ATATATATATAT]ACTCGTATTGTTATTAATAATTCTAATGACATATTTTTTCATTTATTTTTTAATTTCTTGAAAATCTCTGTGTAAA	CCCACAAAGAATGATAAAGATGG	59.724	TTTACACAGAGATTTTCAAGAAATTAAA	58.189	155
Unigene10826_P.vindemmiae_1799_5	ATATATATATAT	AT(2*6)	370	12	GCACCCACAAAGAATGATAAAGATGGACTTTTACTTTCTCTTAAAATTAAAGTAACTGATTTAAAATGGC[ATATATATATAT]ACTCGTATTGTTATTAATAATTCTAATGACATATTTTTTCATTTATTTTTTAATTTCTTGAAAATCTCTGTGTAAA	GCACCCACAAAGAATGATAAAGA	60.358	TTTACACAGAGATTTTCAAGAAATTAAA	58.189	158
Unigene10834_P.vindemmiae_1800_1	ATATATATATAT	AT(2*6)	2951	12	GAGTGGCTCAACTCGAAAATATGCAATTGTGAGTTTTTTACGTATGTGTGAGTGCTTGTGTATATATACATATTTTTGAA[ATATATATATAT]TTATTTATTTATTTAAAGACGAATTAAACTATTTCTGCCG	GAGTGGCTCAACTCGAAAATATG	60.143	CGGCAGAAATAGTTTAATTCGTC	59.224	132
Unigene10834_P.vindemmiae_1800_2	ATATATATATAT	AT(2*6)	2951	12	GAGTGGCTCAACTCGAAAATATGCAATTGTGAGTTTTTTACGTATGTGTGAGTGCTTGTGTATATATACATATTTTTGAA[ATATATATATAT]TTATTTATTTATTTAAAGACGAATTAAACTATTTCTGCCG	GAGTGGCTCAACTCGAAAATATG	60.143	CGGCAGAAATAGTTTAATTCGTCT	60.047	132
Unigene10834_P.vindemmiae_1800_3	ATATATATATAT	AT(2*6)	2951	12	GAGTGGCTCAACTCGAAAATATGCAATTGTGAGTTTTTTACGTATGTGTGAGTGCTTGTGTATATATACATATTTTTGAA[ATATATATATAT]TTATTTATTTATTTAAAGACGAATTAAACTATTTCTGCCGT	GAGTGGCTCAACTCGAAAATATG	60.143	ACGGCAGAAATAGTTTAATTCGTC	59.936	133
Unigene10834_P.vindemmiae_1800_4	ATATATATATAT	AT(2*6)	2951	12	TTACGTATGTGTGAGTGCTTGTGTATATATACATATTTTTGAA[ATATATATATAT]TTATTTATTTATTTAAAGACGAATTAAACTATTTCTGCCGTATTAAATGAAAATCTTAATTTTCATGTTATTACGTGCATGC	TTACGTATGTGTGAGTGCTTGTG	58.837	GCATGCACGTAATAACATGAAAA	59.915	137
Unigene10834_P.vindemmiae_1800_5	ATATATATATAT	AT(2*6)	2951	12	TTACGTATGTGTGAGTGCTTGTGTATATATACATATTTTTGAA[ATATATATATAT]TTATTTATTTATTTAAAGACGAATTAAACTATTTCTGCCGTATTAAATGAAAATCTTAATTTTCATGTTATTACGTGCATGC	TTACGTATGTGTGAGTGCTTGTGT	59.668	GCATGCACGTAATAACATGAAAA	59.915	137
Unigene10843_P.vindemmiae_1801_1	ATATATATATATAT	AT(2*7)	1438	14	TAATGCTGCGAATGAAAAGAAATGAATTATATAACAGATGATTTATTGTATATGAAGCTACTGTGATGTTACTGTTGAATATAATGAAAAA[ATATATATATATAT]CTATATACATGACGTGATATCTGCCGTCATTGTAAA	TAATGCTGCGAATGAAAAGAAAT	60.108	TTTACAATGACGGCAGATATCAC	59.026	141
Unigene10843_P.vindemmiae_1801_2	ATATATATATATAT	AT(2*7)	1438	14	ATAATGCTGCGAATGAAAAGAAATGAATTATATAACAGATGATTTATTGTATATGAAGCTACTGTGATGTTACTGTTGAATATAATGAAAAA[ATATATATATATAT]CTATATACATGACGTGATATCTGCCGTCATTGTAAA	ATAATGCTGCGAATGAAAAGAAA	60.108	TTTACAATGACGGCAGATATCAC	59.026	142
Unigene10843_P.vindemmiae_1801_3	ATATATATATATAT	AT(2*7)	1438	14	AATAATGCTGCGAATGAAAAGAAATGAATTATATAACAGATGATTTATTGTATATGAAGCTACTGTGATGTTACTGTTGAATATAATGAAAAA[ATATATATATATAT]CTATATACATGACGTGATATCTGCCGTCATTGTAAA	AATAATGCTGCGAATGAAAAGAA	60.108	TTTACAATGACGGCAGATATCAC	59.026	143
Unigene10843_P.vindemmiae_1801_4	ATATATATATATAT	AT(2*7)	1438	14	AAATAATGCTGCGAATGAAAAGAAATGAATTATATAACAGATGATTTATTGTATATGAAGCTACTGTGATGTTACTGTTGAATATAATGAAAAA[ATATATATATATAT]CTATATACATGACGTGATATCTGCCGTCATTGTAAA	AAATAATGCTGCGAATGAAAAGA	60.108	TTTACAATGACGGCAGATATCAC	59.026	144
Unigene10843_P.vindemmiae_1801_5	ATATATATATATAT	AT(2*7)	1438	14	GACACTTCCTCAAATAATGCTGCGAATGAAAAGAAATGAATTATATAACAGATGATTTATTGTATATGAAGCTACTGTGATGTTACTGTTGAATATAATGAAAAA[ATATATATATATAT]CTATATACATGACGTGATATCTGCCGTCATTGTAAA	GACACTTCCTCAAATAATGCTGC	60.150	TTTACAATGACGGCAGATATCAC	59.026	155
Unigene10844_P.vindemmiae_1802_1	CGCGCGCGCGCG	CG(2*6)	2804	12	CCTTCGTCTAGAAGGAGCAATCGGTCGCAGCCTCCCCCGTCCTCCTGAGTGCACCCGCCGCGCAAGGGCGGGAGAGACAACTATCT[CGCGCGCGCGCG]AGACGAGCAGACGCCTCTCGATGTGAGTTAGAGAG	CCTTCGTCTAGAAGGAGCAATC	59.504	CTCTCTAACTCACATCGAGAGGC	59.674	133
Unigene10844_P.vindemmiae_1802_2	CGCGCGCGCGCG	CG(2*6)	2804	12	CTTCGTCTAGAAGGAGCAATCGGTCGCAGCCTCCCCCGTCCTCCTGAGTGCACCCGCCGCGCAAGGGCGGGAGAGACAACTATCT[CGCGCGCGCGCG]AGACGAGCAGACGCCTCTCGATGTGAGTTAGAGAG	CTTCGTCTAGAAGGAGCAATCG	60.514	CTCTCTAACTCACATCGAGAGGC	59.674	132
Unigene10844_P.vindemmiae_1802_3	CGCGCGCGCGCG	CG(2*6)	2804	12	TTCGTCTAGAAGGAGCAATCGGTCGCAGCCTCCCCCGTCCTCCTGAGTGCACCCGCCGCGCAAGGGCGGGAGAGACAACTATCT[CGCGCGCGCGCG]AGACGAGCAGACGCCTCTCGATGTGAGTTAGAGAG	TTCGTCTAGAAGGAGCAATCG	59.601	CTCTCTAACTCACATCGAGAGGC	59.674	131
Unigene10844_P.vindemmiae_1802_4	CGCGCGCGCGCG	CG(2*6)	2804	12	CCTTCGTCTAGAAGGAGCAATCGGTCGCAGCCTCCCCCGTCCTCCTGAGTGCACCCGCCGCGCAAGGGCGGGAGAGACAACTATCT[CGCGCGCGCGCG]AGACGAGCAGACGCCTCTCGATGTGAGTTAGAGAGT	CCTTCGTCTAGAAGGAGCAATC	59.504	ACTCTCTAACTCACATCGAGAGGC	60.448	134
Unigene10844_P.vindemmiae_1802_5	CGCGCGCGCGCG	CG(2*6)	2804	12	CTTCGTCTAGAAGGAGCAATCGGTCGCAGCCTCCCCCGTCCTCCTGAGTGCACCCGCCGCGCAAGGGCGGGAGAGACAACTATCT[CGCGCGCGCGCG]AGACGAGCAGACGCCTCTCGATGTGAGTTAGAGAGT	CTTCGTCTAGAAGGAGCAATCG	60.514	ACTCTCTAACTCACATCGAGAGGC	60.448	133
Unigene10846_P.vindemmiae_1803_1	AATAATAATAATAATAAT	AAT(3*6)	1504	18	GCTTTATCCCCCTTTTTCTTTTTGCGCAAGCTCCCAAGACA[AATAATAATAATAATAAT]CATCCTCGCCTCACACGTGGCTCTCTCTTTCTCTTTCTCTCGTTTCTATACGAAATAAAAAACAAAAAAAAGAATACTTGGAATAAAAAGCCAACG	GCTTTATCCCCCTTTTTCTTTTT	60.177	CGTTGGCTTTTTATTCCAAGTATT	59.822	155
Unigene10846_P.vindemmiae_1803_3	AATAATAATAATAATAAT	AAT(3*6)	1504	18	GCTTTATCCCCCTTTTTCTTTTTGCGCAAGCTCCCAAGACA[AATAATAATAATAATAAT]CATCCTCGCCTCACACGTGGCTCTCTCTTTCTCTTTCTCTCGTTTCTATACGAAATAAAAAACAAAAAAAAGAATACTTGGAATAAAAAGCCAACG	GCTTTATCCCCCTTTTTCTTTTT	60.177	CGTTGGCTTTTTATTCCAAGTAT	58.686	155
Unigene10846_P.vindemmiae_1803_4	AATAATAATAATAATAAT	AAT(3*6)	1504	18	GCTTTATCCCCCTTTTTCTTTTTGCGCAAGCTCCCAAGACA[AATAATAATAATAATAAT]CATCCTCGCCTCACACGTGGCTCTCTCTTTCTCTTTCTCTCGTTTCTATACGAAATAAAAAACAAAAAAAAGAATACTTGGAATAAAAAGCCAACGG	GCTTTATCCCCCTTTTTCTTTTT	60.177	CCGTTGGCTTTTTATTCCAAGTA	61.453	156
Unigene10848_P.vindemmiae_1806_1	CGCGCGCGCGCG	CG(2*6)	806	12	AGACACAATAAGAGGAGGCCCGTCCGGCGCGTTCGCAGAAGAGGTCCTGCGGGTATCGGCGAAAAGGAT[CGCGCGCGCGCG]TCACCCCGAGACAAAGGACGCGCATACAAATCGGCCCCGGGAGTCCTGCATTGTGAGTATCG	AGACACAATAAGAGGAGGCCC	59.590	CGATACTCACAATGCAGGACTC	59.763	143
Unigene10848_P.vindemmiae_1806_2	CGCGCGCGCGCG	CG(2*6)	806	12	AGACACAATAAGAGGAGGCCCGTCCGGCGCGTTCGCAGAAGAGGTCCTGCGGGTATCGGCGAAAAGGAT[CGCGCGCGCGCG]TCACCCCGAGACAAAGGACGCGCATACAAATCGGCCCCGGGAGTCCTGCATTGTGAGTAT	AGACACAATAAGAGGAGGCCC	59.590	ATACTCACAATGCAGGACTCCC	60.391	141
Unigene10848_P.vindemmiae_1806_3	CGCGCGCGCGCG	CG(2*6)	806	12	AGACACAATAAGAGGAGGCCCGTCCGGCGCGTTCGCAGAAGAGGTCCTGCGGGTATCGGCGAAAAGGAT[CGCGCGCGCGCG]TCACCCCGAGACAAAGGACGCGCATACAAATCGGCCCCGGGAGTCCTGCATTGTGAGTATCGGGGTATC	AGACACAATAAGAGGAGGCCC	59.590	GATACCCCGATACTCACAATGC	60.591	150
Unigene10848_P.vindemmiae_1806_4	CGCGCGCGCGCG	CG(2*6)	806	12	CCAGACACAATAAGAGGAGGCCCGTCCGGCGCGTTCGCAGAAGAGGTCCTGCGGGTATCGGCGAAAAGGAT[CGCGCGCGCGCG]TCACCCCGAGACAAAGGACGCGCATACAAATCGGCCCCGGGAGTCCTGCATTGTGAGTATCG	CCAGACACAATAAGAGGAGGC	58.803	CGATACTCACAATGCAGGACTC	59.763	145
Unigene10848_P.vindemmiae_1806_5	CGCGCGCGCGCG	CG(2*6)	806	12	GCCCAGACACAATAAGAGGAGGCCCGTCCGGCGCGTTCGCAGAAGAGGTCCTGCGGGTATCGGCGAAAAGGAT[CGCGCGCGCGCG]TCACCCCGAGACAAAGGACGCGCATACAAATCGGCCCCGGGAGTCCTGCATTGTGAGTATCG	GCCCAGACACAATAAGAGGAG	58.803	CGATACTCACAATGCAGGACTC	59.763	147
Unigene10848_P.vindemmiae_1807_1	CACACACACACA	CA(2*6)	2723	12	CAAGTACTCCACAAAGAAGCCCCTCGTCCTCAGCTCTCCGCGCGGCGGAACCGAGCTCGGCTCCAGGGCGTTCGAAAGGCAGGACTCCCGCGCGCCCCCGCTGCACCTCCGCGGGACGAC[CACACACACACA]GACACACACAGGACAACGAGACGAGAG	CAAGTACTCCACAAAGAAGCCC	60.165	CTCTCGTCTCGTTGTCCTGTGT	61.848	159
Unigene10848_P.vindemmiae_1807_2	CACACACACACA	CA(2*6)	2723	12	CAAGTACTCCACAAAGAAGCCCCTCGTCCTCAGCTCTCCGCGCGGCGGAACCGAGCTCGGCTCCAGGGCGTTCGAAAGGCAGGACTCCCGCGCGCCCCCGCTGCACCTCCGCGGGACGAC[CACACACACACA]GACACACACAGGACAACGAGACGAGA	CAAGTACTCCACAAAGAAGCCC	60.165	TCTCGTCTCGTTGTCCTGTGT	60.910	158
Unigene10848_P.vindemmiae_1807_3	CACACACACACA	CA(2*6)	2723	12	GCAAGTACTCCACAAAGAAGCCCCTCGTCCTCAGCTCTCCGCGCGGCGGAACCGAGCTCGGCTCCAGGGCGTTCGAAAGGCAGGACTCCCGCGCGCCCCCGCTGCACCTCCGCGGGACGAC[CACACACACACA]GACACACACAGGACAACGAGACGAGAG	GCAAGTACTCCACAAAGAAGCC	60.303	CTCTCGTCTCGTTGTCCTGTGT	61.848	160
Unigene10848_P.vindemmiae_1807_4	CACACACACACA	CA(2*6)	2723	12	CAAGTACTCCACAAAGAAGCCCCTCGTCCTCAGCTCTCCGCGCGGCGGAACCGAGCTCGGCTCCAGGGCGTTCGAAAGGCAGGACTCCCGCGCGCCCCCGCTGCACCTCCGCGGGACGAC[CACACACACACA]GACACACACAGGACAACGAGACGAGA	CAAGTACTCCACAAAGAAGCCC	60.165	TCTCGTCTCGTTGTCCTGTG	60.022	158
Unigene10848_P.vindemmiae_1807_5	CACACACACACA	CA(2*6)	2723	12	CAAGTACTCCACAAAGAAGCCCCTCGTCCTCAGCTCTCCGCGCGGCGGAACCGAGCTCGGCTCCAGGGCGTTCGAAAGGCAGGACTCCCGCGCGCCCCCGCTGCACCTCCGCGGGACGAC[CACACACACACA]GACACACACAGGACAACGAGACGAGAG	CAAGTACTCCACAAAGAAGCCC	60.165	CTCTCGTCTCGTTGTCCTGTG	61.044	159
Unigene10850_P.vindemmiae_1809_1	TATATATATATATATA	TA(2*8)	982	16	TATATCGTGAGCGTTGCAAATTAAAGGAAAAAATTAATTTTTTTAATACATAATCTTACTTCAGAATTTTAATAAATAATT[TATATATATATATATA]TGCTCGCGTACAAACTTACTGGACA	TATATCGTGAGCGTTGCAAATTA	59.672	TGTCCAGTAAGTTTGTACGCGAG	61.572	122
Unigene10850_P.vindemmiae_1809_2	TATATATATATATATA	TA(2*8)	982	16	AGCGTTGCAAATTAAAGGAAAAAATTAATTTTTTTAATACATAATCTTACTTCAGAATTTTAATAAATAATT[TATATATATATATATA]TGCTCGCGTACAAACTTACTGGACAAATATTTTACTAAAGTAGCAAAGAAATGAGATGATTCACGA	AGCGTTGCAAATTAAAGGAAAAA	61.219	TCGTGAATCATCTCATTTCTTTG	59.215	154
Unigene10850_P.vindemmiae_1809_3	TATATATATATATATA	TA(2*8)	982	16	AGCGTTGCAAATTAAAGGAAAAAATTAATTTTTTTAATACATAATCTTACTTCAGAATTTTAATAAATAATT[TATATATATATATATA]TGCTCGCGTACAAACTTACTGGACAAATATTTTACTAAAGTAGCAAAGAAATGAGATGATTCACGACAAA	AGCGTTGCAAATTAAAGGAAAA	60.127	TTTGTCGTGAATCATCTCATTTC	59.081	158
Unigene10850_P.vindemmiae_1809_4	TATATATATATATATA	TA(2*8)	982	16	AGCGTTGCAAATTAAAGGAAAAAATTAATTTTTTTAATACATAATCTTACTTCAGAATTTTAATAAATAATT[TATATATATATATATA]TGCTCGCGTACAAACTTACTGGACAAATATTTTACTAAAGTAGCAAAGAAATGAGATGATTCACGACAA	AGCGTTGCAAATTAAAGGAAAA	60.127	TTGTCGTGAATCATCTCATTTCTT	60.007	157
Unigene10850_P.vindemmiae_1809_5	TATATATATATATATA	TA(2*8)	982	16	AGCGTTGCAAATTAAAGGAAAAAATTAATTTTTTTAATACATAATCTTACTTCAGAATTTTAATAAATAATT[TATATATATATATATA]TGCTCGCGTACAAACTTACTGGACAAATATTTTACTAAAGTAGCAAAGAAATGAGATGATTCACGACAAA	AGCGTTGCAAATTAAAGGAAAA	60.127	TTTGTCGTGAATCATCTCATTTCT	60.007	158
Unigene10851_P.vindemmiae_1810_1	ATATATATATATAT	AT(2*7)	1857	14	CAGACTTTCACTGCGAAGCTACTCGCCCTTTTTATGCTGTGTGGGCATTGGATTTTTCACCATGTGATTACGTAAA[ATATATATATATAT]GTATGTACTATTTATATAGAGACAATTGAGAAGCGGGAGAAGATTTGCAGTGAAATCTGGGATGTTAGA	CAGACTTTCACTGCGAAGCTACT	60.252	TCTAACATCCCAGATTTCACTGC	60.497	159
Unigene10851_P.vindemmiae_1810_2	ATATATATATATAT	AT(2*7)	1857	14	GGATTTTTCACCATGTGATTACGTAAA[ATATATATATATAT]GTATGTACTATTTATATAGAGACAATTGAGAAGCGGGAGAAGATTTGCAGTGAAATCTGGGATGTTAGA	GGATTTTTCACCATGTGATTACG	60.465	TCTAACATCCCAGATTTCACTGC	60.497	110
Unigene10851_P.vindemmiae_1810_3	ATATATATATATAT	AT(2*7)	1857	14	ATTGGATTTTTCACCATGTGATTACGTAAA[ATATATATATATAT]GTATGTACTATTTATATAGAGACAATTGAGAAGCGGGAGAAGATTTGCAGTGAAATCTGGGATGTTAGA	ATTGGATTTTTCACCATGTGATT	59.476	TCTAACATCCCAGATTTCACTGC	60.497	113
Unigene10851_P.vindemmiae_1810_4	ATATATATATATAT	AT(2*7)	1857	14	GGATTTTTCACCATGTGATTACGTAAA[ATATATATATATAT]GTATGTACTATTTATATAGAGACAATTGAGAAGCGGGAGAAGATTTGCAGTGAAATCTGGGATGTTAGATGTG	GGATTTTTCACCATGTGATTACG	60.465	CACATCTAACATCCCAGATTTCA	58.962	114
Unigene10851_P.vindemmiae_1810_5	ATATATATATATAT	AT(2*7)	1857	14	CAGACTTTCACTGCGAAGCTACTCGCCCTTTTTATGCTGTGTGGGCATTGGATTTTTCACCATGTGATTACGTAAA[ATATATATATATAT]GTATGTACTATTTATATAGAGACAATTGAGAAGCGGG	CAGACTTTCACTGCGAAGCTACT	60.252	CCCGCTTCTCAATTGTCTCTAT	59.747	127
Unigene10858_P.vindemmiae_1811_1	GGAGGAGGAGGAGGA	GGA(3*5)	2340	15	GGAATGAATTTGAGGTTTACTTGGCCCATAACACCGTCCGGAGATCTTGGGCTATCCGTGGATGTAGAAGCCGTCGGCGGCGGGGGTGAAGATGGGGGAGGT[GGAGGAGGAGGAGGA]GGGCAAGATGGAAGAGGAGGCGGAGGTGGATAAGGAGGAACCA	GGAATGAATTTGAGGTTTACTTGG	60.108	TGGTTCCTCCTTATCCACCTC	60.313	160
Unigene10858_P.vindemmiae_1811_2	GGAGGAGGAGGAGGA	GGA(3*5)	2340	15	GAATGAATTTGAGGTTTACTTGGCCCATAACACCGTCCGGAGATCTTGGGCTATCCGTGGATGTAGAAGCCGTCGGCGGCGGGGGTGAAGATGGGGGAGGT[GGAGGAGGAGGAGGA]GGGCAAGATGGAAGAGGAGGCGGAGGTGGATAAGGAGGAACCAG	GAATGAATTTGAGGTTTACTTGGC	60.233	CTGGTTCCTCCTTATCCACCTC	61.202	160
Unigene10858_P.vindemmiae_1811_3	GGAGGAGGAGGAGGA	GGA(3*5)	2340	15	GAATGAATTTGAGGTTTACTTGGCCCATAACACCGTCCGGAGATCTTGGGCTATCCGTGGATGTAGAAGCCGTCGGCGGCGGGGGTGAAGATGGGGGAGGT[GGAGGAGGAGGAGGA]GGGCAAGATGGAAGAGGAGGCGGAGGTGGATAAGGAGGAACCA	GAATGAATTTGAGGTTTACTTGGC	60.233	TGGTTCCTCCTTATCCACCTC	60.313	159
Unigene10858_P.vindemmiae_1811_4	GGAGGAGGAGGAGGA	GGA(3*5)	2340	15	AATGAATTTGAGGTTTACTTGGCCCATAACACCGTCCGGAGATCTTGGGCTATCCGTGGATGTAGAAGCCGTCGGCGGCGGGGGTGAAGATGGGGGAGGT[GGAGGAGGAGGAGGA]GGGCAAGATGGAAGAGGAGGCGGAGGTGGATAAGGAGGAACCAG	AATGAATTTGAGGTTTACTTGGC	58.622	CTGGTTCCTCCTTATCCACCTC	61.202	159
Unigene10858_P.vindemmiae_1811_5	GGAGGAGGAGGAGGA	GGA(3*5)	2340	15	AATGAATTTGAGGTTTACTTGGCCCATAACACCGTCCGGAGATCTTGGGCTATCCGTGGATGTAGAAGCCGTCGGCGGCGGGGGTGAAGATGGGGGAGGT[GGAGGAGGAGGAGGA]GGGCAAGATGGAAGAGGAGGCGGAGGTGGATAAGGAGGAACCA	AATGAATTTGAGGTTTACTTGGC	58.622	TGGTTCCTCCTTATCCACCTC	60.313	158
Unigene10891_P.vindemmiae_1814_1	GAGAGAGAGAGA	GA(2*6)	1448	12	GAAAGAAGTCTAGCGGAATGACAAATGAAGGTTTAAAGGGGAACCGCCGGGGCTGGAAG[GAGAGAGAGAGA]GGTCGCGTCCCAAAAAGTCGAGTGGGATCAACAATGGCTCGCGCACACACGGACACACGAGAAAATAAGAC	GAAAGAAGTCTAGCGGAATGACA	59.906	GTCTTATTTTCTCGTGTGTCCGT	59.578	142
Unigene10891_P.vindemmiae_1814_2	GAGAGAGAGAGA	GA(2*6)	1448	12	CAAATGAAGGTTTAAAGGGGAACCGCCGGGGCTGGAAG[GAGAGAGAGAGA]GGTCGCGTCCCAAAAAGTCGAGTGGGATCAACAATGGCTCGCGCACACACGGACACACGAGAAAATAAGAC	CAAATGAAGGTTTAAAGGGGAAC	60.095	GTCTTATTTTCTCGTGTGTCCGT	59.578	121
Unigene10891_P.vindemmiae_1814_3	GAGAGAGAGAGA	GA(2*6)	1448	12	ACAAATGAAGGTTTAAAGGGGAACCGCCGGGGCTGGAAG[GAGAGAGAGAGA]GGTCGCGTCCCAAAAAGTCGAGTGGGATCAACAATGGCTCGCGCACACACGGACACACGAGAAAATAAGAC	ACAAATGAAGGTTTAAAGGGGAA	60.095	GTCTTATTTTCTCGTGTGTCCGT	59.578	122
Unigene10891_P.vindemmiae_1814_4	GAGAGAGAGAGA	GA(2*6)	1448	12	GAAAGAAGTCTAGCGGAATGACAAATGAAGGTTTAAAGGGGAACCGCCGGGGCTGGAAG[GAGAGAGAGAGA]GGTCGCGTCCCAAAAAGTCGAGTGGGATCAACAATGGCTCGCGCACACACGGACACACGAGAAAATAAG	GAAAGAAGTCTAGCGGAATGACA	59.906	CTTATTTTCTCGTGTGTCCGTGT	60.450	140
Unigene10891_P.vindemmiae_1814_5	GAGAGAGAGAGA	GA(2*6)	1448	12	CAAATGAAGGTTTAAAGGGGAACCGCCGGGGCTGGAAG[GAGAGAGAGAGA]GGTCGCGTCCCAAAAAGTCGAGTGGGATCAACAATGGCTCGCGCACACACGGACACACGAGAAAATAAG	CAAATGAAGGTTTAAAGGGGAAC	60.095	CTTATTTTCTCGTGTGTCCGTGT	60.450	119
Unigene10891_P.vindemmiae_1815_1	CGCGCGCGCGCG	CG(2*6)	1621	12	ATTTAATTCGCTGTGCATGTTTTAGTGCATAGTTAGGTTTATTATCACTGTTTATCGAT[CGCGCGCGCGCG]AGCGAGTGTTTTCAAGTGCGTGCGTCTGGCCGCGACGGCGAAAGTGTGTATGTAGGTACGGTTGGC	ATTTAATTCGCTGTGCATGTTTT	59.923	GCCAACCGTACCTACATACACAC	60.586	137
Unigene10891_P.vindemmiae_1815_2	CGCGCGCGCGCG	CG(2*6)	1621	12	GCTGTGCATGTTTTAGTGCATAGTTAGGTTTATTATCACTGTTTATCGAT[CGCGCGCGCGCG]AGCGAGTGTTTTCAAGTGCGTGCGTCTGGCCGCGACGGCGAAAGTGTGTATGTAGGTACGGTTGGC	GCTGTGCATGTTTTAGTGCATAG	59.856	GCCAACCGTACCTACATACACAC	60.586	128
Unigene10891_P.vindemmiae_1815_3	CGCGCGCGCGCG	CG(2*6)	1621	12	GCTTTACATTTAATTCGCTGTGCATGTTTTAGTGCATAGTTAGGTTTATTATCACTGTTTATCGAT[CGCGCGCGCGCG]AGCGAGTGTTTTCAAGTGCGTGCGTCTGGCCGCGACGGCGAAAGTGTGTATGTAGGTACGGTTGGC	GCTTTACATTTAATTCGCTGTGC	60.165	GCCAACCGTACCTACATACACAC	60.586	144
Unigene10891_P.vindemmiae_1815_4	CGCGCGCGCGCG	CG(2*6)	1621	12	ATTTAATTCGCTGTGCATGTTTTAGTGCATAGTTAGGTTTATTATCACTGTTTATCGAT[CGCGCGCGCGCG]AGCGAGTGTTTTCAAGTGCGTGCGTCTGGCCGCGACGGCGAAAGTGTGTATGTAGGTACGGTTGGCGCTGCAATATATTTGTGTAC	ATTTAATTCGCTGTGCATGTTTT	59.923	GTACACAAATATATTGCAGCGCC	60.740	157
Unigene10891_P.vindemmiae_1815_5	CGCGCGCGCGCG	CG(2*6)	1621	12	GCTGTGCATGTTTTAGTGCATAGTTAGGTTTATTATCACTGTTTATCGAT[CGCGCGCGCGCG]AGCGAGTGTTTTCAAGTGCGTGCGTCTGGCCGCGACGGCGAAAGTGTGTATGTAGGTACGGTTGGCGCTGCAATATATTTGTGTAC	GCTGTGCATGTTTTAGTGCATAG	59.856	GTACACAAATATATTGCAGCGCC	60.740	148
Unigene10893_P.vindemmiae_1816_1	GTGGTGGTGGTGGTG	GTG(3*5)	453	15	TACTGGTGCTGTTTCAATTGTTGCTTCTGCTGCTGCTTATATTGCTGCTGGTTCCAATGGGGGATCTGATA[GTGGTGGTGGTGGTG]AACACAAGAGGTCTATTGGTGGGTCAGAATATCTGTTTTGGGACAACCCT	TACTGGTGCTGTTTCAATTGTTG	60.082	AGGGTTGTCCCAAAACAGATATT	59.998	136
Unigene10893_P.vindemmiae_1816_2	GTGGTGGTGGTGGTG	GTG(3*5)	453	15	CTTCTGCTGCTGCTTATATTGCTGCTGGTTCCAATGGGGGATCTGATA[GTGGTGGTGGTGGTG]AACACAAGAGGTCTATTGGTGGGTCAGAATATCTGTTTTGGGACAACCCT	CTTCTGCTGCTGCTTATATTGCT	60.199	AGGGTTGTCCCAAAACAGATATT	59.998	113
Unigene10893_P.vindemmiae_1816_3	GTGGTGGTGGTGGTG	GTG(3*5)	453	15	TACTGGTGCTGTTTCAATTGTTGCTTCTGCTGCTGCTTATATTGCTGCTGGTTCCAATGGGGGATCTGATA[GTGGTGGTGGTGGTG]AACACAAGAGGTCTATTGGTGGGTCAGAATATCTGTTTT	TACTGGTGCTGTTTCAATTGTTG	60.082	AAAACAGATATTCTGACCCACCA	59.755	125
Unigene10893_P.vindemmiae_1816_4	GTGGTGGTGGTGGTG	GTG(3*5)	453	15	TACTGGTGCTGTTTCAATTGTTGCTTCTGCTGCTGCTTATATTGCTGCTGGTTCCAATGGGGGATCTGATA[GTGGTGGTGGTGGTG]AACACAAGAGGTCTATTGGTGGGTCAGAATATCTGTTTTG	TACTGGTGCTGTTTCAATTGTTG	60.082	CAAAACAGATATTCTGACCCACC	59.755	126
Unigene10893_P.vindemmiae_1816_5	GTGGTGGTGGTGGTG	GTG(3*5)	453	15	TACTGGTGCTGTTTCAATTGTTGCTTCTGCTGCTGCTTATATTGCTGCTGGTTCCAATGGGGGATCTGATA[GTGGTGGTGGTGGTG]AACACAAGAGGTCTATTGGTGGGTCAGAATATCTGTTTTGG	TACTGGTGCTGTTTCAATTGTTG	60.082	CCAAAACAGATATTCTGACCCAC	59.755	127
Unigene10905_P.vindemmiae_1817_1	GACGACGACGACGAC	GAC(3*5)	1050	15	CCGGATAGAAGATCACTGTGAAGAATCTGATGATGATTCTGTAGATTCTAATGATGCAGGAAAAGATGATGAT[GACGACGACGACGAC]GATGATGATAGTGAATCTGGTAATTCTGTGAAAGACCCAATACTGGGAAAGAA	CCGGATAGAAGATCACTGTGAAG	60.137	TTCTTTCCCAGTATTGGGTCTTT	60.217	141
Unigene10905_P.vindemmiae_1817_2	GACGACGACGACGAC	GAC(3*5)	1050	15	CCGGATAGAAGATCACTGTGAAGAATCTGATGATGATTCTGTAGATTCTAATGATGCAGGAAAAGATGATGAT[GACGACGACGACGAC]GATGATGATAGTGAATCTGGTAATTCTGTGAAAGACCCAATACTGGGAAAGAAA	CCGGATAGAAGATCACTGTGAAG	60.137	TTTCTTTCCCAGTATTGGGTCTT	60.217	142
Unigene10905_P.vindemmiae_1817_3	GACGACGACGACGAC	GAC(3*5)	1050	15	CCGGATAGAAGATCACTGTGAAGAATCTGATGATGATTCTGTAGATTCTAATGATGCAGGAAAAGATGATGAT[GACGACGACGACGAC]GATGATGATAGTGAATCTGGTAATTCTGTGAAAGACCCAATACTGGGAAAGAAAA	CCGGATAGAAGATCACTGTGAAG	60.137	TTTTCTTTCCCAGTATTGGGTCT	60.217	143
Unigene10905_P.vindemmiae_1817_4	GACGACGACGACGAC	GAC(3*5)	1050	15	CCGGATAGAAGATCACTGTGAAGAATCTGATGATGATTCTGTAGATTCTAATGATGCAGGAAAAGATGATGAT[GACGACGACGACGAC]GATGATGATAGTGAATCTGGTAATTCTGTGAAAGACCCA	CCGGATAGAAGATCACTGTGAAG	60.137	TGGGTCTTTCACAGAATTACCAG	60.391	127
Unigene10905_P.vindemmiae_1817_5	GACGACGACGACGAC	GAC(3*5)	1050	15	CCGGATAGAAGATCACTGTGAAGAATCTGATGATGATTCTGTAGATTCTAATGATGCAGGAAAAGATGATGAT[GACGACGACGACGAC]GATGATGATAGTGAATCTGGTAATTCTGTGAAAGACCC	CCGGATAGAAGATCACTGTGAAG	60.137	GGGTCTTTCACAGAATTACCAGA	59.513	126
Unigene10927_P.vindemmiae_1818_1	TGCTGCTGCTGCTGC	TGC(3*5)	1525	15	GAAGCTGAGTAGACAGACCAGGAAGTAGCCGAGGGTCCGACCAGTTGGCCATTGCTCTTCTTCTGCTGT[TGCTGCTGCTGCTGC]ATCATTGCGTGCTTGACGGCATGGGCTACGTAATCCTTGTCCGAGAC	GAAGCTGAGTAGACAGACCAGGA	60.067	GTCTCGGACAAGGATTACGTAGC	61.355	131
Unigene10927_P.vindemmiae_1818_2	TGCTGCTGCTGCTGC	TGC(3*5)	1525	15	GAAGCTGAGTAGACAGACCAGGAAGTAGCCGAGGGTCCGACCAGTTGGCCATTGCTCTTCTTCTGCTGT[TGCTGCTGCTGCTGC]ATCATTGCGTGCTTGACGGCATGGGCTACGTAATCCTTGTCCGAGA	GAAGCTGAGTAGACAGACCAGGA	60.067	TCTCGGACAAGGATTACGTAGC	60.632	130
Unigene10927_P.vindemmiae_1818_3	TGCTGCTGCTGCTGC	TGC(3*5)	1525	15	AAGCTGAGTAGACAGACCAGGAAGTAGCCGAGGGTCCGACCAGTTGGCCATTGCTCTTCTTCTGCTGT[TGCTGCTGCTGCTGC]ATCATTGCGTGCTTGACGGCATGGGCTACGTAATCCTTGTCCGAGAC	AAGCTGAGTAGACAGACCAGGAA	59.578	GTCTCGGACAAGGATTACGTAGC	61.355	130
Unigene10927_P.vindemmiae_1818_4	TGCTGCTGCTGCTGC	TGC(3*5)	1525	15	AAGCTGAGTAGACAGACCAGGAAGTAGCCGAGGGTCCGACCAGTTGGCCATTGCTCTTCTTCTGCTGT[TGCTGCTGCTGCTGC]ATCATTGCGTGCTTGACGGCATGGGCTACGTAATCCTTGTCCGAGA	AAGCTGAGTAGACAGACCAGGAA	59.578	TCTCGGACAAGGATTACGTAGC	60.632	129
Unigene10927_P.vindemmiae_1818_5	TGCTGCTGCTGCTGC	TGC(3*5)	1525	15	TGAGAAGCTGAGTAGACAGACCAGGAAGTAGCCGAGGGTCCGACCAGTTGGCCATTGCTCTTCTTCTGCTGT[TGCTGCTGCTGCTGC]ATCATTGCGTGCTTGACGGCATGGGCTACGTAATCCTTGTCCGAGAC	TGAGAAGCTGAGTAGACAGACCA	59.291	GTCTCGGACAAGGATTACGTAGC	61.355	134
Unigene10936_P.vindemmiae_1819_1	AGAGAGAGAGAG	AG(2*6)	234	12	CACCCGAGTAGTGGACGTTTATAAAT[AGAGAGAGAGAG]CGTTTTTTATATTGCGGCCGATCGCTCGCGTCCGGCGCGCGCGCCGCCTCCTCTCGGTTTTACGGTAAGCAGATAGAGAGTGGGAGAGAGAGACAGTTATATATGCCGCGTAGCTTG	CACCCGAGTAGTGGACGTTTAT	60.295	CAAGCTACGCGGCATATATAACT	59.729	155
Unigene10936_P.vindemmiae_1819_2	AGAGAGAGAGAG	AG(2*6)	234	12	CACCCGAGTAGTGGACGTTTATAAAT[AGAGAGAGAGAG]CGTTTTTTATATTGCGGCCGATCGCTCGCGTCCGGCGCGCGCGCCGCCTCCTCTCGGTTTTACGGTAAGCAGATA	CACCCGAGTAGTGGACGTTTAT	60.295	TATCTGCTTACCGTAAAACCGAG	59.707	113
Unigene10936_P.vindemmiae_1819_3	AGAGAGAGAGAG	AG(2*6)	234	12	CACCCGAGTAGTGGACGTTTATAAAT[AGAGAGAGAGAG]CGTTTTTTATATTGCGGCCGATCGCTCGCGTCCGGCGCGCGCGCCGCCTCCTCTCGGTTTTACGGTAAGCAGATAGA	CACCCGAGTAGTGGACGTTTAT	60.295	TCTATCTGCTTACCGTAAAACCG	59.707	115
Unigene10936_P.vindemmiae_1819_5	AGAGAGAGAGAG	AG(2*6)	234	12	CACCCGAGTAGTGGACGTTTATAAAT[AGAGAGAGAGAG]CGTTTTTTATATTGCGGCCGATCGCTCGCGTCCGGCGCGCGCGCCGCCTCCTCTCGGTTTTACGGTAAGCAGATAGAGAGTGGGAGAGAGAGACAGTTATATATGCCGCG	CACCCGAGTAGTGGACGTTTA	60.038	CGCGGCATATATAACTGTCTCTC	60.148	148
Unigene10936_P.vindemmiae_1820_1	TATATATATATA	TA(2*6)	893	12	TGAACCGTTTTATTATCAATGTGTAATTTAGAAG[TATATATATATA]AAAGTGTATATCGTAGGTGTTAAGGTTTTCTTCAGCTGTGGTAGA	TGAACCGTTTTATTATCAATGTG	56.758	TCTACCACAGCTGAAGAAAACCT	59.464	91
Unigene10936_P.vindemmiae_1820_2	TATATATATATA	TA(2*6)	893	12	TGAACCGTTTTATTATCAATGTGTAATTTAGAAG[TATATATATATA]AAAGTGTATATCGTAGGTGTTAAGGTTTTCTTCAGCTG	TGAACCGTTTTATTATCAATGTG	56.758	CAGCTGAAGAAAACCTTAACACC	59.356	84
Unigene10936_P.vindemmiae_1820_3	TATATATATATA	TA(2*6)	893	12	AAGTGAACCGTTTTATTATCAATGTGTAATTTAGAAG[TATATATATATA]AAAGTGTATATCGTAGGTGTTAAGGTTTTCTTCAGCTGTGGTAGA	AAGTGAACCGTTTTATTATCAATGTG	59.650	TCTACCACAGCTGAAGAAAACCT	59.464	94
Unigene10936_P.vindemmiae_1820_4	TATATATATATA	TA(2*6)	893	12	TGAACCGTTTTATTATCAATGTGTAATTTAGAAG[TATATATATATA]AAAGTGTATATCGTAGGTGTTAAGGTTTTCTTCAGCTGTGGTAGA	TGAACCGTTTTATTATCAATGTGT	57.598	TCTACCACAGCTGAAGAAAACCT	59.464	91
Unigene10936_P.vindemmiae_1820_5	TATATATATATA	TA(2*6)	893	12	GTGAACCGTTTTATTATCAATGTGTAATTTAGAAG[TATATATATATA]AAAGTGTATATCGTAGGTGTTAAGGTTTTCTTCAGCTGTGGTAGA	GTGAACCGTTTTATTATCAATGTG	57.598	TCTACCACAGCTGAAGAAAACCT	59.464	92
Unigene10951_P.vindemmiae_1821_1	GATGATGATGATGAT	GAT(3*5)	444	15	ATACCCAGGCTATGGCTACGACCCCATGGCCGATGCCGAGTACAGGATGTACGGCCAGGGCGAGCCTGATTGCGACTGC[GATGATGATGATGAT]GAGGACGACGAGATGATCTACGGGGGGAGGCCCTCACTGAACAGGGTCAGCCGGCACTACAACTAC	ATACCCAGGCTATGGCTACGAC	61.560	GTAGTTGTAGTGCCGGCTGAC	59.817	160
Unigene10951_P.vindemmiae_1821_2	GATGATGATGATGAT	GAT(3*5)	444	15	GGATACCCAGGCTATGGCTACGACCCCATGGCCGATGCCGAGTACAGGATGTACGGCCAGGGCGAGCCTGATTGCGACTGC[GATGATGATGATGAT]GAGGACGACGAGATGATCTACG	GGATACCCAGGCTATGGCTAC	59.834	CGTAGATCATCTCGTCGTCCT	59.323	118
Unigene10951_P.vindemmiae_1821_3	GATGATGATGATGAT	GAT(3*5)	444	15	ATACCCAGGCTATGGCTACGACCCCATGGCCGATGCCGAGTACAGGATGTACGGCCAGGGCGAGCCTGATTGCGACTGC[GATGATGATGATGAT]GAGGACGACGAGATGATCTACGGGGGGAGGCCCTCACTGAACAGGGTCAGCCGGCACTACAACTAC	ATACCCAGGCTATGGCTACGA	60.845	GTAGTTGTAGTGCCGGCTGAC	59.817	160
Unigene10951_P.vindemmiae_1821_4	GATGATGATGATGAT	GAT(3*5)	444	15	ATACCCAGGCTATGGCTACGACCCCATGGCCGATGCCGAGTACAGGATGTACGGCCAGGGCGAGCCTGATTGCGACTGC[GATGATGATGATGAT]GAGGACGACGAGATGATCTACG	ATACCCAGGCTATGGCTACGAC	61.560	CGTAGATCATCTCGTCGTCCT	59.323	116
Unigene10951_P.vindemmiae_1821_5	GATGATGATGATGAT	GAT(3*5)	444	15	GGATACCCAGGCTATGGCTACGACCCCATGGCCGATGCCGAGTACAGGATGTACGGCCAGGGCGAGCCTGATTGCGACTGC[GATGATGATGATGAT]GAGGACGACGAGATGATCTACGGG	GGATACCCAGGCTATGGCTAC	59.834	CCCGTAGATCATCTCGTCGT	60.096	120
Unigene10953_P.vindemmiae_1822_1	TTATTATTATTATTA	TTA(3*5)	1626	15	AAAAATGAACTTACATTCCAATTCTATTTTAATGATAC[TTATTATTATTATTA]AATTTGAAATTCATTTCTGAAATATTGAATAATAAAATACCAAATATGCTAATGAAAGCTTTTTTATATATATAAAATTCGGTTTAATCTTTGCTTTT	AAAAATGAACTTACATTCCAATTC	55.710	AAAAGCAAAGATTAAACCGAATTTT	59.833	151
Unigene10953_P.vindemmiae_1822_2	TTATTATTATTATTA	TTA(3*5)	1626	15	AAAAATGAACTTACATTCCAATTCTATTTTAATGATAC[TTATTATTATTATTA]AATTTGAAATTCATTTCTGAAATATTGAATAATAAAATACCAAATATGCTAATGAAAGCTTTTTTATATATATAAAATTCGGTTTAATCTTTGCTTT	AAAAATGAACTTACATTCCAATTC	55.710	AAAGCAAAGATTAAACCGAATTTT	58.771	150
Unigene10953_P.vindemmiae_1822_3	TTATTATTATTATTA	TTA(3*5)	1626	15	AAAAATGAACTTACATTCCAATTCTATTTTAATGATAC[TTATTATTATTATTA]AATTTGAAATTCATTTCTGAAATATTGAATAATAAAATACCAAATATGCTAATGAAAGCTTTTTTATATATATAAAATTCGGTTTAATCTTTGCTT	AAAAATGAACTTACATTCCAATTC	55.710	AAGCAAAGATTAAACCGAATTTT	57.613	149
Unigene10953_P.vindemmiae_1822_4	TTATTATTATTATTA	TTA(3*5)	1626	15	AAAATGAACTTACATTCCAATTCTATTTTAATGATAC[TTATTATTATTATTA]AATTTGAAATTCATTTCTGAAATATTGAATAATAAAATACCAAATATGCTAATGAAAGCTTTTTTATATATATAAAATTCGGTTTAATCTTTGCTTTT	AAAATGAACTTACATTCCAATTCT	55.360	AAAAGCAAAGATTAAACCGAATTTT	59.833	150
Unigene10953_P.vindemmiae_1822_5	TTATTATTATTATTA	TTA(3*5)	1626	15	AAAATGAACTTACATTCCAATTCTATTTTAATGATAC[TTATTATTATTATTA]AATTTGAAATTCATTTCTGAAATATTGAATAATAAAATACCAAATATGCTAATGAAAGCTTTTTTATATATATAAAATTCGGTTTAATCTTTGCTTT	AAAATGAACTTACATTCCAATTCT	55.360	AAAGCAAAGATTAAACCGAATTTT	58.771	149
Unigene10953_P.vindemmiae_1823_1	ATAATAATAATAATA	ATA(3*5)	2158	15	ACACTGTAACTTTTTCAGCAGCGCTGACTCTACGTAGACTTTTTTCAATGTTAGATG[ATAATAATAATAATA]AAAGAAACACTCTGTATCAGAGTGTTCGTATTTATTAAAAAGAATATGCTAAAAAGTAGACTTCGCGA	ACACTGTAACTTTTTCAGCAGCG	60.857	TCGCGAAGTCTACTTTTTAGCAT	59.610	140
Unigene10953_P.vindemmiae_1823_2	ATAATAATAATAATA	ATA(3*5)	2158	15	ACACTGTAACTTTTTCAGCAGCGCTGACTCTACGTAGACTTTTTTCAATGTTAGATG[ATAATAATAATAATA]AAAGAAACACTCTGTATCAGAGTGTTCGTATTTATTAAAAAGAATATGCTAAAAAGTAGACTTCGCGAA	ACACTGTAACTTTTTCAGCAGCG	60.857	TTCGCGAAGTCTACTTTTTAGCA	60.530	141
Unigene10953_P.vindemmiae_1823_3	ATAATAATAATAATA	ATA(3*5)	2158	15	ACACTGTAACTTTTTCAGCAGCGCTGACTCTACGTAGACTTTTTTCAATGTTAGATG[ATAATAATAATAATA]AAAGAAACACTCTGTATCAGAGTGTTCGTATTTATTAAAAAGAATATGCTAAAAAGTAGACTTCGCGAATGAA	ACACTGTAACTTTTTCAGCAGCG	60.857	TTCATTCGCGAAGTCTACTTTTT	59.465	145
Unigene10953_P.vindemmiae_1823_4	ATAATAATAATAATA	ATA(3*5)	2158	15	CACTGTAACTTTTTCAGCAGCGCTGACTCTACGTAGACTTTTTTCAATGTTAGATG[ATAATAATAATAATA]AAAGAAACACTCTGTATCAGAGTGTTCGTATTTATTAAAAAGAATATGCTAAAAAGTAGACTTCGCGA	CACTGTAACTTTTTCAGCAGCG	60.109	TCGCGAAGTCTACTTTTTAGCAT	59.610	139
Unigene10953_P.vindemmiae_1823_5	ATAATAATAATAATA	ATA(3*5)	2158	15	CACTGTAACTTTTTCAGCAGCGCTGACTCTACGTAGACTTTTTTCAATGTTAGATG[ATAATAATAATAATA]AAAGAAACACTCTGTATCAGAGTGTTCGTATTTATTAAAAAGAATATGCTAAAAAGTAGACTTCGCGAA	CACTGTAACTTTTTCAGCAGCG	60.109	TTCGCGAAGTCTACTTTTTAGCA	60.530	140
Unigene10957_P.vindemmiae_1824_1	GAGAGAGAGAGA	GA(2*6)	1760	12	GTCTTTTATTGTGCATTCTCCGTGATGTCGTTTCGGCGTCGCAATACAAATATTACGAGTCAGGCTACGAGG[GAGAGAGAGAGA]AAACAAAGGATCGTTTCAAGGAAACAAAGCACCTTGGGAAATCACCATCGGTTTGTAAGTG	GTCTTTTATTGTGCATTCTCCGT	59.557	CACTTACAAACCGATGGTGATTT	60.156	145
Unigene10957_P.vindemmiae_1824_2	GAGAGAGAGAGA	GA(2*6)	1760	12	TTTTATTGTGCATTCTCCGTGATGTCGTTTCGGCGTCGCAATACAAATATTACGAGTCAGGCTACGAGG[GAGAGAGAGAGA]AAACAAAGGATCGTTTCAAGGAAACAAAGCACCTTGGGAAATCACCATCGGTTTGTAAGTG	TTTTATTGTGCATTCTCCGTGAT	60.715	CACTTACAAACCGATGGTGATTT	60.156	142
Unigene10957_P.vindemmiae_1824_3	GAGAGAGAGAGA	GA(2*6)	1760	12	AATATTACGAGTCAGGCTACGAGG[GAGAGAGAGAGA]AAACAAAGGATCGTTTCAAGGAAACAAAGCACCTTGGGAAATCACCATCGGTTTGTAAGTGCGGCGCAGGCAGGCAGGCCCAGAGCCTGATTTCAGGATTTACTCTGGCATGAT	AATATTACGAGTCAGGCTACGAGG	60.064	ATCATGCCAGAGTAAATCCTGAA	59.979	150
Unigene10957_P.vindemmiae_1824_4	GAGAGAGAGAGA	GA(2*6)	1760	12	AATATTACGAGTCAGGCTACGAGG[GAGAGAGAGAGA]AAACAAAGGATCGTTTCAAGGAAACAAAGCACCTTGGGAAATCACCATCGGTTTGTAAGTGCGGCGCAGGCAGGCAGGCCCAGAGCCTGATTTCAGGATTTACTCTGGCATGATT	AATATTACGAGTCAGGCTACGAGG	60.064	AATCATGCCAGAGTAAATCCTGA	59.979	151
Unigene10957_P.vindemmiae_1824_5	GAGAGAGAGAGA	GA(2*6)	1760	12	ATATTACGAGTCAGGCTACGAGG[GAGAGAGAGAGA]AAACAAAGGATCGTTTCAAGGAAACAAAGCACCTTGGGAAATCACCATCGGTTTGTAAGTGCGGCGCAGGCAGGCAGGCCCAGAGCCTGATTTCAGGATTTACTCTGGCATGAT	ATATTACGAGTCAGGCTACGAGG	58.879	ATCATGCCAGAGTAAATCCTGAA	59.979	149
Unigene10957_P.vindemmiae_1825_1	ATATATATATAT	AT(2*6)	1986	12	AATTCACAACTACAACGGGAATGGACGTGATCCATTATCTATATATATCTAAATATAGAAAAAATATGCGAGCA[ATATATATATAT]TTATATATAAACTATTTAATATTCTCGTTTTAATCGTCTGATCTATTTACAAGGGCTAAACGTCGA	AATTCACAACTACAACGGGAATG	60.156	TCGACGTTTAGCCCTTGTAAATA	60.032	152
Unigene10957_P.vindemmiae_1825_2	ATATATATATAT	AT(2*6)	1986	12	GCTAAATTCACAACTACAACGGGAATGGACGTGATCCATTATCTATATATATCTAAATATAGAAAAAATATGCGAGCA[ATATATATATAT]TTATATATAAACTATTTAATATTCTCGTTTTAATCGTCTGATCTATTTACAAGGGC	GCTAAATTCACAACTACAACGGG	59.946	GCCCTTGTAAATAGATCAGACGA	59.643	146
Unigene10957_P.vindemmiae_1825_3	ATATATATATAT	AT(2*6)	1986	12	AATTCACAACTACAACGGGAATGGACGTGATCCATTATCTATATATATCTAAATATAGAAAAAATATGCGAGCA[ATATATATATAT]TTATATATAAACTATTTAATATTCTCGTTTTAATCGTCTGATCTATTTACAAGGGC	AATTCACAACTACAACGGGAATG	60.156	GCCCTTGTAAATAGATCAGACGA	59.643	142
Unigene10957_P.vindemmiae_1825_4	ATATATATATAT	AT(2*6)	1986	12	AATTCACAACTACAACGGGAATGGACGTGATCCATTATCTATATATATCTAAATATAGAAAAAATATGCGAGCA[ATATATATATAT]TTATATATAAACTATTTAATATTCTCGTTTTAATCGTCTGATCTATTTACAAGGGCTAAACGTCG	AATTCACAACTACAACGGGAATG	60.156	CGACGTTTAGCCCTTGTAAATAG	59.279	151
Unigene10957_P.vindemmiae_1825_5	ATATATATATAT	AT(2*6)	1986	12	AATTCACAACTACAACGGGAATGGACGTGATCCATTATCTATATATATCTAAATATAGAAAAAATATGCGAGCA[ATATATATATAT]TTATATATAAACTATTTAATATTCTCGTTTTAATCGTCTGATCTATTTACAAGGGCTAAACGTCGAG	AATTCACAACTACAACGGGAATG	60.156	CTCGACGTTTAGCCCTTGTAAAT	60.841	153
Unigene10974_P.vindemmiae_1827_1	CTCTCTCTCTCTCTCTCTCT	CT(2*10)	1443	20	GGTGCCAACAATAAGAACAAAAAGAAGTGAAACGGCCGACTAGATATCGTTCGAACGCGACACTTAGGATCTTAAGAC[CTCTCTCTCTCTCTCTCTCT]CCAACTCCAAGTCCTTCCCGCCCCCAAGAAATCCAACATACCCTCT	GGTGCCAACAATAAGAACAAAAA	60.257	AGAGGGTATGTTGGATTTCTTGG	60.576	144
Unigene10974_P.vindemmiae_1827_2	CTCTCTCTCTCTCTCTCTCT	CT(2*10)	1443	20	GGTGCCAACAATAAGAACAAAAAGAAGTGAAACGGCCGACTAGATATCGTTCGAACGCGACACTTAGGATCTTAAGAC[CTCTCTCTCTCTCTCTCTCT]CCAACTCCAAGTCCTTCCCGCCCCCAAGAAATCCAACATACCCTC	GGTGCCAACAATAAGAACAAAAA	60.257	GAGGGTATGTTGGATTTCTTGG	59.704	143
Unigene10974_P.vindemmiae_1827_3	CTCTCTCTCTCTCTCTCTCT	CT(2*10)	1443	20	AGAACAAAAAGAAGTGAAACGGCCGACTAGATATCGTTCGAACGCGACACTTAGGATCTTAAGAC[CTCTCTCTCTCTCTCTCTCT]CCAACTCCAAGTCCTTCCCGCCCCCAAGAAATCCAACATACCCTCT	AGAACAAAAAGAAGTGAAACGGC	60.984	AGAGGGTATGTTGGATTTCTTGG	60.576	131
Unigene10974_P.vindemmiae_1827_4	CTCTCTCTCTCTCTCTCTCT	CT(2*10)	1443	20	TGCCAACAATAAGAACAAAAAGAAGTGAAACGGCCGACTAGATATCGTTCGAACGCGACACTTAGGATCTTAAGAC[CTCTCTCTCTCTCTCTCTCT]CCAACTCCAAGTCCTTCCCGCCCCCAAGAAATCCAACATACCCTCT	TGCCAACAATAAGAACAAAAAGAA	60.038	AGAGGGTATGTTGGATTTCTTGG	60.576	142
Unigene10974_P.vindemmiae_1827_5	CTCTCTCTCTCTCTCTCTCT	CT(2*10)	1443	20	AAGAACAAAAAGAAGTGAAACGGCCGACTAGATATCGTTCGAACGCGACACTTAGGATCTTAAGAC[CTCTCTCTCTCTCTCTCTCT]CCAACTCCAAGTCCTTCCCGCCCCCAAGAAATCCAACATACCCTCT	AAGAACAAAAAGAAGTGAAACGG	58.897	AGAGGGTATGTTGGATTTCTTGG	60.576	132
Unigene10974_P.vindemmiae_1828_1	ATATATATATAT	AT(2*6)	2414	12	GGTAATAATTTGCGCGAACACTCGGTCGCGCAAAGGAATTACGAGCGCGTGTCTGCGACGCGACAGCGTGCCTGTTATTTTTTCGAGTGTAATTG[ATATATATATAT]TCATATATATATTATATACATATATGTACGACGATTGAAAGGCAG	GGTAATAATTTGCGCGAACACTC	61.962	CTGCCTTTCAATCGTCGTACATA	61.360	152
Unigene10974_P.vindemmiae_1828_2	ATATATATATAT	AT(2*6)	2414	12	GGTAATAATTTGCGCGAACACTCGGTCGCGCAAAGGAATTACGAGCGCGTGTCTGCGACGCGACAGCGTGCCTGTTATTTTTTCGAGTGTAATTG[ATATATATATAT]TCATATATATATTATATACATATATGTACGACGATTGAAAGGCA	GGTAATAATTTGCGCGAACACTC	61.962	TGCCTTTCAATCGTCGTACATA	60.508	151
Unigene10974_P.vindemmiae_1828_3	ATATATATATAT	AT(2*6)	2414	12	GGTAATAATTTGCGCGAACACTCGGTCGCGCAAAGGAATTACGAGCGCGTGTCTGCGACGCGACAGCGTGCCTGTTATTTTTTCGAGTGTAATTG[ATATATATATAT]TCATATATATATTATATACATATATGTACGACGATTGAAAGGCAGCTTTCTTA	GGTAATAATTTGCGCGAACACTC	61.962	TAAGAAAGCTGCCTTTCAATCGT	61.522	160
Unigene10974_P.vindemmiae_1828_4	ATATATATATAT	AT(2*6)	2414	12	GTAATAATTTGCGCGAACACTCGGTCGCGCAAAGGAATTACGAGCGCGTGTCTGCGACGCGACAGCGTGCCTGTTATTTTTTCGAGTGTAATTG[ATATATATATAT]TCATATATATATTATATACATATATGTACGACGATTGAAAGGCAG	GTAATAATTTGCGCGAACACTC	58.833	CTGCCTTTCAATCGTCGTACATA	61.360	151
Unigene10974_P.vindemmiae_1828_5	ATATATATATAT	AT(2*6)	2414	12	GACAGCGTGCCTGTTATTTTTTCGAGTGTAATTG[ATATATATATAT]TCATATATATATTATATACATATATGTACGACGATTGAAAGGCAGCTTTCTTAAA	GACAGCGTGCCTGTTATTTTT	59.284	TTTAAGAAAGCTGCCTTTCAATC	59.101	101
Unigene10984_P.vindemmiae_1829_1	TATATATATATA	TA(2*6)	1166	12	AACGTTGAATGTAACGCTGAAGTAAC[TATATATATATA]CATAACAAAATAAATAAATCTGTGTCCTCTTTTCTTGATTCTCATTAGTCTTAATTCTCGCGTAGCAAGTGCAAAGAGAAAAGGGCAGAAAATGAATACC	AACGTTGAATGTAACGCTGAAGT	60.109	GGTATTCATTTTCTGCCCTTTTC	60.190	138
Unigene10984_P.vindemmiae_1829_2	TATATATATATA	TA(2*6)	1166	12	AACGTTGAATGTAACGCTGAAGTAAC[TATATATATATA]CATAACAAAATAAATAAATCTGTGTCCTCTTTTCTTGATTCTCATTAGTCTTAATTCTCGCGTAGCAAGTGCAAAGAGAAAAGGGCAGAAAATGAATACCAGCAGAG	AACGTTGAATGTAACGCTGAAGT	60.109	CTCTGCTGGTATTCATTTTCTGC	60.270	145
Unigene10984_P.vindemmiae_1829_3	TATATATATATA	TA(2*6)	1166	12	AACGTTGAATGTAACGCTGAAGTAAC[TATATATATATA]CATAACAAAATAAATAAATCTGTGTCCTCTTTTCTTGATTCTCATTAGTCTTAATTCTCGCGTAGCAAGTGCAAAGAGAAAAGGGCAGAAAATGAAT	AACGTTGAATGTAACGCTGAAGT	60.109	ATTCATTTTCTGCCCTTTTCTCT	59.642	135
Unigene10984_P.vindemmiae_1829_4	TATATATATATA	TA(2*6)	1166	12	AACGTTGAATGTAACGCTGAAGTAAC[TATATATATATA]CATAACAAAATAAATAAATCTGTGTCCTCTTTTCTTGATTCTCATTAGTCTTAATTCTCGCGTAGCAAGTGCAAAGAGAAAAGG	AACGTTGAATGTAACGCTGAAGT	60.109	CCTTTTCTCTTTGCACTTGCTAC	59.610	122
Unigene10984_P.vindemmiae_1829_5	TATATATATATA	TA(2*6)	1166	12	AACGTTGAATGTAACGCTGAAGTAAC[TATATATATATA]CATAACAAAATAAATAAATCTGTGTCCTCTTTTCTTGATTCTCATTAGTCTTAATTCTCGCGTAGCAAGTGCAAAGAGAAAAGGGCAGAAAATGA	AACGTTGAATGTAACGCTGAAGT	60.109	TCATTTTCTGCCCTTTTCTCTTT	60.561	133
Unigene10989_P.vindemmiae_1830_1	ACACACACACAC	AC(2*6)	1799	12	TTTTGAAAGAGACTTGTTGTTGAATAAATACACACAA[ACACACACACAC]GAACGCACGCGAAGAGAGCGCGACGTATGCGCAGTCTTGCGCAGTGCTCGAGCCTCGAGAGGCGTCGTTGACTTATTTCTCATG	TTTTGAAAGAGACTTGTTGTTGAA	58.151	CATGAGAAATAAGTCAACGACGC	61.017	133
Unigene10989_P.vindemmiae_1830_2	ACACACACACAC	AC(2*6)	1799	12	TTTTGAAAGAGACTTGTTGTTGAATAAATACACACAA[ACACACACACAC]GAACGCACGCGAAGAGAGCGCGACGTATGCGCAGTCTTGCGCAGTGCTCGAGCCTCGAGAGGCGTCGTTGACTTATTTCTCATGACCTAGCGG	TTTTGAAAGAGACTTGTTGTTGAA	58.151	CCGCTAGGTCATGAGAAATAAGT	58.857	142
Unigene10989_P.vindemmiae_1830_3	ACACACACACAC	AC(2*6)	1799	12	TTTTGAAAGAGACTTGTTGTTGAATAAATACACACAA[ACACACACACAC]GAACGCACGCGAAGAGAGCGCGACGTATGCGCAGTCTTGCGCAGTGCTCGAGCCTCGAGAGGCGTCGTTGACTTATTTCTCATGACCTAGCG	TTTTGAAAGAGACTTGTTGTTGAA	58.151	CGCTAGGTCATGAGAAATAAGTCA	59.813	141
Unigene10989_P.vindemmiae_1830_4	ACACACACACAC	AC(2*6)	1799	12	TTTTGAAAGAGACTTGTTGTTGAATAAATACACACAA[ACACACACACAC]GAACGCACGCGAAGAGAGCGCGACGTATGCGCAGTCTTGCGCAGTGCTCGAGCCTCGAGAGGCGTCGTTGACTTATTTCTC	TTTTGAAAGAGACTTGTTGTTGAA	58.151	GAGAAATAAGTCAACGACGCCT	59.789	130
Unigene10989_P.vindemmiae_1830_5	ACACACACACAC	AC(2*6)	1799	12	TTTGAAAGAGACTTGTTGTTGAATAAATACACACAA[ACACACACACAC]GAACGCACGCGAAGAGAGCGCGACGTATGCGCAGTCTTGCGCAGTGCTCGAGCCTCGAGAGGCGTCGTTGACTTATTTCTCATG	TTTGAAAGAGACTTGTTGTTGAA	56.777	CATGAGAAATAAGTCAACGACGC	61.017	132
Unigene10998_P.vindemmiae_1832_1	ATATATATATAT	AT(2*6)	224	12	AACGAACAAGTACATTCTGGGAATCACTTGAGTTATTATTAAAAACGAGAA[ATATATATATAT]ACACACACACGCCTGCAGCCATGTATTATCACCCTCCGAGTTCCTTCAACGAATTATTTCTTAACCCAGCCTCTTTATCC	AACGAACAAGTACATTCTGGGAA	59.920	GGATAAAGAGGCTGGGTTAAGAA	59.982	143
Unigene10998_P.vindemmiae_1832_2	ATATATATATAT	AT(2*6)	224	12	CGAACAAGTACATTCTGGGAATCACTTGAGTTATTATTAAAAACGAGAA[ATATATATATAT]ACACACACACGCCTGCAGCCATGTATTATCACCCTCCGAGTTCCTTCAACGAATTATTTCTTAACCCAGCCTCTTTATCC	CGAACAAGTACATTCTGGGAATC	59.885	GGATAAAGAGGCTGGGTTAAGAA	59.982	141
Unigene10998_P.vindemmiae_1832_3	ATATATATATAT	AT(2*6)	224	12	AACGAACAAGTACATTCTGGGAATCACTTGAGTTATTATTAAAAACGAGAA[ATATATATATAT]ACACACACACGCCTGCAGCCATGTATTATCACCCTCCGAGTTCCTTCAACGAATTATTTCTTAACCCAGCCTCTTTATCCTTGCTCACACGATCTT	AACGAACAAGTACATTCTGGGAA	59.920	AAGATCGTGTGAGCAAGGATAAA	60.143	159
Unigene10998_P.vindemmiae_1832_4	ATATATATATAT	AT(2*6)	224	12	CGAACAAGTACATTCTGGGAATCACTTGAGTTATTATTAAAAACGAGAA[ATATATATATAT]ACACACACACGCCTGCAGCCATGTATTATCACCCTCCGAGTTCCTTCAACGAATTATTTCTTAACCCAGCCTCTTTATCCTTGCTCACACGATCTT	CGAACAAGTACATTCTGGGAATC	59.885	AAGATCGTGTGAGCAAGGATAAA	60.143	157
Unigene10998_P.vindemmiae_1832_5	ATATATATATAT	AT(2*6)	224	12	AACGAACAAGTACATTCTGGGAATCACTTGAGTTATTATTAAAAACGAGAA[ATATATATATAT]ACACACACACGCCTGCAGCCATGTATTATCACCCTCCGAGTTCCTTCAACGAATTATTTCTTAACCCAGCCTCTTTATCCTTGCTCACACGAT	AACGAACAAGTACATTCTGGGAA	59.920	ATCGTGTGAGCAAGGATAAAGAG	59.797	156
Unigene11028_P.vindemmiae_1833_1	TCTCTCTCTCTC	TC(2*6)	215	12	AGTAGGGCTATCTCTCACTCGCTCTCTT[TCTCTCTCTCTC]CCTCCCTCTTTCTCTCTCACTCCCTCCCTCCCTTTCTCTCTCTTTCTTTCCCTCTTTCTACACCGAGTATCCTCCGTA	AGTAGGGCTATCTCTCACTCGCT	60.075	TACGGAGGATACTCGGTGTAGAA	60.028	118
Unigene11028_P.vindemmiae_1833_2	TCTCTCTCTCTC	TC(2*6)	215	12	GCATCGGTATACACGGACATATTGACTAAGCGCCCCGCTTTTGCAAAGTAGGGCTATCTCTCACTCGCTCTCTT[TCTCTCTCTCTC]CCTCCCTCTTTCTCTCTCACTCCCTCCCTCCCTTTCTCTCTCTTTCTTTCCCTCTTTCTACACCGAGT	GCATCGGTATACACGGACATATT	60.009	ACTCGGTGTAGAAAGAGGGAAAG	60.168	154
Unigene11028_P.vindemmiae_1833_3	TCTCTCTCTCTC	TC(2*6)	215	12	AGTAGGGCTATCTCTCACTCGCTCTCTT[TCTCTCTCTCTC]CCTCCCTCTTTCTCTCTCACTCCCTCCCTCCCTTTCTCTCTCTTTCTTTCCCTCTTTCTACACCGAGTATCCTCCGTATCTTGAATGGTCGCAGAGTC	AGTAGGGCTATCTCTCACTCGCT	60.075	GACTCTGCGACCATTCAAGATAC	60.152	138
Unigene11028_P.vindemmiae_1833_4	TCTCTCTCTCTC	TC(2*6)	215	12	AAGTAGGGCTATCTCTCACTCGCTCTCTT[TCTCTCTCTCTC]CCTCCCTCTTTCTCTCTCACTCCCTCCCTCCCTTTCTCTCTCTTTCTTTCCCTCTTTCTACACCGAGTATCCTCCGTA	AAGTAGGGCTATCTCTCACTCGC	60.412	TACGGAGGATACTCGGTGTAGAA	60.028	119
Unigene11028_P.vindemmiae_1833_5	TCTCTCTCTCTC	TC(2*6)	215	12	AGTAGGGCTATCTCTCACTCGCTCTCTT[TCTCTCTCTCTC]CCTCCCTCTTTCTCTCTCACTCCCTCCCTCCCTTTCTCTCTCTTTCTTTCCCTCTTTCTACACCGAGTATCC	AGTAGGGCTATCTCTCACTCGCT	60.075	GGATACTCGGTGTAGAAAGAGGG	60.366	112
Unigene11033_P.vindemmiae_1834_1	ACACACACACAC	AC(2*6)	4319	12	ACTCCGAAGAAAAACTGGAAATCACACCCCCAGACACGA[ACACACACACAC]GCGTCGTCATTGTACCTAATGTTAATGAAGAAAGGAACACTTGTAACGA	ACTCCGAAGAAAAACTGGAAATC	59.998	TCGTTACAAGTGTTCCTTTCTTCA	60.195	100
Unigene11033_P.vindemmiae_1834_2	ACACACACACAC	AC(2*6)	4319	12	CGAAGAAAAACTGGAAATCACACCCCCAGACACGA[ACACACACACAC]GCGTCGTCATTGTACCTAATGTTAATGAAGAAAGGAACACTTGTAACGA	CGAAGAAAAACTGGAAATCACAC	60.028	TCGTTACAAGTGTTCCTTTCTTCA	60.195	96
Unigene11033_P.vindemmiae_1834_3	ACACACACACAC	AC(2*6)	4319	12	CACTTCACTCCGAAGAAAAACTGGAAATCACACCCCCAGACACGA[ACACACACACAC]GCGTCGTCATTGTACCTAATGTTAATGAAGAAAGGAACACTTGTAACGA	CACTTCACTCCGAAGAAAAACTG	60.314	TCGTTACAAGTGTTCCTTTCTTCA	60.195	106
Unigene11033_P.vindemmiae_1834_4	ACACACACACAC	AC(2*6)	4319	12	ACTCCGAAGAAAAACTGGAAATCACACCCCCAGACACGA[ACACACACACAC]GCGTCGTCATTGTACCTAATGTTAATGAAGAAAGGAACACTTGTAACG	ACTCCGAAGAAAAACTGGAAATC	59.998	CGTTACAAGTGTTCCTTTCTTCA	58.486	99
Unigene11033_P.vindemmiae_1834_5	ACACACACACAC	AC(2*6)	4319	12	CGAAGAAAAACTGGAAATCACACCCCCAGACACGA[ACACACACACAC]GCGTCGTCATTGTACCTAATGTTAATGAAGAAAGGAACACTTGTAACG	CGAAGAAAAACTGGAAATCACAC	60.028	CGTTACAAGTGTTCCTTTCTTCA	58.486	95
Unigene11049_P.vindemmiae_1835_1	TATATATATATA	TA(2*6)	2033	12	CTCGAAAAATAGTCTCAGCGTGTACCGACCGTG[TATATATATATA]CAGACTATTACACTAAGTAATTATAGAATCGTACGAATGTAGTATTAACATTCTAATAGTTTTTTCATCACACTGTGTGACTGCTCTGAATTAAGC	CTCGAAAAATAGTCTCAGCGTGT	59.961	GCTTAATTCAGAGCAGTCACACA	59.576	141
Unigene11049_P.vindemmiae_1835_2	TATATATATATA	TA(2*6)	2033	12	CTCGAAAAATAGTCTCAGCGTGTACCGACCGTG[TATATATATATA]CAGACTATTACACTAAGTAATTATAGAATCGTACGAATGTAGTATTAACATTCTAATAGTTTTTTCATCACACTGTGTGACTGCTCTGAATTAAGCTCAGAACTGCCACACT	CTCGAAAAATAGTCTCAGCGTGT	59.961	AGTGTGGCAGTTCTGAGCTTAAT	59.490	157
Unigene11049_P.vindemmiae_1835_3	TATATATATATA	TA(2*6)	2033	12	AAAATAGTCTCAGCGTGTACCGACCGTG[TATATATATATA]CAGACTATTACACTAAGTAATTATAGAATCGTACGAATGTAGTATTAACATTCTAATAGTTTTTTCATCACACTGTGTGACTGCTCTGAATTAAGC	AAAATAGTCTCAGCGTGTACCGA	60.195	GCTTAATTCAGAGCAGTCACACA	59.576	136
Unigene11049_P.vindemmiae_1835_4	TATATATATATA	TA(2*6)	2033	12	AAATAGTCTCAGCGTGTACCGACCGTG[TATATATATATA]CAGACTATTACACTAAGTAATTATAGAATCGTACGAATGTAGTATTAACATTCTAATAGTTTTTTCATCACACTGTGTGACTGCTCTGAATTAAGC	AAATAGTCTCAGCGTGTACCGAC	59.730	GCTTAATTCAGAGCAGTCACACA	59.576	135
Unigene11049_P.vindemmiae_1835_5	TATATATATATA	TA(2*6)	2033	12	AAAATAGTCTCAGCGTGTACCGACCGTG[TATATATATATA]CAGACTATTACACTAAGTAATTATAGAATCGTACGAATGTAGTATTAACATTCTAATAGTTTTTTCATCACACTGTGTGACTGCTCTGAATTAAGCTCAGAACTGCCACACT	AAAATAGTCTCAGCGTGTACCGA	60.195	AGTGTGGCAGTTCTGAGCTTAAT	59.490	152
Unigene11088_P.vindemmiae_1836_1	AGAGAGAGAGAGAG	AG(2*7)	419	14	ACTGCATGACGTATGTTGGATAATACTTGTAATTCCATTCAAAGAAAAAGGAA[AGAGAGAGAGAGAG]ATAGAGAGAGATAGAAAGAGAGACTTAAGTCGTATCTTAAGAATCGTAGAACATACATACATGGTCGTCATAGCGCACATAAGAAT	ACTGCATGACGTATGTTGGATAA	59.420	ATTCTTATGTGCGCTATGACGAC	60.530	153
Unigene11088_P.vindemmiae_1836_2	AGAGAGAGAGAGAG	AG(2*7)	419	14	ACTGCATGACGTATGTTGGATAATACTTGTAATTCCATTCAAAGAAAAAGGAA[AGAGAGAGAGAGAG]ATAGAGAGAGATAGAAAGAGAGACTTAAGTCGTATCTTAAGAATCGTAGAACATACATACATGGTCGTCATAGCGCACATAAGAATTA	ACTGCATGACGTATGTTGGATAA	59.420	TAATTCTTATGTGCGCTATGACG	59.335	155
Unigene11088_P.vindemmiae_1836_3	AGAGAGAGAGAGAG	AG(2*7)	419	14	ACTGCATGACGTATGTTGGATAATACTTGTAATTCCATTCAAAGAAAAAGGAA[AGAGAGAGAGAGAG]ATAGAGAGAGATAGAAAGAGAGACTTAAGTCGTATCTTAAGAATCGTAGAACATACATACATGGTCGTCATAGCGCACATAAGAATT	ACTGCATGACGTATGTTGGATAA	59.420	AATTCTTATGTGCGCTATGACGA	60.980	154
Unigene11088_P.vindemmiae_1836_4	AGAGAGAGAGAGAG	AG(2*7)	419	14	CTGCATGACGTATGTTGGATAATACTTGTAATTCCATTCAAAGAAAAAGGAA[AGAGAGAGAGAGAG]ATAGAGAGAGATAGAAAGAGAGACTTAAGTCGTATCTTAAGAATCGTAGAACATACATACATGGTCGTCATAGCGCACATAAGAAT	CTGCATGACGTATGTTGGATAAT	58.914	ATTCTTATGTGCGCTATGACGAC	60.530	152
Unigene11088_P.vindemmiae_1836_5	AGAGAGAGAGAGAG	AG(2*7)	419	14	ACTGCATGACGTATGTTGGATAATACTTGTAATTCCATTCAAAGAAAAAGGAA[AGAGAGAGAGAGAG]ATAGAGAGAGATAGAAAGAGAGACTTAAGTCGTATCTTAAGAATCGTAGAACATACATACATGGTCGTCATAGCG	ACTGCATGACGTATGTTGGATAA	59.420	CGCTATGACGACCATGTATGTAT	58.937	142
Unigene11115_P.vindemmiae_1838_1	TATATATATATATA	TA(2*7)	4272	14	ACCTATCAATCGGATGCAAAAAATCCCAAAAAAAAACATACAATTATAATGAAATCTTAATT[TATATATATATATA]CACACGTTAGTTAGCGAAAAAAGGAAGCGTATTCGATTGTAAATG	ACCTATCAATCGGATGCAAAAA	60.673	CATTTACAATCGAATACGCTTCC	59.884	121
Unigene11115_P.vindemmiae_1838_2	TATATATATATATA	TA(2*7)	4272	14	AACCTATCAATCGGATGCAAAAAATCCCAAAAAAAAACATACAATTATAATGAAATCTTAATT[TATATATATATATA]CACACGTTAGTTAGCGAAAAAAGGAAGCGTATTCGATTGTAAATG	AACCTATCAATCGGATGCAAAA	60.673	CATTTACAATCGAATACGCTTCC	59.884	122
Unigene11115_P.vindemmiae_1838_3	TATATATATATATA	TA(2*7)	4272	14	AAACCTATCAATCGGATGCAAAAAATCCCAAAAAAAAACATACAATTATAATGAAATCTTAATT[TATATATATATATA]CACACGTTAGTTAGCGAAAAAAGGAAGCGTATTCGATTGTAAATG	AAACCTATCAATCGGATGCAAA	60.673	CATTTACAATCGAATACGCTTCC	59.884	123
Unigene11115_P.vindemmiae_1838_4	TATATATATATATA	TA(2*7)	4272	14	AAAACCTATCAATCGGATGCAAAAAATCCCAAAAAAAAACATACAATTATAATGAAATCTTAATT[TATATATATATATA]CACACGTTAGTTAGCGAAAAAAGGAAGCGTATTCGATTGTAAATG	AAAACCTATCAATCGGATGCAA	60.673	CATTTACAATCGAATACGCTTCC	59.884	124
Unigene11115_P.vindemmiae_1838_5	TATATATATATATA	TA(2*7)	4272	14	ACCTATCAATCGGATGCAAAAAATCCCAAAAAAAAACATACAATTATAATGAAATCTTAATT[TATATATATATATA]CACACGTTAGTTAGCGAAAAAAGGAAGCGTATTCGATTGTAAATGCCGAAC	ACCTATCAATCGGATGCAAAAA	60.673	GTTCGGCATTTACAATCGAATAC	59.766	127
Unigene11129_P.vindemmiae_1839_1	CTCTCTCTCTCTCT	CT(2*7)	1787	14	CTCGGGACGGACCGTGTATCGGG[CTCTCTCTCTCTCT]CCCGCTGCCGCTCGCCCGAACTCGGAGAGGCGCGCGCGCGGATCCACCGGCGGAGCTGTTCCCTGGCCGTTCGGCTCCTCGGAACACAGGTCGGT	CTCGGGACGGACCGTGTAT	63.245	ACCGACCTGTGTTCCGAG	59.659	132
Unigene11129_P.vindemmiae_1839_2	CTCTCTCTCTCTCT	CT(2*7)	1787	14	GACGGACCGTGTATCGGG[CTCTCTCTCTCTCT]CCCGCTGCCGCTCGCCCGAACTCGGAGAGGCGCGCGCGCGGATCCACCGGCGGAGCTGTTCCCTGGCCGTTCGGCTCCTCGGAACACAGGTCGGT	GACGGACCGTGTATCGGG	62.361	ACCGACCTGTGTTCCGAG	59.659	127
Unigene11129_P.vindemmiae_1839_3	CTCTCTCTCTCTCT	CT(2*7)	1787	14	GGACGGACCGTGTATCGGG[CTCTCTCTCTCTCT]CCCGCTGCCGCTCGCCCGAACTCGGAGAGGCGCGCGCGCGGATCCACCGGCGGAGCTGTTCCCTGGCCGTTCGGCTCCTCGGAACACAGGTCGGT	GGACGGACCGTGTATCGG	62.361	ACCGACCTGTGTTCCGAG	59.659	128
Unigene11129_P.vindemmiae_1839_4	CTCTCTCTCTCTCT	CT(2*7)	1787	14	GGGACGGACCGTGTATCGGG[CTCTCTCTCTCTCT]CCCGCTGCCGCTCGCCCGAACTCGGAGAGGCGCGCGCGCGGATCCACCGGCGGAGCTGTTCCCTGGCCGTTCGGCTCCTCGGAACACAGGTCGGT	GGGACGGACCGTGTATCG	62.361	ACCGACCTGTGTTCCGAG	59.659	129
Unigene11129_P.vindemmiae_1839_5	CTCTCTCTCTCTCT	CT(2*7)	1787	14	CGGGACGGACCGTGTATCGGG[CTCTCTCTCTCTCT]CCCGCTGCCGCTCGCCCGAACTCGGAGAGGCGCGCGCGCGGATCCACCGGCGGAGCTGTTCCCTGGCCGTTCGGCTCCTCGGAACACAGGTCGGT	CGGGACGGACCGTGTATC	62.361	ACCGACCTGTGTTCCGAG	59.659	130
Unigene11130_P.vindemmiae_1840_1	AGAGAGAGAGAGAGAG	AG(2*8)	2200	16	TAATCTGTGATCGCAGTATCGGTCTGCGTTTTTTTTTCTTTTTTTTGATCGGACATTTTCTAGTTGTAGATGTCGGAATATAAGCAAGAGAATAAATAGGAATGAGTGAAAGAGAA[AGAGAGAGAGAGAGAG]AAAGAGCGTGTAAGATTAATTGCG	TAATCTGTGATCGCAGTATCGGT	60.882	CGCAATTAATCTTACACGCTCTT	59.835	156
Unigene11130_P.vindemmiae_1840_2	AGAGAGAGAGAGAGAG	AG(2*8)	2200	16	TAATCTGTGATCGCAGTATCGGTCTGCGTTTTTTTTTCTTTTTTTTGATCGGACATTTTCTAGTTGTAGATGTCGGAATATAAGCAAGAGAATAAATAGGAATGAGTGAAAGAGAA[AGAGAGAGAGAGAGAG]AAAGAGCGTGTAAGATTAATTGCG	TAATCTGTGATCGCAGTATCGG	60.117	CGCAATTAATCTTACACGCTCTT	59.835	156
Unigene11130_P.vindemmiae_1840_3	AGAGAGAGAGAGAGAG	AG(2*8)	2200	16	TAATCTGTGATCGCAGTATCGGTCTGCGTTTTTTTTTCTTTTTTTTGATCGGACATTTTCTAGTTGTAGATGTCGGAATATAAGCAAGAGAATAAATAGGAATGAGTGAAAGAGAA[AGAGAGAGAGAGAGAG]AAAGAGCGTGTAAGATTAATTGCGT	TAATCTGTGATCGCAGTATCGGT	60.882	ACGCAATTAATCTTACACGCTCT	59.387	157
Unigene11130_P.vindemmiae_1840_4	AGAGAGAGAGAGAGAG	AG(2*8)	2200	16	TTTTGATCGGACATTTTCTAGTTGTAGATGTCGGAATATAAGCAAGAGAATAAATAGGAATGAGTGAAAGAGAA[AGAGAGAGAGAGAGAG]AAAGAGCGTGTAAGATTAATTGCG	TTTTGATCGGACATTTTCTAGTTG	59.556	CGCAATTAATCTTACACGCTCTT	59.835	114
Unigene11130_P.vindemmiae_1840_5	AGAGAGAGAGAGAGAG	AG(2*8)	2200	16	TAATCTGTGATCGCAGTATCGGTCTGCGTTTTTTTTTCTTTTTTTTGATCGGACATTTTCTAGTTGTAGATGTCGGAATATAAGCAAGAGAATAAATAGGAATGAGTGAAAGAGAA[AGAGAGAGAGAGAGAG]AAAGAGCGTGTAAGATTAATTGCGT	TAATCTGTGATCGCAGTATCGG	60.117	ACGCAATTAATCTTACACGCTCT	59.387	157
Unigene11131_P.vindemmiae_1841_1	AGAGAGAGAGAGAGAG	AG(2*8)	1608	16	AGGGAGAGAGTCAGGAAGAGAA[AGAGAGAGAGAGAGAG]TGAGAGAGCAAGAGAGAAAGAGAAAATACAAAAAAAAGTCAGGTGTAAGTGTCGC	AGGGAGAGAGTCAGGAAGAGAAA	60.006	GCGACACTTACACCTGACTTTTT	59.746	93
Unigene11131_P.vindemmiae_1841_2	AGAGAGAGAGAGAGAG	AG(2*8)	1608	16	AGGGAGAGAGTCAGGAAGAGAA[AGAGAGAGAGAGAGAG]TGAGAGAGCAAGAGAGAAAGAGAAAATACAAAAAAAAGTCAGGTGTAAGTGTCGCCCACAATTTAGA	AGGGAGAGAGTCAGGAAGAGAAA	60.006	TCTAAATTGTGGGCGACACTTAC	60.408	105
Unigene11131_P.vindemmiae_1841_3	AGAGAGAGAGAGAGAG	AG(2*8)	1608	16	AAGGGAGAGAGTCAGGAAGAGAA[AGAGAGAGAGAGAGAG]TGAGAGAGCAAGAGAGAAAGAGAAAATACAAAAAAAAGTCAGGTGTAAGTGTCGCCCACAATTTAGA	AAGGGAGAGAGTCAGGAAGAGAA	60.006	TCTAAATTGTGGGCGACACTTAC	60.408	106
Unigene11131_P.vindemmiae_1841_4	AGAGAGAGAGAGAGAG	AG(2*8)	1608	16	AAAGGGAGAGAGTCAGGAAGAGAA[AGAGAGAGAGAGAGAG]TGAGAGAGCAAGAGAGAAAGAGAAAATACAAAAAAAAGTCAGGTGTAAGTGTCGCCCACAATTTAGA	AAAGGGAGAGAGTCAGGAAGAGA	60.006	TCTAAATTGTGGGCGACACTTAC	60.408	107
Unigene11131_P.vindemmiae_1841_5	AGAGAGAGAGAGAGAG	AG(2*8)	1608	16	AGGGAGAGAGTCAGGAAGAGAA[AGAGAGAGAGAGAGAG]TGAGAGAGCAAGAGAGAAAGAGAAAATACAAAAAAAAGTCAGGTGTAAGTGTCGCCCACAATTTAGAGCTGTTTCAA	AGGGAGAGAGTCAGGAAGAGAAA	60.006	TTGAAACAGCTCTAAATTGTGGG	60.506	115
Unigene11136_P.vindemmiae_1842_1	CACACACACACA	CA(2*6)	819	12	CTCGACGACCATTATAAAAGTGAAC[CACACACACACA]CGCCCACACACGCACACACGGACACACGCACGCACGCGCATGCAGTCGCTGGAAGTGAGCGCACTTAAGACAGGAACGTTGCTAA	CTCGACGACCATTATAAAAGTGA	58.335	TTAGCAACGTTCCTGTCTTAAGTG	59.882	122
Unigene11136_P.vindemmiae_1842_2	CACACACACACA	CA(2*6)	819	12	TCGACGACCATTATAAAAGTGAAC[CACACACACACA]CGCCCACACACGCACACACGGACACACGCACGCACGCGCATGCAGTCGCTGGAAGTGAGCGCACTTAAGACAGGAACGTTGCTAATAATAAAAGGAAATTTTTGTTTACGCATTATTATTTCCG	TCGACGACCATTATAAAAGTGAA	58.687	CGGAAATAATAATGCGTAAACAAA	59.378	160
Unigene11136_P.vindemmiae_1842_3	CACACACACACA	CA(2*6)	819	12	ACTCGACGACCATTATAAAAGTGAAC[CACACACACACA]CGCCCACACACGCACACACGGACACACGCACGCACGCGCATGCAGTCGCTGGAAGTGAGCGCACTTAAGACAGGAACGTTGCTAA	ACTCGACGACCATTATAAAAGTGA	59.122	TTAGCAACGTTCCTGTCTTAAGTG	59.882	123
Unigene11136_P.vindemmiae_1842_4	CACACACACACA	CA(2*6)	819	12	CTCGACGACCATTATAAAAGTGAAC[CACACACACACA]CGCCCACACACGCACACACGGACACACGCACGCACGCGCATGCAGTCGCTGGAAGTGAGCGCACTTAAGACAGGAACGTTGCTA	CTCGACGACCATTATAAAAGTGA	58.335	TAGCAACGTTCCTGTCTTAAGTG	58.645	121
Unigene11136_P.vindemmiae_1842_5	CACACACACACA	CA(2*6)	819	12	TCGACGACCATTATAAAAGTGAAC[CACACACACACA]CGCCCACACACGCACACACGGACACACGCACGCACGCGCATGCAGTCGCTGGAAGTGAGCGCACTTAAGACAGGAACGTTGCTAATAATAAAAGGAAATTTTTGTTTACGCATTATTATTTCCG	TCGACGACCATTATAAAAGTGAA	58.687	CGGAAATAATAATGCGTAAACAA	58.222	160
Unigene11136_P.vindemmiae_1843_1	CACACACACACACACACACACACA	CA(2*12)	2477	24	GAATGAGTACATTCACACGCAGACGGACACACTTACACCCACACC[CACACACACACACACACACACACA]GTGACACACACGAACAGCACACGGAGCGAACGTCCGGAGAGAGACAAGGAAAGGATAACAGAATAAAGCAAAGGAGAGGAGAGCACAGATA	GAATGAGTACATTCACACGCAGA	60.190	TATCTGTGCTCTCCTCTCCTTTG	60.026	160
Unigene11136_P.vindemmiae_1843_2	CACACACACACACACACACACACA	CA(2*12)	2477	24	GAATGAGTACATTCACACGCAGACGGACACACTTACACCCACACC[CACACACACACACACACACACACA]GTGACACACACGAACAGCACACGGAGCGAACGTCCGGAGAGAGACAAGGAAAGGATAACAGAATAAAGCAAAGGAGAGGAGAGC	GAATGAGTACATTCACACGCAGA	60.190	GCTCTCCTCTCCTTTGCTTTATT	59.560	153
Unigene11136_P.vindemmiae_1843_3	CACACACACACACACACACACACA	CA(2*12)	2477	24	GAGAATGAGTACATTCACACGCAGACGGACACACTTACACCCACACC[CACACACACACACACACACACACA]GTGACACACACGAACAGCACACGGAGCGAACGTCCGGAGAGAGACAAGGAAAGGATAACAGAATAAAGCAAAGGAGAGGAGAGC	GAGAATGAGTACATTCACACGCA	60.190	GCTCTCCTCTCCTTTGCTTTATT	59.560	155
Unigene11136_P.vindemmiae_1843_4	CACACACACACACACACACACACA	CA(2*12)	2477	24	AATGAGTACATTCACACGCAGACGGACACACTTACACCCACACC[CACACACACACACACACACACACA]GTGACACACACGAACAGCACACGGAGCGAACGTCCGGAGAGAGACAAGGAAAGGATAACAGAATAAAGCAAAGGAGAGGAGAGCACAGATA	AATGAGTACATTCACACGCAGAC	59.187	TATCTGTGCTCTCCTCTCCTTTG	60.026	159
Unigene11136_P.vindemmiae_1843_5	CACACACACACACACACACACACA	CA(2*12)	2477	24	GAATGAGTACATTCACACGCAGACGGACACACTTACACCCACACC[CACACACACACACACACACACACA]GTGACACACACGAACAGCACACGGAGCGAACGTCCGGAGAGAGACAAGGAAAGGATAACAGAATAAAGCAAAGGAGAGGAGAGCA	GAATGAGTACATTCACACGCAGA	60.190	TGCTCTCCTCTCCTTTGCTTTAT	60.838	154
Unigene11146_P.vindemmiae_1846_1	CCGCCGCCGCCGCCGCCG	CCG(3*6)	2005	18	GTCGTGCGCATCTACGTGCCGTACGGGCTGCCGGGCCAGCCGCAGCCGCCC[CCGCCGCCGCCGCCGCCG]CCCAGCAAGGAGGAGCGCATGGCGCTGCGCCAGCTCGAGACCAACC	GTCGTGCGCATCTACGTG	60.012	GGTTGGTCTCGAGCTGGC	61.981	115
Unigene11146_P.vindemmiae_1846_2	CCGCCGCCGCCGCCGCCG	CCG(3*6)	2005	18	GTCGTGCGCATCTACGTGCCGTACGGGCTGCCGGGCCAGCCGCAGCCGCCC[CCGCCGCCGCCGCCGCCG]CCCAGCAAGGAGGAGCGCAT	GTCGTGCGCATCTACGTG	60.012	ATGCGCTCCTCCTTGCTG	62.662	89
Unigene11146_P.vindemmiae_1846_3	CCGCCGCCGCCGCCGCCG	CCG(3*6)	2005	18	GTCGTGCGCATCTACGTGCCGTACGGGCTGCCGGGCCAGCCGCAGCCGCCC[CCGCCGCCGCCGCCGCCG]CCCAGCAAGGAGGAGCGCATG	GTCGTGCGCATCTACGTG	60.012	CATGCGCTCCTCCTTGCT	62.662	90
Unigene11146_P.vindemmiae_1846_4	CCGCCGCCGCCGCCGCCG	CCG(3*6)	2005	18	GTCGTGCGCATCTACGTGCCGTACGGGCTGCCGGGCCAGCCGCAGCCGCCC[CCGCCGCCGCCGCCGCCG]CCCAGCAAGGAGGAGCGCATGGCGCTGCGCCAGCTCGAGACCAACCGC	GTCGTGCGCATCTACGTG	60.012	GCGGTTGGTCTCGAGCTG	63.172	117
Unigene11146_P.vindemmiae_1846_5	CCGCCGCCGCCGCCGCCG	CCG(3*6)	2005	18	GAGCTCCCACCAGCCCAGCCCCGACGTCGTGCGCATCTACGTGCCGTACGGGCTGCCGGGCCAGCCGCAGCCGCCC[CCGCCGCCGCCGCCGCCG]CCCAGCAAGGAGGAGCGCAT	GAGCTCCCACCAGCCCAG	64.399	ATGCGCTCCTCCTTGCTG	62.662	114
Unigene11168_P.vindemmiae_1848_1	TATATATATATA	TA(2*6)	376	12	CTTAATTCTGTGTTACACGGGCAGACGCTCG[TATATATATATA]AATATATATATAATTTTTATTGTATTATATGGTATATTACTTGGGCCGACG	CTTAATTCTGTGTTACACGGGCA	61.261	CGTCGGCCCAAGTAATATACC	60.571	94
Unigene11168_P.vindemmiae_1848_2	TATATATATATA	TA(2*6)	376	12	TTAATTCTGTGTTACACGGGCAGACGCTCG[TATATATATATA]AATATATATATAATTTTTATTGTATTATATGGTATATTACTTGGGCCGACG	TTAATTCTGTGTTACACGGGCA	60.409	CGTCGGCCCAAGTAATATACC	60.571	93
Unigene11168_P.vindemmiae_1848_3	TATATATATATA	TA(2*6)	376	12	TAATTCTGTGTTACACGGGCAGACGCTCG[TATATATATATA]AATATATATATAATTTTTATTGTATTATATGGTATATTACTTGGGCCGACG	TAATTCTGTGTTACACGGGCA	59.097	CGTCGGCCCAAGTAATATACC	60.571	92
Unigene11168_P.vindemmiae_1848_4	TATATATATATA	TA(2*6)	376	12	TAATTCTGTGTTACACGGGCAGACGCTCG[TATATATATATA]AATATATATATAATTTTTATTGTATTATATGGTATATTACTTGGGCCGACGCATAAAAAATCGAGTTTTTATATCTCTTCTTTACGC	TAATTCTGTGTTACACGGGCAG	60.054	GCGTAAAGAAGAGATATAAAAACTCG	58.344	128
Unigene11168_P.vindemmiae_1848_5	TATATATATATA	TA(2*6)	376	12	TCTGTGTTACACGGGCAGACGCTCG[TATATATATATA]AATATATATATAATTTTTATTGTATTATATGGTATATTACTTGGGCCGA	TCTGTGTTACACGGGCAGAC	59.751	TCGGCCCAAGTAATATACCATA	58.416	86
Unigene11181_P.vindemmiae_1849_1	ATAATAATAATAATA	ATA(3*5)	255	15	AATAACATTCGTATGCGTTGGTCTTAACGACGATAAATATTTTTATAATAATATATGTAATAATATTAATAAT[ATAATAATAATAATA]AGGACAATAACTATTATATTATCAACGATGAGAATACAGCGGTAT	AATAACATTCGTATGCGTTGGTC	60.148	ATACCGCTGTATTCTCATCGTT	57.799	133
Unigene11181_P.vindemmiae_1849_2	ATAATAATAATAATA	ATA(3*5)	255	15	ATAACATTCGTATGCGTTGGTCTTAACGACGATAAATATTTTTATAATAATATATGTAATAATATTAATAAT[ATAATAATAATAATA]AGGACAATAACTATTATATTATCAACGATGAGAATACAGCGGTAT	ATAACATTCGTATGCGTTGGTCT	59.812	ATACCGCTGTATTCTCATCGTT	57.799	132
Unigene11181_P.vindemmiae_1849_3	ATAATAATAATAATA	ATA(3*5)	255	15	CATTCGTATGCGTTGGTCTTAACGACGATAAATATTTTTATAATAATATATGTAATAATATTAATAAT[ATAATAATAATAATA]AGGACAATAACTATTATATTATCAACGATGAGAATACAGCGGTAT	CATTCGTATGCGTTGGTCTTAAC	60.761	ATACCGCTGTATTCTCATCGTT	57.799	128
Unigene11181_P.vindemmiae_1849_4	ATAATAATAATAATA	ATA(3*5)	255	15	AACATTCGTATGCGTTGGTCTTAACGACGATAAATATTTTTATAATAATATATGTAATAATATTAATAAT[ATAATAATAATAATA]AGGACAATAACTATTATATTATCAACGATGAGAATACAGCGGTAT	AACATTCGTATGCGTTGGTCTTA	60.761	ATACCGCTGTATTCTCATCGTT	57.799	130
Unigene11181_P.vindemmiae_1849_5	ATAATAATAATAATA	ATA(3*5)	255	15	TAACATTCGTATGCGTTGGTCTTAACGACGATAAATATTTTTATAATAATATATGTAATAATATTAATAAT[ATAATAATAATAATA]AGGACAATAACTATTATATTATCAACGATGAGAATACAGCGGTAT	TAACATTCGTATGCGTTGGTCTT	60.761	ATACCGCTGTATTCTCATCGTT	57.799	131
Unigene11186_P.vindemmiae_1850_1	TATTATTATTATTATTAT	TAT(3*6)	371	18	TCCCGCTTTCCTTCTTATTTTACCTCCATTAGTCATTCTAATGTAATTTTATTTGTTTAC[TATTATTATTATTATTAT]TAGATTTAAAATGCAACTCGCAAC	TCCCGCTTTCCTTCTTATTTTAC	59.985	GTTGCGAGTTGCATTTTAAATCT	59.697	102
Unigene11186_P.vindemmiae_1850_2	TATTATTATTATTATTAT	TAT(3*6)	371	18	TCCCGCTTTCCTTCTTATTTTACCTCCATTAGTCATTCTAATGTAATTTTATTTGTTTAC[TATTATTATTATTATTAT]TAGATTTAAAATGCAACTCGCAACTAAGCGAGTATCTTCAAAAATCCAAA	TCCCGCTTTCCTTCTTATTTTAC	59.985	TTTGGATTTTTGAAGATACTCGC	59.637	128
Unigene11186_P.vindemmiae_1850_3	TATTATTATTATTATTAT	TAT(3*6)	371	18	TCCCGCTTTCCTTCTTATTTTACCTCCATTAGTCATTCTAATGTAATTTTATTTGTTTAC[TATTATTATTATTATTAT]TAGATTTAAAATGCAACTCGCAACTAAGCGAGTATC	TCCCGCTTTCCTTCTTATTTTAC	59.985	GATACTCGCTTAGTTGCGAGTTG	60.446	114
Unigene11186_P.vindemmiae_1850_4	TATTATTATTATTATTAT	TAT(3*6)	371	18	TCTTCTCTCTTCCTCTTCTTCCCGCTTTCCTTCTTATTTTACCTCCATTAGTCATTCTAATGTAATTTTATTTGTTTAC[TATTATTATTATTATTAT]TAGATTTAAAATGCAACTCGCAAC	TCTTCTCTCTTCCTCTTCTTCCC	59.608	GTTGCGAGTTGCATTTTAAATCT	59.697	121
Unigene11186_P.vindemmiae_1850_5	TATTATTATTATTATTAT	TAT(3*6)	371	18	TTCCCGCTTTCCTTCTTATTTTACCTCCATTAGTCATTCTAATGTAATTTTATTTGTTTAC[TATTATTATTATTATTAT]TAGATTTAAAATGCAACTCGCAAC	TTCCCGCTTTCCTTCTTATTTTA	60.403	GTTGCGAGTTGCATTTTAAATCT	59.697	103
Unigene11202_P.vindemmiae_1853_1	ATATATATATAT	AT(2*6)	1327	12	GCAACACGATTTGGTAACAAGTAAAAGAACAAAAAACCTGAAAATATATATAA[ATATATATATAT]GAAAATATATATATAAATATATATGTACATACACATATGTACACATGTGTATGTGAATGAATAATAAGTAAAGAAATGGCATACAAAAGGG	GCAACACGATTTGGTAACAAGTAA	60.320	CCCTTTTGTATGCCATTTCTTTA	59.424	156
Unigene11202_P.vindemmiae_1853_2	ATATATATATAT	AT(2*6)	1327	12	GCAACACGATTTGGTAACAAGTAAAAGAACAAAAAACCTGAAAATATATATAA[ATATATATATAT]GAAAATATATATATAAATATATATGTACATACACATATGTACACATGTGTATGTGAATGAATAATAAGTAAAGAAATGGCATACAAAAGGGAAAC	GCAACACGATTTGGTAACAAGTAA	60.320	GTTTCCCTTTTGTATGCCATTTC	60.890	160
Unigene11202_P.vindemmiae_1853_3	ATATATATATAT	AT(2*6)	1327	12	GCAACACGATTTGGTAACAAGTAAAAGAACAAAAAACCTGAAAATATATATAA[ATATATATATAT]GAAAATATATATATAAATATATATGTACATACACATATGTACACATGTGTATGTGAATGAATAATAAGTAAAGAAATGGCATACAAAAGGGA	GCAACACGATTTGGTAACAAGTAA	60.320	TCCCTTTTGTATGCCATTTCTTT	60.998	157
Unigene11202_P.vindemmiae_1853_4	ATATATATATAT	AT(2*6)	1327	12	GCAACACGATTTGGTAACAAGTAAAAGAACAAAAAACCTGAAAATATATATAA[ATATATATATAT]GAAAATATATATATAAATATATATGTACATACACATATGTACACATGTGTATGTGAATGAATAATAAGTAAAGAAATGGCATACAAAAGGGAAA	GCAACACGATTTGGTAACAAGTAA	60.320	TTTCCCTTTTGTATGCCATTTCT	60.998	159
Unigene11202_P.vindemmiae_1853_5	ATATATATATAT	AT(2*6)	1327	12	GCAACACGATTTGGTAACAAGTAAAAGAACAAAAAACCTGAAAATATATATAA[ATATATATATAT]GAAAATATATATATAAATATATATGTACATACACATATGTACACATGTGTATGTGAATGAATAATAAGTAAAGAAATGGCATACAAAAGGGAA	GCAACACGATTTGGTAACAAGTAA	60.320	TTCCCTTTTGTATGCCATTTCT	59.844	158
Unigene11212_P.vindemmiae_1854_1	ATATATATATAT	AT(2*6)	183	12	ATTTTTCGCAAAACAAACGAATAA[ATATATATATAT]TAATATAATTCAGATTGTGGGCTCAGTCACCACGTATCTCGTTA	ATTTTTCGCAAAACAAACGAATA	59.903	TAACGAGATACGTGGTGACTGAG	59.319	80
Unigene11212_P.vindemmiae_1854_2	ATATATATATAT	AT(2*6)	183	12	ATTTTTCGCAAAACAAACGAATAA[ATATATATATAT]TAATATAATTCAGATTGTGGGCTCAGTCACCACGTATCTCGTTATACTCGTACAATTTCAAAATGCTGA	ATTTTTCGCAAAACAAACGAATA	59.903	TCAGCATTTTGAAATTGTACGAG	59.307	105
Unigene11212_P.vindemmiae_1854_3	ATATATATATAT	AT(2*6)	183	12	ATTTTTCGCAAAACAAACGAATAA[ATATATATATAT]TAATATAATTCAGATTGTGGGCTCAGTCACCACGTATCTCGTTATACTCGTACAATTTCAAAATGCTGACGATACCAAAGGAACAAAACACATGCTTCAGA	ATTTTTCGCAAAACAAACGAATA	59.903	TCTGAAGCATGTGTTTTGTTCCT	61.056	137
Unigene11212_P.vindemmiae_1854_4	ATATATATATAT	AT(2*6)	183	12	ATTTTTCGCAAAACAAACGAATAA[ATATATATATAT]TAATATAATTCAGATTGTGGGCTCAGTCACCACGTATCTCGTTATACTCGTACAATTTCAAAATGCTGAC	ATTTTTCGCAAAACAAACGAATA	59.903	GTCAGCATTTTGAAATTGTACGAG	60.063	106
Unigene11212_P.vindemmiae_1854_5	ATATATATATAT	AT(2*6)	183	12	ATTTTTCGCAAAACAAACGAATAA[ATATATATATAT]TAATATAATTCAGATTGTGGGCTCAGTCACCACGTATCTCGTTATACTCGTACAATTTCAAAATGCTGACGATACCAAAGGAACAAAACACATGCTTCAGA	ATTTTTCGCAAAACAAACGAATA	59.903	TCTGAAGCATGTGTTTTGTTCC	60.154	137
Unigene11213_P.vindemmiae_1855_1	AGAGAGAGAGAGAG	AG(2*7)	573	14	AAGGCTAGACGAGTTCGAAGAA[AGAGAGAGAGAGAG]GGAGCGAATTATGGCGGCGGGCGCGGGAACGTCGTGCGCGGGATCGTCGCGTAGTGCTTCGGAGGGCGAGCCAAGAGATGGCGCCACCGGACTCAGCAGAGCTAGCT	AAGGCTAGACGAGTTCGAAGAAA	60.865	AGCTAGCTCTGCTGAGTCCG	60.058	143
Unigene11213_P.vindemmiae_1855_2	AGAGAGAGAGAGAG	AG(2*7)	573	14	AGAAGGCTAGACGAGTTCGAAGAA[AGAGAGAGAGAGAG]GGAGCGAATTATGGCGGCGGGCGCGGGAACGTCGTGCGCGGGATCGTCGCGTAGTGCTTCGGAGGGCGAGCCAAGAGATGGCGCCACCGGACTCAGCAGAGCTAGCT	AGAAGGCTAGACGAGTTCGAAGA	61.013	AGCTAGCTCTGCTGAGTCCG	60.058	145
Unigene11213_P.vindemmiae_1855_3	AGAGAGAGAGAGAG	AG(2*7)	573	14	AAGGCTAGACGAGTTCGAAGAA[AGAGAGAGAGAGAG]GGAGCGAATTATGGCGGCGGGCGCGGGAACGTCGTGCGCGGGATCGTCGCGTAGTGCTTCGGAGGGCGAGCCAAGAGATGGCGCCACCGGACTCAGCAGAGCTAG	AAGGCTAGACGAGTTCGAAGAAA	60.865	CTAGCTCTGCTGAGTCCGGT	59.769	141
Unigene11213_P.vindemmiae_1855_4	AGAGAGAGAGAGAG	AG(2*7)	573	14	GAAGGCTAGACGAGTTCGAAGAA[AGAGAGAGAGAGAG]GGAGCGAATTATGGCGGCGGGCGCGGGAACGTCGTGCGCGGGATCGTCGCGTAGTGCTTCGGAGGGCGAGCCAAGAGATGGCGCCACCGGACTCAGCAGAGCTAGCT	GAAGGCTAGACGAGTTCGAAGA	60.151	AGCTAGCTCTGCTGAGTCCG	60.058	144
Unigene11213_P.vindemmiae_1855_5	AGAGAGAGAGAGAG	AG(2*7)	573	14	AGAAGGCTAGACGAGTTCGAAGAA[AGAGAGAGAGAGAG]GGAGCGAATTATGGCGGCGGGCGCGGGAACGTCGTGCGCGGGATCGTCGCGTAGTGCTTCGGAGGGCGAGCCAAGAGATGGCGCCACCGGACTCAGCAGAGCTAG	AGAAGGCTAGACGAGTTCGAAGA	61.013	CTAGCTCTGCTGAGTCCGGT	59.769	143
Unigene11221_P.vindemmiae_1856_1	CTCTCTCTCTCTCT	CT(2*7)	2749	14	GCGCATAAATAGTTAATGGTTCGTTCGTCGTAGAGAGTAAGAGAATAATAGGGTATATGCATTACCTCCGATCACTACGCACCCGAGACCTCTGTCACA[CTCTCTCTCTCTCT]TTCTCTCTTTCTATCTTTCAACGCATCCGTAAC	GCGCATAAATAGTTAATGGTTCG	59.909	GTTACGGATGCGTTGAAAGATAG	60.036	146
Unigene11221_P.vindemmiae_1856_2	CTCTCTCTCTCTCT	CT(2*7)	2749	14	CGCGCATAAATAGTTAATGGTTCGTTCGTCGTAGAGAGTAAGAGAATAATAGGGTATATGCATTACCTCCGATCACTACGCACCCGAGACCTCTGTCACA[CTCTCTCTCTCTCT]TTCTCTCTTTCTATCTTTCAACGCATCCGTAAC	CGCGCATAAATAGTTAATGGTTC	59.909	GTTACGGATGCGTTGAAAGATAG	60.036	147
Unigene11221_P.vindemmiae_1856_3	CTCTCTCTCTCTCT	CT(2*7)	2749	14	GGTTCGTTCGTCGTAGAGAGTAAGAGAATAATAGGGTATATGCATTACCTCCGATCACTACGCACCCGAGACCTCTGTCACA[CTCTCTCTCTCTCT]TTCTCTCTTTCTATCTTTCAACGCATCCGTAAC	GGTTCGTTCGTCGTAGAGAGTAA	59.833	GTTACGGATGCGTTGAAAGATAG	60.036	129
Unigene11221_P.vindemmiae_1856_4	CTCTCTCTCTCTCT	CT(2*7)	2749	14	GCGCATAAATAGTTAATGGTTCGTTCGTCGTAGAGAGTAAGAGAATAATAGGGTATATGCATTACCTCCGATCACTACGCACCCGAGACCTCTGTCACA[CTCTCTCTCTCTCT]TTCTCTCTTTCTATCTTTCAACGCATCC	GCGCATAAATAGTTAATGGTTCG	59.909	GGATGCGTTGAAAGATAGAAAGA	59.750	141
Unigene11221_P.vindemmiae_1856_5	CTCTCTCTCTCTCT	CT(2*7)	2749	14	CGCGCATAAATAGTTAATGGTTCGTTCGTCGTAGAGAGTAAGAGAATAATAGGGTATATGCATTACCTCCGATCACTACGCACCCGAGACCTCTGTCACA[CTCTCTCTCTCTCT]TTCTCTCTTTCTATCTTTCAACGCATCC	CGCGCATAAATAGTTAATGGTTC	59.909	GGATGCGTTGAAAGATAGAAAGA	59.750	142
Unigene11222_P.vindemmiae_1857_1	ATATATATATAT	AT(2*6)	1527	12	GCGACGAATCTTACGAATCAATATATTTATATATTAATAC[ATATATATATAT]TTATGCACACATATATTTATATATTAATATCTAGTACAAGTTAATAAGAGAAGTTCGGGCAA	GCGACGAATCTTACGAATCAATA	60.461	TTGCCCGAACTTCTCTTATTAAC	58.873	114
Unigene11222_P.vindemmiae_1857_2	ATATATATATAT	AT(2*6)	1527	12	GCGACGAATCTTACGAATCAATATATTTATATATTAATAC[ATATATATATAT]TTATGCACACATATATTTATATATTAATATCTAGTACAAGTTAATAAGAGAAGTTCGGGCAATC	GCGACGAATCTTACGAATCAATA	60.461	GATTGCCCGAACTTCTCTTATTA	58.831	116
Unigene11222_P.vindemmiae_1857_3	ATATATATATAT	AT(2*6)	1527	12	GTAGTAATGAGACAATCGCGACGAATCTTACGAATCAATATATTTATATATTAATAC[ATATATATATAT]TTATGCACACATATATTTATATATTAATATCTAGTACAAGTTAATAAGAGAAGTTCGGGCAA	GTAGTAATGAGACAATCGCGACG	61.035	TTGCCCGAACTTCTCTTATTAAC	58.873	131
Unigene11222_P.vindemmiae_1857_4	ATATATATATAT	AT(2*6)	1527	12	GCGACGAATCTTACGAATCAATATATTTATATATTAATAC[ATATATATATAT]TTATGCACACATATATTTATATATTAATATCTAGTACAAGTTAATAAGAGAAGTTCGGGCAAT	GCGACGAATCTTACGAATCAATA	60.461	ATTGCCCGAACTTCTCTTATTAAC	59.153	115
Unigene11222_P.vindemmiae_1857_5	ATATATATATAT	AT(2*6)	1527	12	GTAGTAATGAGACAATCGCGACGAATCTTACGAATCAATATATTTATATATTAATAC[ATATATATATAT]TTATGCACACATATATTTATATATTAATATCTAGTACAAGTTAATAAGAGAAGTTCGGGC	GTAGTAATGAGACAATCGCGACG	61.035	GCCCGAACTTCTCTTATTAACTTG	59.716	129
Unigene11225_P.vindemmiae_1858_1	GCTGCTGCTGCTGCTGCT	GCT(3*6)	606	18	GTTACTCAAACTGAAAACGGTGCTGCTGCTTTACAAGCCGGTTTAGGTGGTTTA[GCTGCTGCTGCTGCTGCT]GTTTTATTGATCTAAGTATACTAGATCTTTAAATTATTCTTTTTGCATCTTTTAACCTTCTAATTCG	GTTACTCAAACTGAAAACGGTGC	60.089	CGAATTAGAAGGTTAAAAGATGCAA	60.036	139
Unigene11225_P.vindemmiae_1858_2	GCTGCTGCTGCTGCTGCT	GCT(3*6)	606	18	GTGCTGCTCCAACTTTTGTTACTCAAACTGAAAACGGTGCTGCTGCTTTACAAGCCGGTTTAGGTGGTTTA[GCTGCTGCTGCTGCTGCT]GTTTTATTGATCTAAGTATACTAGATCTTTAAATTATTCTTTTTGCATCTTTTAACCTTCTAATTCG	GTGCTGCTCCAACTTTTGTTACT	59.874	CGAATTAGAAGGTTAAAAGATGCAA	60.036	156
Unigene11225_P.vindemmiae_1858_3	GCTGCTGCTGCTGCTGCT	GCT(3*6)	606	18	AGTGCTGCTCCAACTTTTGTTACTCAAACTGAAAACGGTGCTGCTGCTTTACAAGCCGGTTTAGGTGGTTTA[GCTGCTGCTGCTGCTGCT]GTTTTATTGATCTAAGTATACTAGATCTTTAAATTATTCTTTTTGCATCTTTTAACCTTCTAATTCG	AGTGCTGCTCCAACTTTTGTTAC	59.874	CGAATTAGAAGGTTAAAAGATGCAA	60.036	157
Unigene11225_P.vindemmiae_1858_4	GCTGCTGCTGCTGCTGCT	GCT(3*6)	606	18	TTACTCAAACTGAAAACGGTGCTGCTGCTTTACAAGCCGGTTTAGGTGGTTTA[GCTGCTGCTGCTGCTGCT]GTTTTATTGATCTAAGTATACTAGATCTTTAAATTATTCTTTTTGCATCTTTTAACCTTCTAATTCG	TTACTCAAACTGAAAACGGTGCT	60.208	CGAATTAGAAGGTTAAAAGATGCAA	60.036	138
Unigene11225_P.vindemmiae_1858_5	GCTGCTGCTGCTGCTGCT	GCT(3*6)	606	18	GTTACTCAAACTGAAAACGGTGCTGCTGCTTTACAAGCCGGTTTAGGTGGTTTA[GCTGCTGCTGCTGCTGCT]GTTTTATTGATCTAAGTATACTAGATCTTTAAATTATTCTTTTTGCATCTTTTAACCTTCTAATTCGTCATGATCA	GTTACTCAAACTGAAAACGGTGC	60.089	TGATCATGACGAATTAGAAGGTT	57.761	148
Unigene11234_P.vindemmiae_1859_1	TCTCTCTCTCTCTCTCTC	TC(2*9)	710	18	ACTAATCAACGGAAAACAGATGCACAACCTCTCGGGTCAGTCGCTCT[TCTCTCTCTCTCTCTCTC]TATCGCGAGTCGAAGGAGTCTCGAACGACGGTGTGTACAGCTACGGTGGTCGGATAAGTACGTA	ACTAATCAACGGAAAACAGATGC	59.557	TACGTACTTATCCGACCACCGTA	60.648	129
Unigene11234_P.vindemmiae_1859_2	TCTCTCTCTCTCTCTCTC	TC(2*9)	710	18	ACTAATCAACGGAAAACAGATGCACAACCTCTCGGGTCAGTCGCTCT[TCTCTCTCTCTCTCTCTC]TATCGCGAGTCGAAGGAGTCTCGAACGACGGTGTGTACAGCTACGGTGGTCGGATAAGTAC	ACTAATCAACGGAAAACAGATGC	59.557	GTACTTATCCGACCACCGTAGC	59.919	126
Unigene11234_P.vindemmiae_1859_3	TCTCTCTCTCTCTCTCTC	TC(2*9)	710	18	ACTAATCAACGGAAAACAGATGCACAACCTCTCGGGTCAGTCGCTCT[TCTCTCTCTCTCTCTCTC]TATCGCGAGTCGAAGGAGTCTCGAACGACGGTGTGTACAGCTAC	ACTAATCAACGGAAAACAGATGC	59.557	GTAGCTGTACACACCGTCGTTC	59.731	109
Unigene11234_P.vindemmiae_1859_4	TCTCTCTCTCTCTCTCTC	TC(2*9)	710	18	ACTAATCAACGGAAAACAGATGCACAACCTCTCGGGTCAGTCGCTCT[TCTCTCTCTCTCTCTCTC]TATCGCGAGTCGAAGGAGTCTCGAACGACGGTGTGTACAGCTACGGTGGTCGGATAAGTACGTAC	ACTAATCAACGGAAAACAGATGC	59.557	GTACGTACTTATCCGACCACCGT	61.378	130
Unigene11234_P.vindemmiae_1859_5	TCTCTCTCTCTCTCTCTC	TC(2*9)	710	18	GCGATTGAGAGTCACAGTACAAAACTACAGTTGTAACTAATCAACGGAAAACAGATGCACAACCTCTCGGGTCAGTCGCTCT[TCTCTCTCTCTCTCTCTC]TATCGCGAGTCGAAGGAGTCTCGAACGACGGTGTGTACAGCTAC	GCGATTGAGAGTCACAGTACAAA	59.438	GTAGCTGTACACACCGTCGTTC	59.731	144
Unigene11238_P.vindemmiae_1860_1	ATATATATATAT	AT(2*6)	9419	12	GAATGTTGACAATGTGCGTTTTCGATGAATTTATATATA[ATATATATATAT]ACTTTAGTAATCTTATTTTATACTTTCAACTGTTAAGTAAAGAGAATATATAATTAATTAAAAGAATATATCTCATACATTATTCATAAGAACCTCTTTTGTTT	GAATGTTGACAATGTGCGTTTT	59.911	AAACAAAAGAGGTTCTTATGAATAATGT	58.319	155
Unigene11238_P.vindemmiae_1860_2	ATATATATATAT	AT(2*6)	9419	12	GAATGTTGACAATGTGCGTTTTCGATGAATTTATATATA[ATATATATATAT]ACTTTAGTAATCTTATTTTATACTTTCAACTGTTAAGTAAAGAGAATATATAATTAATTAAAAGAATATATCTCATACATTATTCATAAGAACCTCTTTTGTT	GAATGTTGACAATGTGCGTTTT	59.911	AACAAAAGAGGTTCTTATGAATAATGT	57.209	154
Unigene11238_P.vindemmiae_1860_3	ATATATATATAT	AT(2*6)	9419	12	GAATGTTGACAATGTGCGTTTTCGATGAATTTATATATA[ATATATATATAT]ACTTTAGTAATCTTATTTTATACTTTCAACTGTTAAGTAAAGAGAATATATAATTAATTAAAAGAATATATCTCATACATTATTCATAAGAACCTCTTTTG	GAATGTTGACAATGTGCGTTTT	59.911	CAAAAGAGGTTCTTATGAATAATGT	55.176	152
Unigene11238_P.vindemmiae_1860_4	ATATATATATAT	AT(2*6)	9419	12	GAATGTTGACAATGTGCGTTTTCGATGAATTTATATATA[ATATATATATAT]ACTTTAGTAATCTTATTTTATACTTTCAACTGTTAAGTAAAGAGAATATATAATTAATTAAAAGAATATATCTCATACATTATTCATAAGAACCTCTTTTGT	GAATGTTGACAATGTGCGTTTT	59.911	ACAAAAGAGGTTCTTATGAATAATGT	56.001	153
Unigene11238_P.vindemmiae_1860_5	ATATATATATAT	AT(2*6)	9419	12	GAATGTTGACAATGTGCGTTTTCGATGAATTTATATATA[ATATATATATAT]ACTTTAGTAATCTTATTTTATACTTTCAACTGTTAAGTAAAGAGAATATATAATTAATTAAAAGAATATATCTCATACATTATTCATAAGAACCTCTTTTG	GAATGTTGACAATGTGCGTTTT	59.911	CAAAAGAGGTTCTTATGAATAATGTATG	57.965	152
Unigene11239_P.vindemmiae_1861_1	TAATAATAATAATAATAA	TAA(3*6)	508	18	ATGTTTGGAAGAATCAAGCGATATCAGAATCTTCACCACT[TAATAATAATAATAATAA]TGACAAGGAACGGAGTGTAATGAAAG	ATGTTTGGAAGAATCAAGCGATA	59.983	CTTTCATTACACTCCGTTCCTTG	60.042	84
Unigene11239_P.vindemmiae_1861_2	TAATAATAATAATAATAA	TAA(3*6)	508	18	TTAAGGCCATATTCTCTGTCCAATGTTTGGAAGAATCAAGCGATATCAGAATCTTCACCACT[TAATAATAATAATAATAA]TGACAAGGAACGGAGTGTAATGAAAG	TTAAGGCCATATTCTCTGTCCAA	59.977	CTTTCATTACACTCCGTTCCTTG	60.042	106
Unigene11239_P.vindemmiae_1861_3	TAATAATAATAATAATAA	TAA(3*6)	508	18	ATGTTTGGAAGAATCAAGCGATATCAGAATCTTCACCACT[TAATAATAATAATAATAA]TGACAAGGAACGGAGTGTAATGAAAGATAATAGGAGGGATAGTATACCAATGATGTTGCGACCAAAAACAAATCAAGTATTGGCTGCTTTGCTATCTG	ATGTTTGGAAGAATCAAGCGATA	59.983	CAGATAGCAAAGCAGCCAATACT	59.952	156
Unigene11239_P.vindemmiae_1861_4	TAATAATAATAATAATAA	TAA(3*6)	508	18	ATGTTTGGAAGAATCAAGCGATATCAGAATCTTCACCACT[TAATAATAATAATAATAA]TGACAAGGAACGGAGTGTAATGAAA	ATGTTTGGAAGAATCAAGCGATA	59.983	TTTCATTACACTCCGTTCCTTGT	59.920	83
Unigene11239_P.vindemmiae_1861_5	TAATAATAATAATAATAA	TAA(3*6)	508	18	TTAAGGCCATATTCTCTGTCCAATGTTTGGAAGAATCAAGCGATATCAGAATCTTCACCACT[TAATAATAATAATAATAA]TGACAAGGAACGGAGTGTAATGAAA	TTAAGGCCATATTCTCTGTCCAA	59.977	TTTCATTACACTCCGTTCCTTGT	59.920	105
Unigene11246_P.vindemmiae_1862_1	CGTCGTCGTCGTCGT	CGT(3*5)	3033	15	GAGGTTGCTGTTGGCGTTGGCGTTGGCGTTGTGGCTGCAGGCCAGGCTCGCGACGCTGCTGGGCAGCATCGCGGCGCTGTTGGC[CGTCGTCGTCGTCGT]CGCTAACGGCGTGGCCGTCGTCGGCGAGGGGACGGCCGAGGACGACATGCTGGAGG	GAGGTTGCTGTTGGCGTT	59.837	CCTCCAGCATGTCGTCCT	59.775	155
Unigene11246_P.vindemmiae_1862_2	CGTCGTCGTCGTCGT	CGT(3*5)	3033	15	GCGAGGAGGTTGCTGTTGGCGTTGGCGTTGGCGTTGTGGCTGCAGGCCAGGCTCGCGACGCTGCTGGGCAGCATCGCGGCGCTGTTGGC[CGTCGTCGTCGTCGT]CGCTAACGGCGTGGCCGTCGTCGGCGAGGGGACGGCCGAGGACGACATGCTGGAGG	GCGAGGAGGTTGCTGTTG	60.557	CCTCCAGCATGTCGTCCT	59.775	160
Unigene11246_P.vindemmiae_1862_3	CGTCGTCGTCGTCGT	CGT(3*5)	3033	15	GAGGTTGCTGTTGGCGTTGGCGTTGGCGTTGTGGCTGCAGGCCAGGCTCGCGACGCTGCTGGGCAGCATCGCGGCGCTGTTGGC[CGTCGTCGTCGTCGT]CGCTAACGGCGTGGCCGTCGTCGGCGAGGGGACGGCCGAGGACGACATGCTGGAGG	GAGGTTGCTGTTGGCGTT	59.837	CCTCCAGCATGTCGTCCTC	61.836	155
Unigene11246_P.vindemmiae_1862_4	CGTCGTCGTCGTCGT	CGT(3*5)	3033	15	AGGTTGCTGTTGGCGTTGGCGTTGGCGTTGTGGCTGCAGGCCAGGCTCGCGACGCTGCTGGGCAGCATCGCGGCGCTGTTGGC[CGTCGTCGTCGTCGT]CGCTAACGGCGTGGCCGTCGTCGGCGAGGGGACGGCCGAGGACGACATGCTGGAGG	AGGTTGCTGTTGGCGTTG	60.873	CCTCCAGCATGTCGTCCT	59.775	154
Unigene11246_P.vindemmiae_1862_5	CGTCGTCGTCGTCGT	CGT(3*5)	3033	15	AGGTTGCTGTTGGCGTTGGCGTTGGCGTTGTGGCTGCAGGCCAGGCTCGCGACGCTGCTGGGCAGCATCGCGGCGCTGTTGGC[CGTCGTCGTCGTCGT]CGCTAACGGCGTGGCCGTCGTCGGCGAGGGGACGGCCGAGGACGACATGCTGGAGG	AGGTTGCTGTTGGCGTTG	60.873	CCTCCAGCATGTCGTCCTC	61.836	154
Unigene11280_P.vindemmiae_1863_1	ATATATATATAT	AT(2*6)	591	12	CATTTGGGGACAGAGAATCATAACACCACTTGACTTCGTTCACCATGAACAGAAGTTTC[ATATATATATAT]TTATATTTTTCTTCTATATAATATGTGTAAAAAACGTTGTATCGTCATAATTGTAATATCGCCCTTTCGTTAGCT	CATTTGGGGACAGAGAATCATAA	60.190	AGCTAACGAAAGGGCGATATTAC	60.028	146
Unigene11280_P.vindemmiae_1863_2	ATATATATATAT	AT(2*6)	591	12	TTGGGGACAGAGAATCATAACACCACTTGACTTCGTTCACCATGAACAGAAGTTTC[ATATATATATAT]TTATATTTTTCTTCTATATAATATGTGTAAAAAACGTTGTATCGTCATAATTGTAATATCGCCCTTTCGTTAGCT	TTGGGGACAGAGAATCATAACAC	60.235	AGCTAACGAAAGGGCGATATTAC	60.028	143
Unigene11280_P.vindemmiae_1863_3	ATATATATATAT	AT(2*6)	591	12	CATTTGGGGACAGAGAATCATAACACCACTTGACTTCGTTCACCATGAACAGAAGTTTC[ATATATATATAT]TTATATTTTTCTTCTATATAATATGTGTAAAAAACGTTGTATCGTCATAATTGTAATATCGCCC	CATTTGGGGACAGAGAATCATAA	60.190	GGGCGATATTACAATTATGACGA	60.076	135
Unigene11280_P.vindemmiae_1863_4	ATATATATATAT	AT(2*6)	591	12	GGGACAGAGAATCATAACACCACTTGACTTCGTTCACCATGAACAGAAGTTTC[ATATATATATAT]TTATATTTTTCTTCTATATAATATGTGTAAAAAACGTTGTATCGTCATAATTGTAATATCGCCCTTTCGTTAGCT	GGGACAGAGAATCATAACACCAC	59.749	AGCTAACGAAAGGGCGATATTAC	60.028	140
Unigene11280_P.vindemmiae_1863_5	ATATATATATAT	AT(2*6)	591	12	TTGGGGACAGAGAATCATAACACCACTTGACTTCGTTCACCATGAACAGAAGTTTC[ATATATATATAT]TTATATTTTTCTTCTATATAATATGTGTAAAAAACGTTGTATCGTCATAATTGTAATATCGCCC	TTGGGGACAGAGAATCATAACAC	60.235	GGGCGATATTACAATTATGACGA	60.076	132
Unigene11293_P.vindemmiae_1864_1	TATATATATATA	TA(2*6)	156	12	GATCAAGAGTTACCTCCGCTGTAATACGAGTGCAATTATTAAAAACGAAACAAGCATGCCAGAACTACATATTACTGTTTT[TATATATATATA]CTTCCTGAACTTTTAACCTGTCTGG	GATCAAGAGTTACCTCCGCTGTA	59.797	CCAGACAGGTTAAAAGTTCAGGA	59.677	118
Unigene11293_P.vindemmiae_1864_2	TATATATATATA	TA(2*6)	156	12	GATCAAGAGTTACCTCCGCTGTAATACGAGTGCAATTATTAAAAACGAAACAAGCATGCCAGAACTACATATTACTGTTTT[TATATATATATA]CTTCCTGAACTTTTAACCTGTCTGGA	GATCAAGAGTTACCTCCGCTGTA	59.797	TCCAGACAGGTTAAAAGTTCAGG	59.677	119
Unigene11293_P.vindemmiae_1864_3	TATATATATATA	TA(2*6)	156	12	GAGTTACCTCCGCTGTAATACGAGTGCAATTATTAAAAACGAAACAAGCATGCCAGAACTACATATTACTGTTTT[TATATATATATA]CTTCCTGAACTTTTAACCTGTCTGG	GAGTTACCTCCGCTGTAATACGA	59.700	CCAGACAGGTTAAAAGTTCAGGA	59.677	112
Unigene11293_P.vindemmiae_1864_4	TATATATATATA	TA(2*6)	156	12	GAGTTACCTCCGCTGTAATACGAGTGCAATTATTAAAAACGAAACAAGCATGCCAGAACTACATATTACTGTTTT[TATATATATATA]CTTCCTGAACTTTTAACCTGTCTGGA	GAGTTACCTCCGCTGTAATACGA	59.700	TCCAGACAGGTTAAAAGTTCAGG	59.677	113
Unigene11293_P.vindemmiae_1864_5	TATATATATATA	TA(2*6)	156	12	TCAAGAGTTACCTCCGCTGTAATACGAGTGCAATTATTAAAAACGAAACAAGCATGCCAGAACTACATATTACTGTTTT[TATATATATATA]CTTCCTGAACTTTTAACCTGTCTGG	TCAAGAGTTACCTCCGCTGTAAT	59.338	CCAGACAGGTTAAAAGTTCAGGA	59.677	116
Unigene11313_P.vindemmiae_1866_1	ATATATATATAT	AT(2*6)	370	12	TTGGCTTCTTTCTCATTTTCTC[ATATATATATAT]GAGAATATGCAATGAAGTTTATGAACATTAATAGTCAAGTCAGCTCAAGTTTCATATTTAGAGAAGGAGAGAAACACTTGAAAGAAAGTGGCGCTCTTTCCAGATCGCGTCCAGTCTTATAAA	TTGGCTTCTTTCTCATTTTCTCA	60.350	TTTATAAGACTGGACGCGATCTG	60.619	157
Unigene11313_P.vindemmiae_1866_2	ATATATATATAT	AT(2*6)	370	12	GATGAAACTTGGCTTCTTTCTCATTTTCTC[ATATATATATAT]GAGAATATGCAATGAAGTTTATGAACATTAATAGTCAAGTCAGCTCAAGTTTCATATTTAGAGAAGGAGAGAAACACTTGAAAGAAAGTGGC	GATGAAACTTGGCTTCTTTCTCA	59.885	GCCACTTTCTTTCAAGTGTTTCT	58.992	134
Unigene11313_P.vindemmiae_1866_3	ATATATATATAT	AT(2*6)	370	12	TGATGAAACTTGGCTTCTTTCTCATTTTCTC[ATATATATATAT]GAGAATATGCAATGAAGTTTATGAACATTAATAGTCAAGTCAGCTCAAGTTTCATATTTAGAGAAGGAGAGAAACACTTGAAAGAAAGTGGC	TGATGAAACTTGGCTTCTTTCTC	59.885	GCCACTTTCTTTCAAGTGTTTCT	58.992	135
Unigene11313_P.vindemmiae_1866_4	ATATATATATAT	AT(2*6)	370	12	TTGGCTTCTTTCTCATTTTCTC[ATATATATATAT]GAGAATATGCAATGAAGTTTATGAACATTAATAGTCAAGTCAGCTCAAGTTTCATATTTAGAGAAGGAGAGAAACACTTGAAAGAAAGTGGC	TTGGCTTCTTTCTCATTTTCTCA	60.350	GCCACTTTCTTTCAAGTGTTTCT	58.992	126
Unigene11313_P.vindemmiae_1866_5	ATATATATATAT	AT(2*6)	370	12	TTGGCTTCTTTCTCATTTTCTC[ATATATATATAT]GAGAATATGCAATGAAGTTTATGAACATTAATAGTCAAGTCAGCTCAAGTTTCATATTTAGAGAAGGAGAGAAACACTTGAAAGAAAGTGGCGCTCTTTCCAGATCGCGTCCAGTCTTATAAAC	TTGGCTTCTTTCTCATTTTCTCA	60.350	GTTTATAAGACTGGACGCGATCT	58.859	158
Unigene11318_P.vindemmiae_1867_1	GAGAGAGAGAGAGA	GA(2*7)	1259	14	AAGTATGAACGATGAAAGAGAGG[GAGAGAGAGAGAGA]GGGATGTTGTTTTTCTTGATGAAGTTATTGTGGCAGAAATATGCAGGTAGAG	AAGTATGAACGATGAAAGAGAGGG	60.024	CTCTACCTGCATATTTCTGCCAC	60.163	89
Unigene11318_P.vindemmiae_1867_2	GAGAGAGAGAGAGA	GA(2*7)	1259	14	AAGTATGAACGATGAAAGAGAGG[GAGAGAGAGAGAGA]GGGATGTTGTTTTTCTTGATGAAGTTATTGTGGCAGAAATATGCAGGTAGAGAGTGGAGTGTGTAACCCTAGTTTTAAGTATATTTAGACATAGCAAGCTCATCGTTAGTTGGTAAAAACCG	AAGTATGAACGATGAAAGAGAGGG	60.024	CGGTTTTTACCAACTAACGATGA	60.269	159
Unigene11318_P.vindemmiae_1867_3	GAGAGAGAGAGAGA	GA(2*7)	1259	14	AAGTATGAACGATGAAAGAGAGG[GAGAGAGAGAGAGA]GGGATGTTGTTTTTCTTGATGAAGTTATTGTGGCAGAAATATGCAGGTAGAGAGTGGAGTGTGTAACCCTAGTTTTAAGTATATTTAGACATAGCAAGCTCATCGTTAGTTGGTAAAAACCGA	AAGTATGAACGATGAAAGAGAGGG	60.024	TCGGTTTTTACCAACTAACGATG	60.269	160
Unigene11318_P.vindemmiae_1867_4	GAGAGAGAGAGAGA	GA(2*7)	1259	14	AAGTATGAACGATGAAAGAGAGG[GAGAGAGAGAGAGA]GGGATGTTGTTTTTCTTGATGAAGTTATTGTGGCAGAAATATGCAGGTAGAGAGTGGAGTGTGTAACCCTAGTTTTAAGTATATTTAGACATAGCAAGCTCATCGTTAGTTGGT	AAGTATGAACGATGAAAGAGAGGG	60.024	ACCAACTAACGATGAGCTTGCTA	60.321	151
Unigene11318_P.vindemmiae_1867_5	GAGAGAGAGAGAGA	GA(2*7)	1259	14	AGTATGAACGATGAAAGAGAGG[GAGAGAGAGAGAGA]GGGATGTTGTTTTTCTTGATGAAGTTATTGTGGCAGAAATATGCAGGTAGAG	AGTATGAACGATGAAAGAGAGGG	58.794	CTCTACCTGCATATTTCTGCCAC	60.163	88
Unigene11318_P.vindemmiae_1868_1	CGCGCGCGCGCG	CG(2*6)	4617	12	AGCATTTTTCCTTTTTCGATCTCGAGCCGT[CGCGCGCGCGCG]AAATGCTGAGGGAGACATCGTCATTGTCTGTAGCTTCCCAGTCT	AGCATTTTTCCTTTTTCGATCTC	60.089	AGACTGGGAAGCTACAGACAATG	59.824	86
Unigene11318_P.vindemmiae_1868_2	CGCGCGCGCGCG	CG(2*6)	4617	12	AGCATTTTTCCTTTTTCGATCTCGAGCCGT[CGCGCGCGCGCG]AAATGCTGAGGGAGACATCGTCATTGTCTGTAGCTTCCCAGT	AGCATTTTTCCTTTTTCGATCTC	60.089	ACTGGGAAGCTACAGACAATGAC	59.696	84
Unigene11318_P.vindemmiae_1868_3	CGCGCGCGCGCG	CG(2*6)	4617	12	AAGCATTTTTCCTTTTTCGATCTCGAGCCGT[CGCGCGCGCGCG]AAATGCTGAGGGAGACATCGTCATTGTCTGTAGCTTCCCAGTCT	AAGCATTTTTCCTTTTTCGATCT	59.656	AGACTGGGAAGCTACAGACAATG	59.824	87
Unigene11318_P.vindemmiae_1868_4	CGCGCGCGCGCG	CG(2*6)	4617	12	AGCATTTTTCCTTTTTCGATCTCGAGCCGT[CGCGCGCGCGCG]AAATGCTGAGGGAGACATCGTCATTGTCTGTAGCTTCCCAGTCTTT	AGCATTTTTCCTTTTTCGATCTC	60.089	AAAGACTGGGAAGCTACAGACAA	59.464	88
Unigene11318_P.vindemmiae_1868_5	CGCGCGCGCGCG	CG(2*6)	4617	12	AGCATTTTTCCTTTTTCGATCTCGAGCCGT[CGCGCGCGCGCG]AAATGCTGAGGGAGACATCGTCATTGTCTGTAGCTTCCCAGTCTTTT	AGCATTTTTCCTTTTTCGATCTC	60.089	AAAAGACTGGGAAGCTACAGACA	59.464	89
Unigene11349_P.vindemmiae_1870_1	AGAGAGAGAGAG	AG(2*6)	7283	12	TTGCTTTGCTCAATACAATCAAACTGTTGTTAAAAACGTGATATTACGAATATATGTAAACGAGAATTAATGGAGAGAGAA[AGAGAGAGAGAG]AAAAGAGGTATTATATCGTGTAAATCGAGCAGACTTGACGGGCCCATAATATAT	TTGCTTTGCTCAATACAATCAAA	59.782	ATATATTATGGGCCCGTCAAGTC	60.297	147
Unigene11349_P.vindemmiae_1870_2	AGAGAGAGAGAG	AG(2*6)	7283	12	TTGCTTTGCTCAATACAATCAAACTGTTGTTAAAAACGTGATATTACGAATATATGTAAACGAGAATTAATGGAGAGAGAA[AGAGAGAGAGAG]AAAAGAGGTATTATATCGTGTAAATCGAGCAGACTTG	TTGCTTTGCTCAATACAATCAAA	59.782	CAAGTCTGCTCGATTTACACGAT	60.675	130
Unigene11349_P.vindemmiae_1870_3	AGAGAGAGAGAG	AG(2*6)	7283	12	TGCTTTGCTCAATACAATCAAACTGTTGTTAAAAACGTGATATTACGAATATATGTAAACGAGAATTAATGGAGAGAGAA[AGAGAGAGAGAG]AAAAGAGGTATTATATCGTGTAAATCGAGCAGACTTGACGGGCCCATAATATAT	TGCTTTGCTCAATACAATCAAAC	59.311	ATATATTATGGGCCCGTCAAGTC	60.297	146
Unigene11349_P.vindemmiae_1870_4	AGAGAGAGAGAG	AG(2*6)	7283	12	GTTGCTTTGCTCAATACAATCAAACTGTTGTTAAAAACGTGATATTACGAATATATGTAAACGAGAATTAATGGAGAGAGAA[AGAGAGAGAGAG]AAAAGAGGTATTATATCGTGTAAATCGAGCAGACTTGACGGGCCCATAATATAT	GTTGCTTTGCTCAATACAATCAA	59.311	ATATATTATGGGCCCGTCAAGTC	60.297	148
Unigene11349_P.vindemmiae_1870_5	AGAGAGAGAGAG	AG(2*6)	7283	12	TTGCTTTGCTCAATACAATCAAACTGTTGTTAAAAACGTGATATTACGAATATATGTAAACGAGAATTAATGGAGAGAGAA[AGAGAGAGAGAG]AAAAGAGGTATTATATCGTGTAAATCGAGCAGACTTGACGGGCCCATAATATA	TTGCTTTGCTCAATACAATCAAA	59.782	TATATTATGGGCCCGTCAAGTC	60.062	146
Unigene11350_P.vindemmiae_1872_1	AAGAAGAAGAAGAAG	AAG(3*5)	223	15	CGACATCTCAATTTCAAACTTCCCGCCACATACCTTTTATCTCCCGCTATATAGTTGATGGCCGCATAAAACTCTGGCGCCACCTTACTC[AAGAAGAAGAAGAAG]TAGAAGATACAGATAATAACACGTGGTGCAGTTTGTTTTGAGTAAA	CGACATCTCAATTTCAAACTTCC	59.994	TTTACTCAAAACAAACTGCACCA	59.714	151
Unigene11350_P.vindemmiae_1872_2	AAGAAGAAGAAGAAG	AAG(3*5)	223	15	TATAGTTGATGGCCGCATAAAACTCTGGCGCCACCTTACTC[AAGAAGAAGAAGAAG]TAGAAGATACAGATAATAACACGTGGTGCAGTTTGTTTTGAGTAAAATAGGCTATAATCACAACTTTTTCTGAATTGTCACGAACAGTCATTACGAG	TATAGTTGATGGCCGCATAAAAC	60.229	CTCGTAATGACTGTTCGTGACAA	60.218	153
Unigene11350_P.vindemmiae_1872_3	AAGAAGAAGAAGAAG	AAG(3*5)	223	15	ATATAGTTGATGGCCGCATAAAACTCTGGCGCCACCTTACTC[AAGAAGAAGAAGAAG]TAGAAGATACAGATAATAACACGTGGTGCAGTTTGTTTTGAGTAAAATAGGCTATAATCACAACTTTTTCTGAATTGTCACGAACAGTCATTACGAG	ATATAGTTGATGGCCGCATAAAA	59.756	CTCGTAATGACTGTTCGTGACAA	60.218	154
Unigene11350_P.vindemmiae_1872_4	AAGAAGAAGAAGAAG	AAG(3*5)	223	15	CGACATCTCAATTTCAAACTTCCCGCCACATACCTTTTATCTCCCGCTATATAGTTGATGGCCGCATAAAACTCTGGCGCCACCTTACTC[AAGAAGAAGAAGAAG]TAGAAGATACAGATAATAACACGTGGTGCAGTTTGT	CGACATCTCAATTTCAAACTTCC	59.994	ACAAACTGCACCACGTGTTATTA	59.499	141
Unigene11350_P.vindemmiae_1872_5	AAGAAGAAGAAGAAG	AAG(3*5)	223	15	TATAGTTGATGGCCGCATAAAACTCTGGCGCCACCTTACTC[AAGAAGAAGAAGAAG]TAGAAGATACAGATAATAACACGTGGTGCAGTTTGTTTTGAGTAAA	TATAGTTGATGGCCGCATAAAAC	60.229	TTTACTCAAAACAAACTGCACCA	59.714	102
Unigene11354_P.vindemmiae_1873_1	CGCGCGCGCGCGCG	CG(2*7)	199	14	AGCTTTGTTTATAACGCGAGGATCCGTCGGGA[CGCGCGCGCGCGCG]CCGCCAGCACCAGCACAGGACCAGGAGCAGCGGCCCTCGGAGCCCCAGCCCAGCGGCAGCCTCCTCCCGAGAGTCCGGGCCTGCTCGCCGAGAGGTAGATGAAGGATTTA	AGCTTTGTTTATAACGCGAGGAT	60.491	TAAATCCTTCATCTACCTCTCGG	58.789	156
Unigene11354_P.vindemmiae_1873_2	CGCGCGCGCGCGCG	CG(2*7)	199	14	AGCTTTGTTTATAACGCGAGGATCCGTCGGGA[CGCGCGCGCGCGCG]CCGCCAGCACCAGCACAGGACCAGGAGCAGCGGCCCTCGGAGCCCCAGCCCAGCGGCAGCCTCCTCCCGAGAGTCCGGGCCTGCTCGCCGAGAGGTAGATGAAGGATTTAG	AGCTTTGTTTATAACGCGAGGAT	60.491	CTAAATCCTTCATCTACCTCTCGG	59.665	157
Unigene11354_P.vindemmiae_1873_3	CGCGCGCGCGCGCG	CG(2*7)	199	14	AGCTTTGTTTATAACGCGAGGATCCGTCGGGA[CGCGCGCGCGCGCG]CCGCCAGCACCAGCACAGGACCAGGAGCAGCGGCCCTCGGAGCCCCAGCCCAGCGGCAGCCTCCTCCCGAGAGTCCGGGCCTGCTCGCCGAGAGGTAGATGAAGGATT	AGCTTTGTTTATAACGCGAGGAT	60.491	AATCCTTCATCTACCTCTCGGC	60.938	154
Unigene11354_P.vindemmiae_1873_4	CGCGCGCGCGCGCG	CG(2*7)	199	14	AGCTTTGTTTATAACGCGAGGATCCGTCGGGA[CGCGCGCGCGCGCG]CCGCCAGCACCAGCACAGGACCAGGAGCAGCGGCCCTCGGAGCCCCAGCCCAGCGGCAGCCTCCTCCCGAGAGTCCGGGCCTGCTCGCCGAGAGGTAGATGAAGGATTTA	AGCTTTGTTTATAACGCGAGGA	60.270	TAAATCCTTCATCTACCTCTCGG	58.789	156
Unigene11354_P.vindemmiae_1873_5	CGCGCGCGCGCGCG	CG(2*7)	199	14	GCTTTGTTTATAACGCGAGGATCCGTCGGGA[CGCGCGCGCGCGCG]CCGCCAGCACCAGCACAGGACCAGGAGCAGCGGCCCTCGGAGCCCCAGCCCAGCGGCAGCCTCCTCCCGAGAGTCCGGGCCTGCTCGCCGAGAGGTAGATGAAGGATTTA	GCTTTGTTTATAACGCGAGGAT	59.670	TAAATCCTTCATCTACCTCTCGG	58.789	155
Unigene11354_P.vindemmiae_1874_1	ATATATATATATAT	AT(2*7)	6034	14	GAAAATGGAACTTTTATCAACGAAATAAAGAAAATGCTTATAC[ATATATATATATAT]GTATAAGCATTTTCTTTATTTCGTTGATAAAAGTTCCATTTTCTACTATTAAATTTACATAATTTTATTATAAAGACAATTATTCCGACGGA	GAAAATGGAACTTTTATCAACGAAA	59.797	TCCGTCGGAATAATTGTCTTTAT	58.936	149
Unigene11354_P.vindemmiae_1874_2	ATATATATATATAT	AT(2*7)	6034	14	GAAAATGGAACTTTTATCAACGAAATAAAGAAAATGCTTATAC[ATATATATATATAT]GTATAAGCATTTTCTTTATTTCGTTGATAAAAGTTCCATTTTCTACTATTAAATTTACATAATTTTATTATAAAGACAATTATTCCGACGGAT	GAAAATGGAACTTTTATCAACGAAA	59.797	ATCCGTCGGAATAATTGTCTTTA	58.936	150
Unigene11354_P.vindemmiae_1874_3	ATATATATATATAT	AT(2*7)	6034	14	GAAAATGGAACTTTTATCAACGAAATAAAGAAAATGCTTATAC[ATATATATATATAT]GTATAAGCATTTTCTTTATTTCGTTGATAAAAGTTCCATTTTCTACTATTAAATTTACATAATTTTATTATAAAGACAATTATTCCGACGGATA	GAAAATGGAACTTTTATCAACGAAA	59.797	TATCCGTCGGAATAATTGTCTTT	58.936	151
Unigene11354_P.vindemmiae_1874_4	ATATATATATATAT	AT(2*7)	6034	14	TCCGTCGGAATAATTGTCTTTATAATAAAATTATGTAAATTTAATAGTAGAAAATGGAACTTTTATCAACGAAATAAAGAAAATGCTTATAC[ATATATATATATAT]GTATAAGCATTTTCTTTATTTCGTTGATAAAAGTTCCATTTTC	TCCGTCGGAATAATTGTCTTTAT	58.936	GAAAATGGAACTTTTATCAACGAAA	59.797	149
Unigene11354_P.vindemmiae_1874_5	ATATATATATATAT	AT(2*7)	6034	14	ATCCGTCGGAATAATTGTCTTTATAATAAAATTATGTAAATTTAATAGTAGAAAATGGAACTTTTATCAACGAAATAAAGAAAATGCTTATAC[ATATATATATATAT]GTATAAGCATTTTCTTTATTTCGTTGATAAAAGTTCCATTTTC	ATCCGTCGGAATAATTGTCTTTA	58.936	GAAAATGGAACTTTTATCAACGAAA	59.797	150
Unigene11354_P.vindemmiae_1875_1	GCGCGCGCGCGCGC	GC(2*7)	11868	14	TAAATCCTTCATCTACCTCTCGGCGAGCAGGCCCGGACTCTCGGGAGGAGGCTGCCGCTGGGCTGGGGCTCCGAGGGCCGCTGCTCCTGGTCCTGTGCTGGTGCTGGCG[GCGCGCGCGCGCGC]GTCCCGACGGATCCTCGCGTTATAAACAAAGCT	TAAATCCTTCATCTACCTCTCGG	58.789	AGCTTTGTTTATAACGCGAGGAT	60.491	156
Unigene11354_P.vindemmiae_1875_2	GCGCGCGCGCGCGC	GC(2*7)	11868	14	CTAAATCCTTCATCTACCTCTCGGCGAGCAGGCCCGGACTCTCGGGAGGAGGCTGCCGCTGGGCTGGGGCTCCGAGGGCCGCTGCTCCTGGTCCTGTGCTGGTGCTGGCG[GCGCGCGCGCGCGC]GTCCCGACGGATCCTCGCGTTATAAACAAAGCT	CTAAATCCTTCATCTACCTCTCGG	59.665	AGCTTTGTTTATAACGCGAGGAT	60.491	157
Unigene11354_P.vindemmiae_1875_3	GCGCGCGCGCGCGC	GC(2*7)	11868	14	AATCCTTCATCTACCTCTCGGCGAGCAGGCCCGGACTCTCGGGAGGAGGCTGCCGCTGGGCTGGGGCTCCGAGGGCCGCTGCTCCTGGTCCTGTGCTGGTGCTGGCG[GCGCGCGCGCGCGC]GTCCCGACGGATCCTCGCGTTATAAACAAAGCT	AATCCTTCATCTACCTCTCGGC	60.938	AGCTTTGTTTATAACGCGAGGAT	60.491	154
Unigene11354_P.vindemmiae_1875_4	GCGCGCGCGCGCGC	GC(2*7)	11868	14	TAAATCCTTCATCTACCTCTCGGCGAGCAGGCCCGGACTCTCGGGAGGAGGCTGCCGCTGGGCTGGGGCTCCGAGGGCCGCTGCTCCTGGTCCTGTGCTGGTGCTGGCG[GCGCGCGCGCGCGC]GTCCCGACGGATCCTCGCGTTATAAACAAAGCT	TAAATCCTTCATCTACCTCTCGG	58.789	AGCTTTGTTTATAACGCGAGGA	60.270	156
Unigene11354_P.vindemmiae_1875_5	GCGCGCGCGCGCGC	GC(2*7)	11868	14	TAAATCCTTCATCTACCTCTCGGCGAGCAGGCCCGGACTCTCGGGAGGAGGCTGCCGCTGGGCTGGGGCTCCGAGGGCCGCTGCTCCTGGTCCTGTGCTGGTGCTGGCG[GCGCGCGCGCGCGC]GTCCCGACGGATCCTCGCGTTATAAACAAAGC	TAAATCCTTCATCTACCTCTCGG	58.789	GCTTTGTTTATAACGCGAGGAT	59.670	155
Unigene11359_P.vindemmiae_1876_1	ACCACCACCACCACC	ACC(3*5)	694	15	AGGAGATCGAGGACAAGCACCGCGCCTACCGCTCCGGCGGCGTGCAGGCGCCGCACCTGA[ACCACCACCACCACC]ATCACCACCACCACGGGCACCACGCGCACCTCGGCGTGCCCGGCGCCGGGGCCGGCGTCGACCCCCACCTCAACCAC	AGGAGATCGAGGACAAGCAC	59.410	GTGGTTGAGGTGGGGGTC	61.232	152
Unigene11359_P.vindemmiae_1876_2	ACCACCACCACCACC	ACC(3*5)	694	15	GTGCAGGAGATCGAGGACAAGCACCGCGCCTACCGCTCCGGCGGCGTGCAGGCGCCGCACCTGA[ACCACCACCACCACC]ATCACCACCACCACGGGCACCACGCGCACCTCGGCGTGCCCGGCGCCGGGGCCGGCGTCGACCCCCACCTCAACCAC	GTGCAGGAGATCGAGGACA	59.927	GTGGTTGAGGTGGGGGTC	61.232	156
Unigene11359_P.vindemmiae_1876_3	ACCACCACCACCACC	ACC(3*5)	694	15	CAGGAGATCGAGGACAAGCACCGCGCCTACCGCTCCGGCGGCGTGCAGGCGCCGCACCTGA[ACCACCACCACCACC]ATCACCACCACCACGGGCACCACGCGCACCTCGGCGTGCCCGGCGCCGGGGCCGGCGTCGACCCCCACCTCAACCAC	CAGGAGATCGAGGACAAGCAC	62.297	GTGGTTGAGGTGGGGGTC	61.232	153
Unigene11359_P.vindemmiae_1876_4	ACCACCACCACCACC	ACC(3*5)	694	15	GTGCAGGAGATCGAGGACAAGCACCGCGCCTACCGCTCCGGCGGCGTGCAGGCGCCGCACCTGA[ACCACCACCACCACC]ATCACCACCACCACGGGCACCACGCGCACCTCGGCGTGCCCGGCGCCGGGGCCGGCGTCGACCCCCACCTCAACCAC	GTGCAGGAGATCGAGGACAAG	62.297	GTGGTTGAGGTGGGGGTC	61.232	156
Unigene11359_P.vindemmiae_1876_5	ACCACCACCACCACC	ACC(3*5)	694	15	GTGCAGGAGATCGAGGACAAGCACCGCGCCTACCGCTCCGGCGGCGTGCAGGCGCCGCACCTGA[ACCACCACCACCACC]ATCACCACCACCACGGGCACCACGCGCACCTCGGCGTGCCCGGCGCCGGGGCCGGCGTCGACCCCCACCTCAACCAC	GTGCAGGAGATCGAGGACAA	61.376	GTGGTTGAGGTGGGGGTC	61.232	156
Unigene11360_P.vindemmiae_1877_1	ATATATATATAT	AT(2*6)	1442	12	TCATTTTTAATGGTGCTTTTTGGCAA[ATATATATATAT]GTGTAAATATTTATATATATACGTATTTCGTAGCACCATTGTAATATTTTATTATATAAACTCTTACTTTACGATTTGTCGAAATGCT	TCATTTTTAATGGTGCTTTTTGG	60.215	AGCATTTCGACAAATCGTAAAGT	59.240	126
Unigene11360_P.vindemmiae_1877_2	ATATATATATAT	AT(2*6)	1442	12	TCATTTTTAATGGTGCTTTTTGGCAA[ATATATATATAT]GTGTAAATATTTATATATATACGTATTTCGTAGCACCATTGTAA	TCATTTTTAATGGTGCTTTTTGG	60.215	TTACAATGGTGCTACGAAATACG	59.119	82
Unigene11360_P.vindemmiae_1877_3	ATATATATATAT	AT(2*6)	1442	12	TGACAAGGCATTCATATACAGCATTAGTTGAATATGATATAAATATTAATCTAAGAGTTCATTTTTAATGGTGCTTTTTGGCAA[ATATATATATAT]GTGTAAATATTTATATATATACGTATTTCGTAGCACCATTGTAA	TGACAAGGCATTCATATACAGCA	60.522	TTACAATGGTGCTACGAAATACG	59.119	140
Unigene11360_P.vindemmiae_1877_4	ATATATATATAT	AT(2*6)	1442	12	ATTTTTAATGGTGCTTTTTGGCAA[ATATATATATAT]GTGTAAATATTTATATATATACGTATTTCGTAGCACCATTGTAATATTTTATTATATAAACTCTTACTTTACGATTTGTCGAAATGCTTTTT	ATTTTTAATGGTGCTTTTTGGC	59.420	AAAAAGCATTTCGACAAATCGTA	60.019	128
Unigene11360_P.vindemmiae_1877_5	ATATATATATAT	AT(2*6)	1442	12	TCATTTTTAATGGTGCTTTTTGGCAA[ATATATATATAT]GTGTAAATATTTATATATATACGTATTTCGTAGCACCATTGTAATATTTTATTATATAAACTCTTACTTTACGATTTGTCGAAATGCTT	TCATTTTTAATGGTGCTTTTTGG	60.215	AAGCATTTCGACAAATCGTAAAGT	60.398	127
Unigene11388_P.vindemmiae_1878_1	ATTATTATTATTATTATT	ATT(3*6)	2041	18	ACAGCCTTAGGAGTCACATTTCTAATTAATAAACTTTAGAGAATCGAAAAAGCA[ATTATTATTATTATTATT]ATGGAAAATAATAATAATAACAAGAATAGTACTAAGACGATGCCAAACAGATTTT	ACAGCCTTAGGAGTCACATTTCT	58.485	AAAATCTGTTTGGCATCGTCTTA	60.017	127
Unigene11388_P.vindemmiae_1878_2	ATTATTATTATTATTATT	ATT(3*6)	2041	18	ACAGCCTTAGGAGTCACATTTCTAATTAATAAACTTTAGAGAATCGAAAAAGCA[ATTATTATTATTATTATT]ATGGAAAATAATAATAATAACAAGAATAGTACTAAGACGATGCCAAACAGATTTTTA	ACAGCCTTAGGAGTCACATTTCT	58.485	TAAAAATCTGTTTGGCATCGTCT	60.017	129
Unigene11388_P.vindemmiae_1878_3	ATTATTATTATTATTATT	ATT(3*6)	2041	18	ACAGCCTTAGGAGTCACATTTCTAATTAATAAACTTTAGAGAATCGAAAAAGCA[ATTATTATTATTATTATT]ATGGAAAATAATAATAATAACAAGAATAGTACTAAGACGATGCCAAACAGATTTTTAAA	ACAGCCTTAGGAGTCACATTTCT	58.485	TTTAAAAATCTGTTTGGCATCGT	59.898	131
Unigene11388_P.vindemmiae_1878_4	ATTATTATTATTATTATT	ATT(3*6)	2041	18	ACAGCCTTAGGAGTCACATTTCTAATTAATAAACTTTAGAGAATCGAAAAAGCA[ATTATTATTATTATTATT]ATGGAAAATAATAATAATAACAAGAATAGTACTAAGACGATGCCAAACAGATTT	ACAGCCTTAGGAGTCACATTTCT	58.485	AAATCTGTTTGGCATCGTCTTAG	59.680	126
Unigene11388_P.vindemmiae_1878_5	ATTATTATTATTATTATT	ATT(3*6)	2041	18	ACAGCCTTAGGAGTCACATTTCTAATTAATAAACTTTAGAGAATCGAAAAAGCA[ATTATTATTATTATTATT]ATGGAAAATAATAATAATAACAAGAATAGTACTAAGACGATGCCAAACAGATTTTTAAAA	ACAGCCTTAGGAGTCACATTTCT	58.485	TTTTAAAAATCTGTTTGGCATCG	60.334	132
Unigene11400_P.vindemmiae_1879_1	GCCGCCGCCGCCGCC	GCC(3*5)	3356	15	AGTGACCTCGCCACCCAGCAAGCCCGCGCGACCACCACCGCCACCCAGACCCGT[GCCGCCGCCGCCGCC]CCGCAACACCAAGGACCTAATCCTGTC	AGTGACCTCGCCACCCAG	62.342	GACAGGATTAGGTCCTTGGTGTT	60.630	96
Unigene11400_P.vindemmiae_1879_2	GCCGCCGCCGCCGCC	GCC(3*5)	3356	15	CTGTTCAGCCCAGCCCAGTGACCTCGCCACCCAGCAAGCCCGCGCGACCACCACCGCCACCCAGACCCGT[GCCGCCGCCGCCGCC]CCGCAACACCAAGGACCTAATCCTGTC	CTGTTCAGCCCAGCCCAGT	63.761	GACAGGATTAGGTCCTTGGTGTT	60.630	112
Unigene11400_P.vindemmiae_1879_3	GCCGCCGCCGCCGCC	GCC(3*5)	3356	15	GTTCAGCCCAGCCCAGTGACCTCGCCACCCAGCAAGCCCGCGCGACCACCACCGCCACCCAGACCCGT[GCCGCCGCCGCCGCC]CCGCAACACCAAGGACCTAATCCTGTC	GTTCAGCCCAGCCCAGTG	62.888	GACAGGATTAGGTCCTTGGTGTT	60.630	110
Unigene11400_P.vindemmiae_1879_4	GCCGCCGCCGCCGCC	GCC(3*5)	3356	15	TGTTCAGCCCAGCCCAGTGACCTCGCCACCCAGCAAGCCCGCGCGACCACCACCGCCACCCAGACCCGT[GCCGCCGCCGCCGCC]CCGCAACACCAAGGACCTAATCCTGTC	TGTTCAGCCCAGCCCAGT	62.888	GACAGGATTAGGTCCTTGGTGTT	60.630	111
Unigene11400_P.vindemmiae_1879_5	GCCGCCGCCGCCGCC	GCC(3*5)	3356	15	CTGTTCAGCCCAGCCCAGTGACCTCGCCACCCAGCAAGCCCGCGCGACCACCACCGCCACCCAGACCCGT[GCCGCCGCCGCCGCC]CCGCAACACCAAGGACCTAATCCTGTC	CTGTTCAGCCCAGCCCAG	63.010	GACAGGATTAGGTCCTTGGTGTT	60.630	112
Unigene11409_P.vindemmiae_1881_1	TATATATATATATA	TA(2*7)	1581	14	TTTTTGCCGCTTTAAAGATATTATAATACTAAGTATACTATTTGTTAACTCCCACAACTTATT[TATATATATATATA]ATTAATTTATTTTCCCAATAAAAGTAATCGA	TTTTTGCCGCTTTAAAGATATTA	57.411	TCGATTACTTTTATTGGGAAAAT	56.151	108
Unigene11409_P.vindemmiae_1881_2	TATATATATATATA	TA(2*7)	1581	14	TTTTTGCCGCTTTAAAGATATTATAATACTAAGTATACTATTTGTTAACTCCCACAACTTATT[TATATATATATATA]ATTAATTTATTTTCCCAATAAAAGTAATCGAT	TTTTTGCCGCTTTAAAGATATTA	57.411	ATCGATTACTTTTATTGGGAAAAT	56.546	109
Unigene11409_P.vindemmiae_1881_3	TATATATATATATA	TA(2*7)	1581	14	TTTTTGCCGCTTTAAAGATATTATAATACTAAGTATACTATTTGTTAACTCCCACAACTTATT[TATATATATATATA]ATTAATTTATTTTCCCAATAAAAGTAATCGATA	TTTTTGCCGCTTTAAAGATATTA	57.411	TATCGATTACTTTTATTGGGAAAAT	56.659	110
Unigene11409_P.vindemmiae_1881_4	TATATATATATATA	TA(2*7)	1581	14	TTTTTGCCGCTTTAAAGATATTATAATACTAAGTATACTATTTGTTAACTCCCACAACTTATT[TATATATATATATA]ATTAATTTATTTTCCCAATAAAAGTAATCGATATATGA	TTTTTGCCGCTTTAAAGATATTA	57.411	TCATATATCGATTACTTTTATTGGGAAA	59.520	115
Unigene11409_P.vindemmiae_1881_5	TATATATATATATA	TA(2*7)	1581	14	TTTTTGCCGCTTTAAAGATATTATAATACTAAGTATACTATTTGTTAACTCCCACAACTTATT[TATATATATATATA]ATTAATTTATTTTCCCAATAAAAGTAATCGATATATGAA	TTTTTGCCGCTTTAAAGATATTA	57.411	TTCATATATCGATTACTTTTATTGGGAA	59.520	116
Unigene11420_P.vindemmiae_1882_1	TCTCTCTCTCTCTCTCTCTC	TC(2*10)	4874	20	CTAACCGTTCCGATGTTTTCTCGGTCGCGACGCGT[TCTCTCTCTCTCTCTCTCTC]GCTCACACTCTCTCACTCTCTTTCTCTCTTTTCTTCCTCGGTTAATGGGTCGTCGTCGTGAAATGCTTCTGTGAAGTTTTGG	CTAACCGTTCCGATGTTTTCTC	60.001	CCAAAACTTCACAGAAGCATTTC	60.156	137
Unigene11420_P.vindemmiae_1882_2	TCTCTCTCTCTCTCTCTCTC	TC(2*10)	4874	20	CTAACCGTTCCGATGTTTTCTCGGTCGCGACGCGT[TCTCTCTCTCTCTCTCTCTC]GCTCACACTCTCTCACTCTCTTTCTCTCTTTTCTTCCTCGGTTAATGGGTCGTCGTCGTGAAATGCTTCTGTGAAGTTTTGGAAG	CTAACCGTTCCGATGTTTTCTC	60.001	CTTCCAAAACTTCACAGAAGCAT	59.812	140
Unigene11420_P.vindemmiae_1882_3	TCTCTCTCTCTCTCTCTCTC	TC(2*10)	4874	20	CTAACCGTTCCGATGTTTTCTCGGTCGCGACGCGT[TCTCTCTCTCTCTCTCTCTC]GCTCACACTCTCTCACTCTCTTTCTCTCTTTTCTTCCTCGGTTAATGGGTCGTCGTCGTGAAATGCTTCTGTGAAGTTTTGGAAGGTTTGT	CTAACCGTTCCGATGTTTTCTC	60.001	ACAAACCTTCCAAAACTTCACAG	59.590	146
Unigene11420_P.vindemmiae_1882_4	TCTCTCTCTCTCTCTCTCTC	TC(2*10)	4874	20	CTAACCGTTCCGATGTTTTCTCGGTCGCGACGCGT[TCTCTCTCTCTCTCTCTCTC]GCTCACACTCTCTCACTCTCTTTCTCTCTTTTCTTCCTCGGTTAATGGGTCGTCGTCGTGAAATGCTTCTGTGAAGTTTTGGAAGGTTTG	CTAACCGTTCCGATGTTTTCTC	60.001	CAAACCTTCCAAAACTTCACAGA	60.530	145
Unigene11420_P.vindemmiae_1882_5	TCTCTCTCTCTCTCTCTCTC	TC(2*10)	4874	20	CTAACCGTTCCGATGTTTTCTCGGTCGCGACGCGT[TCTCTCTCTCTCTCTCTCTC]GCTCACACTCTCTCACTCTCTTTCTCTCTTTTCTTCCTCGGTTAATGGGTCGTCGTCGTGAAATGCTTCTGTGAAGTTTTG	CTAACCGTTCCGATGTTTTCTC	60.001	CAAAACTTCACAGAAGCATTTCA	59.433	136
Unigene11429_P.vindemmiae_1883_1	ATTATTATTATTATT	ATT(3*5)	843	15	CACCATGTTTCGCACTTTATGTATACATATA[ATTATTATTATTATT]ATATATACACGTCGAGTTCCGAGAACGGATCAGAAAAAGACGAATGTTATTTAATAAAGAAAATTTTAAAATCTTCTAAAGTGTTTTTTTCGTGTTTCGTAAGAGTCCGAACTC	CACCATGTTTCGCACTTTATGTA	59.939	GAGTTCGGACTCTTACGAAACAC	59.336	160
Unigene11429_P.vindemmiae_1883_2	ATTATTATTATTATT	ATT(3*5)	843	15	CACCATGTTTCGCACTTTATGTATACATATA[ATTATTATTATTATT]ATATATACACGTCGAGTTCCGAGAACGGATCAGAAAAAGACGAAT	CACCATGTTTCGCACTTTATGTA	59.939	ATTCGTCTTTTTCTGATCCGTTC	60.811	91
Unigene11429_P.vindemmiae_1883_3	ATTATTATTATTATT	ATT(3*5)	843	15	TGAAATCGTTGTTGTTTGTTTTGTACCTCGACTTCCGAGAGTCATTCGAAATTCTATCGTGCACACCATGTTTCGCACTTTATGTATACATATA[ATTATTATTATTATT]ATATATACACGTCGAGTTCCGAGAACGGATCAGAAAAAGACGAAT	TGAAATCGTTGTTGTTTGTTTTG	59.933	ATTCGTCTTTTTCTGATCCGTTC	60.811	154
Unigene11429_P.vindemmiae_1883_4	ATTATTATTATTATT	ATT(3*5)	843	15	ACACCATGTTTCGCACTTTATGTATACATATA[ATTATTATTATTATT]ATATATACACGTCGAGTTCCGAGAACGGATCAGAAAAAGACGAATGTTATTTAATAAAGAAAATTTTAAAATCTTCTAAAGTGTTTTTTTCGTGTTTCGTAAGAGTCC	ACACCATGTTTCGCACTTTATGT	60.694	GGACTCTTACGAAACACGAAAAA	59.695	155
Unigene11429_P.vindemmiae_1883_5	ATTATTATTATTATT	ATT(3*5)	843	15	AGTCATTCGAAATTCTATCGTGCACACCATGTTTCGCACTTTATGTATACATATA[ATTATTATTATTATT]ATATATACACGTCGAGTTCCGAGAACGGATCAGAAAAAGACGAAT	AGTCATTCGAAATTCTATCGTGC	59.648	ATTCGTCTTTTTCTGATCCGTTC	60.811	115
Unigene11452_P.vindemmiae_1884_1	CTCTCTCTCTCTCT	CT(2*7)	1110	14	TACAAATCCTAAAATGCTCTCG[CTCTCTCTCTCTCT]CGCTCATGTGTTCGCTCACTCTTCGCACGCTATTAGCTTGCACCACTCGTAATTAGAT	TACAAATCCTAAAATGCTCTCGC	59.781	ATCTAATTACGAGTGGTGCAAGC	59.706	94
Unigene11452_P.vindemmiae_1884_2	CTCTCTCTCTCTCT	CT(2*7)	1110	14	TACAAATCCTAAAATGCTCTCG[CTCTCTCTCTCTCT]CGCTCATGTGTTCGCTCACTCTTCGCACGCTATTAGCTTGCACCACTCGTAATTAGATCA	TACAAATCCTAAAATGCTCTCGC	59.781	TGATCTAATTACGAGTGGTGCAA	59.661	96
Unigene11452_P.vindemmiae_1884_3	CTCTCTCTCTCTCT	CT(2*7)	1110	14	TACAAATCCTAAAATGCTCTCG[CTCTCTCTCTCTCT]CGCTCATGTGTTCGCTCACTCTTCGCACGCTATTAGCTTGCACCACTCGTAATT	TACAAATCCTAAAATGCTCTCGC	59.781	AATTACGAGTGGTGCAAGCTAAT	59.261	90
Unigene11452_P.vindemmiae_1884_4	CTCTCTCTCTCTCT	CT(2*7)	1110	14	TACAAATCCTAAAATGCTCTCG[CTCTCTCTCTCTCT]CGCTCATGTGTTCGCTCACTCTTCGCACGCTATTAGCTTGCACCACTCGTAATTAGATCACA	TACAAATCCTAAAATGCTCTCGC	59.781	TGTGATCTAATTACGAGTGGTGC	59.171	98
Unigene11452_P.vindemmiae_1884_5	CTCTCTCTCTCTCT	CT(2*7)	1110	14	TACAAATCCTAAAATGCTCTCG[CTCTCTCTCTCTCT]CGCTCATGTGTTCGCTCACTCTTCGCACGCTATTAGCTTGCACCACTCGTAATTA	TACAAATCCTAAAATGCTCTCGC	59.781	TAATTACGAGTGGTGCAAGCTAA	59.013	91
Unigene11469_P.vindemmiae_1889_1	GAGAGAGAGAGA	GA(2*6)	338	12	AGAGAGTGCGTGAATCTGAGTGTGCATGAGGGAGAGGGAGCGAGTCAGC[GAGAGAGAGAGA]GGGAAAACTGTTGGAAGGAACGGCGCTTTTTGCTTTTCCTTTTTAT	AGAGAGTGCGTGAATCTGAGTGT	60.505	ATAAAAAGGAAAAGCAAAAAGCG	60.130	107
Unigene11469_P.vindemmiae_1889_2	GAGAGAGAGAGA	GA(2*6)	338	12	AGAGAGTGCGTGAATCTGAGTGTGCATGAGGGAGAGGGAGCGAGTCAGC[GAGAGAGAGAGA]GGGAAAACTGTTGGAAGGAACGGCGCTTTTTGCTTTTCCTTTTTATTCCA	AGAGAGTGCGTGAATCTGAGTGT	60.505	TGGAATAAAAAGGAAAAGCAAAA	59.206	111
Unigene11469_P.vindemmiae_1889_3	GAGAGAGAGAGA	GA(2*6)	338	12	AGAGAGTGCGTGAATCTGAGTGTGCATGAGGGAGAGGGAGCGAGTCAGC[GAGAGAGAGAGA]GGGAAAACTGTTGGAAGGAACGGCGCTTTTTGCTTTTCCTTTTTATTCCAGC	AGAGAGTGCGTGAATCTGAGTGT	60.505	GCTGGAATAAAAAGGAAAAGCAA	60.875	113
Unigene11469_P.vindemmiae_1889_4	GAGAGAGAGAGA	GA(2*6)	338	12	AGAGAGTGCGTGAATCTGAGTGTGCATGAGGGAGAGGGAGCGAGTCAGC[GAGAGAGAGAGA]GGGAAAACTGTTGGAAGGAACGGCGCTTTTTGCTTTTCCTTTTTAT	AGAGAGTGCGTGAATCTGAGTG	59.670	ATAAAAAGGAAAAGCAAAAAGCG	60.130	107
Unigene11469_P.vindemmiae_1889_5	GAGAGAGAGAGA	GA(2*6)	338	12	AGAGAGTGCGTGAATCTGAGTGTGCATGAGGGAGAGGGAGCGAGTCAGC[GAGAGAGAGAGA]GGGAAAACTGTTGGAAGGAACGGCGCTTTTTGCTTTTCCTTTTTATTCCAG	AGAGAGTGCGTGAATCTGAGTGT	60.505	CTGGAATAAAAAGGAAAAGCAAAA	60.006	112
Unigene11472_P.vindemmiae_1890_1	TGTGTGTGTGTG	TG(2*6)	2594	12	GTATAGATTGCGTGCATGTGAAAGCC[TGTGTGTGTGTG]TTGAAAACAATTATTTACGATGTTGCGGAAAAACGGTAATTTAATTT	GTATAGATTGCGTGCATGTGAAA	60.041	AAATTAAATTACCGTTTTTCCGC	59.680	85
Unigene11472_P.vindemmiae_1890_2	TGTGTGTGTGTG	TG(2*6)	2594	12	GCGTTGCGAAGAAAAATGTATAGATTGCGTGCATGTGAAAGCC[TGTGTGTGTGTG]TTGAAAACAATTATTTACGATGTTGCGGAAAA	GCGTTGCGAAGAAAAATGTATAG	60.158	TTTTCCGCAACATCGTAAATAAT	59.771	87
Unigene11472_P.vindemmiae_1890_3	TGTGTGTGTGTG	TG(2*6)	2594	12	AATGTATAGATTGCGTGCATGTGAAAGCC[TGTGTGTGTGTG]TTGAAAACAATTATTTACGATGTTGCGGAAAAACGGTAATTTAATTT	AATGTATAGATTGCGTGCATGTG	59.930	AAATTAAATTACCGTTTTTCCGC	59.680	88
Unigene11472_P.vindemmiae_1890_4	TGTGTGTGTGTG	TG(2*6)	2594	12	GCGTTGCGAAGAAAAATGTATAGATTGCGTGCATGTGAAAGCC[TGTGTGTGTGTG]TTGAAAACAATTATTTACGATGTTGCGGAAAAAC	GCGTTGCGAAGAAAAATGTATAG	60.158	GTTTTTCCGCAACATCGTAAATA	60.241	89
Unigene11472_P.vindemmiae_1890_5	TGTGTGTGTGTG	TG(2*6)	2594	12	TATAGATTGCGTGCATGTGAAAGCC[TGTGTGTGTGTG]TTGAAAACAATTATTTACGATGTTGCGGAAAAACGGTAATTTAATTT	TATAGATTGCGTGCATGTGAAAG	60.164	AAATTAAATTACCGTTTTTCCGC	59.680	84
Unigene11480_P.vindemmiae_1891_1	CACACACACACACA	CA(2*7)	1746	14	GGTGTGTGCAAAAGACAAATAAACAAATTTTAAATGAAAAAAGCACTTGTTCGCGAGAAAGATTGAGAGAAAGCGCGGGAGAGTGAGAGAGC[CACACACACACACA]TACATTTCAGGAGAAAATCCGTTT	GGTGTGTGCAAAAGACAAATAAA	59.088	AAACGGATTTTCTCCTGAAATGT	60.224	130
Unigene11480_P.vindemmiae_1891_2	CACACACACACACA	CA(2*7)	1746	14	GCGAGAAAGATTGAGAGAAAGCGCGGGAGAGTGAGAGAGC[CACACACACACACA]TACATTTCAGGAGAAAATCCGTTTTTGAACAAGGAAGGCACAAGAGACGTCGGTGTTGATAAAA	GCGAGAAAGATTGAGAGAAAGC	59.752	TTTTATCAACACCGACGTCTCTT	60.048	118
Unigene11480_P.vindemmiae_1891_3	CACACACACACACA	CA(2*7)	1746	14	GGGTGTGTGCAAAAGACAAATAAACAAATTTTAAATGAAAAAAGCACTTGTTCGCGAGAAAGATTGAGAGAAAGCGCGGGAGAGTGAGAGAGC[CACACACACACACA]TACATTTCAGGAGAAAATCCGTTT	GGGTGTGTGCAAAAGACAAATA	59.904	AAACGGATTTTCTCCTGAAATGT	60.224	131
Unigene11480_P.vindemmiae_1891_4	CACACACACACACA	CA(2*7)	1746	14	GCGAGAAAGATTGAGAGAAAGCGCGGGAGAGTGAGAGAGC[CACACACACACACA]TACATTTCAGGAGAAAATCCGTTTTTGAACAAGGAAGGCACAAGAGACGTCGGTGTTGATAAAATAGGCGACAG	GCGAGAAAGATTGAGAGAAAGC	59.752	CTGTCGCCTATTTTATCAACACC	59.912	128
Unigene11480_P.vindemmiae_1891_5	CACACACACACACA	CA(2*7)	1746	14	GGGTGTGTGCAAAAGACAAATAAACAAATTTTAAATGAAAAAAGCACTTGTTCGCGAGAAAGATTGAGAGAAAGCGCGGGAGAGTGAGAGAGC[CACACACACACACA]TACATTTCAGGAGAAAATCCGTTT	GGGTGTGTGCAAAAGACAAATAA	61.131	AAACGGATTTTCTCCTGAAATGT	60.224	131
Unigene11480_P.vindemmiae_1892_1	ATATATATATATAT	AT(2*7)	2061	14	TCGATAAATGAACACTTAGCACAATTATATAAATAA[ATATATATATATAT]AAATATATGTATACATACATAAAATGCAAGCGATGCGGCGACGATGATACAATACTGTT	TCGATAAATGAACACTTAGCACAA	58.874	AACAGTATTGTATCATCGTCGCC	60.277	109
Unigene11480_P.vindemmiae_1892_2	ATATATATATATAT	AT(2*7)	2061	14	TCGATAAATGAACACTTAGCACAATTATATAAATAA[ATATATATATATAT]AAATATATGTATACATACATAAAATGCAAGCGATGCGGCGACGATGATACAATACTGTTTATAACAAAAACAAATCTAAGCCGAAGCTAGC	TCGATAAATGAACACTTAGCACAA	58.874	GCTAGCTTCGGCTTAGATTTGTT	60.393	141
Unigene11480_P.vindemmiae_1892_3	ATATATATATATAT	AT(2*7)	2061	14	TCGATAAATGAACACTTAGCACAATTATATAAATAA[ATATATATATATAT]AAATATATGTATACATACATAAAATGCAAGCGATGCGGCGACGATGATACAATACTGTTTATAACAAAAACAAATCTAAGCCGAAGCT	TCGATAAATGAACACTTAGCACA	57.555	AGCTTCGGCTTAGATTTGTTTTT	59.826	138
Unigene11480_P.vindemmiae_1892_4	ATATATATATATAT	AT(2*7)	2061	14	TCGATAAATGAACACTTAGCACAATTATATAAATAA[ATATATATATATAT]AAATATATGTATACATACATAAAATGCAAGCGATGCGGCGACGATGATACAATACTGTT	TCGATAAATGAACACTTAGCACA	57.555	AACAGTATTGTATCATCGTCGCC	60.277	109
Unigene11480_P.vindemmiae_1892_5	ATATATATATATAT	AT(2*7)	2061	14	TCGATAAATGAACACTTAGCACAATTATATAAATAA[ATATATATATATAT]AAATATATGTATACATACATAAAATGCAAGCGATGCGGCGACGATGATACAATACTGTTTATAACAAAAACAAATCTAAGCCGAAGCTAGC	TCGATAAATGAACACTTAGCACA	57.555	GCTAGCTTCGGCTTAGATTTGTT	60.393	141
Unigene11480_P.vindemmiae_1893_1	ATATATATATATAT	AT(2*7)	4345	14	GAATTTGAGGCAGCAAGTGTAACTTCG[ATATATATATATAT]CCTGTCGTACACGTGAATCTATATAGTGCGCGCGTGTGTGTTGTACATACCACGAAATTTTGCCGACGCTTCGCGTTGCGTTATTAACGGCTTAGGGCTAGAGATTAGTGC	GAATTTGAGGCAGCAAGTGTAAC	60.183	GCACTAATCTCTAGCCCTAAGCC	59.925	152
Unigene11480_P.vindemmiae_1893_2	ATATATATATATAT	AT(2*7)	4345	14	GAATTTGAGGCAGCAAGTGTAACTTCG[ATATATATATATAT]CCTGTCGTACACGTGAATCTATATAGTGCGCGCGTGTGTGTTGTACATACCACGAAATTTTGCCGACGCTTCGCGTTGCGTTATTAACGGCTTAGGGCTAGAGATTAGTGCC	GAATTTGAGGCAGCAAGTGTAAC	60.183	GGCACTAATCTCTAGCCCTAAGC	59.925	153
Unigene11480_P.vindemmiae_1893_3	ATATATATATATAT	AT(2*7)	4345	14	GAATTTGAGGCAGCAAGTGTAACTTCG[ATATATATATATAT]CCTGTCGTACACGTGAATCTATATAGTGCGCGCGTGTGTGTTGTACATACCACGAAATTTTGCCGACGCTTCGCGTTGCGTTATTAACGGCTTAGGGCTAGAGATTAG	GAATTTGAGGCAGCAAGTGTAAC	60.183	CTAATCTCTAGCCCTAAGCCGTT	59.491	149
Unigene11480_P.vindemmiae_1893_4	ATATATATATATAT	AT(2*7)	4345	14	GAATTTGAGGCAGCAAGTGTAACTTCG[ATATATATATATAT]CCTGTCGTACACGTGAATCTATATAGTGCGCGCGTGTGTGTTGTACATACCACGAAATTTTGCCGACGCTTCGCGTTGCGTTATTAACGGCTTAGGGCTAGAGATTAGTG	GAATTTGAGGCAGCAAGTGTAAC	60.183	CACTAATCTCTAGCCCTAAGCCG	60.725	151
Unigene11480_P.vindemmiae_1893_5	ATATATATATATAT	AT(2*7)	4345	14	GAATTTGAGGCAGCAAGTGTAACTTCG[ATATATATATATAT]CCTGTCGTACACGTGAATCTATATAGTGCGCGCGTGTGTGTTGTACATACCACGAAATTTTGCCGACGCTTCGCGTTGCGTTATTAACGGCTTAGGGCTAGAGATTAGTGCCAG	GAATTTGAGGCAGCAAGTGTAAC	60.183	CTGGCACTAATCTCTAGCCCTAA	59.110	155
Unigene11480_P.vindemmiae_1894_1	GCCGCCGCCGCCGCC	GCC(3*5)	4741	15	AGAGTCTGCGTGAAAGACACCTAGCACTGGCAGAAAGGATGAGAATCGACGCT[GCCGCCGCCGCCGCC]CCCTCCCCCGACCCCCACCCATAGTACTATCTTCCAGTGTTACTAGTAGATTCATTGTTGAGCGCTG	AGAGTCTGCGTGAAAGACACCTA	60.482	CAGCGCTCAACAATGAATCTACT	60.802	135
Unigene11480_P.vindemmiae_1894_2	GCCGCCGCCGCCGCC	GCC(3*5)	4741	15	GAGACAGAGTCTGCGTGAAAGACACCTAGCACTGGCAGAAAGGATGAGAATCGACGCT[GCCGCCGCCGCCGCC]CCCTCCCCCGACCCCCACCCATAGTACTATCTTCCAGTGTTACTAGTAGATTCATTGTTGAGCGCTG	GAGACAGAGTCTGCGTGAAAGAC	60.621	CAGCGCTCAACAATGAATCTACT	60.802	140
Unigene11480_P.vindemmiae_1894_3	GCCGCCGCCGCCGCC	GCC(3*5)	4741	15	ACTGGCAGAAAGGATGAGAATCGACGCT[GCCGCCGCCGCCGCC]CCCTCCCCCGACCCCCACCCATAGTACTATCTTCCAGTGTTACTAGTAGATTCATTGTTGAGCGCTGAAAGTGATACTGATCAATAATTATTTATGTTATGATTCGTCCTCGATGT	ACTGGCAGAAAGGATGAGAATC	59.719	ACATCGAGGACGAATCATAACAT	59.744	159
Unigene11480_P.vindemmiae_1894_4	GCCGCCGCCGCCGCC	GCC(3*5)	4741	15	AGAGACAGAGTCTGCGTGAAAGACACCTAGCACTGGCAGAAAGGATGAGAATCGACGCT[GCCGCCGCCGCCGCC]CCCTCCCCCGACCCCCACCCATAGTACTATCTTCCAGTGTTACTAGTAGATTCATTGTTGAGCGCTG	AGAGACAGAGTCTGCGTGAAAGA	60.747	CAGCGCTCAACAATGAATCTACT	60.802	141
Unigene11480_P.vindemmiae_1894_5	GCCGCCGCCGCCGCC	GCC(3*5)	4741	15	GAGAGACAGAGTCTGCGTGAAAGACACCTAGCACTGGCAGAAAGGATGAGAATCGACGCT[GCCGCCGCCGCCGCC]CCCTCCCCCGACCCCCACCCATAGTACTATCTTCCAGTGTTACTAGTAGATTCATTGTTGAGCGCTG	GAGAGACAGAGTCTGCGTGAAAG	60.747	CAGCGCTCAACAATGAATCTACT	60.802	142
Unigene11481_P.vindemmiae_1895_1	GAGAGAGAGAGAGAGA	GA(2*8)	1450	16	AGTGTGCAGTGTGAACAAACAAAAAATAGAAAAAATATGCAAGTAAAAAGTAAGTCTATGTAAAATGATATCATCATAGGTGATATATATCGATATTTATGTACAT[GAGAGAGAGAGAGAGA]GTATATGTACCGTAAGCTACCTATTCCGATTT	AGTGTGCAGTGTGAACAAACAAA	60.671	AAATCGGAATAGGTAGCTTACGG	59.906	154
Unigene11481_P.vindemmiae_1895_2	GAGAGAGAGAGAGAGA	GA(2*8)	1450	16	AGACATGAGTGTGCAGTGTGAACAAACAAAAAATAGAAAAAATATGCAAGTAAAAAGTAAGTCTATGTAAAATGATATCATCATAGGTGATATATATCGATATTTATGTACAT[GAGAGAGAGAGAGAGA]GTATATGTACCGTAAGCTACCTATTCCGATT	AGACATGAGTGTGCAGTGTGAAC	60.281	AATCGGAATAGGTAGCTTACGGT	59.476	160
Unigene11481_P.vindemmiae_1895_3	GAGAGAGAGAGAGAGA	GA(2*8)	1450	16	GTGTGCAGTGTGAACAAACAAAAAATAGAAAAAATATGCAAGTAAAAAGTAAGTCTATGTAAAATGATATCATCATAGGTGATATATATCGATATTTATGTACAT[GAGAGAGAGAGAGAGA]GTATATGTACCGTAAGCTACCTATTCCGATTT	GTGTGCAGTGTGAACAAACAAAA	61.036	AAATCGGAATAGGTAGCTTACGG	59.906	153
Unigene11481_P.vindemmiae_1895_4	GAGAGAGAGAGAGAGA	GA(2*8)	1450	16	AGTGTGCAGTGTGAACAAACAAAAAATAGAAAAAATATGCAAGTAAAAAGTAAGTCTATGTAAAATGATATCATCATAGGTGATATATATCGATATTTATGTACAT[GAGAGAGAGAGAGAGA]GTATATGTACCGTAAGCTACCTATTCCGATT	AGTGTGCAGTGTGAACAAACAAA	60.671	AATCGGAATAGGTAGCTTACGGT	59.476	153
Unigene11481_P.vindemmiae_1895_5	GAGAGAGAGAGAGAGA	GA(2*8)	1450	16	GAGTGTGCAGTGTGAACAAACAAAAAATAGAAAAAATATGCAAGTAAAAAGTAAGTCTATGTAAAATGATATCATCATAGGTGATATATATCGATATTTATGTACAT[GAGAGAGAGAGAGAGA]GTATATGTACCGTAAGCTACCTATTCCGATTT	GAGTGTGCAGTGTGAACAAACA	59.843	AAATCGGAATAGGTAGCTTACGG	59.906	155
Unigene11486_P.vindemmiae_1896_1	TATATATATATA	TA(2*6)	996	12	GAAGGTGCAATTAGATTCGTTTGGAAAGTAATTTTAATTATAGTAATGGACTCGATTTCAGAGTTGGAGGAAGTATTTTTGAAACAGAAACTTTTTAGGGACATGGAAAACT[TATATATATATA]TGCCATAAAATGCAGCCTAAAAATGC	GAAGGTGCAATTAGATTCGTTTG	60.017	GCATTTTTAGGCTGCATTTTATG	60.008	150
Unigene11486_P.vindemmiae_1896_2	TATATATATATA	TA(2*6)	996	12	TGAAGGTGCAATTAGATTCGTTTGGAAAGTAATTTTAATTATAGTAATGGACTCGATTTCAGAGTTGGAGGAAGTATTTTTGAAACAGAAACTTTTTAGGGACATGGAAAACT[TATATATATATA]TGCCATAAAATGCAGCCTAAAAATGC	TGAAGGTGCAATTAGATTCGTTT	60.017	GCATTTTTAGGCTGCATTTTATG	60.008	151
Unigene11486_P.vindemmiae_1896_3	TATATATATATA	TA(2*6)	996	12	GAAGGTGCAATTAGATTCGTTTGGAAAGTAATTTTAATTATAGTAATGGACTCGATTTCAGAGTTGGAGGAAGTATTTTTGAAACAGAAACTTTTTAGGGACATGGAAAACT[TATATATATATA]TGCCATAAAATGCAGCCTAAAAATG	GAAGGTGCAATTAGATTCGTTTG	60.017	CATTTTTAGGCTGCATTTTATGG	59.884	149
Unigene11486_P.vindemmiae_1896_4	TATATATATATA	TA(2*6)	996	12	TGAAGGTGCAATTAGATTCGTTTGGAAAGTAATTTTAATTATAGTAATGGACTCGATTTCAGAGTTGGAGGAAGTATTTTTGAAACAGAAACTTTTTAGGGACATGGAAAACT[TATATATATATA]TGCCATAAAATGCAGCCTAAAAATG	TGAAGGTGCAATTAGATTCGTTT	60.017	CATTTTTAGGCTGCATTTTATGG	59.884	150
Unigene11486_P.vindemmiae_1896_5	TATATATATATA	TA(2*6)	996	12	CGATTTCAGAGTTGGAGGAAGTATTTTTGAAACAGAAACTTTTTAGGGACATGGAAAACT[TATATATATATA]TGCCATAAAATGCAGCCTAAAAATGC	CGATTTCAGAGTTGGAGGAAGTA	59.770	GCATTTTTAGGCTGCATTTTATG	60.008	98
Unigene11513_P.vindemmiae_1898_1	TATATATATATA	TA(2*6)	2785	12	AGGCAGTGAACATTTCTTCCATGAAAATTGATTATTCTTATTTTTGAAAACTTTGTGG[TATATATATATA]TGTTCGTTAAACGTAGACTAATTACATAATATGTGTTCTATCATTAAGGTTTTATAAATATCTATCAACAAAAGCTTTACAAAGTGGA	AGGCAGTGAACATTTCTTCCAT	60.004	TCCACTTTGTAAAGCTTTTGTTGA	60.192	158
Unigene11513_P.vindemmiae_1898_2	TATATATATATA	TA(2*6)	2785	12	GAAGGCAGTGAACATTTCTTCCATGAAAATTGATTATTCTTATTTTTGAAAACTTTGTGG[TATATATATATA]TGTTCGTTAAACGTAGACTAATTACATAATATGTGTTCTATCATTAAGGTTTTATAAATATCTATCAACAAAAGCTTTACAAAGTGGA	GAAGGCAGTGAACATTTCTTCC	60.117	TCCACTTTGTAAAGCTTTTGTTGA	60.192	160
Unigene11513_P.vindemmiae_1898_3	TATATATATATA	TA(2*6)	2785	12	GCAGTGAACATTTCTTCCATGAAAATTGATTATTCTTATTTTTGAAAACTTTGTGG[TATATATATATA]TGTTCGTTAAACGTAGACTAATTACATAATATGTGTTCTATCATTAAGGTTTTATAAATATCTATCAACAAAAGCTTTACAAAGTGGA	GCAGTGAACATTTCTTCCATGA	60.118	TCCACTTTGTAAAGCTTTTGTTGA	60.192	156
Unigene11513_P.vindemmiae_1898_4	TATATATATATA	TA(2*6)	2785	12	AAGGCAGTGAACATTTCTTCCATGAAAATTGATTATTCTTATTTTTGAAAACTTTGTGG[TATATATATATA]TGTTCGTTAAACGTAGACTAATTACATAATATGTGTTCTATCATTAAGGTTTTATAAATATCTATCAACAAAAGCTTTACAAAGTGGA	AAGGCAGTGAACATTTCTTCCAT	61.216	TCCACTTTGTAAAGCTTTTGTTGA	60.192	159
Unigene11513_P.vindemmiae_1898_5	TATATATATATA	TA(2*6)	2785	12	AGGCAGTGAACATTTCTTCCATGAAAATTGATTATTCTTATTTTTGAAAACTTTGTGG[TATATATATATA]TGTTCGTTAAACGTAGACTAATTACATAATATGTGTTCTATCATTAAGGTTTTATAAATATCTATCAACAAAAGCTTTACAAAGTGG	AGGCAGTGAACATTTCTTCCAT	60.004	CCACTTTGTAAAGCTTTTGTTGA	58.537	157
Unigene11555_P.vindemmiae_1903_1	ATATATATATAT	AT(2*6)	169	12	CTCGCAAAAGTATTCAACAAACCCTTCCTTTACCATTTATCTTAAATAAATAACATCTTGATTAACGCATTACATATAA[ATATATATATAT]ACGATAACGTAGCGAAGGCAGCATCTTGGCTTATCGCTACATCGGTGGCTTAAAATAACAA	CTCGCAAAAGTATTCAACAAACC	60.050	TTGTTATTTTAAGCCACCGATGT	59.795	152
Unigene11555_P.vindemmiae_1903_2	ATATATATATAT	AT(2*6)	169	12	CCTCGCAAAAGTATTCAACAAACCCTTCCTTTACCATTTATCTTAAATAAATAACATCTTGATTAACGCATTACATATAA[ATATATATATAT]ACGATAACGTAGCGAAGGCAGCATCTTGGCTTATCGCTACATCGGTGGCTTAAAATAACAA	CCTCGCAAAAGTATTCAACAAAC	60.050	TTGTTATTTTAAGCCACCGATGT	59.795	153
Unigene11555_P.vindemmiae_1903_3	ATATATATATAT	AT(2*6)	169	12	CTCGCAAAAGTATTCAACAAACCCTTCCTTTACCATTTATCTTAAATAAATAACATCTTGATTAACGCATTACATATAA[ATATATATATAT]ACGATAACGTAGCGAAGGCAGCATCTTGGCTTATCGCTACATCGGTGGCTTAAAATAA	CTCGCAAAAGTATTCAACAAACC	60.050	TTATTTTAAGCCACCGATGTAGC	59.569	149
Unigene11555_P.vindemmiae_1903_4	ATATATATATAT	AT(2*6)	169	12	CCTCGCAAAAGTATTCAACAAACCCTTCCTTTACCATTTATCTTAAATAAATAACATCTTGATTAACGCATTACATATAA[ATATATATATAT]ACGATAACGTAGCGAAGGCAGCATCTTGGCTTATCGCTACATCGGTGGCTTAAAATAA	CCTCGCAAAAGTATTCAACAAAC	60.050	TTATTTTAAGCCACCGATGTAGC	59.569	150
Unigene11555_P.vindemmiae_1903_5	ATATATATATAT	AT(2*6)	169	12	ATTCAACAAACCCTTCCTTTACCATTTATCTTAAATAAATAACATCTTGATTAACGCATTACATATAA[ATATATATATAT]ACGATAACGTAGCGAAGGCAGCATCTTGGCTTATCGCTACATCGGTGGCTTAAAATAACAA	ATTCAACAAACCCTTCCTTTACC	59.657	TTGTTATTTTAAGCCACCGATGT	59.795	141
Unigene11562_P.vindemmiae_1904_1	ATATATATATAT	AT(2*6)	609	12	TAAAAAGTTTTCCTTTTGTGCGAAAACAAAATCAACAATATAAGTCGTGAGAATGTAATTATTATGCATAACGAGATAAAATACATAAATAAAATCTATATAA[ATATATATATAT]TTTATGTGAGCGAGAATCGAATAAAAGACGATG	TAAAAAGTTTTCCTTTTGTGCGA	60.145	CATCGTCTTTTATTCGATTCTCG	60.102	148
Unigene11562_P.vindemmiae_1904_2	ATATATATATAT	AT(2*6)	609	12	GTGCGAAAACAAAATCAACAATATAAGTCGTGAGAATGTAATTATTATGCATAACGAGATAAAATACATAAATAAAATCTATATAA[ATATATATATAT]TTTATGTGAGCGAGAATCGAATAAAA	GTGCGAAAACAAAATCAACAATA	59.079	TTTTATTCGATTCTCGCTCACAT	60.108	124
Unigene11562_P.vindemmiae_1904_3	ATATATATATAT	AT(2*6)	609	12	GTGCGAAAACAAAATCAACAATATAAGTCGTGAGAATGTAATTATTATGCATAACGAGATAAAATACATAAATAAAATCTATATAA[ATATATATATAT]TTTATGTGAGCGAGAATCGAATAAAAGACGATGAATTTTATACGATGGCGTTAACCAC	GTGCGAAAACAAAATCAACAATA	59.079	GTGGTTAACGCCATCGTATAAAA	60.140	156
Unigene11562_P.vindemmiae_1904_4	ATATATATATAT	AT(2*6)	609	12	AATAAAAAGTTTTCCTTTTGTGCGAAAACAAAATCAACAATATAAGTCGTGAGAATGTAATTATTATGCATAACGAGATAAAATACATAAATAAAATCTATATAA[ATATATATATAT]TTTATGTGAGCGAGAATCGAATAAAAGACGATG	AATAAAAAGTTTTCCTTTTGTGCG	59.948	CATCGTCTTTTATTCGATTCTCG	60.102	150
Unigene11562_P.vindemmiae_1904_5	ATATATATATAT	AT(2*6)	609	12	TTTGTGCGAAAACAAAATCAACAATATAAGTCGTGAGAATGTAATTATTATGCATAACGAGATAAAATACATAAATAAAATCTATATAA[ATATATATATAT]TTTATGTGAGCGAGAATCGAATAAAAGACGATGAATTTTATACGATGGCGTTAACCAC	TTTGTGCGAAAACAAAATCAAC	60.020	GTGGTTAACGCCATCGTATAAAA	60.140	159
Unigene11563_P.vindemmiae_1905_1	ATTATTATTATTATT	ATT(3*5)	1782	15	CAGTCTCTCCGGTACAAAAAGTGCCGTGTGCACTCGCATTCAGC[ATTATTATTATTATT]ATCTTACGAGTTAGCATACGCCTGTAACTTGAGGATC	CAGTCTCTCCGGTACAAAAAGTG	60.205	GATCCTCAAGTTACAGGCGTATG	60.035	96
Unigene11563_P.vindemmiae_1905_2	ATTATTATTATTATT	ATT(3*5)	1782	15	CAGTCTCTCCGGTACAAAAAGTGCCGTGTGCACTCGCATTCAGC[ATTATTATTATTATT]ATCTTACGAGTTAGCATACGCCTGTAACTTGAGGATCTGAGA	CAGTCTCTCCGGTACAAAAAGTG	60.205	TCTCAGATCCTCAAGTTACAGGC	59.899	101
Unigene11563_P.vindemmiae_1905_3	ATTATTATTATTATT	ATT(3*5)	1782	15	CTCTGTAAATACACCGCCAGTCTCTCCGGTACAAAAAGTGCCGTGTGCACTCGCATTCAGC[ATTATTATTATTATT]ATCTTACGAGTTAGCATACGCCTGTAACTTGAGGATC	CTCTGTAAATACACCGCCAGTCT	59.725	GATCCTCAAGTTACAGGCGTATG	60.035	113
Unigene11563_P.vindemmiae_1905_4	ATTATTATTATTATT	ATT(3*5)	1782	15	CAGTCTCTCCGGTACAAAAAGTGCCGTGTGCACTCGCATTCAGC[ATTATTATTATTATT]ATCTTACGAGTTAGCATACGCCTGTAACT	CAGTCTCTCCGGTACAAAAAGTG	60.205	AGTTACAGGCGTATGCTAACTCG	59.881	88
Unigene11563_P.vindemmiae_1905_5	ATTATTATTATTATT	ATT(3*5)	1782	15	CTCTGTAAATACACCGCCAGTCTCTCCGGTACAAAAAGTGCCGTGTGCACTCGCATTCAGC[ATTATTATTATTATT]ATCTTACGAGTTAGCATACGCCTGTAACTTGAGGATCTGAGA	CTCTGTAAATACACCGCCAGTCT	59.725	TCTCAGATCCTCAAGTTACAGGC	59.899	118
Unigene11568_P.vindemmiae_1906_1	AGAAGAAGAAGAAGA	AGA(3*5)	214	15	AGAAGAAACCAAAGGCCC[AGAAGAAGAAGAAGA]AGCGGGACCCCAACGAGCCGCAAAAGCCAGTATCCGCATACGCGCTATTCTTCAGGGACACACAGGCGGCCATCAAGAGTCAGAACTCGAAC	AGAAGAAACCAAAGGCCCA	59.656	GTTCGAGTTCTGACTCTTGATGG	60.295	125
Unigene11568_P.vindemmiae_1906_2	AGAAGAAGAAGAAGA	AGA(3*5)	214	15	CAGAAGAAACCAAAGGCCC[AGAAGAAGAAGAAGA]AGCGGGACCCCAACGAGCCGCAAAAGCCAGTATCCGCATACGCGCTATTCTTCAGGGACACACAGGCGGCCATCAAGAGTCAGAACTCGAAC	CAGAAGAAACCAAAGGCCC	59.656	GTTCGAGTTCTGACTCTTGATGG	60.295	126
Unigene11568_P.vindemmiae_1906_3	AGAAGAAGAAGAAGA	AGA(3*5)	214	15	AGCAAGGCGCAGAAGAAACCAAAGGCCC[AGAAGAAGAAGAAGA]AGCGGGACCCCAACGAGCCGCAAAAGCCAGTATCCGCATACGCGCTATTCTTCAGGGACACACAGGCGGCCATCAAGAGTCAGAACTCGAAC	AGCAAGGCGCAGAAGAAAC	60.672	GTTCGAGTTCTGACTCTTGATGG	60.295	135
Unigene11568_P.vindemmiae_1906_4	AGAAGAAGAAGAAGA	AGA(3*5)	214	15	AGGCGCAGAAGAAACCAAAGGCCC[AGAAGAAGAAGAAGA]AGCGGGACCCCAACGAGCCGCAAAAGCCAGTATCCGCATACGCGCTATTCTTCAGGGACACACAGGCGGCCATCAAGAGTCAGAACTCGAAC	AGGCGCAGAAGAAACCAAAG	61.784	GTTCGAGTTCTGACTCTTGATGG	60.295	131
Unigene11568_P.vindemmiae_1906_5	AGAAGAAGAAGAAGA	AGA(3*5)	214	15	CGCAGAAGAAACCAAAGGCCC[AGAAGAAGAAGAAGA]AGCGGGACCCCAACGAGCCGCAAAAGCCAGTATCCGCATACGCGCTATTCTTCAGGGACACACAGGCGGCCATCAAGAGTCAGAACTCGAAC	CGCAGAAGAAACCAAAGGC	60.899	GTTCGAGTTCTGACTCTTGATGG	60.295	128
Unigene11568_P.vindemmiae_1907_1	CAGCAGCAGCAGCAG	CAG(3*5)	483	15	AGCGAAGAAGGAATACTTGAAGGCCCTGGCCGCGTACCGGGCATCTCTCGTGCAGAAGGGCGGCGAGGAA[CAGCAGCAGCAGCAG]GTCGCCGCTCAGCAGGCCGCGGCCCAGCAGGTCGCCGCCCAGCAACAGGCGGCTCAGCAGCAAGCCCAGC	AGCGAAGAAGGAATACTTGAAGG	60.255	GCTGGGCTTGCTGCTGAG	63.451	155
Unigene11568_P.vindemmiae_1907_2	CAGCAGCAGCAGCAG	CAG(3*5)	483	15	AAGAAGGAATACTTGAAGGCCCTGGCCGCGTACCGGGCATCTCTCGTGCAGAAGGGCGGCGAGGAA[CAGCAGCAGCAGCAG]GTCGCCGCTCAGCAGGCCGCGGCCCAGCAGGTCGCCGCCCAGCAACAGGCGGCTCAGCAGCAAGCCCAGC	AAGAAGGAATACTTGAAGGCCC	59.971	GCTGGGCTTGCTGCTGAG	63.451	151
Unigene11568_P.vindemmiae_1907_3	CAGCAGCAGCAGCAG	CAG(3*5)	483	15	AGCGAAGAAGGAATACTTGAAGGCCCTGGCCGCGTACCGGGCATCTCTCGTGCAGAAGGGCGGCGAGGAA[CAGCAGCAGCAGCAG]GTCGCCGCTCAGCAGGCCGCGGCCCAGCAGGTCGCCGCCCAGCAACAGGCGGCTCAG	AGCGAAGAAGGAATACTTGAAGG	60.255	CTGAGCCGCCTGTTGCTG	64.355	142
Unigene11568_P.vindemmiae_1907_4	CAGCAGCAGCAGCAG	CAG(3*5)	483	15	AGCGAAGAAGGAATACTTGAAGGCCCTGGCCGCGTACCGGGCATCTCTCGTGCAGAAGGGCGGCGAGGAA[CAGCAGCAGCAGCAG]GTCGCCGCTCAGCAGGCCGCGGCCCAGCAGGTCGCCGCCCAGCAACAGGCGGCTCAGCAG	AGCGAAGAAGGAATACTTGAAGG	60.255	CTGCTGAGCCGCCTGTTG	64.355	145
Unigene11568_P.vindemmiae_1907_5	CAGCAGCAGCAGCAG	CAG(3*5)	483	15	AGCGAAGAAGGAATACTTGAAGGCCCTGGCCGCGTACCGGGCATCTCTCGTGCAGAAGGGCGGCGAGGAA[CAGCAGCAGCAGCAG]GTCGCCGCTCAGCAGGCCGCGGCCCAGCAGGTCGCCGCCCAGCAACAGGCGGCTCAGCAGCAAGCCCAGCAG	AGCGAAGAAGGAATACTTGAAGG	60.255	CTGCTGGGCTTGCTGCTG	64.489	157
Unigene11575_P.vindemmiae_1908_1	TGCTGCTGCTGCTGC	TGC(3*5)	5297	15	TGTTCAGTGCTTCCTTTTTCGGTTCCACGAAAGCGTTGGCCTTGGGCTTGGACTCGGGCTTGCCCTTGGCGTCGTGGCTCTGCGGTCGCTGT[TGCTGCTGCTGCTGC]GGCCGCGGCTGGTCGGCGGCGCCGAGCTCGGGCTTCCGGCGCTTCTTCTG	TGTTCAGTGCTTCCTTTTTCG	60.405	CAGAAGAAGCGCCGGAAG	62.158	157
Unigene11575_P.vindemmiae_1908_2	TGCTGCTGCTGCTGC	TGC(3*5)	5297	15	GTTCAGTGCTTCCTTTTTCGGTTCCACGAAAGCGTTGGCCTTGGGCTTGGACTCGGGCTTGCCCTTGGCGTCGTGGCTCTGCGGTCGCTGT[TGCTGCTGCTGCTGC]GGCCGCGGCTGGTCGGCGGCGCCGAGCTCGGGCTTCCGGCGCTTCTTCTG	GTTCAGTGCTTCCTTTTTCGGT	61.845	CAGAAGAAGCGCCGGAAG	62.158	156
Unigene11575_P.vindemmiae_1908_3	TGCTGCTGCTGCTGC	TGC(3*5)	5297	15	GTTCAGTGCTTCCTTTTTCGGTTCCACGAAAGCGTTGGCCTTGGGCTTGGACTCGGGCTTGCCCTTGGCGTCGTGGCTCTGCGGTCGCTGT[TGCTGCTGCTGCTGC]GGCCGCGGCTGGTCGGCGGCGCCGAGCTCGGGCTTCCGGCGCTTCTTCTG	GTTCAGTGCTTCCTTTTTCGGTT	62.922	CAGAAGAAGCGCCGGAAG	62.158	156
Unigene11575_P.vindemmiae_1908_4	TGCTGCTGCTGCTGC	TGC(3*5)	5297	15	CAGTGCTTCCTTTTTCGGTTCCACGAAAGCGTTGGCCTTGGGCTTGGACTCGGGCTTGCCCTTGGCGTCGTGGCTCTGCGGTCGCTGT[TGCTGCTGCTGCTGC]GGCCGCGGCTGGTCGGCGGCGCCGAGCTCGGGCTTCCGGCGCTTCTTCTG	CAGTGCTTCCTTTTTCGGTTC	61.129	CAGAAGAAGCGCCGGAAG	62.158	153
Unigene11575_P.vindemmiae_1908_5	TGCTGCTGCTGCTGC	TGC(3*5)	5297	15	TCAGTGCTTCCTTTTTCGGTTCCACGAAAGCGTTGGCCTTGGGCTTGGACTCGGGCTTGCCCTTGGCGTCGTGGCTCTGCGGTCGCTGT[TGCTGCTGCTGCTGC]GGCCGCGGCTGGTCGGCGGCGCCGAGCTCGGGCTTCCGGCGCTTCTTCTG	TCAGTGCTTCCTTTTTCGGTT	61.129	CAGAAGAAGCGCCGGAAG	62.158	154
Unigene11578_P.vindemmiae_1909_1	TATATATATATA	TA(2*6)	1969	12	TTTAGCTGGAAAATGACCGTCTAGTTGTACATTTATATT[TATATATATATA]CGTTTTTGTTTTTAAACGGATTAGTTTGAACCGCTATAGATGGACATGTTAATTTCTTATTATTTTGTATTTCTATTTCGGCCAACTTATGTTATGAACTCGC	TTTAGCTGGAAAATGACCGTCTA	60.134	GCGAGTTCATAACATAAGTTGGC	60.043	154
Unigene11578_P.vindemmiae_1909_2	TATATATATATA	TA(2*6)	1969	12	TTTAGCTGGAAAATGACCGTCTAGTTGTACATTTATATT[TATATATATATA]CGTTTTTGTTTTTAAACGGATTAGTTTGAACCGCTATAGATGGACATGTTAATTTCTTATTATTTTGTATTTCTATTTCGGCCAACTTATGTTATGAACTC	TTTAGCTGGAAAATGACCGTCTA	60.134	GAGTTCATAACATAAGTTGGCCG	59.912	152
Unigene11578_P.vindemmiae_1909_3	TATATATATATA	TA(2*6)	1969	12	TTTAGCTGGAAAATGACCGTCTAGTTGTACATTTATATT[TATATATATATA]CGTTTTTGTTTTTAAACGGATTAGTTTGAACCGCTATAGATGGACAT	TTTAGCTGGAAAATGACCGTCTA	60.134	ATGTCCATCTATAGCGGTTCAAA	59.877	98
Unigene11578_P.vindemmiae_1909_4	TATATATATATA	TA(2*6)	1969	12	TTTAGCTGGAAAATGACCGTCTAGTTGTACATTTATATT[TATATATATATA]CGTTTTTGTTTTTAAACGGATTAGTTTGAACCGCTATAGATGGACATGTTAATTTCTTATTATTTTGTATTTCTATTTCGGCCAA	TTTAGCTGGAAAATGACCGTCTA	60.134	TTGGCCGAAATAGAAATACAAAA	59.865	136
Unigene11578_P.vindemmiae_1909_5	TATATATATATA	TA(2*6)	1969	12	CTGGAAAATGACCGTCTAGTTGTACATTTATATT[TATATATATATA]CGTTTTTGTTTTTAAACGGATTAGTTTGAACCGCTATAGATGGACATGTTAATTTCTTATTATTTTGTATTTCTATTTCGGCCAACTTATGTTATGAACTCGC	CTGGAAAATGACCGTCTAGTTGT	59.573	GCGAGTTCATAACATAAGTTGGC	60.043	149
Unigene11593_P.vindemmiae_1910_1	TATATATATATA	TA(2*6)	2112	12	GTGGGTCATTCGTGTTTAATTGTTCATATTCAAACAACGACTGATGAAATCGTATATACCGTACACATAATGTT[TATATATATATA]CTTCGTATATTGTTTAGCATAGTTACTGCTGCG	GTGGGTCATTCGTGTTTAATTGT	60.035	CGCAGCAGTAACTATGCTAAACA	59.646	119
Unigene11593_P.vindemmiae_1910_2	TATATATATATA	TA(2*6)	2112	12	AGTGGGTCATTCGTGTTTAATTGTTCATATTCAAACAACGACTGATGAAATCGTATATACCGTACACATAATGTT[TATATATATATA]CTTCGTATATTGTTTAGCATAGTTACTGCTGCG	AGTGGGTCATTCGTGTTTAATTG	60.156	CGCAGCAGTAACTATGCTAAACA	59.646	120
Unigene11593_P.vindemmiae_1910_3	TATATATATATA	TA(2*6)	2112	12	GGGTCATTCGTGTTTAATTGTTCATATTCAAACAACGACTGATGAAATCGTATATACCGTACACATAATGTT[TATATATATATA]CTTCGTATATTGTTTAGCATAGTTACTGCTGCG	GGGTCATTCGTGTTTAATTGTTC	59.643	CGCAGCAGTAACTATGCTAAACA	59.646	117
Unigene11593_P.vindemmiae_1910_4	TATATATATATA	TA(2*6)	2112	12	GTGGGTCATTCGTGTTTAATTGTTCATATTCAAACAACGACTGATGAAATCGTATATACCGTACACATAATGTT[TATATATATATA]CTTCGTATATTGTTTAGCATAGTTACTGCTGCGAA	GTGGGTCATTCGTGTTTAATTGT	60.035	TTCGCAGCAGTAACTATGCTAAAC	60.001	121
Unigene11593_P.vindemmiae_1910_5	TATATATATATA	TA(2*6)	2112	12	GTGGGTCATTCGTGTTTAATTGTTCATATTCAAACAACGACTGATGAAATCGTATATACCGTACACATAATGTT[TATATATATATA]CTTCGTATATTGTTTAGCATAGTTACTGCTGCGAAATCG	GTGGGTCATTCGTGTTTAATTGT	60.035	CGATTTCGCAGCAGTAACTATG	59.932	125
Unigene11619_P.vindemmiae_1911_1	TGTGTGTGTGTG	TG(2*6)	1679	12	GAACACGCTTATTCTTTTTGTCGCTTGGGTGTGTAAA[TGTGTGTGTGTG]TATGTCTGTGTGTGGGTGTATGTGTGGTTTAGGCGAGAAGAAGTTTTCAGAGCTCGTCATG	GAACACGCTTATTCTTTTTGTCG	60.173	CATGACGAGCTCTGAAAACTTCT	60.068	110
Unigene11619_P.vindemmiae_1911_2	TGTGTGTGTGTG	TG(2*6)	1679	12	GAACACGCTTATTCTTTTTGTCGCTTGGGTGTGTAAA[TGTGTGTGTGTG]TATGTCTGTGTGTGGGTGTATGTGTGGTTTAGGCGAGAAG	GAACACGCTTATTCTTTTTGTCG	60.173	CTTCTCGCCTAAACCACACATAC	60.069	89
Unigene11619_P.vindemmiae_1911_3	TGTGTGTGTGTG	TG(2*6)	1679	12	GAACACGCTTATTCTTTTTGTCGCTTGGGTGTGTAAA[TGTGTGTGTGTG]TATGTCTGTGTGTGGGTGTATGTGTGGTTTAGGCGAGAAGAAGTTT	GAACACGCTTATTCTTTTTGTCG	60.173	AAACTTCTTCTCGCCTAAACCAC	60.172	95
Unigene11619_P.vindemmiae_1911_4	TGTGTGTGTGTG	TG(2*6)	1679	12	CGAGAACACGCTTATTCTTTTTGTCGCTTGGGTGTGTAAA[TGTGTGTGTGTG]TATGTCTGTGTGTGGGTGTATGTGTGGTTTAGGCGAGAAGAAGTTTTCAGAGCTCGTCATG	CGAGAACACGCTTATTCTTTTTG	60.288	CATGACGAGCTCTGAAAACTTCT	60.068	113
Unigene11619_P.vindemmiae_1911_5	TGTGTGTGTGTG	TG(2*6)	1679	12	CGAGAACACGCTTATTCTTTTTGTCGCTTGGGTGTGTAAA[TGTGTGTGTGTG]TATGTCTGTGTGTGGGTGTATGTGTGGTTTAGGCGAGAAG	CGAGAACACGCTTATTCTTTTTG	60.288	CTTCTCGCCTAAACCACACATAC	60.069	92
Unigene11620_P.vindemmiae_1912_1	GAGAGAGAGAGAGA	GA(2*7)	1023	14	CCCATTTATTTACTCGTTGGTCATCGGGCCGGACAATAAGG[GAGAGAGAGAGAGA]GTGTCGAATGGAGCTTTTTGAATTGTA	CCCATTTATTTACTCGTTGGTCA	60.115	TACAATTCAAAAAGCTCCATTCG	60.464	82
Unigene11620_P.vindemmiae_1912_2	GAGAGAGAGAGAGA	GA(2*7)	1023	14	CCCATTTATTTACTCGTTGGTCATCGGGCCGGACAATAAGG[GAGAGAGAGAGAGA]GTGTCGAATGGAGCTTTTTGAATTGTACTTTCCGGGAGCGCGCGCTCGATGATACTCGTGAACATT	CCCATTTATTTACTCGTTGGTCA	60.115	AATGTTCACGAGTATCATCGAGC	60.525	121
Unigene11620_P.vindemmiae_1912_3	GAGAGAGAGAGAGA	GA(2*7)	1023	14	TATCCTTTCGTTACTGCTTTTCGTCGATCCCATTTATTTACTCGTTGGTCATCGGGCCGGACAATAAGG[GAGAGAGAGAGAGA]GTGTCGAATGGAGCTTTTTGAATTGTA	TATCCTTTCGTTACTGCTTTTCG	59.809	TACAATTCAAAAAGCTCCATTCG	60.464	110
Unigene11620_P.vindemmiae_1912_4	GAGAGAGAGAGAGA	GA(2*7)	1023	14	CGATCCCATTTATTTACTCGTTGGTCATCGGGCCGGACAATAAGG[GAGAGAGAGAGAGA]GTGTCGAATGGAGCTTTTTGAATTGTA	CGATCCCATTTATTTACTCGTTG	59.755	TACAATTCAAAAAGCTCCATTCG	60.464	86
Unigene11620_P.vindemmiae_1912_5	GAGAGAGAGAGAGA	GA(2*7)	1023	14	TATCCTTTCGTTACTGCTTTTCGTCGATCCCATTTATTTACTCGTTGGTCATCGGGCCGGACAATAAGG[GAGAGAGAGAGAGA]GTGTCGAATGGAGCTTTTTGAATTGTACTTTCCGGGAGCGCGCGCTCGATGATACTCGTGAACATT	TATCCTTTCGTTACTGCTTTTCG	59.809	AATGTTCACGAGTATCATCGAGC	60.525	149
Unigene11623_P.vindemmiae_1913_1	AATAATAATAATAATAATAAT	AAT(3*7)	368	21	GCCAAGTTTTTGTAAAAGTCGAAATTAGTTAGAA[AATAATAATAATAATAATAAT]AGTGATAATTAATAATAATAGTACTAATAATAGTAATCATCATCATTATTATCCATGATAATAATAGTAATAATTATAATAATAGCAATTAATATTTATAATATATTTACGTAAATAGTACTTCCGCTCGAACTTTCTCATATCTA	GCCAAGTTTTTGTAAAAGTCGAA	59.707	TAGATATGAGAAAGTTCGAGCGG	59.891	201
Unigene11623_P.vindemmiae_1913_2	AATAATAATAATAATAATAAT	AAT(3*7)	368	21	TTCGCCAAGTTTTTGTAAAAGTCGAAATTAGTTAGAA[AATAATAATAATAATAATAAT]AGTGATAATTAATAATAATAGTACTAATAATAGTAATCATCATCATTATTATCCATGATAATAATAGTAATAATTATAATAATAGCAATTAATATTTATAATATATTTACGTAAATAGTACTTCCGCTCGAACTTTCTCATATCTA	TTCGCCAAGTTTTTGTAAAAGTC	59.707	TAGATATGAGAAAGTTCGAGCGG	59.891	204
Unigene11623_P.vindemmiae_1913_3	AATAATAATAATAATAATAAT	AAT(3*7)	368	21	GCCAAGTTTTTGTAAAAGTCGAAATTAGTTAGAA[AATAATAATAATAATAATAAT]AGTGATAATTAATAATAATAGTACTAATAATAGTAATCATCATCATTATTATCCATGATAATAATAGTAATAATTATAATAATAGCAATTAATATTTATAATATATTTACGTAAATAGTACTTCCGCTCGAACTTTCTCATAT	GCCAAGTTTTTGTAAAAGTCGAA	59.707	ATATGAGAAAGTTCGAGCGGAAG	61.061	198
Unigene11623_P.vindemmiae_1913_4	AATAATAATAATAATAATAAT	AAT(3*7)	368	21	TTCGCCAAGTTTTTGTAAAAGTCGAAATTAGTTAGAA[AATAATAATAATAATAATAAT]AGTGATAATTAATAATAATAGTACTAATAATAGTAATCATCATCATTATTATCCATGATAATAATAGTAATAATTATAATAATAGCAATTAATATTTATAATATATTTACGTAAATAGTACTTCCGCTCGAACTTTCTCATAT	TTCGCCAAGTTTTTGTAAAAGTC	59.707	ATATGAGAAAGTTCGAGCGGAAG	61.061	201
Unigene11623_P.vindemmiae_1913_5	AATAATAATAATAATAATAAT	AAT(3*7)	368	21	GCCAAGTTTTTGTAAAAGTCGAAATTAGTTAGAA[AATAATAATAATAATAATAAT]AGTGATAATTAATAATAATAGTACTAATAATAGTAATCATCATCATTATTATCCATGATAATAATAGTAATAATTATAATAATAGCAATTAATATTTATAATATATTTACGTAAATAGTACTTCCGCTCGAACTTTCTCATATCT	GCCAAGTTTTTGTAAAAGTCGAA	59.707	AGATATGAGAAAGTTCGAGCGG	59.877	200
Unigene11634_P.vindemmiae_1914_1	ACACACACACAC	AC(2*6)	667	12	GCAAATGGAAATATAGACACCAGAATATTCAGAAACAACAACTAGAATAATAACG[ACACACACACAC]GACACTATTTAGCGCAGTAACAATAATAGCAGTT	GCAAATGGAAATATAGACACCAGA	59.420	AACTGCTATTATTGTTACTGCGCT	58.683	101
Unigene11634_P.vindemmiae_1914_2	ACACACACACAC	AC(2*6)	667	12	GCAAATGGAAATATAGACACCAGAATATTCAGAAACAACAACTAGAATAATAACG[ACACACACACAC]GACACTATTTAGCGCAGTAACAATAATAGCAGT	GCAAATGGAAATATAGACACCAGA	59.420	ACTGCTATTATTGTTACTGCGCT	57.446	100
Unigene11634_P.vindemmiae_1914_3	ACACACACACAC	AC(2*6)	667	12	GCAAATGGAAATATAGACACCAGAATATTCAGAAACAACAACTAGAATAATAACG[ACACACACACAC]GACACTATTTAGCGCAGTAACAATAATAGCA	GCAAATGGAAATATAGACACCAGA	59.420	TGCTATTATTGTTACTGCGCTAAA	58.323	98
Unigene11634_P.vindemmiae_1914_4	ACACACACACAC	AC(2*6)	667	12	AAGCAAATGGAAATATAGACACCAGAATATTCAGAAACAACAACTAGAATAATAACG[ACACACACACAC]GACACTATTTAGCGCAGTAACAATAATAGCAGTT	AAGCAAATGGAAATATAGACACCA	58.988	AACTGCTATTATTGTTACTGCGCT	58.683	103
Unigene11634_P.vindemmiae_1914_5	ACACACACACAC	AC(2*6)	667	12	GCTTTGAAGCAAATGGAAATATAGACACCAGAATATTCAGAAACAACAACTAGAATAATAACG[ACACACACACAC]GACACTATTTAGCGCAGTAACAATAATAGCAGTT	GCTTTGAAGCAAATGGAAATATAGA	60.012	AACTGCTATTATTGTTACTGCGCT	58.683	109
Unigene11646_P.vindemmiae_1915_1	CGCGCGCGCGCG	CG(2*6)	6130	12	GTTCCCACATATTCTACAGCCCGCGAGGCGAGCTGCTTCCGCTCGGCTCCCGAGTGGCTCTGCGCCGACGATTGGCTGGT[CGCGCGCGCGCG]TCCTCTCGGCCCCGTCCGGCGTGCTCTGCCAGTCAGGCGCGTAACCTCTTCATCTTTGAAA	GTTCCCACATATTCTACAGCCC	59.731	TTTCAAAGATGAAGAGGTTACGC	59.786	153
Unigene11646_P.vindemmiae_1915_2	CGCGCGCGCGCG	CG(2*6)	6130	12	GGTTCCCACATATTCTACAGCCCGCGAGGCGAGCTGCTTCCGCTCGGCTCCCGAGTGGCTCTGCGCCGACGATTGGCTGGT[CGCGCGCGCGCG]TCCTCTCGGCCCCGTCCGGCGTGCTCTGCCAGTCAGGCGCGTAACCTCTTCATCTTTGAAA	GGTTCCCACATATTCTACAGCC	59.731	TTTCAAAGATGAAGAGGTTACGC	59.786	154
Unigene11646_P.vindemmiae_1915_3	CGCGCGCGCGCG	CG(2*6)	6130	12	GTCCGGTTCCCACATATTCTACAGCCCGCGAGGCGAGCTGCTTCCGCTCGGCTCCCGAGTGGCTCTGCGCCGACGATTGGCTGGT[CGCGCGCGCGCG]TCCTCTCGGCCCCGTCCGGCGTGCTCTGCCAGTCAGGCGCGTAACCTCTTCATCTTTGAAA	GTCCGGTTCCCACATATTCTAC	59.598	TTTCAAAGATGAAGAGGTTACGC	59.786	158
Unigene11646_P.vindemmiae_1915_4	CGCGCGCGCGCG	CG(2*6)	6130	12	CCGGTTCCCACATATTCTACAGCCCGCGAGGCGAGCTGCTTCCGCTCGGCTCCCGAGTGGCTCTGCGCCGACGATTGGCTGGT[CGCGCGCGCGCG]TCCTCTCGGCCCCGTCCGGCGTGCTCTGCCAGTCAGGCGCGTAACCTCTTCATCTTTGAAA	CCGGTTCCCACATATTCTACAG	60.603	TTTCAAAGATGAAGAGGTTACGC	59.786	156
Unigene11646_P.vindemmiae_1915_5	CGCGCGCGCGCG	CG(2*6)	6130	12	CGGTTCCCACATATTCTACAGCCCGCGAGGCGAGCTGCTTCCGCTCGGCTCCCGAGTGGCTCTGCGCCGACGATTGGCTGGT[CGCGCGCGCGCG]TCCTCTCGGCCCCGTCCGGCGTGCTCTGCCAGTCAGGCGCGTAACCTCTTCATCTTTGAAA	CGGTTCCCACATATTCTACAGC	60.741	TTTCAAAGATGAAGAGGTTACGC	59.786	155
Unigene11649_P.vindemmiae_1916_1	CGCGCGCGCGCG	CG(2*6)	727	12	TCTGGTTAGGTTTTCTACCAGGGTAATTTCAATCTTTTACTTAAAA[CGCGCGCGCGCG]TCACTCATTGTTCGCTCGGAAGTAACTCACCGAGACAACTACCG	TCTGGTTAGGTTTTCTACCAGGG	60.718	CGGTAGTTGTCTCGGTGAGTTAC	60.102	102
Unigene11649_P.vindemmiae_1916_2	CGCGCGCGCGCG	CG(2*6)	727	12	TCTGGTTAGGTTTTCTACCAGGGTAATTTCAATCTTTTACTTAAAA[CGCGCGCGCGCG]TCACTCATTGTTCGCTCGGAAGTAACTCACCGAGACAACTACCGT	TCTGGTTAGGTTTTCTACCAGGG	60.718	ACGGTAGTTGTCTCGGTGAGTTA	60.102	103
Unigene11649_P.vindemmiae_1916_3	CGCGCGCGCGCG	CG(2*6)	727	12	CGAATATCCAGCTAGAATCTGGTTAGGTTTTCTACCAGGGTAATTTCAATCTTTTACTTAAAA[CGCGCGCGCGCG]TCACTCATTGTTCGCTCGGAAGTAACTCACCGAGACAACTACCG	CGAATATCCAGCTAGAATCTGGT	58.814	CGGTAGTTGTCTCGGTGAGTTAC	60.102	119
Unigene11649_P.vindemmiae_1916_4	CGCGCGCGCGCG	CG(2*6)	727	12	CGAATATCCAGCTAGAATCTGGTTAGGTTTTCTACCAGGGTAATTTCAATCTTTTACTTAAAA[CGCGCGCGCGCG]TCACTCATTGTTCGCTCGGAAGTAACTCACCGAGACAACTACCGT	CGAATATCCAGCTAGAATCTGGT	58.814	ACGGTAGTTGTCTCGGTGAGTTA	60.102	120
Unigene11649_P.vindemmiae_1916_5	CGCGCGCGCGCG	CG(2*6)	727	12	TCCAGCTAGAATCTGGTTAGGTTTTCTACCAGGGTAATTTCAATCTTTTACTTAAAA[CGCGCGCGCGCG]TCACTCATTGTTCGCTCGGAAGTAACTCACCGAGACAACTACCG	TCCAGCTAGAATCTGGTTAGGTTT	59.705	CGGTAGTTGTCTCGGTGAGTTAC	60.102	113
Unigene11659_P.vindemmiae_1917_1	ATATATATATAT	AT(2*6)	3497	12	TCGATTAAGCGCTTTGCTAAATAGTATGTTCGCTAATTGTAGAACAAAAATTGAATGCCTATATAAATATATAA[ATATATATATAT]ACGATCGGTTCGAAACGCGACGACGACGGAATCGTTGAATATAAAG	TCGATTAAGCGCTTTGCTAAATA	60.352	CTTTATATTCAACGATTCCGTCG	59.878	132
Unigene11659_P.vindemmiae_1917_2	ATATATATATAT	AT(2*6)	3497	12	TCGATTAAGCGCTTTGCTAAATAGTATGTTCGCTAATTGTAGAACAAAAATTGAATGCCTATATAAATATATAA[ATATATATATAT]ACGATCGGTTCGAAACGCGACGACGACGGAATCGTTGAATATAAAGAGAGAGAAAGAGAGTGAGCGAGAATG	TCGATTAAGCGCTTTGCTAAATA	60.352	CATTCTCGCTCACTCTCTTTCTC	59.787	158
Unigene11659_P.vindemmiae_1917_3	ATATATATATAT	AT(2*6)	3497	12	TCGATTAAGCGCTTTGCTAAATAGTATGTTCGCTAATTGTAGAACAAAAATTGAATGCCTATATAAATATATAA[ATATATATATAT]ACGATCGGTTCGAAACGCGACGACGACGGAATCGTTGAATATAAAGAGAGAGAAAGAGAGTGAGCGAGAATGA	TCGATTAAGCGCTTTGCTAAATA	60.352	TCATTCTCGCTCACTCTCTTTCT	59.787	159
Unigene11659_P.vindemmiae_1917_4	ATATATATATAT	AT(2*6)	3497	12	TCGATTAAGCGCTTTGCTAAATAGTATGTTCGCTAATTGTAGAACAAAAATTGAATGCCTATATAAATATATAA[ATATATATATAT]ACGATCGGTTCGAAACGCGACGACGACGGAATCGTTGAATATAAAGAGAGAGAAAGAGAGTGAGCGAGAATGAG	TCGATTAAGCGCTTTGCTAAATA	60.352	CTCATTCTCGCTCACTCTCTTTC	59.787	160
Unigene11659_P.vindemmiae_1917_5	ATATATATATAT	AT(2*6)	3497	12	TCGATTAAGCGCTTTGCTAAATAGTATGTTCGCTAATTGTAGAACAAAAATTGAATGCCTATATAAATATATAA[ATATATATATAT]ACGATCGGTTCGAAACGCGACGACGACGGAATCGTTGAATATAA	TCGATTAAGCGCTTTGCTAAATA	60.352	TTATATTCAACGATTCCGTCGTC	60.214	130
Unigene11660_P.vindemmiae_1918_1	ATATATATATAT	AT(2*6)	579	12	TAATTAAGGAGGTAACAGTGCGGGAGTAGAGATACTCGTCCTACAGTGTAAATATTGATTGCTATAAATATATAA[ATATATATATAT]ACGATCGGTTCGAAACGCGACGACGACGGAATCGTTGAATATAAAG	TAATTAAGGAGGTAACAGTGCGG	59.585	CTTTATATTCAACGATTCCGTCG	59.878	133
Unigene11660_P.vindemmiae_1918_2	ATATATATATAT	AT(2*6)	579	12	TAATTAAGGAGGTAACAGTGCGGGAGTAGAGATACTCGTCCTACAGTGTAAATATTGATTGCTATAAATATATAA[ATATATATATAT]ACGATCGGTTCGAAACGCGACGACGACGGAATCGTTGAATATAAAGAGAGAGAAAGAGAGTGAGCGAGAATG	TAATTAAGGAGGTAACAGTGCGG	59.585	CATTCTCGCTCACTCTCTTTCTC	59.787	159
Unigene11660_P.vindemmiae_1918_3	ATATATATATAT	AT(2*6)	579	12	TAATTAAGGAGGTAACAGTGCGGGAGTAGAGATACTCGTCCTACAGTGTAAATATTGATTGCTATAAATATATAA[ATATATATATAT]ACGATCGGTTCGAAACGCGACGACGACGGAATCGTTGAATATAAAGAGAGAGAAAGAGAGTGAGCGAGAATGA	TAATTAAGGAGGTAACAGTGCGG	59.585	TCATTCTCGCTCACTCTCTTTCT	59.787	160
Unigene11660_P.vindemmiae_1918_4	ATATATATATAT	AT(2*6)	579	12	TAATTAAGGAGGTAACAGTGCGGGAGTAGAGATACTCGTCCTACAGTGTAAATATTGATTGCTATAAATATATAA[ATATATATATAT]ACGATCGGTTCGAAACGCGACGACGACGGAATCGTTGAATATAA	TAATTAAGGAGGTAACAGTGCGG	59.585	TTATATTCAACGATTCCGTCGTC	60.214	131
Unigene11660_P.vindemmiae_1918_5	ATATATATATAT	AT(2*6)	579	12	TAATTAAGGAGGTAACAGTGCGGGAGTAGAGATACTCGTCCTACAGTGTAAATATTGATTGCTATAAATATATAA[ATATATATATAT]ACGATCGGTTCGAAACGCGACGACGACGGAATCGTTGAATATAAA	TAATTAAGGAGGTAACAGTGCGG	59.585	TTTATATTCAACGATTCCGTCGT	59.761	132
Unigene11666_P.vindemmiae_1919_1	CAGCAGCAGCAGCAG	CAG(3*5)	2282	15	TTCTTCTATCTGCTCTTTCGCTCCGATCAATGCTGAACATGT[CAGCAGCAGCAGCAG]CGCGTAGCAGCGGCCGCGCGGCATCCTGCGAGCCTCCGGTTCAGTGGAAAAGACACGGAACTGTGGTTT	TTCTTCTATCTGCTCTTTCGCTC	59.428	AAACCACAGTTCCGTGTCTTTT	59.943	126
Unigene11666_P.vindemmiae_1919_2	CAGCAGCAGCAGCAG	CAG(3*5)	2282	15	TTCTTCTATCTGCTCTTTCGCTCCGATCAATGCTGAACATGT[CAGCAGCAGCAGCAG]CGCGTAGCAGCGGCCGCGCGGCATCCTGCGAGCCTCCGGTTCAGTGGAAAAGACACGGAACTGT	TTCTTCTATCTGCTCTTTCGCTC	59.428	ACAGTTCCGTGTCTTTTCCACT	60.074	121
Unigene11666_P.vindemmiae_1919_3	CAGCAGCAGCAGCAG	CAG(3*5)	2282	15	TTCTTCTATCTGCTCTTTCGCTCCGATCAATGCTGAACATGT[CAGCAGCAGCAGCAG]CGCGTAGCAGCGGCCGCGCGGCATCCTGCGAGCCTCCGGTTCAGTGGAAAAGACACGGAACTGTGGTTTCTT	TTCTTCTATCTGCTCTTTCGCTC	59.428	AAGAAACCACAGTTCCGTGTCT	60.074	129
Unigene11666_P.vindemmiae_1919_4	CAGCAGCAGCAGCAG	CAG(3*5)	2282	15	TTCTTCTATCTGCTCTTTCGCTCCGATCAATGCTGAACATGT[CAGCAGCAGCAGCAG]CGCGTAGCAGCGGCCGCGCGGCATCCTGCGAGCCTCCGGTTCAGTGGAAAAGACACGGAACTGTGGTT	TTCTTCTATCTGCTCTTTCGCTC	59.428	AACCACAGTTCCGTGTCTTTTC	60.436	125
Unigene11666_P.vindemmiae_1919_5	CAGCAGCAGCAGCAG	CAG(3*5)	2282	15	TTTCTTCTATCTGCTCTTTCGCTCCGATCAATGCTGAACATGT[CAGCAGCAGCAGCAG]CGCGTAGCAGCGGCCGCGCGGCATCCTGCGAGCCTCCGGTTCAGTGGAAAAGACACGGAACTGTGGTTT	TTTCTTCTATCTGCTCTTTCGCT	58.986	AAACCACAGTTCCGTGTCTTTT	59.943	127
Unigene11668_P.vindemmiae_1920_1	CAACAACAACAACAA	CAA(3*5)	255	15	AGAATAGAAAAACAACGATGGCAGCTGAAACTACAACAG[CAACAACAACAACAA]ATAAATTCATAAAACCAATAAGGTTAACGTACAAGGATCCAGTCTTTACTAAAGCTGCAGTAGAAGCAGCAAATCAAAT	AGAATAGAAAAACAACGATGGCA	60.017	ATTTGATTTGCTGCTTCTACTGC	59.938	133
Unigene11668_P.vindemmiae_1920_2	CAACAACAACAACAA	CAA(3*5)	255	15	GAATAGAAAAACAACGATGGCAGCTGAAACTACAACAG[CAACAACAACAACAA]ATAAATTCATAAAACCAATAAGGTTAACGTACAAGGATCCAGTCTTTACTAAAGCTGCAGTAGAAGCAGCAAATCAAATAAATGTGTGGC	GAATAGAAAAACAACGATGGCAG	60.017	GCCACACATTTATTTGATTTGCT	60.252	143
Unigene11668_P.vindemmiae_1920_3	CAACAACAACAACAA	CAA(3*5)	255	15	AGAATAGAAAAACAACGATGGCAGCTGAAACTACAACAG[CAACAACAACAACAA]ATAAATTCATAAAACCAATAAGGTTAACGTACAAGGATCCAGTCTTTACTAAAGCTGCAGTAGAAGCAGCAAATCAAATAAATGTGTG	AGAATAGAAAAACAACGATGGCA	60.017	CACACATTTATTTGATTTGCTGC	59.550	142
Unigene11668_P.vindemmiae_1920_4	CAACAACAACAACAA	CAA(3*5)	255	15	GAATAGAAAAACAACGATGGCAGCTGAAACTACAACAG[CAACAACAACAACAA]ATAAATTCATAAAACCAATAAGGTTAACGTACAAGGATCCAGTCTTTACTAAAGCTGCAGTAGAAGCAGCAAATCAAATAAATGTGTGG	GAATAGAAAAACAACGATGGCAG	60.017	CCACACATTTATTTGATTTGCTG	59.415	142
Unigene11668_P.vindemmiae_1920_5	CAACAACAACAACAA	CAA(3*5)	255	15	AGAATAGAAAAACAACGATGGCAGCTGAAACTACAACAG[CAACAACAACAACAA]ATAAATTCATAAAACCAATAAGGTTAACGTACAAGGATCCAGTCTTTACTAAAGCTGCAGTAGAAGCAGCAAATCAAATAAATGTGTGG	AGAATAGAAAAACAACGATGGCA	60.017	CCACACATTTATTTGATTTGCTG	59.415	143
Unigene1166_P.vindemmiae_1301_1	GAGAGAGAGAGA	GA(2*6)	712	12	TTTTATTAGAGGACAATTGTGACGCGCGAGAGGATGAGCCGACTGGGTGTGAGCTCGGCGAATGATGC[GAGAGAGAGAGA]GGTACAGAGTATATTCTATACATATACGAGCAGGCGCGCGCTAATCTTGTGGGAACGGCGATGGAGGAAACTAGTTCCAC	TTTTATTAGAGGACAATTGTGACG	57.493	GTGGAACTAGTTTCCTCCATCG	59.998	160
Unigene1166_P.vindemmiae_1301_2	GAGAGAGAGAGA	GA(2*6)	712	12	TTTATTAGAGGACAATTGTGACGCGCGAGAGGATGAGCCGACTGGGTGTGAGCTCGGCGAATGATGC[GAGAGAGAGAGA]GGTACAGAGTATATTCTATACATATACGAGCAGGCGCGCGCTAATCTTGTGGGAACGGCGATGGAGGAAACTAGTTCCAC	TTTATTAGAGGACAATTGTGACG	56.135	GTGGAACTAGTTTCCTCCATCG	59.998	159
Unigene1166_P.vindemmiae_1301_3	GAGAGAGAGAGA	GA(2*6)	712	12	TTTATTAGAGGACAATTGTGACGCGCGAGAGGATGAGCCGACTGGGTGTGAGCTCGGCGAATGATGC[GAGAGAGAGAGA]GGTACAGAGTATATTCTATACATATACGAGCAGGCGCGCGCTAATCTTGTGGGAACGGCGATGGAGGAAACTAGTTCCACG	TTTATTAGAGGACAATTGTGACG	56.135	CGTGGAACTAGTTTCCTCCATC	59.998	160
Unigene1166_P.vindemmiae_1301_4	GAGAGAGAGAGA	GA(2*6)	712	12	GTGAGCTCGGCGAATGATGC[GAGAGAGAGAGA]GGTACAGAGTATATTCTATACATATACGAGCAGGCGCGCGCTAATCTTGTGGGAACGGCGATGGAGGAAACTAGTTCCACGAACTGGCTATACACGTTTCTCCTGTCAATTGCTGAATT	GTGAGCTCGGCGAATGAT	59.907	AATTCAGCAATTGACAGGAGAAA	60.122	151
Unigene1166_P.vindemmiae_1301_5	GAGAGAGAGAGA	GA(2*6)	712	12	GTGAGCTCGGCGAATGATGC[GAGAGAGAGAGA]GGTACAGAGTATATTCTATACATATACGAGCAGGCGCGCGCTAATCTTGTGGGAACGGCGATGGAGGAAACTAGTTCCACGAACTGGCTATACACGTTTCTC	GTGAGCTCGGCGAATGAT	59.907	GAGAAACGTGTATAGCCAGTTCG	60.195	134
Unigene11696_P.vindemmiae_1937_1	TATATATATATA	TA(2*6)	2386	12	TCGCAACTGTCAGTCGTAAGTAAATTATGTCTGTAAAGTG[TATATATATATA]TGCTTGAGAAGAGCTGGTAATGCAATAAGATTTAAAATGTGATTATGTTATATAGTTAAAACTAATCGTGGCAACGACGCTCGGATTTTCTATGATAA	TCGCAACTGTCAGTCGTAAGTAA	59.991	TTATCATAGAAAATCCGAGCGTC	59.621	150
Unigene11696_P.vindemmiae_1937_2	TATATATATATA	TA(2*6)	2386	12	TCGCAACTGTCAGTCGTAAGTAAATTATGTCTGTAAAGTG[TATATATATATA]TGCTTGAGAAGAGCTGGTAATGCAATAAGATTTAAAATGTGATTATGTTATATAGTTAAAACTAATCGTGGCAACGACGCTCGGATTTTCTATGATAAGCCA	TCGCAACTGTCAGTCGTAAGTAA	59.991	TGGCTTATCATAGAAAATCCGAG	59.616	154
Unigene11696_P.vindemmiae_1937_3	TATATATATATA	TA(2*6)	2386	12	TCGCAACTGTCAGTCGTAAGTAAATTATGTCTGTAAAGTG[TATATATATATA]TGCTTGAGAAGAGCTGGTAATGCAATAAGATTTAAAATGTGATTATGTTATATAGTTAAAACTAATCGTGGCAACGACGCTCGGATTTTCTATGATAAGCC	TCGCAACTGTCAGTCGTAAGTAA	59.991	GGCTTATCATAGAAAATCCGAGC	60.416	153
Unigene11696_P.vindemmiae_1937_4	TATATATATATA	TA(2*6)	2386	12	CGATTAATAATGTGGCAAGCTCTGCAGAGGGAAAGAAGCGTGGAATCAATCGCAACTGTCAGTCGTAAGTAAATTATGTCTGTAAAGTG[TATATATATATA]TGCTTGAGAAGAGCTGGTAATGCAAT	CGATTAATAATGTGGCAAGCTCT	59.677	ATTGCATTACCAGCTCTTCTCAA	60.270	127
Unigene11696_P.vindemmiae_1937_5	TATATATATATA	TA(2*6)	2386	12	ACGATTAATAATGTGGCAAGCTCTGCAGAGGGAAAGAAGCGTGGAATCAATCGCAACTGTCAGTCGTAAGTAAATTATGTCTGTAAAGTG[TATATATATATA]TGCTTGAGAAGAGCTGGTAATGCAAT	ACGATTAATAATGTGGCAAGCTC	59.558	ATTGCATTACCAGCTCTTCTCAA	60.270	128
Unigene11707_P.vindemmiae_1939_1	GCAGCAGCAGCAGCA	GCA(3*5)	2775	15	AAGAAAGAAGAGGAGCCAACAACAGCGGCGGTGGAAGAAGAAGGAGAAGAT[GCAGCAGCAGCAGCA]AGTGACGAAGGAGGAAAATAAAAA	AAGAAAGAAGAGGAGCCAACAAC	60.280	TTTTTATTTTCCTCCTTCGTCAC	58.725	90
Unigene11707_P.vindemmiae_1939_2	GCAGCAGCAGCAGCA	GCA(3*5)	2775	15	TGAATTCCATCAGAAAGGAAGAAGAAAGAAGAGGAGCCAACAACAGCGGCGGTGGAAGAAGAAGGAGAAGAT[GCAGCAGCAGCAGCA]AGTGACGAAGGAGGAAAATAAAAAAAAACACACACACGCACGGTCCGCTTTGTTATCAATCAGT	TGAATTCCATCAGAAAGGAAGAA	60.061	ACTGATTGATAACAAAGCGGACC	61.563	151
Unigene11707_P.vindemmiae_1939_3	GCAGCAGCAGCAGCA	GCA(3*5)	2775	15	AAGAAGAAAGAAGAGGAGCCAACAACAGCGGCGGTGGAAGAAGAAGGAGAAGAT[GCAGCAGCAGCAGCA]AGTGACGAAGGAGGAAAATAAAAA	AAGAAGAAAGAAGAGGAGCCAAC	59.559	TTTTTATTTTCCTCCTTCGTCAC	58.725	93
Unigene11707_P.vindemmiae_1939_4	GCAGCAGCAGCAGCA	GCA(3*5)	2775	15	TGAATTCCATCAGAAAGGAAGAAGAAAGAAGAGGAGCCAACAACAGCGGCGGTGGAAGAAGAAGGAGAAGAT[GCAGCAGCAGCAGCA]AGTGACGAAGGAGGAAAATAAAAAAAAACACACACACGCACGGTCCGCTTTGTTATCAATCAGTA	TGAATTCCATCAGAAAGGAAGAA	60.061	TACTGATTGATAACAAAGCGGAC	58.335	152
Unigene11707_P.vindemmiae_1939_5	GCAGCAGCAGCAGCA	GCA(3*5)	2775	15	GAAGAAGAAAGAAGAGGAGCCAACAACAGCGGCGGTGGAAGAAGAAGGAGAAGAT[GCAGCAGCAGCAGCA]AGTGACGAAGGAGGAAAATAAAAA	GAAGAAGAAAGAAGAGGAGCCAA	60.471	TTTTTATTTTCCTCCTTCGTCAC	58.725	94
Unigene11746_P.vindemmiae_1941_1	TATATATATATATATATA	TA(2*9)	2157	18	CATCACTGAGCGAATCAGTAAATATTTTTATATATAAATACTTATGTGAATCATGTTTCAATGATTGATGTAATAGTAATTGCATCTACAAATACTATTTTTGTACTCATTTGTAAAATAAAACATTATTATATTATAGGCTATGAGTC[TATATATATATATATATA]TTTAAATTTGTTGATTGTTATATGGTGCAATAAAATCATAAACATGTAAATCAGTTCCAGCTTCAGAAGTTTC	CATCACTGAGCGAATCAGTAAATA	58.481	GAAACTTCTGAAGCTGGAACTGA	60.047	240
Unigene11746_P.vindemmiae_1941_2	TATATATATATATATATA	TA(2*9)	2157	18	CATCACTGAGCGAATCAGTAAATATTTTTATATATAAATACTTATGTGAATCATGTTTCAATGATTGATGTAATAGTAATTGCATCTACAAATACTATTTTTGTACTCATTTGTAAAATAAAACATTATTATATTATAGGCTATGAGTC[TATATATATATATATATA]TTTAAATTTGTTGATTGTTATATGGTGCAATAAAATCATAAACATGTAAATCAGTTCCAGCTTCAGAAGTT	CATCACTGAGCGAATCAGTAAATA	58.481	AACTTCTGAAGCTGGAACTGATTT	59.837	238
Unigene11746_P.vindemmiae_1941_3	TATATATATATATATATA	TA(2*9)	2157	18	CATCACTGAGCGAATCAGTAAATATTTTTATATATAAATACTTATGTGAATCATGTTTCAATGATTGATGTAATAGTAATTGCATCTACAAATACTATTTTTGTACTCATTTGTAAAATAAAACATTATTATATTATAGGCTATGAGTC[TATATATATATATATATA]TTTAAATTTGTTGATTGTTATATGGTGCAATAAAATCATAAACATGTAAATCAGTTCCAGCTTCAGAAGTTT	CATCACTGAGCGAATCAGTAAATA	58.481	AAACTTCTGAAGCTGGAACTGATT	59.837	239
Unigene11746_P.vindemmiae_1941_4	TATATATATATATATATA	TA(2*9)	2157	18	CATCACTGAGCGAATCAGTAAATATTTTTATATATAAATACTTATGTGAATCATGTTTCAATGATTGATGTAATAGTAATTGCATCTACAAATACTATTTTTGTACTCATTTGTAAAATAAAACATTATTATATTATAGGCTATGAGTC[TATATATATATATATATA]TTTAAATTTGTTGATTGTTATATGGTGCAATAAAATCATAAACATGTAAATCAGTTCCAGCTTCAGAAGTTTC	CATCACTGAGCGAATCAGTAAATA	58.481	GAAACTTCTGAAGCTGGAACTGAT	60.293	240
Unigene11746_P.vindemmiae_1941_5	TATATATATATATATATA	TA(2*9)	2157	18	CATCACTGAGCGAATCAGTAAATATTTTTATATATAAATACTTATGTGAATCATGTTTCAATGATTGATGTAATAGTAATTGCATCTACAAATACTATTTTTGTACTCATTTGTAAAATAAAACATTATTATATTATAGGCTATGAGTC[TATATATATATATATATA]TTTAAATTTGTTGATTGTTATATGGTGCAATAAAATCATAAACATGTAAATCAGTTCCAGCTTCAGAAGT	CATCACTGAGCGAATCAGTAAATA	58.481	ACTTCTGAAGCTGGAACTGATTT	58.596	237
Unigene11754_P.vindemmiae_1942_1	TCTCTCTCTCTC	TC(2*6)	1052	12	GTGTAAGCGCAGTCCTTGATTCAAATGCGCTGCG[TCTCTCTCTCTC]GCTCTTGTGCTCGACGAGCTACAATGATACTTGGG	GTGTAAGCGCAGTCCTTGATTC	61.173	CCCAAGTATCATTGTAGCTCGTC	60.035	81
Unigene11754_P.vindemmiae_1942_2	TCTCTCTCTCTC	TC(2*6)	1052	12	GTGTAAGCGCAGTCCTTGATTCAAATGCGCTGCG[TCTCTCTCTCTC]GCTCTTGTGCTCGACGAGCTACAATGATACTTGGGTC	GTGTAAGCGCAGTCCTTGATTC	61.173	GACCCAAGTATCATTGTAGCTCG	60.035	83
Unigene11754_P.vindemmiae_1942_3	TCTCTCTCTCTC	TC(2*6)	1052	12	GTGTAAGCGCAGTCCTTGATTCAAATGCGCTGCG[TCTCTCTCTCTC]GCTCTTGTGCTCGACGAGCTACAATGATACTTGGGTCTGG	GTGTAAGCGCAGTCCTTGATTC	61.173	CCAGACCCAAGTATCATTGTAGC	59.906	86
Unigene11754_P.vindemmiae_1942_4	TCTCTCTCTCTC	TC(2*6)	1052	12	GTGTAAGCGCAGTCCTTGATTCAAATGCGCTGCG[TCTCTCTCTCTC]GCTCTTGTGCTCGACGAGCTACAATGATACTTGGGTCTGGC	GTGTAAGCGCAGTCCTTGATTC	61.173	GCCAGACCCAAGTATCATTGTAG	59.906	87
Unigene11754_P.vindemmiae_1942_5	TCTCTCTCTCTC	TC(2*6)	1052	12	GTGTAAGCGCAGTCCTTGATTCAAATGCGCTGCG[TCTCTCTCTCTC]GCTCTTGTGCTCGACGAGCTACAATGATACTTGGGTCTGGCT	GTGTAAGCGCAGTCCTTGATTC	61.173	AGCCAGACCCAAGTATCATTGTA	59.906	88
Unigene11766_P.vindemmiae_1943_1	TATTATTATTATTATTAT	TAT(3*6)	453	18	CAATAACTGCGTTTCTTTGAGCTATGTGCCCTGCCTTCATTTAAAAATTTTATACAGTGTATTACAGTGAATAATAAAC[TATTATTATTATTATTAT]CATTATATCAGAAAACTATACGTGCAATGTCATCTTCCAATACA	CAATAACTGCGTTTCTTTGAGCTA	59.976	TGTATTGGAAGATGACATTGCAC	59.881	141
Unigene11766_P.vindemmiae_1943_2	TATTATTATTATTATTAT	TAT(3*6)	453	18	GTGCAATAACTGCGTTTCTTTGAGCTATGTGCCCTGCCTTCATTTAAAAATTTTATACAGTGTATTACAGTGAATAATAAAC[TATTATTATTATTATTAT]CATTATATCAGAAAACTATACGTGCAATGTCATCTTCCAATACA	GTGCAATAACTGCGTTTCTTTG	59.822	TGTATTGGAAGATGACATTGCAC	59.881	144
Unigene11766_P.vindemmiae_1943_3	TATTATTATTATTATTAT	TAT(3*6)	453	18	GTGCAATAACTGCGTTTCTTTGAGCTATGTGCCCTGCCTTCATTTAAAAATTTTATACAGTGTATTACAGTGAATAATAAAC[TATTATTATTATTATTAT]CATTATATCAGAAAACTATACGTGCAATGTCATCTTCCAATACA	GTGCAATAACTGCGTTTCTTTGA	61.499	TGTATTGGAAGATGACATTGCAC	59.881	144
Unigene11766_P.vindemmiae_1943_4	TATTATTATTATTATTAT	TAT(3*6)	453	18	TGCAATAACTGCGTTTCTTTGAGCTATGTGCCCTGCCTTCATTTAAAAATTTTATACAGTGTATTACAGTGAATAATAAAC[TATTATTATTATTATTAT]CATTATATCAGAAAACTATACGTGCAATGTCATCTTCCAATACA	TGCAATAACTGCGTTTCTTTGAG	61.607	TGTATTGGAAGATGACATTGCAC	59.881	143
Unigene11766_P.vindemmiae_1943_5	TATTATTATTATTATTAT	TAT(3*6)	453	18	AACTGCGTTTCTTTGAGCTATGTGCCCTGCCTTCATTTAAAAATTTTATACAGTGTATTACAGTGAATAATAAAC[TATTATTATTATTATTAT]CATTATATCAGAAAACTATACGTGCAATGTCATCTTCC	AACTGCGTTTCTTTGAGCTATGT	59.509	GGAAGATGACATTGCACGTATAG	58.666	131
Unigene11766_P.vindemmiae_1944_1	ATATATATATAT	AT(2*6)	1165	12	CGCTCGAACCTATTTAACATTTGTACTTTCATTTTTAACAGTGGATAAAGTTGTCGGAATAC[ATATATATATAT]TTACTATGGACTACCGAATGCATTG	CGCTCGAACCTATTTAACATTTG	60.032	CAATGCATTCGGTAGTCCATAGT	60.270	99
Unigene11766_P.vindemmiae_1944_2	ATATATATATAT	AT(2*6)	1165	12	CGCTCGAACCTATTTAACATTTGTACTTTCATTTTTAACAGTGGATAAAGTTGTCGGAATAC[ATATATATATAT]TTACTATGGACTACCGAATGCATTGCAATTCCGGAATACCGTCGTAAGCAGCGATCTGCTATAT	CGCTCGAACCTATTTAACATTTG	60.032	ATATAGCAGATCGCTGCTTACGA	60.395	138
Unigene11766_P.vindemmiae_1944_3	ATATATATATAT	AT(2*6)	1165	12	GTCTTTTTACACGCTCGAACCTATTTAACATTTGTACTTTCATTTTTAACAGTGGATAAAGTTGTCGGAATAC[ATATATATATAT]TTACTATGGACTACCGAATGCATTG	GTCTTTTTACACGCTCGAACCTA	59.841	CAATGCATTCGGTAGTCCATAGT	60.270	110
Unigene11766_P.vindemmiae_1944_4	ATATATATATAT	AT(2*6)	1165	12	TAGTCTTTTTACACGCTCGAACCTATTTAACATTTGTACTTTCATTTTTAACAGTGGATAAAGTTGTCGGAATAC[ATATATATATAT]TTACTATGGACTACCGAATGCATTG	TAGTCTTTTTACACGCTCGAACC	59.841	CAATGCATTCGGTAGTCCATAGT	60.270	112
Unigene11766_P.vindemmiae_1944_5	ATATATATATAT	AT(2*6)	1165	12	GTCTTTTTACACGCTCGAACCTATTTAACATTTGTACTTTCATTTTTAACAGTGGATAAAGTTGTCGGAATAC[ATATATATATAT]TTACTATGGACTACCGAATGCATTGCAATTCCGGAATACCGTCGTAAGCAGCGATCTGCTATAT	GTCTTTTTACACGCTCGAACCTA	59.841	ATATAGCAGATCGCTGCTTACGA	60.395	149
Unigene11775_P.vindemmiae_1945_1	GAGAGAGAGAGA	GA(2*6)	348	12	GCAGAGAGAAAGACAGGTACAGCTAGAGTGACAGT[GAGAGAGAGAGA]ATGAGTCGAGAATTGAGAAGAGACCGTAGCAACGCGATGACCGAGCGGAGAGGACCGAGTGCGAGTCTTTTCCGAGCGCGCGCGAGCGGCTCTTCACTGCTTACAATTTG	GCAGAGAGAAAGACAGGTACAGC	59.718	CAAATTGTAAGCAGTGAAGAGCC	60.302	157
Unigene11775_P.vindemmiae_1945_2	GAGAGAGAGAGA	GA(2*6)	348	12	GCAGAGAGAAAGACAGGTACAGCTAGAGTGACAGT[GAGAGAGAGAGA]ATGAGTCGAGAATTGAGAAGAGACCGTAGCAACGCGATGACCGAGCGGAGAGGACCGAGTGCGAGTCTTTTCCGAGCGCGCGCGAGCGGCTCTTCACTGCTTACAATTTGCA	GCAGAGAGAAAGACAGGTACAGC	59.718	TGCAAATTGTAAGCAGTGAAGAG	59.588	159
Unigene11775_P.vindemmiae_1945_3	GAGAGAGAGAGA	GA(2*6)	348	12	GCAGAGAGAAAGACAGGTACAGCTAGAGTGACAGT[GAGAGAGAGAGA]ATGAGTCGAGAATTGAGAAGAGACCGTAGCAACGCGATGACCGAGCGGAGAGGACCGAGTGCGAGTCTTTTCCGAGCGCGCGCGAGCGGCTCTTCACTGCTTACAATTTGC	GCAGAGAGAAAGACAGGTACAGC	59.718	GCAAATTGTAAGCAGTGAAGAGC	60.435	158
Unigene11775_P.vindemmiae_1945_4	GAGAGAGAGAGA	GA(2*6)	348	12	CGCAGAGAGAAAGACAGGTACAGCTAGAGTGACAGT[GAGAGAGAGAGA]ATGAGTCGAGAATTGAGAAGAGACCGTAGCAACGCGATGACCGAGCGGAGAGGACCGAGTGCGAGTCTTTTCCGAGCGCGCGCGAGCGGCTCTTCACTGCTTACAATTTG	CGCAGAGAGAAAGACAGGTACAG	60.605	CAAATTGTAAGCAGTGAAGAGCC	60.302	158
Unigene11775_P.vindemmiae_1945_5	GAGAGAGAGAGA	GA(2*6)	348	12	CGCAGAGAGAAAGACAGGTACAGCTAGAGTGACAGT[GAGAGAGAGAGA]ATGAGTCGAGAATTGAGAAGAGACCGTAGCAACGCGATGACCGAGCGGAGAGGACCGAGTGCGAGTCTTTTCCGAGCGCGCGCGAGCGGCTCTTCACTGCTTACAATTTGCA	CGCAGAGAGAAAGACAGGTACAG	60.605	TGCAAATTGTAAGCAGTGAAGAG	59.588	160
Unigene11794_P.vindemmiae_1946_1	CCGCCGCCGCCGCCGCCG	CCG(3*6)	5983	18	ATGCCGATCTTGTCCGAGACC[CCGCCGCCGCCGCCGCCG]CGCTCCTGGCTCTTGTCGTCGCTGCTGCCGCCGGAGTGGTGGTCCGTCTCGCCGGAGGAGTGGCTCTCAGACAGCT	ATGCCGATCTTGTCCGAG	59.743	AGCTGTCTGAGAGCCACTCCT	60.739	115
Unigene11794_P.vindemmiae_1946_2	CCGCCGCCGCCGCCGCCG	CCG(3*6)	5983	18	ACGATGCCGATCTTGTCCGAGACC[CCGCCGCCGCCGCCGCCG]CGCTCCTGGCTCTTGTCGTCGCTGCTGCCGCCGGAGTGGTGGTCCGTCTCGCCGGAGGAGTGGCTCTCAGACAGCT	ACGATGCCGATCTTGTCC	59.591	AGCTGTCTGAGAGCCACTCCT	60.739	118
Unigene11794_P.vindemmiae_1946_3	CCGCCGCCGCCGCCGCCG	CCG(3*6)	5983	18	CTCCTTGTCGATGAGCCGGGACCTGCCCACGATGCCGATCTTGTCCGAGACC[CCGCCGCCGCCGCCGCCG]CGCTCCTGGCTCTTGTCGTCGCTGCTGCCGCCGGAGTGGTGGTCCGTCTCGCCGGAGGAGTGGCTCTCAGACAGCT	CTCCTTGTCGATGAGCCG	60.510	AGCTGTCTGAGAGCCACTCCT	60.739	146
Unigene11794_P.vindemmiae_1946_4	CCGCCGCCGCCGCCGCCG	CCG(3*6)	5983	18	CCACGATGCCGATCTTGTCCGAGACC[CCGCCGCCGCCGCCGCCG]CGCTCCTGGCTCTTGTCGTCGCTGCTGCCGCCGGAGTGGTGGTCCGTCTCGCCGGAGGAGTGGCTCTCAGACAGCT	CCACGATGCCGATCTTGT	60.652	AGCTGTCTGAGAGCCACTCCT	60.739	120
Unigene11794_P.vindemmiae_1946_5	CCGCCGCCGCCGCCGCCG	CCG(3*6)	5983	18	GATGCCGATCTTGTCCGAGACC[CCGCCGCCGCCGCCGCCG]CGCTCCTGGCTCTTGTCGTCGCTGCTGCCGCCGGAGTGGTGGTCCGTCTCGCCGGAGGAGTGGCTCTCAGACAGCT	GATGCCGATCTTGTCCGAG	61.747	AGCTGTCTGAGAGCCACTCCT	60.739	116
Unigene11805_P.vindemmiae_1947_1	CGCGCGCGCGCG	CG(2*6)	394	12	CACCACGCAGATGACGACCTCGCCGTCGGCGGGCCTGCCGGGCGGCCTCCTGGACGCCTCCGCCGGGGCGTCGCTGCT[CGCGCGCGCGCG]CTCATGGCCGGGGCGGCCGGGCGGGCTCGTCTGGTAGTTGAGCAGCACC	CACCACGCAGATGACGAC	59.811	GGTGCTGCTCAACTACCAGAC	59.929	139
Unigene11805_P.vindemmiae_1947_2	CGCGCGCGCGCG	CG(2*6)	394	12	CACCACGCAGATGACGACCTCGCCGTCGGCGGGCCTGCCGGGCGGCCTCCTGGACGCCTCCGCCGGGGCGTCGCTGCT[CGCGCGCGCGCG]CTCATGGCCGGGGCGGCCGGGCGGGCTCGTCTGGTAGTTGAGCAGC	CACCACGCAGATGACGAC	59.811	GCTGCTCAACTACCAGACGAG	60.208	136
Unigene11805_P.vindemmiae_1947_3	CGCGCGCGCGCG	CG(2*6)	394	12	ACCACGCAGATGACGACCTCGCCGTCGGCGGGCCTGCCGGGCGGCCTCCTGGACGCCTCCGCCGGGGCGTCGCTGCT[CGCGCGCGCGCG]CTCATGGCCGGGGCGGCCGGGCGGGCTCGTCTGGTAGTTGAGCAGCACC	ACCACGCAGATGACGACC	60.723	GGTGCTGCTCAACTACCAGAC	59.929	138
Unigene11805_P.vindemmiae_1947_4	CGCGCGCGCGCG	CG(2*6)	394	12	ACCACGCAGATGACGACCTCGCCGTCGGCGGGCCTGCCGGGCGGCCTCCTGGACGCCTCCGCCGGGGCGTCGCTGCT[CGCGCGCGCGCG]CTCATGGCCGGGGCGGCCGGGCGGGCTCGTCTGGTAGTTGAGCAGCACC	ACCACGCAGATGACGACCT	61.748	GGTGCTGCTCAACTACCAGAC	59.929	138
Unigene11805_P.vindemmiae_1947_5	CGCGCGCGCGCG	CG(2*6)	394	12	ACCACGCAGATGACGACCTCGCCGTCGGCGGGCCTGCCGGGCGGCCTCCTGGACGCCTCCGCCGGGGCGTCGCTGCT[CGCGCGCGCGCG]CTCATGGCCGGGGCGGCCGGGCGGGCTCGTCTGGTAGTTGAGCAGC	ACCACGCAGATGACGACC	60.723	GCTGCTCAACTACCAGACGAG	60.208	135
Unigene11828_P.vindemmiae_1948_1	TATATTATATTATATTATAT	TATAT(5*4)	1768	20	AATTTTTGTGTTATGCGAAATGAATTA[TATATTATATTATATTATAT]ATTATAATATTAGATTATATATTTGTAAAGGTACAATTTTATTAGACTTCTAAGAGCAATTGATGTAAAAGAGTTCTAACATTCGCAGTACCTTGTAACGT	AATTTTTGTGTTATGCGAAATGAA	59.797	ACGTTACAAGGTACTGCGAATGT	60.002	148
Unigene11828_P.vindemmiae_1948_2	TATATTATATTATATTATAT	TATAT(5*4)	1768	20	TTTTTGTGTTATGCGAAATGAATTA[TATATTATATTATATTATAT]ATTATAATATTAGATTATATATTTGTAAAGGTACAATTTTATTAGACTTCTAAGAGCAATTGATGTAAAAGAGTTCTAACATTCGCAGTACCTTGTAACGT	TTTTTGTGTTATGCGAAATGAAT	58.604	ACGTTACAAGGTACTGCGAATGT	60.002	146
Unigene11828_P.vindemmiae_1948_3	TATATTATATTATATTATAT	TATAT(5*4)	1768	20	ATTTTTGTGTTATGCGAAATGAATTA[TATATTATATTATATTATAT]ATTATAATATTAGATTATATATTTGTAAAGGTACAATTTTATTAGACTTCTAAGAGCAATTGATGTAAAAGAGTTCTAACATTCGCAGTACCTTGTAACGT	ATTTTTGTGTTATGCGAAATGAA	58.604	ACGTTACAAGGTACTGCGAATGT	60.002	147
Unigene11828_P.vindemmiae_1948_4	TATATTATATTATATTATAT	TATAT(5*4)	1768	20	AATTTTTGTGTTATGCGAAATGAATTA[TATATTATATTATATTATAT]ATTATAATATTAGATTATATATTTGTAAAGGTACAATTTTATTAGACTTCTAAGAGCAATTGATGTAAAAGAGTTCTAACATTCGCAGTACCTTGTAACGT	AATTTTTGTGTTATGCGAAATGA	58.604	ACGTTACAAGGTACTGCGAATGT	60.002	148
Unigene11828_P.vindemmiae_1948_5	TATATTATATTATATTATAT	TATAT(5*4)	1768	20	AATTTTTGTGTTATGCGAAATGAATTA[TATATTATATTATATTATAT]ATTATAATATTAGATTATATATTTGTAAAGGTACAATTTTATTAGACTTCTAAGAGCAATTGATGTAAAAGAGTTCTAACATTCGCAGTACCTTGTAACG	AATTTTTGTGTTATGCGAAATGAA	59.797	CGTTACAAGGTACTGCGAATGTT	60.458	147
Unigene11829_P.vindemmiae_1949_1	ATATATATATAT	AT(2*6)	2984	12	GGAGGCGCTGATTATAAGAAAGATTATAATATAATATAAACGATAATCGATGACTCTTTTCTGTAATATGTTTATATATAAATATAAAATTTATAATAAGCTAA[ATATATATATAT]GAGAAAAACGAGGGAATCTCTTTCGCTGATAAGAA	GGAGGCGCTGATTATAAGAAAGA	61.008	TTCTTATCAGCGAAAGAGATTCC	59.029	151
Unigene11829_P.vindemmiae_1949_2	ATATATATATAT	AT(2*6)	2984	12	GGAGGCGCTGATTATAAGAAAGATTATAATATAATATAAACGATAATCGATGACTCTTTTCTGTAATATGTTTATATATAAATATAAAATTTATAATAAGCTAA[ATATATATATAT]GAGAAAAACGAGGGAATCTCTTTCGCTGATAA	GGAGGCGCTGATTATAAGAAAGA	61.008	TTATCAGCGAAAGAGATTCCCTC	61.019	148
Unigene11829_P.vindemmiae_1949_3	ATATATATATAT	AT(2*6)	2984	12	GGAGGCGCTGATTATAAGAAAGATTATAATATAATATAAACGATAATCGATGACTCTTTTCTGTAATATGTTTATATATAAATATAAAATTTATAATAAGCTAA[ATATATATATAT]GAGAAAAACGAGGGAATCTCTTTCGCTGATAAGA	GGAGGCGCTGATTATAAGAAAGA	61.008	TCTTATCAGCGAAAGAGATTCCC	61.019	150
Unigene11829_P.vindemmiae_1949_4	ATATATATATAT	AT(2*6)	2984	12	GGAGGCGCTGATTATAAGAAAGATTATAATATAATATAAACGATAATCGATGACTCTTTTCTGTAATATGTTTATATATAAATATAAAATTTATAATAAGCTAA[ATATATATATAT]GAGAAAAACGAGGGAATCTCTTTCGCTGATA	GGAGGCGCTGATTATAAGAAAGA	61.008	TATCAGCGAAAGAGATTCCCTC	59.820	147
Unigene11829_P.vindemmiae_1949_5	ATATATATATAT	AT(2*6)	2984	12	GGAGGCGCTGATTATAAGAAAGATTATAATATAATATAAACGATAATCGATGACTCTTTTCTGTAATATGTTTATATATAAATATAAAATTTATAATAAGCTAA[ATATATATATAT]GAGAAAAACGAGGGAATCTCTTTCGCTGATAAGAAC	GGAGGCGCTGATTATAAGAAAGA	61.008	GTTCTTATCAGCGAAAGAGATTCC	59.777	152
Unigene11830_P.vindemmiae_1952_1	ATATATATATAT	AT(2*6)	5381	12	GCCCTGCAAACGGTATACATATACATAAATATATATACATAC[ATATATATATAT]TTTTTAGTTTACGATATATCTTTTTTTTATGATTCTTCGCGTCTCGGGCTGTAGTCGTTTTCAGTGTACGTAAGGG	GCCCTGCAAACGGTATACAT	59.851	CCCTTACGTACACTGAAAACGAC	59.975	130
Unigene11830_P.vindemmiae_1952_2	ATATATATATAT	AT(2*6)	5381	12	TGTTTCCTTTAACGAACCCGGCGTTTTTTTTCATTTTGCCCTGCAAACGGTATACATATACATAAATATATATACATAC[ATATATATATAT]TTTTTAGTTTACGATATATCTTTTTTTTATGATTCTTCGCGTCTCGGGCTGTAGTCGTTTTCAGTGTA	TGTTTCCTTTAACGAACCCG	59.968	TACACTGAAAACGACTACAGCCC	60.578	159
Unigene11830_P.vindemmiae_1952_3	ATATATATATAT	AT(2*6)	5381	12	GCCCTGCAAACGGTATACATATACATAAATATATATACATAC[ATATATATATAT]TTTTTAGTTTACGATATATCTTTTTTTTATGATTCTTCGCGTCTCGGGCTGTAGTCGTTTTCAGTGTACGTAAGGGAT	GCCCTGCAAACGGTATACAT	59.851	ATCCCTTACGTACACTGAAAACG	59.484	132
Unigene11830_P.vindemmiae_1952_4	ATATATATATAT	AT(2*6)	5381	12	GCCCTGCAAACGGTATACATATACATAAATATATATACATAC[ATATATATATAT]TTTTTAGTTTACGATATATCTTTTTTTTATGATTCTTCGCGTCTCGGGCTGTAGTCGTTTTCAGTGTACGTAAGGGATTGACTAAAAACGGAGT	GCCCTGCAAACGGTATACAT	59.851	ACTCCGTTTTTAGTCAATCCCTT	59.453	148
Unigene11830_P.vindemmiae_1952_5	ATATATATATAT	AT(2*6)	5381	12	GCCCTGCAAACGGTATACATATACATAAATATATATACATAC[ATATATATATAT]TTTTTAGTTTACGATATATCTTTTTTTTATGATTCTTCGCGTCTCGGGCTGTAGTCGTTTTCAGTGTA	GCCCTGCAAACGGTATACAT	59.851	TACACTGAAAACGACTACAGCCC	60.578	122
Unigene11850_P.vindemmiae_1955_1	TGTGTGTGTGTG	TG(2*6)	3566	12	CGCACTGGCACTTTGTTAAATTCAAAAAGAAAACGAAA[TGTGTGTGTGTG]CGCCGATCGAAAGCCCAGGCCGCGCGTTGTAATGCACAACATAATAGTTTTTAACGCATTGACAACTTCTAGTCTTTCAAACGCTGC	CGCACTGGCACTTTGTTAAAT	60.180	GCAGCGTTTGAAAGACTAGAAGT	59.274	137
Unigene11850_P.vindemmiae_1955_2	TGTGTGTGTGTG	TG(2*6)	3566	12	GCACTGGCACTTTGTTAAATTCAAAAAGAAAACGAAA[TGTGTGTGTGTG]CGCCGATCGAAAGCCCAGGCCGCGCGTTGTAATGCACAACATAATAGTTTTTAACGCATTGACAACTTCTAGTCTTTCAAACGCTGC	GCACTGGCACTTTGTTAAATTC	58.813	GCAGCGTTTGAAAGACTAGAAGT	59.274	136
Unigene11850_P.vindemmiae_1955_3	TGTGTGTGTGTG	TG(2*6)	3566	12	GTCCATTACGGCGATACTACAATAATGAAATTGATCAATGGATCCTCGCACTGGCACTTTGTTAAATTCAAAAAGAAAACGAAA[TGTGTGTGTGTG]CGCCGATCGAAAGCCCAGGCCGCGCGTTGTAATGCACAACATAATAGTTTTTAACGCA	GTCCATTACGGCGATACTACAAT	59.327	TGCGTTAAAAACTATTATGTTGTGC	59.560	154
Unigene11850_P.vindemmiae_1955_4	TGTGTGTGTGTG	TG(2*6)	3566	12	CTCGCACTGGCACTTTGTTAAATTCAAAAAGAAAACGAAA[TGTGTGTGTGTG]CGCCGATCGAAAGCCCAGGCCGCGCGTTGTAATGCACAACATAATAGTTTTTAACGCATTGACAACTTCTAGTCTTTCAAACGCTGC	CTCGCACTGGCACTTTGTTAAAT	62.657	GCAGCGTTTGAAAGACTAGAAGT	59.274	139
Unigene11850_P.vindemmiae_1955_5	TGTGTGTGTGTG	TG(2*6)	3566	12	CGCACTGGCACTTTGTTAAATTCAAAAAGAAAACGAAA[TGTGTGTGTGTG]CGCCGATCGAAAGCCCAGGCCGCGCGTTGTAATGCACAACATAATAGTTTTTAACGCATTGACAACTTCTAGTCTTTCAAACGCTG	CGCACTGGCACTTTGTTAAAT	60.180	CAGCGTTTGAAAGACTAGAAGTTG	59.654	136
Unigene11850_P.vindemmiae_1956_1	TATATATATATA	TA(2*6)	6144	12	GGGAATCAAATCTGTCTTCGTAAAAAGTATATATATAAAT[TATATATATATA]AATAAATATAAAAATAGCGAAAGAAAAGAGAAGAAAAAGCGAGTGAAGAATGAATTG	GGGAATCAAATCTGTCTTCGTAA	59.493	CAATTCATTCTTCACTCGCTTTT	59.786	109
Unigene11850_P.vindemmiae_1956_2	TATATATATATA	TA(2*6)	6144	12	GGGAATCAAATCTGTCTTCGTAAAAAGTATATATATAAAT[TATATATATATA]AATAAATATAAAAATAGCGAAAGAAAAGAGAAGAAAAAGCGAGTGAAGAATGAATTGA	GGGAATCAAATCTGTCTTCGTAA	59.493	TCAATTCATTCTTCACTCGCTTT	60.250	110
Unigene11850_P.vindemmiae_1956_3	TATATATATATA	TA(2*6)	6144	12	GGGAATCAAATCTGTCTTCGTAAAAAGTATATATATAAAT[TATATATATATA]AATAAATATAAAAATAGCGAAAGAAAAGAGAAGAAAAAGCGAGTGAAGAATGAATTGAA	GGGAATCAAATCTGTCTTCGTAA	59.493	TTCAATTCATTCTTCACTCGCTT	60.250	111
Unigene11850_P.vindemmiae_1956_4	TATATATATATA	TA(2*6)	6144	12	GGGAATCAAATCTGTCTTCGTAAAAAGTATATATATAAAT[TATATATATATA]AATAAATATAAAAATAGCGAAAGAAAAGAGAAGAAAAAGCGAGTGAAGAATGAATTGAAA	GGGAATCAAATCTGTCTTCGTAA	59.493	TTTCAATTCATTCTTCACTCGCT	60.250	112
Unigene11850_P.vindemmiae_1956_5	TATATATATATA	TA(2*6)	6144	12	GAAATATACTGGAATGTGTGGCGGGAATCAAATCTGTCTTCGTAAAAAGTATATATATAAAT[TATATATATATA]AATAAATATAAAAATAGCGAAAGAAAAGAGAAGAAAAAGCGAGTGAAGAATGAATTG	GAAATATACTGGAATGTGTGGCG	60.609	CAATTCATTCTTCACTCGCTTTT	59.786	131
Unigene11851_P.vindemmiae_1958_1	TATATATATATA	TA(2*6)	4413	12	TTGCATATTCGCAGTATACCAAGTAGTACACCGGAAAAT[TATATATATATA]AATAAATATAAAAATAGCGAAAGAAAAGAGAAGAAAAAGCGAGTGAAGAATGAATTG	TTGCATATTCGCAGTATACCAAG	59.207	CAATTCATTCTTCACTCGCTTTT	59.786	108
Unigene11851_P.vindemmiae_1958_2	TATATATATATA	TA(2*6)	4413	12	TTGCATATTCGCAGTATACCAAGTAGTACACCGGAAAAT[TATATATATATA]AATAAATATAAAAATAGCGAAAGAAAAGAGAAGAAAAAGCGAGTGAAGAATGAATTGA	TTGCATATTCGCAGTATACCAAG	59.207	TCAATTCATTCTTCACTCGCTTT	60.250	109
Unigene11851_P.vindemmiae_1958_3	TATATATATATA	TA(2*6)	4413	12	TTGCATATTCGCAGTATACCAAGTAGTACACCGGAAAAT[TATATATATATA]AATAAATATAAAAATAGCGAAAGAAAAGAGAAGAAAAAGCGAGTGAAGAATGAATTGAA	TTGCATATTCGCAGTATACCAAG	59.207	TTCAATTCATTCTTCACTCGCTT	60.250	110
Unigene11851_P.vindemmiae_1958_4	TATATATATATA	TA(2*6)	4413	12	TTGCATATTCGCAGTATACCAAGTAGTACACCGGAAAAT[TATATATATATA]AATAAATATAAAAATAGCGAAAGAAAAGAGAAGAAAAAGCGAGTGAAGAATGAATTGAAA	TTGCATATTCGCAGTATACCAAG	59.207	TTTCAATTCATTCTTCACTCGCT	60.250	111
Unigene11851_P.vindemmiae_1958_5	TATATATATATA	TA(2*6)	4413	12	TTGCATATTCGCAGTATACCAAGTAGTACACCGGAAAAT[TATATATATATA]AATAAATATAAAAATAGCGAAAGAAAAGAGAAGAAAAAGCGAGTGAAGAATG	TTGCATATTCGCAGTATACCAAG	59.207	CATTCTTCACTCGCTTTTTCTTC	59.552	103
Unigene11853_P.vindemmiae_1960_1	ATATATATATAT	AT(2*6)	1403	12	AGTCGCGTGTATCACATAAAATGCTTTTTTTTTAACAAATTGAGTGACTGATTTAATTGTTGAATGTGAAGTAAATATTTTGATAAGCAAAATTTAAAATTATTTGATTTGC[ATATATATATAT]TAGTCCTTTAGCATTGCGATGTCATTAA	AGTCGCGTGTATCACATAAAATG	59.091	TTAATGACATCGCAATGCTAAAG	59.314	152
Unigene11853_P.vindemmiae_1960_2	ATATATATATAT	AT(2*6)	1403	12	GGAGTCGCGTGTATCACATAAAATGCTTTTTTTTTAACAAATTGAGTGACTGATTTAATTGTTGAATGTGAAGTAAATATTTTGATAAGCAAAATTTAAAATTATTTGATTTGC[ATATATATATAT]TAGTCCTTTAGCATTGCGATGTCATTAA	GGAGTCGCGTGTATCACATAAA	60.025	TTAATGACATCGCAATGCTAAAG	59.314	154
Unigene11853_P.vindemmiae_1960_3	ATATATATATAT	AT(2*6)	1403	12	CGCGTGTATCACATAAAATGCTTTTTTTTTAACAAATTGAGTGACTGATTTAATTGTTGAATGTGAAGTAAATATTTTGATAAGCAAAATTTAAAATTATTTGATTTGC[ATATATATATAT]TAGTCCTTTAGCATTGCGATGTCATTAA	CGCGTGTATCACATAAAATGCT	60.048	TTAATGACATCGCAATGCTAAAG	59.314	149
Unigene11853_P.vindemmiae_1960_4	ATATATATATAT	AT(2*6)	1403	12	CGCGTGTATCACATAAAATGCTTTTTTTTTAACAAATTGAGTGACTGATTTAATTGTTGAATGTGAAGTAAATATTTTGATAAGCAAAATTTAAAATTATTTGATTTGC[ATATATATATAT]TAGTCCTTTAGCATTGCGATGTCATTAA	CGCGTGTATCACATAAAATGCTT	61.229	TTAATGACATCGCAATGCTAAAG	59.314	149
Unigene11853_P.vindemmiae_1960_5	ATATATATATAT	AT(2*6)	1403	12	GGAGTCGCGTGTATCACATAAAATGCTTTTTTTTTAACAAATTGAGTGACTGATTTAATTGTTGAATGTGAAGTAAATATTTTGATAAGCAAAATTTAAAATTATTTGATTTGC[ATATATATATAT]TAGTCCTTTAGCATTGCGATGTCATTAA	GGAGTCGCGTGTATCACATAAAA	61.248	TTAATGACATCGCAATGCTAAAG	59.314	154
Unigene11856_P.vindemmiae_1961_1	ATATATATATAT	AT(2*6)	532	12	CATAAACACATACACACATACACATACATACATATATACACACATATATGCATATAC[ATATATATATAT]ACATATACATATATACATATATTTTTTCCCTCTAAATAAACCCTTGCCTCCGACAGTCTCTCTTTTGCTTGACCAT	CATAAACACATACACACATACACATACA	57.924	ATGGTCAAGCAAAAGAGAGACTG	59.936	145
Unigene11856_P.vindemmiae_1961_2	ATATATATATAT	AT(2*6)	532	12	CATAAACACATACACACATACACATACATACATATATACACACATATATGCATATAC[ATATATATATAT]ACATATACATATATACATATATTTTTTCCCTCTAAATAAACCCTTGC	CATAAACACATACACACATACACATACA	57.924	GCAAGGGTTTATTTAGAGGGAAA	59.868	116
Unigene11856_P.vindemmiae_1961_3	ATATATATATAT	AT(2*6)	532	12	CATAAACACATACACACATACACATACATACATATATACACACATATATGCATATAC[ATATATATATAT]ACATATACATATATACATATATTTTTTCCCTCTAAATAAACCCTTGCCTCCGACAGTCTCTCTTTTGCTTGACCA	CATAAACACATACACACATACACATACA	57.924	TGGTCAAGCAAAAGAGAGACTGT	60.462	144
Unigene11856_P.vindemmiae_1961_4	ATATATATATAT	AT(2*6)	532	12	AACACATACACACATACACATACATACATATATACACACATATATGCATATAC[ATATATATATAT]ACATATACATATATACATATATTTTTTCCCTCTAAATAAACCCTTGCCTCCGACAGTCTCTCTTTTGCTTGACCAT	AACACATACACACATACACATACATACA	57.456	ATGGTCAAGCAAAAGAGAGACTG	59.936	141
Unigene11856_P.vindemmiae_1961_5	ATATATATATAT	AT(2*6)	532	12	CATAAACACATACACACATACACATACATACATATATACACACATATATGCATATAC[ATATATATATAT]ACATATACATATATACATATATTTTTTCCCTCTAAATAAACCCTTGCCTCCGACAGTCTCTCTTTTGCTTGAC	CATAAACACATACACACATACACATACA	57.924	GTCAAGCAAAAGAGAGACTGTCG	60.594	142
Unigene11865_P.vindemmiae_1963_1	ATATATATATAT	AT(2*6)	2297	12	TGCTGTTGTTTGAAAATTTGTTGCATTAGTCTGCGACTATTGAAGTAC[ATATATATATAT]AGAATAGCATTATTATCTTTTCTTCAGAAATAAGAGTAAACATGCGGCA	TGCTGTTGTTTGAAAATTTGTTG	60.062	TGCCGCATGTTTACTCTTATTTC	60.490	109
Unigene11865_P.vindemmiae_1963_2	ATATATATATAT	AT(2*6)	2297	12	TGCTGTTGTTTGAAAATTTGTTGCATTAGTCTGCGACTATTGAAGTAC[ATATATATATAT]AGAATAGCATTATTATCTTTTCTTCAGAAATAAGAGTAAACATGCGGCAT	TGCTGTTGTTTGAAAATTTGTTG	60.062	ATGCCGCATGTTTACTCTTATTT	59.125	110
Unigene11865_P.vindemmiae_1963_3	ATATATATATAT	AT(2*6)	2297	12	AAAATTTGTTGCATTAGTCTGCGACTATTGAAGTAC[ATATATATATAT]AGAATAGCATTATTATCTTTTCTTCAGAAATAAGAGTAAACATGCGGCA	AAAATTTGTTGCATTAGTCTGCG	60.519	TGCCGCATGTTTACTCTTATTTC	60.490	97
Unigene11865_P.vindemmiae_1963_4	ATATATATATAT	AT(2*6)	2297	12	TGTTGTTTGAAAATTTGTTGCATTAGTCTGCGACTATTGAAGTAC[ATATATATATAT]AGAATAGCATTATTATCTTTTCTTCAGAAATAAGAGTAAACATGCGGCA	TGTTGTTTGAAAATTTGTTGCAT	59.437	TGCCGCATGTTTACTCTTATTTC	60.490	106
Unigene11865_P.vindemmiae_1963_5	ATATATATATAT	AT(2*6)	2297	12	TGCTGTTGTTTGAAAATTTGTTGCATTAGTCTGCGACTATTGAAGTAC[ATATATATATAT]AGAATAGCATTATTATCTTTTCTTCAGAAATAAGAGTAAACATGCGGCATGTAAAATACAATTTGA	TGCTGTTGTTTGAAAATTTGTTG	60.062	TCAAATTGTATTTTACATGCCGC	61.036	126
Unigene11871_P.vindemmiae_1964_1	GAGAGAGAGAGAGA	GA(2*7)	1178	14	CTATTAATCGACGCGCACAAATGTACAAATG[GAGAGAGAGAGAGA]TAGTGCGAATGAGTGTGTGAGAGAGGCGCGAGTCCTCTCGGCCGTTTATTTTTTGTGAATACACCCACGCGACACACGCATATTACCCACCACACACGAG	CTATTAATCGACGCGCACAAAT	61.311	CTCGTGTGTGGTGGGTAATATG	60.168	145
Unigene11871_P.vindemmiae_1964_2	GAGAGAGAGAGAGA	GA(2*7)	1178	14	TATTAATCGACGCGCACAAATGTACAAATG[GAGAGAGAGAGAGA]TAGTGCGAATGAGTGTGTGAGAGAGGCGCGAGTCCTCTCGGCCGTTTATTTTTTGTGAATACACCCACGCGACACACGCATATTACCCACCACACACGAG	TATTAATCGACGCGCACAAAT	60.478	CTCGTGTGTGGTGGGTAATATG	60.168	144
Unigene11871_P.vindemmiae_1964_3	GAGAGAGAGAGAGA	GA(2*7)	1178	14	CTATTAATCGACGCGCACAAATGTACAAATG[GAGAGAGAGAGAGA]TAGTGCGAATGAGTGTGTGAGAGAGGCGCGAGTCCTCTCGGCCGTTTATTTTTTGTGAATACACCCACGCGACACACGCATATTACCCACCACACACGAGA	CTATTAATCGACGCGCACAAAT	61.311	TCTCGTGTGTGGTGGGTAATATG	61.930	146
Unigene11871_P.vindemmiae_1964_4	GAGAGAGAGAGAGA	GA(2*7)	1178	14	CTATTAATCGACGCGCACAAATGTACAAATG[GAGAGAGAGAGAGA]TAGTGCGAATGAGTGTGTGAGAGAGGCGCGAGTCCTCTCGGCCGTTTATTTTTTGTGAATACACCCACGCGACACACGCATATTACCCACCACACACGAG	CTATTAATCGACGCGCACAAA	61.119	CTCGTGTGTGGTGGGTAATATG	60.168	145
Unigene11871_P.vindemmiae_1964_5	GAGAGAGAGAGAGA	GA(2*7)	1178	14	TATTAATCGACGCGCACAAATGTACAAATG[GAGAGAGAGAGAGA]TAGTGCGAATGAGTGTGTGAGAGAGGCGCGAGTCCTCTCGGCCGTTTATTTTTTGTGAATACACCCACGCGACACACGCATATTACCCACCACACACGAGA	TATTAATCGACGCGCACAAAT	60.478	TCTCGTGTGTGGTGGGTAATATG	61.930	145
Unigene11872_P.vindemmiae_1965_1	GCGCGCGCGCGC	GC(2*6)	596	12	GAGTCCTCGAGATCGCACTATAGTCGCGGGCCGATTGTCCTCGCATCTGGCGTCGGCCGACACAAAGGCCCTCGCCGGCCCGCCGATCGCCGCCCCGGGGACGCCTCCGGGAGTGGCT[GCGCGCGCGCGC]ATAGTCAGACGTCCGCGGC	GAGTCCTCGAGATCGCACTAT	58.514	GCCGCGGACGTCTGACTA	63.573	149
Unigene11872_P.vindemmiae_1965_2	GCGCGCGCGCGC	GC(2*6)	596	12	CGAGTCCTCGAGATCGCACTATAGTCGCGGGCCGATTGTCCTCGCATCTGGCGTCGGCCGACACAAAGGCCCTCGCCGGCCCGCCGATCGCCGCCCCGGGGACGCCTCCGGGAGTGGCT[GCGCGCGCGCGC]ATAGTCAGACGTCCGCGGC	CGAGTCCTCGAGATCGCACTAT	63.033	GCCGCGGACGTCTGACTA	63.573	150
Unigene11872_P.vindemmiae_1965_3	GCGCGCGCGCGC	GC(2*6)	596	12	GAGTCCTCGAGATCGCACTATAGTCGCGGGCCGATTGTCCTCGCATCTGGCGTCGGCCGACACAAAGGCCCTCGCCGGCCCGCCGATCGCCGCCCCGGGGACGCCTCCGGGAGTGGCT[GCGCGCGCGCGC]ATAGTCAGACGTCCGCGGC	GAGTCCTCGAGATCGCACTA	58.129	GCCGCGGACGTCTGACTA	63.573	149
Unigene11872_P.vindemmiae_1965_4	GCGCGCGCGCGC	GC(2*6)	596	12	CGAGTCCTCGAGATCGCACTATAGTCGCGGGCCGATTGTCCTCGCATCTGGCGTCGGCCGACACAAAGGCCCTCGCCGGCCCGCCGATCGCCGCCCCGGGGACGCCTCCGGGAGTGGCT[GCGCGCGCGCGC]ATAGTCAGACGTCCGCGGC	CGAGTCCTCGAGATCGCACTA	62.921	GCCGCGGACGTCTGACTA	63.573	150
Unigene11872_P.vindemmiae_1965_5	GCGCGCGCGCGC	GC(2*6)	596	12	ATTGTCCTCGCATCTGGCGTCGGCCGACACAAAGGCCCTCGCCGGCCCGCCGATCGCCGCCCCGGGGACGCCTCCGGGAGTGGCT[GCGCGCGCGCGC]ATAGTCAGACGTCCGCGGC	ATTGTCCTCGCATCTGGC	59.750	GCCGCGGACGTCTGACTA	63.573	116
Unigene11878_P.vindemmiae_1966_1	TAATAATAATAATAA	TAA(3*5)	3709	15	CAGAATGCAATTATGAACAAACGAAAATGGTGATAATAATAGTCG[TAATAATAATAATAA]TAGTAATAATAAAAAGGTAGAGATTACTTTTTCTTCAGCGTTCACCTAACTC	CAGAATGCAATTATGAACAAACG	59.545	GAGTTAGGTGAACGCTGAAGAAA	59.941	112
Unigene11878_P.vindemmiae_1966_2	TAATAATAATAATAA	TAA(3*5)	3709	15	CAGAATGCAATTATGAACAAACGAAAATGGTGATAATAATAGTCG[TAATAATAATAATAA]TAGTAATAATAAAAAGGTAGAGATTACTTTTTCTTCAGCGTTCACCTAA	CAGAATGCAATTATGAACAAACG	59.545	TTAGGTGAACGCTGAAGAAAAAG	59.940	109
Unigene11878_P.vindemmiae_1966_3	TAATAATAATAATAA	TAA(3*5)	3709	15	CAGAATGCAATTATGAACAAACGAAAATGGTGATAATAATAGTCG[TAATAATAATAATAA]TAGTAATAATAAAAAGGTAGAGATTACTTTTTCTTCAGCGTTCACC	CAGAATGCAATTATGAACAAACG	59.545	GGTGAACGCTGAAGAAAAAGTAA	59.821	106
Unigene11878_P.vindemmiae_1966_4	TAATAATAATAATAA	TAA(3*5)	3709	15	CAGAATGCAATTATGAACAAACGAAAATGGTGATAATAATAGTCG[TAATAATAATAATAA]TAGTAATAATAAAAAGGTAGAGATTACTTTTTCTTCAGCGTTCACCTAAC	CAGAATGCAATTATGAACAAACG	59.545	GTTAGGTGAACGCTGAAGAAAAA	59.821	110
Unigene11878_P.vindemmiae_1966_5	TAATAATAATAATAA	TAA(3*5)	3709	15	TGAACAAACGAAAATGGTGATAATAATAGTCG[TAATAATAATAATAA]TAGTAATAATAAAAAGGTAGAGATTACTTTTTCTTCAGCGTTCACCTAACTC	TGAACAAACGAAAATGGTGATAA	59.394	GAGTTAGGTGAACGCTGAAGAAA	59.941	99
Unigene11880_P.vindemmiae_1967_1	CAGCAGCAGCAGCAGCAG	CAG(3*6)	2798	18	GAAAACGCTGGTCCCACTCCGTCCGCACTCCGCCTCGGCAGGGCTCCCACCAGCCC[CAGCAGCAGCAGCAGCAG]CGTCGCCGCGCCCAGCCTCGCTCGCCCAGTGCCCATTCGCCCGTCTGTTCGCGTCCCAGCGACGATGCTCCCTCGACTGCC	GAAAACGCTGGTCCCACTC	60.650	GGCAGTCGAGGGAGCATC	61.959	155
Unigene11880_P.vindemmiae_1967_2	CAGCAGCAGCAGCAGCAG	CAG(3*6)	2798	18	GAAAACGCTGGTCCCACTCCGTCCGCACTCCGCCTCGGCAGGGCTCCCACCAGCCC[CAGCAGCAGCAGCAGCAG]CGTCGCCGCGCCCAGCCTCGCTCGCCCAGTGCCCATTCGCCCGTCTGTTCGCGTCCCAGC	GAAAACGCTGGTCCCACTC	60.650	GCTGGGACGCGAACAGAC	63.051	134
Unigene11880_P.vindemmiae_1967_3	CAGCAGCAGCAGCAGCAG	CAG(3*6)	2798	18	CTTCACCAGCGAAAACGCTGGTCCCACTCCGTCCGCACTCCGCCTCGGCAGGGCTCCCACCAGCCC[CAGCAGCAGCAGCAGCAG]CGTCGCCGCGCCCAGCCTCGCTCGCCCAGTGCCCATTCGCCCGTCTGTTC	CTTCACCAGCGAAAACGC	60.539	GAACAGACGGGCGAATGG	62.628	134
Unigene11880_P.vindemmiae_1967_4	CAGCAGCAGCAGCAGCAG	CAG(3*6)	2798	18	GCTTCACCAGCGAAAACGCTGGTCCCACTCCGTCCGCACTCCGCCTCGGCAGGGCTCCCACCAGCCC[CAGCAGCAGCAGCAGCAG]CGTCGCCGCGCCCAGCCTCGCTCGCCCAGTGCCCATTCGCCCGTCTGTTC	GCTTCACCAGCGAAAACG	60.539	GAACAGACGGGCGAATGG	62.628	135
Unigene11880_P.vindemmiae_1967_5	CAGCAGCAGCAGCAGCAG	CAG(3*6)	2798	18	GGCTTCACCAGCGAAAACGCTGGTCCCACTCCGTCCGCACTCCGCCTCGGCAGGGCTCCCACCAGCCC[CAGCAGCAGCAGCAGCAG]CGTCGCCGCGCCCAGCCTCGCTCGCCCAGTGCCCATTCGCCCGTCTGTTC	GGCTTCACCAGCGAAAAC	59.374	GAACAGACGGGCGAATGG	62.628	136
Unigene11902_P.vindemmiae_1968_1	TATATATATATA	TA(2*6)	636	12	GATGTTTTTACCAAATGCGCTTAAACGATAAAGATATTCTTAATGTACAGTCTTATATATATATG[TATATATATATA]CATTATTTACAAGATATTCGAAAACATTCTCGGCAACACTAGA	GATGTTTTTACCAAATGCGCTTA	60.360	TCTAGTGTTGCCGAGAATGTTTT	60.176	120
Unigene11902_P.vindemmiae_1968_2	TATATATATATA	TA(2*6)	636	12	TACCAAATGCGCTTAAACGATAAAGATATTCTTAATGTACAGTCTTATATATATATG[TATATATATATA]CATTATTTACAAGATATTCGAAAACATTCTCGGCAACACTAGA	TACCAAATGCGCTTAAACGATAA	60.803	TCTAGTGTTGCCGAGAATGTTTT	60.176	112
Unigene11902_P.vindemmiae_1968_3	TATATATATATA	TA(2*6)	636	12	GATGTTTTTACCAAATGCGCTTAAACGATAAAGATATTCTTAATGTACAGTCTTATATATATATG[TATATATATATA]CATTATTTACAAGATATTCGAAAACATTCTCGGCAACACTAGAT	GATGTTTTTACCAAATGCGCTTA	60.360	ATCTAGTGTTGCCGAGAATGTTT	59.212	121
Unigene11902_P.vindemmiae_1968_4	TATATATATATA	TA(2*6)	636	12	GATGTTTTTACCAAATGCGCTTAAACGATAAAGATATTCTTAATGTACAGTCTTATATATATATG[TATATATATATA]CATTATTTACAAGATATTCGAAAACATTCTCGGCAACACTAGATT	GATGTTTTTACCAAATGCGCTTA	60.360	AATCTAGTGTTGCCGAGAATGTT	59.212	122
Unigene11902_P.vindemmiae_1968_5	TATATATATATA	TA(2*6)	636	12	GATGTTTTTACCAAATGCGCTTAAACGATAAAGATATTCTTAATGTACAGTCTTATATATATATG[TATATATATATA]CATTATTTACAAGATATTCGAAAACATTCTCGGCAACACTAGATTT	GATGTTTTTACCAAATGCGCTTA	60.360	AAATCTAGTGTTGCCGAGAATGT	59.212	123
Unigene1191_P.vindemmiae_1302_1	ATATATATATAT	AT(2*6)	447	12	AGTGCATACTCGCTGGAAAATCGCGTCGGCGCCGCGCGCCGCGGCTCCTATAACAA[ATATATATATAT]AATATGTATAACGCAGTGGAAGCCAA	AGTGCATACTCGCTGGAAAATC	60.640	TTGGCTTCCACTGCGTTATAC	60.145	94
Unigene1191_P.vindemmiae_1302_2	ATATATATATAT	AT(2*6)	447	12	AGTGCATACTCGCTGGAAAATCGCGTCGGCGCCGCGCGCCGCGGCTCCTATAACAA[ATATATATATAT]AATATGTATAACGCAGTGGAAGCCAAA	AGTGCATACTCGCTGGAAAATC	60.640	TTTGGCTTCCACTGCGTTATAC	61.357	95
Unigene1191_P.vindemmiae_1302_3	ATATATATATAT	AT(2*6)	447	12	AGTGCATACTCGCTGGAAAATCGCGTCGGCGCCGCGCGCCGCGGCTCCTATAACAA[ATATATATATAT]AATATGTATAACGCAGTGGAAGCCAAAA	AGTGCATACTCGCTGGAAAATC	60.640	TTTTGGCTTCCACTGCGTTATAC	62.453	96
Unigene1191_P.vindemmiae_1302_4	ATATATATATAT	AT(2*6)	447	12	GTAACAGTGCATACTCGCTGGAAAATCGCGTCGGCGCCGCGCGCCGCGGCTCCTATAACAA[ATATATATATAT]AATATGTATAACGCAGTGGAAGCCAAAATCATGAC	GTAACAGTGCATACTCGCTGGA	60.334	GTCATGATTTTGGCTTCCACTG	61.780	108
Unigene1191_P.vindemmiae_1302_5	ATATATATATAT	AT(2*6)	447	12	GTAACAGTGCATACTCGCTGGAAAATCGCGTCGGCGCCGCGCGCCGCGGCTCCTATAACAA[ATATATATATAT]AATATGTATAACGCAGTGGAAGCCAAAATCATGAC	GTAACAGTGCATACTCGCTGGA	60.334	GTCATGATTTTGGCTTCCACT	59.045	108
Unigene11927_P.vindemmiae_1969_1	GTGTGTGTGTGT	GT(2*6)	560	12	AAACAGGGAGATAGAAACTGCATCGCCGCCTTTCGCCTCTCCCCCCACGACTCTGCTGCTGCTGC[GTGTGTGTGTGT]ACATAATCGAGAAAGAGAAAGAAAGCTAGAGGGAGAAGACG	AAACAGGGAGATAGAAACTGCATC	60.030	CGTCTTCTCCCTCTAGCTTTCTT	59.700	118
Unigene11927_P.vindemmiae_1969_2	GTGTGTGTGTGT	GT(2*6)	560	12	GAAACAGGGAGATAGAAACTGCATCGCCGCCTTTCGCCTCTCCCCCCACGACTCTGCTGCTGCTGC[GTGTGTGTGTGT]ACATAATCGAGAAAGAGAAAGAAAGCTAGAGGGAGAAGACG	GAAACAGGGAGATAGAAACTGCAT	60.030	CGTCTTCTCCCTCTAGCTTTCTT	59.700	119
Unigene11927_P.vindemmiae_1969_3	GTGTGTGTGTGT	GT(2*6)	560	12	AACAGGGAGATAGAAACTGCATCGCCGCCTTTCGCCTCTCCCCCCACGACTCTGCTGCTGCTGC[GTGTGTGTGTGT]ACATAATCGAGAAAGAGAAAGAAAGCTAGAGGGAGAAGACG	AACAGGGAGATAGAAACTGCATC	58.796	CGTCTTCTCCCTCTAGCTTTCTT	59.700	117
Unigene11927_P.vindemmiae_1969_4	GTGTGTGTGTGT	GT(2*6)	560	12	AAACAGGGAGATAGAAACTGCATCGCCGCCTTTCGCCTCTCCCCCCACGACTCTGCTGCTGCTGC[GTGTGTGTGTGT]ACATAATCGAGAAAGAGAAAGAAAGCTAGAGGGAGAAGACG	AAACAGGGAGATAGAAACTGCAT	58.358	CGTCTTCTCCCTCTAGCTTTCTT	59.700	118
Unigene11927_P.vindemmiae_1969_5	GTGTGTGTGTGT	GT(2*6)	560	12	ACAGGGAGATAGAAACTGCATCGCCGCCTTTCGCCTCTCCCCCCACGACTCTGCTGCTGCTGC[GTGTGTGTGTGT]ACATAATCGAGAAAGAGAAAGAAAGCTAGAGGGAGAAGACG	ACAGGGAGATAGAAACTGCATCG	61.844	CGTCTTCTCCCTCTAGCTTTCTT	59.700	116
Unigene11927_P.vindemmiae_1970_3	AGAGAGAGAGAGAG	AG(2*7)	636	14	AAGAAAGCTAGAGGGAGAAGACGCTCGCCGTAACCAAGAGAGAGAA[AGAGAGAGAGAGAG]CGTCATCCGCGACAAGCAAGAGCATACTGACACTT	AAGAAAGCTAGAGGGAGAAGACG	59.700	AAGTGTCAGTATGCTCTTGCTTG	58.737	95
Unigene11929_P.vindemmiae_1971_1	TCTCTCTCTCTCTC	TC(2*7)	1255	14	ATAAAGAGAAAGAGAGAACGGGGGAGGCGCGTGGCCAAAGAAAACTGAAGAAAAAAAGGAAGGTGCTCCGG[TCTCTCTCTCTCTC]CCACTCTCCCCCTCATTCTCGCCGCGTTTCCGCCTCAATCGTCCATCCGGCTTGGCGCTCTTGAAAAGAG	ATAAAGAGAAAGAGAGAACGGGG	59.308	CTCTTTTCAAGAGCGCCAAG	60.262	155
Unigene11929_P.vindemmiae_1971_2	TCTCTCTCTCTCTC	TC(2*7)	1255	14	GGCCAAAGAAAACTGAAGAAAAAAAGGAAGGTGCTCCGG[TCTCTCTCTCTCTC]CCACTCTCCCCCTCATTCTCGCCGCGTTTCCGCCTCAATCGTCCATCCGGCTTGGCGCTCTTGAAAAGAG	GGCCAAAGAAAACTGAAGAAAAA	60.907	CTCTTTTCAAGAGCGCCAAG	60.262	123
Unigene11929_P.vindemmiae_1971_3	TCTCTCTCTCTCTC	TC(2*7)	1255	14	GCAATAAAGAGAAAGAGAGAACGGGGGAGGCGCGTGGCCAAAGAAAACTGAAGAAAAAAAGGAAGGTGCTCCGG[TCTCTCTCTCTCTC]CCACTCTCCCCCTCATTCTCGCCGCGTTTCCGCCTCAATCGTCCATCCGGCTTGGCGCTCTTGAAAAGAG	GCAATAAAGAGAAAGAGAGAACGG	59.926	CTCTTTTCAAGAGCGCCAAG	60.262	158
Unigene11929_P.vindemmiae_1971_4	TCTCTCTCTCTCTC	TC(2*7)	1255	14	CAATAAAGAGAAAGAGAGAACGGGGGAGGCGCGTGGCCAAAGAAAACTGAAGAAAAAAAGGAAGGTGCTCCGG[TCTCTCTCTCTCTC]CCACTCTCCCCCTCATTCTCGCCGCGTTTCCGCCTCAATCGTCCATCCGGCTTGGCGCTCTTGAAAAGAG	CAATAAAGAGAAAGAGAGAACGGG	59.800	CTCTTTTCAAGAGCGCCAAG	60.262	157
Unigene11929_P.vindemmiae_1971_5	TCTCTCTCTCTCTC	TC(2*7)	1255	14	GGCCAAAGAAAACTGAAGAAAAAAAGGAAGGTGCTCCGG[TCTCTCTCTCTCTC]CCACTCTCCCCCTCATTCTCGCCGCGTTTCCGCCTCAATCGTCCATCCGGCTTGGCGCTCTTGAAAAGAG	GGCCAAAGAAAACTGAAGAAAA	59.752	CTCTTTTCAAGAGCGCCAAG	60.262	123
Unigene11936_P.vindemmiae_1973_1	TCTCTCTCTCTCTCTC	TC(2*8)	417	16	GCTTCTGTTTTAGCGTGAGTGTTCAGCATTTTGCAAAGTTTGCTT[TCTCTCTCTCTCTCTC]CTTCGCCGTCTCGCGCACTCTCCGTTATCTCTTTGTTTTCG	GCTTCTGTTTTAGCGTGAGTGTT	60.002	CGAAAACAAAGAGATAACGGAGA	59.780	102
Unigene11936_P.vindemmiae_1973_2	TCTCTCTCTCTCTCTC	TC(2*8)	417	16	TTCTGTTTTAGCGTGAGTGTTCAGCATTTTGCAAAGTTTGCTT[TCTCTCTCTCTCTCTC]CTTCGCCGTCTCGCGCACTCTCCGTTATCTCTTTGTTTTCG	TTCTGTTTTAGCGTGAGTGTTCA	59.970	CGAAAACAAAGAGATAACGGAGA	59.780	100
Unigene11936_P.vindemmiae_1973_3	TCTCTCTCTCTCTCTC	TC(2*8)	417	16	TCTGTTTTAGCGTGAGTGTTCAGCATTTTGCAAAGTTTGCTT[TCTCTCTCTCTCTCTC]CTTCGCCGTCTCGCGCACTCTCCGTTATCTCTTTGTTTTCG	TCTGTTTTAGCGTGAGTGTTCAG	59.611	CGAAAACAAAGAGATAACGGAGA	59.780	99
Unigene11936_P.vindemmiae_1973_4	TCTCTCTCTCTCTCTC	TC(2*8)	417	16	GTTTTAGCGTGAGTGTTCAGCATTTTGCAAAGTTTGCTT[TCTCTCTCTCTCTCTC]CTTCGCCGTCTCGCGCACTCTCCGTTATCTCTTTGTTTTCG	GTTTTAGCGTGAGTGTTCAGCAT	60.713	CGAAAACAAAGAGATAACGGAGA	59.780	96
Unigene11936_P.vindemmiae_1973_5	TCTCTCTCTCTCTCTC	TC(2*8)	417	16	GCTTCTGTTTTAGCGTGAGTGTTCAGCATTTTGCAAAGTTTGCTT[TCTCTCTCTCTCTCTC]CTTCGCCGTCTCGCGCACTCTCCGTTATCTCTTTGTT	GCTTCTGTTTTAGCGTGAGTGTT	60.002	AACAAAGAGATAACGGAGAGTGC	58.973	98
Unigene11939_P.vindemmiae_1974_1	AGCAGCAGCAGCAGC	AGC(3*5)	1191	15	AAGCCCGGCCTCGATAACGCCG[AGCAGCAGCAGCAGC]AGGAGTTCAACGGGCACCACAACAACCACGGGAACGGCATCGACAGCCAAACGATCGCGCTTGACAACGCCACTGTGTAAGTATGAG	AAGCCCGGCCTCGATAAC	62.413	CTCATACTTACACAGTGGCGTTG	59.745	124
Unigene11939_P.vindemmiae_1974_2	AGCAGCAGCAGCAGC	AGC(3*5)	1191	15	AAGCCCGGCCTCGATAACGCCG[AGCAGCAGCAGCAGC]AGGAGTTCAACGGGCACCACAACAACCACGGGAACGGCATCGACAGCCAAACGATCGCGCTTGACAACGCCACTGTGTAAGTAT	AAGCCCGGCCTCGATAAC	62.413	ATACTTACACAGTGGCGTTGTCA	59.616	121
Unigene11939_P.vindemmiae_1974_3	AGCAGCAGCAGCAGC	AGC(3*5)	1191	15	AAGCCCGGCCTCGATAACGCCG[AGCAGCAGCAGCAGC]AGGAGTTCAACGGGCACCACAACAACCACGGGAACGGCATCGACAGCCAAACGATCGCGCTTGACAACGCCACTGTGTAAGTATGA	AAGCCCGGCCTCGATAAC	62.413	TCATACTTACACAGTGGCGTTGT	59.616	123
Unigene11939_P.vindemmiae_1974_4	AGCAGCAGCAGCAGC	AGC(3*5)	1191	15	AAGCCCGGCCTCGATAACGCCG[AGCAGCAGCAGCAGC]AGGAGTTCAACGGGCACCACAACAACCACGGGAACGGCATCGACAGCCAAACGATCGCGCTTGACAACGCCACTGTGTAAGTATGAGC	AAGCCCGGCCTCGATAAC	62.413	GCTCATACTTACACAGTGGCGTT	60.605	125
Unigene11939_P.vindemmiae_1974_5	AGCAGCAGCAGCAGC	AGC(3*5)	1191	15	AAGCCCGGCCTCGATAACGCCG[AGCAGCAGCAGCAGC]AGGAGTTCAACGGGCACCACAACAACCACGGGAACGGCATCGACAGCCAAACGATCGCGCTTGACAACGCCACTGTGTAAGTATGAGCCCAG	AAGCCCGGCCTCGATAAC	62.413	CTGGGCTCATACTTACACAGTGG	60.955	129
Unigene11940_P.vindemmiae_1975_1	CGCGCGCGCGCG	CG(2*6)	2136	12	GCCCCATCGTTTGTAAATAGCGCCCGGACCGCCGCGGCGCA[CGCGCGCGCGCG]CTCTTGCGGTCCGCGTAGTTTAAGTGCGTACGCCTCGCGCCCCGCTTCCGCGGCTGAGGCGGAGGGGGCGAATGAACGCGGTTCATGTTCTGTTAGGAGGGAGGAGA	GCCCCATCGTTTGTAAATAGC	60.686	TCTCCTCCCTCCTAACAGAACAT	60.483	160
Unigene11940_P.vindemmiae_1975_2	CGCGCGCGCGCG	CG(2*6)	2136	12	GCCCCATCGTTTGTAAATAGCGCCCGGACCGCCGCGGCGCA[CGCGCGCGCGCG]CTCTTGCGGTCCGCGTAGTTTAAGTGCGTACGCCTCGCGCCCCGCTTCCGCGGCTGAGGCGGAGGGGGCGAATGAACGCGGTTCATGTTCTGTTAGGAGGGAG	GCCCCATCGTTTGTAAATAGC	60.686	CTCCCTCCTAACAGAACATGAAC	59.157	156
Unigene11940_P.vindemmiae_1975_3	CGCGCGCGCGCG	CG(2*6)	2136	12	CATCGTTTGTAAATAGCGCCCGGACCGCCGCGGCGCA[CGCGCGCGCGCG]CTCTTGCGGTCCGCGTAGTTTAAGTGCGTACGCCTCGCGCCCCGCTTCCGCGGCTGAGGCGGAGGGGGCGAATGAACGCGGTTCATGTTCTGTTAGGAGGGAGGAGAAATC	CATCGTTTGTAAATAGCGCCC	61.670	GATTTCTCCTCCCTCCTAACAGA	60.082	160
Unigene11940_P.vindemmiae_1975_4	CGCGCGCGCGCG	CG(2*6)	2136	12	CATCGTTTGTAAATAGCGCCCGGACCGCCGCGGCGCA[CGCGCGCGCGCG]CTCTTGCGGTCCGCGTAGTTTAAGTGCGTACGCCTCGCGCCCCGCTTCCGCGGCTGAGGCGGAGGGGGCGAATGAACGCGGTTCATGTTCTGTTAGGAGGGAGGAGAAA	CATCGTTTGTAAATAGCGCCC	61.670	TTTCTCCTCCCTCCTAACAGAAC	60.115	158
Unigene11940_P.vindemmiae_1975_5	CGCGCGCGCGCG	CG(2*6)	2136	12	CCATCGTTTGTAAATAGCGCCCGGACCGCCGCGGCGCA[CGCGCGCGCGCG]CTCTTGCGGTCCGCGTAGTTTAAGTGCGTACGCCTCGCGCCCCGCTTCCGCGGCTGAGGCGGAGGGGGCGAATGAACGCGGTTCATGTTCTGTTAGGAGGGAGGAGAAA	CCATCGTTTGTAAATAGCGCC	61.670	TTTCTCCTCCCTCCTAACAGAAC	60.115	159
Unigene11943_P.vindemmiae_1976_1	CTGCTGCTGCTGCTG	CTG(3*5)	2281	15	ACCTCAGGAACGAATGGAAGA[CTGCTGCTGCTGCTG]GGTCGTCGAGGACGACTGCGAGACGTATCGGTTGAGCTTGCTGTCGATGATGATCTCGTCGCCGTTGCGAATGTTATATCGGTAGAGCTGCTTGCT	ACCTCAGGAACGAATGGAAGAC	61.758	AGCAAGCAGCTCTACCGATATAA	59.594	132
Unigene11943_P.vindemmiae_1976_2	CTGCTGCTGCTGCTG	CTG(3*5)	2281	15	ACCTCAGGAACGAATGGAAGA[CTGCTGCTGCTGCTG]GGTCGTCGAGGACGACTGCGAGACGTATCGGTTGAGCTTGCTGTCGATGATGATCTCGTCGCCGTTGCGAATGTTATATCGGTAGAGC	ACCTCAGGAACGAATGGAAGAC	61.758	GCTCTACCGATATAACATTCGCA	60.479	124
Unigene11943_P.vindemmiae_1976_3	CTGCTGCTGCTGCTG	CTG(3*5)	2281	15	CCTCAGGAACGAATGGAAGA[CTGCTGCTGCTGCTG]GGTCGTCGAGGACGACTGCGAGACGTATCGGTTGAGCTTGCTGTCGATGATGATCTCGTCGCCGTTGCGAATGTTATATCGGTAGAGCTGCTTGCT	CCTCAGGAACGAATGGAAGAC	61.003	AGCAAGCAGCTCTACCGATATAA	59.594	131
Unigene11943_P.vindemmiae_1976_4	CTGCTGCTGCTGCTG	CTG(3*5)	2281	15	ACCTCAGGAACGAATGGAAGA[CTGCTGCTGCTGCTG]GGTCGTCGAGGACGACTGCGAGACGTATCGGTTGAGCTTGCTGTCGATGATGATCTCGTCGCCGTTGCGAATGTTATATCGGTAGAGCTGCTTGCT	ACCTCAGGAACGAATGGAAGA	61.003	AGCAAGCAGCTCTACCGATATAA	59.594	132
Unigene11943_P.vindemmiae_1976_5	CTGCTGCTGCTGCTG	CTG(3*5)	2281	15	GACCTCAGGAACGAATGGAAGA[CTGCTGCTGCTGCTG]GGTCGTCGAGGACGACTGCGAGACGTATCGGTTGAGCTTGCTGTCGATGATGATCTCGTCGCCGTTGCGAATGTTATATCGGTAGAGCTGCTTGCT	GACCTCAGGAACGAATGGAAG	61.003	AGCAAGCAGCTCTACCGATATAA	59.594	133
Unigene11944_P.vindemmiae_1977_1	ATAATAATAATAATA	ATA(3*5)	1263	15	ACAGTGAGAATGAGGAGGACAAAAACGCGG[ATAATAATAATAATA]ATGGAGAGGCGCGCATGTAACTACGGGACGACCCAATTGAATTAAGTAATAGTGAAACTCTCAGGGGTGCCTTCAGAGCACTGTAATTAGTGTATAGAAATACTTGCGGGCA	ACAGTGAGAATGAGGAGGACAAA	60.160	TGCCCGCAAGTATTTCTATACAC	60.387	157
Unigene11944_P.vindemmiae_1977_2	ATAATAATAATAATA	ATA(3*5)	1263	15	AACAGTGAGAATGAGGAGGACAAAAACGCGG[ATAATAATAATAATA]ATGGAGAGGCGCGCATGTAACTACGGGACGACCCAATTGAATTAAGTAATAGTGAAACTCTCAGGGGTGCCTTCAGAGCACTGTAATTAGTGTATAGAAATACTTGCGGGCA	AACAGTGAGAATGAGGAGGACAA	60.160	TGCCCGCAAGTATTTCTATACAC	60.387	158
Unigene11944_P.vindemmiae_1977_3	ATAATAATAATAATA	ATA(3*5)	1263	15	AAACAGTGAGAATGAGGAGGACAAAAACGCGG[ATAATAATAATAATA]ATGGAGAGGCGCGCATGTAACTACGGGACGACCCAATTGAATTAAGTAATAGTGAAACTCTCAGGGGTGCCTTCAGAGCACTGTAATTAGTGTATAGAAATACTTGCGGGCA	AAACAGTGAGAATGAGGAGGACA	60.160	TGCCCGCAAGTATTTCTATACAC	60.387	159
Unigene11944_P.vindemmiae_1977_4	ATAATAATAATAATA	ATA(3*5)	1263	15	CAGTGAGAATGAGGAGGACAAAAACGCGG[ATAATAATAATAATA]ATGGAGAGGCGCGCATGTAACTACGGGACGACCCAATTGAATTAAGTAATAGTGAAACTCTCAGGGGTGCCTTCAGAGCACTGTAATTAGTGTATAGAAATACTTGCGGGCAGATT	CAGTGAGAATGAGGAGGACAAAA	60.646	AATCTGCCCGCAAGTATTTCTAT	60.346	160
Unigene11944_P.vindemmiae_1977_5	ATAATAATAATAATA	ATA(3*5)	1263	15	CAGTGAGAATGAGGAGGACAAAAACGCGG[ATAATAATAATAATA]ATGGAGAGGCGCGCATGTAACTACGGGACGACCCAATTGAATTAAGTAATAGTGAAACTCTCAGGGGTGCCTTCAGAGCACTGTAATTAGTGTATAGAAATACTTGCGGGCA	CAGTGAGAATGAGGAGGACAAAA	60.646	TGCCCGCAAGTATTTCTATACAC	60.387	156
Unigene11986_P.vindemmiae_1978_1	ACACACACACAC	AC(2*6)	296	12	GACGAAACTACTACGGCATTCACACAAAG[ACACACACACAC]CCACATCGAGCTCTCTTTTGTTTACTTCACTGTACGGTTTCCACTTTCGGTTCGCCAAAAATTGTAGCAAGACAAATTGATTTCAAGC	GACGAAACTACTACGGCATTCAC	60.075	GCTTGAAATCAATTTGTCTTGCT	59.791	129
Unigene11986_P.vindemmiae_1978_2	ACACACACACAC	AC(2*6)	296	12	TGACGAAGTGATTGAACCAACTATAGATAGTGTTAATTTCGTAATTTCGACGAAACTACTACGGCATTCACACAAAG[ACACACACACAC]CCACATCGAGCTCTCTTTTGTTTACTTCACTGTACGGTTTCCACTTT	TGACGAAGTGATTGAACCAACTA	59.663	AAAGTGGAAACCGTACAGTGAAG	59.611	136
Unigene11986_P.vindemmiae_1978_3	ACACACACACAC	AC(2*6)	296	12	TGACGAAGTGATTGAACCAACTATAGATAGTGTTAATTTCGTAATTTCGACGAAACTACTACGGCATTCACACAAAG[ACACACACACAC]CCACATCGAGCTCTCTTTTGTTTACTTCACTGTACGGTTTCCACTTTC	TGACGAAGTGATTGAACCAACTA	59.663	GAAAGTGGAAACCGTACAGTGAA	60.430	137
Unigene11986_P.vindemmiae_1978_4	ACACACACACAC	AC(2*6)	296	12	CGATGAAATACCTTTGACGAAGTGATTGAACCAACTATAGATAGTGTTAATTTCGTAATTTCGACGAAACTACTACGGCATTCACACAAAG[ACACACACACAC]CCACATCGAGCTCTCTTTTGTTTACTTCACTGTACGGTTTCCACTTT	CGATGAAATACCTTTGACGAAGT	59.552	AAAGTGGAAACCGTACAGTGAAG	59.611	150
Unigene11986_P.vindemmiae_1978_5	ACACACACACAC	AC(2*6)	296	12	CTACTACGGCATTCACACAAAG[ACACACACACAC]CCACATCGAGCTCTCTTTTGTTTACTTCACTGTACGGTTTCCACTTTCGGTTCGCCAAAAATTGTAGCAAGACAAATTGATTTCAAGC	CTACTACGGCATTCACACAAAGA	59.344	GCTTGAAATCAATTTGTCTTGCT	59.791	122
Unigene11_P.vindemmiae_1253_1	CTTCTTCTTCTTCTT	CTT(3*5)	1606	15	GCGAAGTCCACGCTCTCCGGGGCCTCGTCATCCTCGCCGCTGACGCGCTTGCG[CTTCTTCTTCTTCTT]CTCAGGTGCCTCCTCGGAGGAGCGCGACTTTTTCCTCTCCTGCCTTG	GCGAAGTCCACGCTCTCC	62.127	CAAGGCAGGAGAGGAAAAAGT	59.872	115
Unigene11_P.vindemmiae_1253_2	CTTCTTCTTCTTCTT	CTT(3*5)	1606	15	GCGAAGTCCACGCTCTCCGGGGCCTCGTCATCCTCGCCGCTGACGCGCTTGCG[CTTCTTCTTCTTCTT]CTCAGGTGCCTCCTCGGAGGAGCGCGACTTTTTCCTCTCCTGCCTTG	GCGAAGTCCACGCTCTCC	62.127	CAAGGCAGGAGAGGAAAAAGTC	61.584	115
Unigene11_P.vindemmiae_1253_3	CTTCTTCTTCTTCTT	CTT(3*5)	1606	15	GCGAAGTCCACGCTCTCCGGGGCCTCGTCATCCTCGCCGCTGACGCGCTTGCG[CTTCTTCTTCTTCTT]CTCAGGTGCCTCCTCGGAGGAGCGCGACTTTTTCCTCTCCTGCCTT	GCGAAGTCCACGCTCTCC	62.127	AAGGCAGGAGAGGAAAAAGTC	58.978	114
Unigene11_P.vindemmiae_1253_4	CTTCTTCTTCTTCTT	CTT(3*5)	1606	15	CGAAGTCCACGCTCTCCGGGGCCTCGTCATCCTCGCCGCTGACGCGCTTGCG[CTTCTTCTTCTTCTT]CTCAGGTGCCTCCTCGGAGGAGCGCGACTTTTTCCTCTCCTGCCTTG	CGAAGTCCACGCTCTCCG	63.151	CAAGGCAGGAGAGGAAAAAGT	59.872	114
Unigene11_P.vindemmiae_1253_5	CTTCTTCTTCTTCTT	CTT(3*5)	1606	15	ATGGCCTGTCGCATGGAGGCGAGGGCGGAGCGGCGCGCCTCCGCGAAGTCCACGCTCTCCGGGGCCTCGTCATCCTCGCCGCTGACGCGCTTGCG[CTTCTTCTTCTTCTT]CTCAGGTGCCTCCTCGGAGGAGCGCGACTTTTTCCTCTCCTGCCTTG	ATGGCCTGTCGCATGGAG	63.287	CAAGGCAGGAGAGGAAAAAGT	59.872	157
Unigene11_P.vindemmiae_1254_1	TTCTTCTTCTTCTTCTTC	TTC(3*6)	1790	18	CACTTCCAGCTCTTCCTCTACCTCGACTTGCTTCTCCTTG[TTCTTCTTCTTCTTCTTC]TTAGTCTTTTGCACGGACTCCGCGACTTCGACCGCCTCCTCTTGCTCCTCCTTAGCGAGCTTGTTCTTGTTTTTC	CACTTCCAGCTCTTCCTCTACCT	60.426	GAAAAACAAGAACAAGCTCGCTA	60.069	133
Unigene11_P.vindemmiae_1254_2	TTCTTCTTCTTCTTCTTC	TTC(3*6)	1790	18	ACTTCCAGCTCTTCCTCTACCTCGACTTGCTTCTCCTTG[TTCTTCTTCTTCTTCTTC]TTAGTCTTTTGCACGGACTCCGCGACTTCGACCGCCTCCTCTTGCTCCTCCTTAGCGAGCTTGTTCTTGTTTTTC	ACTTCCAGCTCTTCCTCTACCTC	59.563	GAAAAACAAGAACAAGCTCGCTA	60.069	132
Unigene11_P.vindemmiae_1254_3	TTCTTCTTCTTCTTCTTC	TTC(3*6)	1790	18	CTCTTCCTCTACCTCGACTTGCTTCTCCTTG[TTCTTCTTCTTCTTCTTC]TTAGTCTTTTGCACGGACTCCGCGACTTCGACCGCCTCCTCTTGCTCCTCCTTAGCGAGCTTGTTCTTGTTTTTC	CTCTTCCTCTACCTCGACTTGCT	60.552	GAAAAACAAGAACAAGCTCGCTA	60.069	124
Unigene11_P.vindemmiae_1254_4	TTCTTCTTCTTCTTCTTC	TTC(3*6)	1790	18	AGCTCTTCCTCTACCTCGACTTGCTTCTCCTTG[TTCTTCTTCTTCTTCTTC]TTAGTCTTTTGCACGGACTCCGCGACTTCGACCGCCTCCTCTTGCTCCTCCTTAGCGAGCTTGTTCTTGTTTTTC	AGCTCTTCCTCTACCTCGACTTG	60.552	GAAAAACAAGAACAAGCTCGCTA	60.069	126
Unigene11_P.vindemmiae_1254_5	TTCTTCTTCTTCTTCTTC	TTC(3*6)	1790	18	CAGCTCTTCCTCTACCTCGACTTGCTTCTCCTTG[TTCTTCTTCTTCTTCTTC]TTAGTCTTTTGCACGGACTCCGCGACTTCGACCGCCTCCTCTTGCTCCTCCTTAGCGAGCTTGTTCTTGTTTTTC	CAGCTCTTCCTCTACCTCGACTT	60.552	GAAAAACAAGAACAAGCTCGCTA	60.069	127
Unigene12006_P.vindemmiae_1979_1	GTGTGTGTGTGTGTGT	GT(2*8)	2163	16	GCATGCATTATCTCCGAATTTTGCCGAGAGCAAGCGGGAGGGACGCGACGACGGCCTGACGTCGACACTGCAGCGGAGCGAAAAAGAAATTGTCCGTCATCG[GTGTGTGTGTGTGTGT]GCGATCTTGCAAATTGAGTGTGCGTTAGAGCGATA	GCATGCATTATCTCCGAATTTT	60.301	TATCGCTCTAACGCACACTCAAT	61.159	153
Unigene12006_P.vindemmiae_1979_2	GTGTGTGTGTGTGTGT	GT(2*8)	2163	16	CATGCATTATCTCCGAATTTTGCCGAGAGCAAGCGGGAGGGACGCGACGACGGCCTGACGTCGACACTGCAGCGGAGCGAAAAAGAAATTGTCCGTCATCG[GTGTGTGTGTGTGTGT]GCGATCTTGCAAATTGAGTGTGCGTTAGAGCGATA	CATGCATTATCTCCGAATTTTG	59.455	TATCGCTCTAACGCACACTCAAT	61.159	152
Unigene12006_P.vindemmiae_1979_3	GTGTGTGTGTGTGTGT	GT(2*8)	2163	16	GCATGCATTATCTCCGAATTTTGCCGAGAGCAAGCGGGAGGGACGCGACGACGGCCTGACGTCGACACTGCAGCGGAGCGAAAAAGAAATTGTCCGTCATCG[GTGTGTGTGTGTGTGT]GCGATCTTGCAAATTGAGTGTGCGTTAGAGCGATAAC	GCATGCATTATCTCCGAATTTT	60.301	GTTATCGCTCTAACGCACACTCA	61.686	155
Unigene12006_P.vindemmiae_1979_4	GTGTGTGTGTGTGTGT	GT(2*8)	2163	16	GCATGCATTATCTCCGAATTTTGCCGAGAGCAAGCGGGAGGGACGCGACGACGGCCTGACGTCGACACTGCAGCGGAGCGAAAAAGAAATTGTCCGTCATCG[GTGTGTGTGTGTGTGT]GCGATCTTGCAAATTGAGTGTGCGTTAGAGCGATAAC	GCATGCATTATCTCCGAATTTT	60.301	GTTATCGCTCTAACGCACACTC	59.071	155
Unigene12006_P.vindemmiae_1979_5	GTGTGTGTGTGTGTGT	GT(2*8)	2163	16	CATGCATTATCTCCGAATTTTGCCGAGAGCAAGCGGGAGGGACGCGACGACGGCCTGACGTCGACACTGCAGCGGAGCGAAAAAGAAATTGTCCGTCATCG[GTGTGTGTGTGTGTGT]GCGATCTTGCAAATTGAGTGTGCGTTAGAGCGATAAC	CATGCATTATCTCCGAATTTTG	59.455	GTTATCGCTCTAACGCACACTCA	61.686	154
Unigene12011_P.vindemmiae_1980_1	ATATATATATATAT	AT(2*7)	1753	14	ACATTTCTAGACCACTTGTTGCCGCTGCTCATCGGCTCAATTTCGGCTGAAAATTTGCGAGTTATCGTAATCGTTGTGCCCGTCGATCAAAACATATCTATACTTC[ATATATATATATAT]TATACTTTCAGGTTCGCCGTTTCTCCGAACGATTATACAC	ACATTTCTAGACCACTTGTTGCC	59.578	GTGTATAATCGTTCGGAGAAACG	59.912	160
Unigene12011_P.vindemmiae_1980_2	ATATATATATATAT	AT(2*7)	1753	14	TTGCGAGTTATCGTAATCGTTGTGCCCGTCGATCAAAACATATCTATACTTC[ATATATATATATAT]TATACTTTCAGGTTCGCCGTTTCTCCGAACGATTATACAC	TTGCGAGTTATCGTAATCGTTGT	60.884	GTGTATAATCGTTCGGAGAAACG	59.912	106
Unigene12011_P.vindemmiae_1980_3	ATATATATATATAT	AT(2*7)	1753	14	TTGCGAGTTATCGTAATCGTTGTGCCCGTCGATCAAAACATATCTATACTTC[ATATATATATATAT]TATACTTTCAGGTTCGCCGTTTCTCCGAACGATTATACAC	TTGCGAGTTATCGTAATCGTTG	60.150	GTGTATAATCGTTCGGAGAAACG	59.912	106
Unigene12011_P.vindemmiae_1980_4	ATATATATATATAT	AT(2*7)	1753	14	AGTTATCGTAATCGTTGTGCCCGTCGATCAAAACATATCTATACTTC[ATATATATATATAT]TATACTTTCAGGTTCGCCGTTTCTCCGAACGATTATACAC	AGTTATCGTAATCGTTGTGCCC	60.264	GTGTATAATCGTTCGGAGAAACG	59.912	101
Unigene12011_P.vindemmiae_1980_5	ATATATATATATAT	AT(2*7)	1753	14	TTTGCGAGTTATCGTAATCGTTGTGCCCGTCGATCAAAACATATCTATACTTC[ATATATATATATAT]TATACTTTCAGGTTCGCCGTTTCTCCGAACGATTATACAC	TTTGCGAGTTATCGTAATCGTTG	61.320	GTGTATAATCGTTCGGAGAAACG	59.912	107
Unigene12034_P.vindemmiae_1982_1	AGAGAGAGAGAGAGAGAGAGAG	AG(2*11)	719	22	CGAATTATTTTATTGTTGTTACGGCTACTAAAGTGTATTTTAGTA[AGAGAGAGAGAGAGAGAGAGAG]TTTAAATTTTATAGTTTCCTGAAACTTCATTTCGTCAAAGGACA	CGAATTATTTTATTGTTGTTACGGC	60.043	TGTCCTTTGACGAAATGAAGTTT	60.028	111
Unigene12034_P.vindemmiae_1982_2	AGAGAGAGAGAGAGAGAGAGAG	AG(2*11)	719	22	CGAATTATTTTATTGTTGTTACGGCTACTAAAGTGTATTTTAGTA[AGAGAGAGAGAGAGAGAGAGAG]TTTAAATTTTATAGTTTCCTGAAACTTCATTTCGTCAAAG	CGAATTATTTTATTGTTGTTACGGC	60.043	CTTTGACGAAATGAAGTTTCAGG	60.149	107
Unigene12034_P.vindemmiae_1982_3	AGAGAGAGAGAGAGAGAGAGAG	AG(2*11)	719	22	CGAATTATTTTATTGTTGTTACGGCTACTAAAGTGTATTTTAGTA[AGAGAGAGAGAGAGAGAGAGAG]TTTAAATTTTATAGTTTCCTGAAACTTCATTTCGTCAAAGGACAT	CGAATTATTTTATTGTTGTTACGGC	60.043	ATGTCCTTTGACGAAATGAAGTT	59.059	112
Unigene12034_P.vindemmiae_1982_4	AGAGAGAGAGAGAGAGAGAGAG	AG(2*11)	719	22	CGAATTATTTTATTGTTGTTACGGCTACTAAAGTGTATTTTAGTA[AGAGAGAGAGAGAGAGAGAGAG]TTTAAATTTTATAGTTTCCTGAAACTTCATTTCGTCAAA	CGAATTATTTTATTGTTGTTACGGC	60.043	TTTGACGAAATGAAGTTTCAGGA	60.970	106
Unigene12034_P.vindemmiae_1982_5	AGAGAGAGAGAGAGAGAGAGAG	AG(2*11)	719	22	CGAATTATTTTATTGTTGTTACGGCTACTAAAGTGTATTTTAGTA[AGAGAGAGAGAGAGAGAGAGAG]TTTAAATTTTATAGTTTCCTGAAACTTCATTTCGTCAAAGGACATATG	CGAATTATTTTATTGTTGTTACGGC	60.043	CATATGTCCTTTGACGAAATGAA	59.000	115
Unigene12042_P.vindemmiae_1983_1	ATTATTATTATTATTATTATT	ATT(3*7)	960	21	GCCAATATTTGTGATTACACGGTCTCGAAACGAATTGTGTAACGTTGTAAATACAAGTGAAGAAAAATAAACGTGCGGACAGCTCAGATTATTTGAACA[ATTATTATTATTATTATTATT]ATGTTCGTGACTCTTGAAACTCTTAACGTCGCCTA	GCCAATATTTGTGATTACACGGT	60.023	TAGGCGACGTTAAGAGTTTCAAG	59.959	155
Unigene12042_P.vindemmiae_1983_2	ATTATTATTATTATTATTATT	ATT(3*7)	960	21	GGTCTCGAAACGAATTGTGTAACGTTGTAAATACAAGTGAAGAAAAATAAACGTGCGGACAGCTCAGATTATTTGAACA[ATTATTATTATTATTATTATT]ATGTTCGTGACTCTTGAAACTCTTAACGTCGCCTA	GGTCTCGAAACGAATTGTGTAAC	59.926	TAGGCGACGTTAAGAGTTTCAAG	59.959	135
Unigene12042_P.vindemmiae_1983_3	ATTATTATTATTATTATTATT	ATT(3*7)	960	21	GCCAATATTTGTGATTACACGGTCTCGAAACGAATTGTGTAACGTTGTAAATACAAGTGAAGAAAAATAAACGTGCGGACAGCTCAGATTATTTGAACA[ATTATTATTATTATTATTATT]ATGTTCGTGACTCTTGAAACTCTTAACGTCGCCTAA	GCCAATATTTGTGATTACACGGT	60.023	TTAGGCGACGTTAAGAGTTTCAA	60.288	156
Unigene12042_P.vindemmiae_1983_4	ATTATTATTATTATTATTATT	ATT(3*7)	960	21	AAGTGAAGAAAAATAAACGTGCGGACAGCTCAGATTATTTGAACA[ATTATTATTATTATTATTATT]ATGTTCGTGACTCTTGAAACTCTTAACGTCGCCTA	AAGTGAAGAAAAATAAACGTGCG	59.727	TAGGCGACGTTAAGAGTTTCAAG	59.959	101
Unigene12042_P.vindemmiae_1983_5	ATTATTATTATTATTATTATT	ATT(3*7)	960	21	GGTCTCGAAACGAATTGTGTAACGTTGTAAATACAAGTGAAGAAAAATAAACGTGCGGACAGCTCAGATTATTTGAACA[ATTATTATTATTATTATTATT]ATGTTCGTGACTCTTGAAACTCTTAACGTCGCCTAA	GGTCTCGAAACGAATTGTGTAAC	59.926	TTAGGCGACGTTAAGAGTTTCAA	60.288	136
Unigene12045_P.vindemmiae_1984_1	TGTTGTTGTTGTTGT	TGT(3*5)	2331	15	CTGCGATTTTGAGTCAGTCTCTTTCTCTTCTTGA[TGTTGTTGTTGTTGT]GGTTGGAGTTGTTGCAACTCTTGTTCGTCTTCTGATATGGATTCTGGTTTTTCTAATACGACTGGATCGTCGT	CTGCGATTTTGAGTCAGTCTCTT	60.068	ACGACGATCCAGTCGTATTAGAA	60.035	122
Unigene12045_P.vindemmiae_1984_2	TGTTGTTGTTGTTGT	TGT(3*5)	2331	15	CTGCGATTTTGAGTCAGTCTCTTTCTCTTCTTGA[TGTTGTTGTTGTTGT]GGTTGGAGTTGTTGCAACTCTTGTTCGTCTTCTGAT	CTGCGATTTTGAGTCAGTCTCTT	60.068	ATCAGAAGACGAACAAGAGTTGC	59.942	85
Unigene12045_P.vindemmiae_1984_3	TGTTGTTGTTGTTGT	TGT(3*5)	2331	15	CTGCGATTTTGAGTCAGTCTCTTTCTCTTCTTGA[TGTTGTTGTTGTTGT]GGTTGGAGTTGTTGCAACTCTTGTTCGTCTTCTGATATGGATTCTGGTTTTTCTAATACGACTGGATCGTCGTCTACCTTTATCGTGTT	CTGCGATTTTGAGTCAGTCTCTT	60.068	AACACGATAAAGGTAGACGACGA	60.069	138
Unigene12045_P.vindemmiae_1984_4	TGTTGTTGTTGTTGT	TGT(3*5)	2331	15	CTGCGATTTTGAGTCAGTCTCTTTCTCTTCTTGA[TGTTGTTGTTGTTGT]GGTTGGAGTTGTTGCAACTCTTGTTCGTCTTCTGATATGGATTCTGGTTTTTCTAATACGACTGGATCGTCGTCTACCTTTATCGTGTTC	CTGCGATTTTGAGTCAGTCTCTT	60.068	GAACACGATAAAGGTAGACGACG	60.069	139
Unigene12045_P.vindemmiae_1984_5	TGTTGTTGTTGTTGT	TGT(3*5)	2331	15	TGATATCTCCTGCGATTTTGAGTCAGTCTCTTTCTCTTCTTGA[TGTTGTTGTTGTTGT]GGTTGGAGTTGTTGCAACTCTTGTTCGTCTTCTGATATGGATTCTGGTTTTTCTAATACGACTGGATCGTCGT	TGATATCTCCTGCGATTTTGAGT	60.109	ACGACGATCCAGTCGTATTAGAA	60.035	131
Unigene12046_P.vindemmiae_1985_1	CGCGCGCGCGCG	CG(2*6)	2362	12	ATTACGAAATCGAACTCAGACCAAAA[CGCGCGCGCGCG]CCTCTCGCCTCGCGAGTTACATATACACATCGCCGTTAGTTCGCTATGGTTTAACG	ATTACGAAATCGAACTCAGACCA	60.014	CGTTAAACCATAGCGAACTAACG	60.083	94
Unigene12046_P.vindemmiae_1985_2	CGCGCGCGCGCG	CG(2*6)	2362	12	ATTACGAAATCGAACTCAGACCAAAA[CGCGCGCGCGCG]CCTCTCGCCTCGCGAGTTACATATACACATCGCCGTTAGTTCGCTATGGTTTAACGTTAATGCTCAAGACCTGCGTAT	ATTACGAAATCGAACTCAGACCA	60.014	ATACGCAGGTCTTGAGCATTAAC	59.706	116
Unigene12046_P.vindemmiae_1985_3	CGCGCGCGCGCG	CG(2*6)	2362	12	ATTACGAAATCGAACTCAGACCAAAA[CGCGCGCGCGCG]CCTCTCGCCTCGCGAGTTACATATACACATCGCCGTTAGTTCGCTATGGTTTAAC	ATTACGAAATCGAACTCAGACCA	60.014	GTTAAACCATAGCGAACTAACGG	59.161	93
Unigene12046_P.vindemmiae_1985_4	CGCGCGCGCGCG	CG(2*6)	2362	12	GATTACGAAATCGAACTCAGACCAAAA[CGCGCGCGCGCG]CCTCTCGCCTCGCGAGTTACATATACACATCGCCGTTAGTTCGCTATGGTTTAACG	GATTACGAAATCGAACTCAGACC	59.149	CGTTAAACCATAGCGAACTAACG	60.083	95
Unigene12046_P.vindemmiae_1985_5	CGCGCGCGCGCG	CG(2*6)	2362	12	TACGAAATCGAACTCAGACCAAAA[CGCGCGCGCGCG]CCTCTCGCCTCGCGAGTTACATATACACATCGCCGTTAGTTCGCTATGGTTTAACG	TACGAAATCGAACTCAGACCAAA	60.989	CGTTAAACCATAGCGAACTAACG	60.083	92
Unigene12068_P.vindemmiae_1986_1	CTCCTCCTCCTCCTC	CTC(3*5)	2552	15	CGAGCTTAATTGTAAGGCTGAAAAGGAAGCGGGGGATCGATGGTTCTACGCGGCCTGCTTCTTGGGCGCGTTCAGCAGCCTCTCGCG[CTCCTCCTCCTCCTC]GGTAAAGAATATCCTAGTAATGACTATGTCACCAGTGCTGA	CGAGCTTAATTGTAAGGCTGAAA	59.931	TCAGCACTGGTGACATAGTCATT	59.676	143
Unigene12068_P.vindemmiae_1986_2	CTCCTCCTCCTCCTC	CTC(3*5)	2552	15	AATTGTAAGGCTGAAAAGGAAGCGGGGGATCGATGGTTCTACGCGGCCTGCTTCTTGGGCGCGTTCAGCAGCCTCTCGCG[CTCCTCCTCCTCCTC]GGTAAAGAATATCCTAGTAATGACTATGTCACCAGTGCTGA	AATTGTAAGGCTGAAAAGGAAGC	60.139	TCAGCACTGGTGACATAGTCATT	59.676	136
Unigene12068_P.vindemmiae_1986_3	CTCCTCCTCCTCCTC	CTC(3*5)	2552	15	AGCGAGCTTAATTGTAAGGCTGAAAAGGAAGCGGGGGATCGATGGTTCTACGCGGCCTGCTTCTTGGGCGCGTTCAGCAGCCTCTCGCG[CTCCTCCTCCTCCTC]GGTAAAGAATATCCTAGTAATGACTATGTCACCAGTGCTGA	AGCGAGCTTAATTGTAAGGCTG	60.063	TCAGCACTGGTGACATAGTCATT	59.676	145
Unigene12068_P.vindemmiae_1986_4	CTCCTCCTCCTCCTC	CTC(3*5)	2552	15	TAATTGTAAGGCTGAAAAGGAAGCGGGGGATCGATGGTTCTACGCGGCCTGCTTCTTGGGCGCGTTCAGCAGCCTCTCGCG[CTCCTCCTCCTCCTC]GGTAAAGAATATCCTAGTAATGACTATGTCACCAGTGCTGA	TAATTGTAAGGCTGAAAAGGAAGC	60.143	TCAGCACTGGTGACATAGTCATT	59.676	137
Unigene12068_P.vindemmiae_1986_5	CTCCTCCTCCTCCTC	CTC(3*5)	2552	15	GCTTAATTGTAAGGCTGAAAAGGAAGCGGGGGATCGATGGTTCTACGCGGCCTGCTTCTTGGGCGCGTTCAGCAGCCTCTCGCG[CTCCTCCTCCTCCTC]GGTAAAGAATATCCTAGTAATGACTATGTCACCAGTGCTGA	GCTTAATTGTAAGGCTGAAAAGGA	60.143	TCAGCACTGGTGACATAGTCATT	59.676	140
Unigene12071_P.vindemmiae_1987_1	CGACGACGACGACGA	CGA(3*5)	543	15	ATGAGATGCTCTCTACGTCCGATCATCCACGCATCAACGG[CGACGACGACGACGA]TGAGAATCACAATCGGAAGCGCAAGGTCGCCGCTGCGCTTCAGCTAGTCTGCACCGAGCTGACTAGTTC	ATGAGATGCTCTCTACGTCCGAT	61.498	GAACTAGTCAGCTCGGTGCAG	60.208	124
Unigene12071_P.vindemmiae_1987_2	CGACGACGACGACGA	CGA(3*5)	543	15	CTCTCTACGTCCGATCATCCACGCATCAACGG[CGACGACGACGACGA]TGAGAATCACAATCGGAAGCGCAAGGTCGCCGCTGCGCTTCAGCTAGTCTGCACCGAGCTGACTAGTTC	CTCTCTACGTCCGATCATCCAC	61.038	GAACTAGTCAGCTCGGTGCAG	60.208	116
Unigene12071_P.vindemmiae_1987_3	CGACGACGACGACGA	CGA(3*5)	543	15	ATGAGATGCTCTCTACGTCCGATCATCCACGCATCAACGG[CGACGACGACGACGA]TGAGAATCACAATCGGAAGCGCAAGGTCGCCGCTGCGCTTCAGCTAGTCTGCACCGAGCTGACTAGTTCCGTCGACGAGAC	ATGAGATGCTCTCTACGTCCGAT	61.498	GTCTCGTCGACGGAACTAGTCA	61.765	136
Unigene12071_P.vindemmiae_1987_4	CGACGACGACGACGA	CGA(3*5)	543	15	TCTCTACGTCCGATCATCCACGCATCAACGG[CGACGACGACGACGA]TGAGAATCACAATCGGAAGCGCAAGGTCGCCGCTGCGCTTCAGCTAGTCTGCACCGAGCTGACTAGTTC	TCTCTACGTCCGATCATCCAC	60.088	GAACTAGTCAGCTCGGTGCAG	60.208	115
Unigene12071_P.vindemmiae_1987_5	CGACGACGACGACGA	CGA(3*5)	543	15	CTCTCTACGTCCGATCATCCACGCATCAACGG[CGACGACGACGACGA]TGAGAATCACAATCGGAAGCGCAAGGTCGCCGCTGCGCTTCAGCTAGTCTGCACCGAGCTGACTAGTTC	CTCTCTACGTCCGATCATCCA	60.225	GAACTAGTCAGCTCGGTGCAG	60.208	116
Unigene12073_P.vindemmiae_1988_1	TATTATTATTATTAT	TAT(3*5)	3813	15	ACAATTGAGGATGAAAAAGAAGCGATAATTATATATAAACATTAAAAGTTATTAATGCGATTA[TATTATTATTATTAT]GGCAATTATTATTATCATTGCTAATCATTATTAAACGCGATGATTCTTATTACGA	ACAATTGAGGATGAAAAAGAAGC	58.814	TCGTAATAAGAATCATCGCGTTT	60.006	133
Unigene12073_P.vindemmiae_1988_2	TATTATTATTATTAT	TAT(3*5)	3813	15	AATTGAGGATGAAAAAGAAGCGATAATTATATATAAACATTAAAAGTTATTAATGCGATTA[TATTATTATTATTAT]GGCAATTATTATTATCATTGCTAATCATTATTAAACGCGATGATTCTTATTACGA	AATTGAGGATGAAAAAGAAGCG	59.737	TCGTAATAAGAATCATCGCGTTT	60.006	131
Unigene12073_P.vindemmiae_1988_3	TATTATTATTATTAT	TAT(3*5)	3813	15	TGAGGATGAAAAAGAAGCGATAATTATATATAAACATTAAAAGTTATTAATGCGATTA[TATTATTATTATTAT]GGCAATTATTATTATCATTGCTAATCATTATTAAACGCG	TGAGGATGAAAAAGAAGCGATAA	60.207	CGCGTTTAATAATGATTAGCAATG	59.921	112
Unigene12073_P.vindemmiae_1988_4	TATTATTATTATTAT	TAT(3*5)	3813	15	TTGAGGATGAAAAAGAAGCGATAATTATATATAAACATTAAAAGTTATTAATGCGATTA[TATTATTATTATTAT]GGCAATTATTATTATCATTGCTAATCATTATTAAACGCG	TTGAGGATGAAAAAGAAGCGATA	60.207	CGCGTTTAATAATGATTAGCAATG	59.921	113
Unigene12073_P.vindemmiae_1988_5	TATTATTATTATTAT	TAT(3*5)	3813	15	ATTGAGGATGAAAAAGAAGCGATAATTATATATAAACATTAAAAGTTATTAATGCGATTA[TATTATTATTATTAT]GGCAATTATTATTATCATTGCTAATCATTATTAAACGCG	ATTGAGGATGAAAAAGAAGCGAT	60.438	CGCGTTTAATAATGATTAGCAATG	59.921	114
Unigene12074_P.vindemmiae_1989_1	GCGCGCGCGCGC	GC(2*6)	389	12	GATGCGACTAATAATAACGGGCCGAAGGGGAGACGACCGCGAGGCTTCGCGCGCATTCCGTGGCGATCCGACGACTGCGCTTCTCGATTTCGAAGTCTGACAT[GCGCGCGCGCGC]ATTACGTTGCATTATAAATATAAAGTGAAAAGAATCCGTCGAG	GATGCGACTAATAATAACGGGC	59.862	CTCGACGGATTCTTTTCACTTTA	59.780	158
Unigene12074_P.vindemmiae_1989_2	GCGCGCGCGCGC	GC(2*6)	389	12	AGGGATGCGACTAATAATAACGGGCCGAAGGGGAGACGACCGCGAGGCTTCGCGCGCATTCCGTGGCGATCCGACGACTGCGCTTCTCGATTTCGAAGTCTGACAT[GCGCGCGCGCGC]ATTACGTTGCATTATAAATATAAAGTGAAAAGAATCCGTCGA	AGGGATGCGACTAATAATAACGG	60.555	TCGACGGATTCTTTTCACTTTAT	59.175	160
Unigene12074_P.vindemmiae_1989_3	GCGCGCGCGCGC	GC(2*6)	389	12	GGATGCGACTAATAATAACGGGCCGAAGGGGAGACGACCGCGAGGCTTCGCGCGCATTCCGTGGCGATCCGACGACTGCGCTTCTCGATTTCGAAGTCTGACAT[GCGCGCGCGCGC]ATTACGTTGCATTATAAATATAAAGTGAAAAGAATCCGTCGAG	GGATGCGACTAATAATAACGGG	59.733	CTCGACGGATTCTTTTCACTTTA	59.780	159
Unigene12074_P.vindemmiae_1989_4	GCGCGCGCGCGC	GC(2*6)	389	12	GGGATGCGACTAATAATAACGGGCCGAAGGGGAGACGACCGCGAGGCTTCGCGCGCATTCCGTGGCGATCCGACGACTGCGCTTCTCGATTTCGAAGTCTGACAT[GCGCGCGCGCGC]ATTACGTTGCATTATAAATATAAAGTGAAAAGAATCCGTCGAG	GGGATGCGACTAATAATAACGG	59.733	CTCGACGGATTCTTTTCACTTTA	59.780	160
Unigene12074_P.vindemmiae_1989_5	GCGCGCGCGCGC	GC(2*6)	389	12	ACTAATAATAACGGGCCGAAGGGGAGACGACCGCGAGGCTTCGCGCGCATTCCGTGGCGATCCGACGACTGCGCTTCTCGATTTCGAAGTCTGACAT[GCGCGCGCGCGC]ATTACGTTGCATTATAAATATAAAGTGAAAAGAATCCGTCGAG	ACTAATAATAACGGGCCGAAGG	60.542	CTCGACGGATTCTTTTCACTTTA	59.780	152
Unigene12079_P.vindemmiae_1990_1	CAGCAGCAGCAGCAG	CAG(3*5)	331	15	TGCATAAAGTGGAGGATTCTGTTATCTGAAGTACGACAGTCAAGAAGTTTTAAAAAATGTCGGTAGATTCGTTCTCCTCGTTCACGGGGAGCTT[CAGCAGCAGCAGCAG]TAGCAGCAGCAGTGGAAGTTCATCGTC	TGCATAAAGTGGAGGATTCTGTT	60.014	GACGATGAACTTCCACTGCTG	60.849	136
Unigene12079_P.vindemmiae_1990_2	CAGCAGCAGCAGCAG	CAG(3*5)	331	15	AGATTTCCAGACGACTTGCATAAAGTGGAGGATTCTGTTATCTGAAGTACGACAGTCAAGAAGTTTTAAAAAATGTCGGTAGATTCGTTCTCCTCGTTCACGGGGAGCTT[CAGCAGCAGCAGCAG]TAGCAGCAGCAGTGGAAGTTCATCGTCGAG	AGATTTCCAGACGACTTGCATAA	60.143	CTCGACGATGAACTTCCACTG	60.838	155
Unigene12079_P.vindemmiae_1990_3	CAGCAGCAGCAGCAG	CAG(3*5)	331	15	CTTGCATAAAGTGGAGGATTCTGTTATCTGAAGTACGACAGTCAAGAAGTTTTAAAAAATGTCGGTAGATTCGTTCTCCTCGTTCACGGGGAGCTT[CAGCAGCAGCAGCAG]TAGCAGCAGCAGTGGAAGTTCATCGTC	CTTGCATAAAGTGGAGGATTCTG	60.136	GACGATGAACTTCCACTGCTG	60.849	138
Unigene12079_P.vindemmiae_1990_4	CAGCAGCAGCAGCAG	CAG(3*5)	331	15	AGATTTCCAGACGACTTGCATAAAGTGGAGGATTCTGTTATCTGAAGTACGACAGTCAAGAAGTTTTAAAAAATGTCGGTAGATTCGTTCTCCTCGTTCACGGGGAGCTT[CAGCAGCAGCAGCAG]TAGCAGCAGCAGTGGAAGTTCATCGTC	AGATTTCCAGACGACTTGCATAA	60.143	GACGATGAACTTCCACTGCTG	60.849	152
Unigene12079_P.vindemmiae_1990_5	CAGCAGCAGCAGCAG	CAG(3*5)	331	15	TGCATAAAGTGGAGGATTCTGTTATCTGAAGTACGACAGTCAAGAAGTTTTAAAAAATGTCGGTAGATTCGTTCTCCTCGTTCACGGGGAGCTT[CAGCAGCAGCAGCAG]TAGCAGCAGCAGTGGAAGTTCATC	TGCATAAAGTGGAGGATTCTGTT	60.014	GATGAACTTCCACTGCTGCTG	60.991	133
Unigene12090_P.vindemmiae_1991_1	ACACACACACACACACACAC	AC(2*10)	1666	20	TCTTTTATCTGAAATTCGCGGTAATTATTGTAGAAAAATTGATATACAACAT[ACACACACACACACACACAC]AAAACCACACTCATACTTTTACTACCTACATTGATACATCTGACGACAGCGATATACCGTTTAG	TCTTTTATCTGAAATTCGCGGTA	60.102	CTAAACGGTATATCGCTGTCGTC	60.056	136
Unigene12090_P.vindemmiae_1991_2	ACACACACACACACACACAC	AC(2*10)	1666	20	CCAATCTCCGTCTTTTATCTGAAATTCGCGGTAATTATTGTAGAAAAATTGATATACAACAT[ACACACACACACACACACAC]AAAACCACACTCATACTTTTACTACCTACATTGATACATCTGACGACAGCGATATACCGTTTAG	CCAATCTCCGTCTTTTATCTGAA	59.617	CTAAACGGTATATCGCTGTCGTC	60.056	146
Unigene12090_P.vindemmiae_1991_3	ACACACACACACACACACAC	AC(2*10)	1666	20	TCTTTTATCTGAAATTCGCGGTAATTATTGTAGAAAAATTGATATACAACAT[ACACACACACACACACACAC]AAAACCACACTCATACTTTTACTACCTACATTGATACATCTGACGACAGCGATATACCGTTTAGCGTTTATGATTCAG	TCTTTTATCTGAAATTCGCGGTA	60.102	CTGAATCATAAACGCTAAACGGT	59.589	150
Unigene12090_P.vindemmiae_1991_4	ACACACACACACACACACAC	AC(2*10)	1666	20	TCTTTTATCTGAAATTCGCGGTAATTATTGTAGAAAAATTGATATACAACAT[ACACACACACACACACACAC]AAAACCACACTCATACTTTTACTACCTACATTGATACATCTGACGACAGCGATATACC	TCTTTTATCTGAAATTCGCGGTA	60.102	GGTATATCGCTGTCGTCAGATGT	60.415	130
Unigene12090_P.vindemmiae_1991_5	ACACACACACACACACACAC	AC(2*10)	1666	20	TCTTTTATCTGAAATTCGCGGTAATTATTGTAGAAAAATTGATATACAACAT[ACACACACACACACACACAC]AAAACCACACTCATACTTTTACTACCTACATTGATACATCTGACGACAGCGATATACCGTTTAGCGTTTATGATTCAGA	TCTTTTATCTGAAATTCGCGGTA	60.102	TCTGAATCATAAACGCTAAACGG	60.482	151
Unigene120_P.vindemmiae_1260_1	TATATATATATATATATATA	TA(2*10)	906	20	GTAACTTCGATAAATCGTGCTGGAAATTTTGTTTGTATTTTCTTCCGAAACGCGTGTATATAATAAGTTGAAACTTGG[TATATATATATATATATATA]TGCATAAAGAACTATTATACGGAGGGCAAGTATCTCTTGCTTTTGCCTAAATTCAA	GTAACTTCGATAAATCGTGCTGG	60.036	TTGAATTTAGGCAAAAGCAAGAG	59.911	154
Unigene120_P.vindemmiae_1260_2	TATATATATATATATATATA	TA(2*10)	906	20	TAAATCGTGCTGGAAATTTTGTTTGTATTTTCTTCCGAAACGCGTGTATATAATAAGTTGAAACTTGG[TATATATATATATATATATA]TGCATAAAGAACTATTATACGGAGGGCAAGTATCTCTTGCTTTTGCCTAAATTCAA	TAAATCGTGCTGGAAATTTTGTT	59.898	TTGAATTTAGGCAAAAGCAAGAG	59.911	144
Unigene120_P.vindemmiae_1260_3	TATATATATATATATATATA	TA(2*10)	906	20	GATAAATCGTGCTGGAAATTTTGTTTGTATTTTCTTCCGAAACGCGTGTATATAATAAGTTGAAACTTGG[TATATATATATATATATATA]TGCATAAAGAACTATTATACGGAGGGCAAGTATCTCTTGCTTTTGCCTAAATTCAA	GATAAATCGTGCTGGAAATTTTG	59.864	TTGAATTTAGGCAAAAGCAAGAG	59.911	146
Unigene120_P.vindemmiae_1260_4	TATATATATATATATATATA	TA(2*10)	906	20	GTAACTTCGATAAATCGTGCTGGAAATTTTGTTTGTATTTTCTTCCGAAACGCGTGTATATAATAAGTTGAAACTTGG[TATATATATATATATATATA]TGCATAAAGAACTATTATACGGAGGGCAAGTATCTCTTGCTTTT	GTAACTTCGATAAATCGTGCTGG	60.036	AAAAGCAAGAGATACTTGCCCTC	60.262	142
Unigene120_P.vindemmiae_1260_5	TATATATATATATATATATA	TA(2*10)	906	20	TAAATCGTGCTGGAAATTTTGTTTGTATTTTCTTCCGAAACGCGTGTATATAATAAGTTGAAACTTGG[TATATATATATATATATATA]TGCATAAAGAACTATTATACGGAGGGCAAGTATCTCTTGCTTTT	TAAATCGTGCTGGAAATTTTGTT	59.898	AAAAGCAAGAGATACTTGCCCTC	60.262	132
Unigene12100_P.vindemmiae_1992_1	GACGACGACGACGAC	GAC(3*5)	542	15	GGTCAAAGAGTACCTCGACTTCAAGCAGCTTATGCTCAAGTTCGATCCAGACGATCCGGACGAG[GACGACGACGACGAC]GGGGCGACGGCCAGTCCCTCGAAGCGCGGTGGCGCCCACGCCCACGACAGTTCTAAGGTTGCCAATTC	GGTCAAAGAGTACCTCGACTTCA	59.803	GAATTGGCAACCTTAGAACTGTC	59.190	147
Unigene12100_P.vindemmiae_1992_2	GACGACGACGACGAC	GAC(3*5)	542	15	TGGTCAAAGAGTACCTCGACTTCAAGCAGCTTATGCTCAAGTTCGATCCAGACGATCCGGACGAG[GACGACGACGACGAC]GGGGCGACGGCCAGTCCCTCGAAGCGCGGTGGCGCCCACGCCCACGACAGTTCTAAGGTTGCCAATTC	TGGTCAAAGAGTACCTCGACTTC	59.803	GAATTGGCAACCTTAGAACTGTC	59.190	148
Unigene12100_P.vindemmiae_1992_3	GACGACGACGACGAC	GAC(3*5)	542	15	CTTCAAGCAGCTTATGCTCAAGTTCGATCCAGACGATCCGGACGAG[GACGACGACGACGAC]GGGGCGACGGCCAGTCCCTCGAAGCGCGGTGGCGCCCACGCCCACGACAGTTCTAAGGTTGCCAATTC	CTTCAAGCAGCTTATGCTCAAGT	60.215	GAATTGGCAACCTTAGAACTGTC	59.190	129
Unigene12100_P.vindemmiae_1992_4	GACGACGACGACGAC	GAC(3*5)	542	15	GGTCAAAGAGTACCTCGACTTCAAGCAGCTTATGCTCAAGTTCGATCCAGACGATCCGGACGAG[GACGACGACGACGAC]GGGGCGACGGCCAGTCCCTCGAAGCGCGGTGGCGCCCACGCCCACGACAGTTCTAAGGTTGCCAATTCGTC	GGTCAAAGAGTACCTCGACTTCA	59.803	GACGAATTGGCAACCTTAGAACT	60.856	150
Unigene12100_P.vindemmiae_1992_5	GACGACGACGACGAC	GAC(3*5)	542	15	TGGTCAAAGAGTACCTCGACTTCAAGCAGCTTATGCTCAAGTTCGATCCAGACGATCCGGACGAG[GACGACGACGACGAC]GGGGCGACGGCCAGTCCCTCGAAGCGCGGTGGCGCCCACGCCCACGACAGTTCTAAGGTTGCCAATTCGTC	TGGTCAAAGAGTACCTCGACTTC	59.803	GACGAATTGGCAACCTTAGAACT	60.856	151
Unigene12103_P.vindemmiae_1995_1	TTCTCTTTCTCTTTCTCTTTCTCT	TTCTCT(6*4)	1513	24	AAGATTTTTATTTGTCCGCTGCTGCCGCCCTTCTCTTCTCCTCC[TTCTCTTTCTCTTTCTCTTTCTCT]TCCCGCCCCCTGGAAGGAGCGTGAAATTGGCCCGGCGGAATCCGCCCCGCCGACGCTCCTCGATGTCCACTTTCACGTTCCTTTGTTGTT	AAGATTTTTATTTGTCCGCTGCT	60.474	AACAACAAAGGAACGTGAAAGTG	60.461	158
Unigene12103_P.vindemmiae_1995_2	TTCTCTTTCTCTTTCTCTTTCTCT	TTCTCT(6*4)	1513	24	AAGATTTTTATTTGTCCGCTGCTGCCGCCCTTCTCTTCTCCTCC[TTCTCTTTCTCTTTCTCTTTCTCT]TCCCGCCCCCTGGAAGGAGCGTGAAATTGGCCCGGCGGAATCCGCCCCGCCGACGCTCCTCGATGTCCACTTTCACGTTCCTTTGTTGTTG	AAGATTTTTATTTGTCCGCTGCT	60.474	CAACAACAAAGGAACGTGAAAGT	60.461	159
Unigene12103_P.vindemmiae_1995_3	TTCTCTTTCTCTTTCTCTTTCTCT	TTCTCT(6*4)	1513	24	AAGATTTTTATTTGTCCGCTGCTGCCGCCCTTCTCTTCTCCTCC[TTCTCTTTCTCTTTCTCTTTCTCT]TCCCGCCCCCTGGAAGGAGCGTGAAATTGGCCCGGCGGAATCCGCCCCGCCGACGCTCCTCGATGTCCACTTTCACGTTCCTTT	AAGATTTTTATTTGTCCGCTGCT	60.474	AAAGGAACGTGAAAGTGGACAT	59.907	152
Unigene12103_P.vindemmiae_1995_4	TTCTCTTTCTCTTTCTCTTTCTCT	TTCTCT(6*4)	1513	24	AAGATTTTTATTTGTCCGCTGCTGCCGCCCTTCTCTTCTCCTCC[TTCTCTTTCTCTTTCTCTTTCTCT]TCCCGCCCCCTGGAAGGAGCGTGAAATTGGCCCGGCGGAATCCGCCCCGCCGACGCTCCTCGATGTCCACTTTCACGTTCCTTTGTTGTTG	AAGATTTTTATTTGTCCGCTGCT	60.474	CAACAACAAAGGAACGTGAAAG	59.688	159
Unigene12103_P.vindemmiae_1995_5	TTCTCTTTCTCTTTCTCTTTCTCT	TTCTCT(6*4)	1513	24	AAGATTTTTATTTGTCCGCTGCTGCCGCCCTTCTCTTCTCCTCC[TTCTCTTTCTCTTTCTCTTTCTCT]TCCCGCCCCCTGGAAGGAGCGTGAAATTGGCCCGGCGGAATCCGCCCCGCCGACGCTCCTCGATGTCCACTTTCACGTTCCTTTGTTGTT	AAGATTTTTATTTGTCCGCTGC	59.649	AACAACAAAGGAACGTGAAAGTG	60.461	158
Unigene12108_P.vindemmiae_1996_1	ACACACACACAC	AC(2*6)	2364	12	AAGCGACGTTCTAATCAAATTGTTATTTCAAAATAATAGTACTAGCACACGCAG[ACACACACACAC]GCACACACGGACACTCACTACCAGCAACAAT	AAGCGACGTTCTAATCAAATTGT	59.240	ATTGTTGCTGGTAGTGAGTGTCC	60.470	97
Unigene12108_P.vindemmiae_1996_2	ACACACACACAC	AC(2*6)	2364	12	AAGCGACGTTCTAATCAAATTGTTATTTCAAAATAATAGTACTAGCACACGCAG[ACACACACACAC]GCACACACGGACACTCACTACCAGCAACAATAACGA	AAGCGACGTTCTAATCAAATTGT	59.240	TCGTTATTGTTGCTGGTAGTGAG	59.344	102
Unigene12108_P.vindemmiae_1996_3	ACACACACACAC	AC(2*6)	2364	12	TGAGAAGCGACGTTCTAATCAAATTGTTATTTCAAAATAATAGTACTAGCACACGCAG[ACACACACACAC]GCACACACGGACACTCACTACCAGCAACAAT	TGAGAAGCGACGTTCTAATCAA	60.018	ATTGTTGCTGGTAGTGAGTGTCC	60.470	101
Unigene12108_P.vindemmiae_1996_4	ACACACACACAC	AC(2*6)	2364	12	GAGAAGCGACGTTCTAATCAAATTGTTATTTCAAAATAATAGTACTAGCACACGCAG[ACACACACACAC]GCACACACGGACACTCACTACCAGCAACAAT	GAGAAGCGACGTTCTAATCAAAT	58.966	ATTGTTGCTGGTAGTGAGTGTCC	60.470	100
Unigene12108_P.vindemmiae_1996_5	ACACACACACAC	AC(2*6)	2364	12	AAGCGACGTTCTAATCAAATTGTTATTTCAAAATAATAGTACTAGCACACGCAG[ACACACACACAC]GCACACACGGACACTCACTACCAGCAACAATAACGACTAACAA	AAGCGACGTTCTAATCAAATTGT	59.240	TTGTTAGTCGTTATTGTTGCTGG	59.238	109
Unigene12126_P.vindemmiae_1997_1	GACGACGACGACGAC	GAC(3*5)	3254	15	TGATGACCTACTGCAAAGACACATGCACCGTTTGAGAAGCTCACGACCGTCGCGACAAGCGCCTGAGCACGCGGACAGTCTGTCGTCTGGTGAA[GACGACGACGACGAC]GGTTTCGAGTTGCTCACCGCCGAGAATTTGTTTACCACTCT	TGATGACCTACTGCAAAGACACA	60.736	AGAGTGGTAAACAAATTCTCGGC	60.856	150
Unigene12126_P.vindemmiae_1997_2	GACGACGACGACGAC	GAC(3*5)	3254	15	TGATGACCTACTGCAAAGACACATGCACCGTTTGAGAAGCTCACGACCGTCGCGACAAGCGCCTGAGCACGCGGACAGTCTGTCGTCTGGTGAA[GACGACGACGACGAC]GGTTTCGAGTTGCTCACCGCCGAGAATTTGTTTACCACTC	TGATGACCTACTGCAAAGACACA	60.736	GAGTGGTAAACAAATTCTCGGC	60.007	149
Unigene12126_P.vindemmiae_1997_3	GACGACGACGACGAC	GAC(3*5)	3254	15	AAATGATGACCTACTGCAAAGACACATGCACCGTTTGAGAAGCTCACGACCGTCGCGACAAGCGCCTGAGCACGCGGACAGTCTGTCGTCTGGTGAA[GACGACGACGACGAC]GGTTTCGAGTTGCTCACCGCCGAGAATTTGTTTACCACTCT	AAATGATGACCTACTGCAAAGACA	60.062	AGAGTGGTAAACAAATTCTCGGC	60.856	153
Unigene12126_P.vindemmiae_1997_4	GACGACGACGACGAC	GAC(3*5)	3254	15	GACCTACTGCAAAGACACATGCACCGTTTGAGAAGCTCACGACCGTCGCGACAAGCGCCTGAGCACGCGGACAGTCTGTCGTCTGGTGAA[GACGACGACGACGAC]GGTTTCGAGTTGCTCACCGCCGAGAATTTGTTTACCACTCT	GACCTACTGCAAAGACACATGC	59.809	AGAGTGGTAAACAAATTCTCGGC	60.856	146
Unigene12126_P.vindemmiae_1997_5	GACGACGACGACGAC	GAC(3*5)	3254	15	AAATGATGACCTACTGCAAAGACACATGCACCGTTTGAGAAGCTCACGACCGTCGCGACAAGCGCCTGAGCACGCGGACAGTCTGTCGTCTGGTGAA[GACGACGACGACGAC]GGTTTCGAGTTGCTCACCGCCGAGAATTTGTTTACCACTC	AAATGATGACCTACTGCAAAGACA	60.062	GAGTGGTAAACAAATTCTCGGC	60.007	152
Unigene12144_P.vindemmiae_2003_1	GGTGGTGGTGGTGGT	GGT(3*5)	2565	15	TGTACTTTGTCTAGCCACTTGAGGTGGAATCATCAACGGGGTTGGTGGA[GGTGGTGGTGGTGGT]GGCGGTGGAGGAAAACCCATCATTGGAGGAAACGCTAATGATGCAGCTGTTGCTGCTACAACAGGAGATGGCATATC	TGTACTTTGTCTAGCCACTTGAGG	59.876	GATATGCCATCTCCTGTTGTAGC	60.007	141
Unigene12144_P.vindemmiae_2003_2	GGTGGTGGTGGTGGT	GGT(3*5)	2565	15	CACTTGAGGTGGAATCATCAACGGGGTTGGTGGA[GGTGGTGGTGGTGGT]GGCGGTGGAGGAAAACCCATCATTGGAGGAAACGCTAATGATGCAGCTGTTGCTGCTACAACAGGAGATGGCATATC	CACTTGAGGTGGAATCATCAAC	59.454	GATATGCCATCTCCTGTTGTAGC	60.007	126
Unigene12144_P.vindemmiae_2003_3	GGTGGTGGTGGTGGT	GGT(3*5)	2565	15	AAGGGGTACTTATCTGTGCTGGTGATGAATAAGTTGTAATAGGAACTGTACTTTGTCTAGCCACTTGAGGTGGAATCATCAACGGGGTTGGTGGA[GGTGGTGGTGGTGGT]GGCGGTGGAGGAAAACCCATCATTGGAGGAAACGCTAAT	AAGGGGTACTTATCTGTGCTGGT	60.299	ATTAGCGTTTCCTCCAATGATG	60.332	149
Unigene12144_P.vindemmiae_2003_4	GGTGGTGGTGGTGGT	GGT(3*5)	2565	15	AAGGGGTACTTATCTGTGCTGGTGATGAATAAGTTGTAATAGGAACTGTACTTTGTCTAGCCACTTGAGGTGGAATCATCAACGGGGTTGGTGGA[GGTGGTGGTGGTGGT]GGCGGTGGAGGAAAACCCATCATTGGAGGAAACGCTAATG	AAGGGGTACTTATCTGTGCTGGT	60.299	CATTAGCGTTTCCTCCAATGAT	60.332	150
Unigene12144_P.vindemmiae_2003_5	GGTGGTGGTGGTGGT	GGT(3*5)	2565	15	AAGGGGTACTTATCTGTGCTGGTGATGAATAAGTTGTAATAGGAACTGTACTTTGTCTAGCCACTTGAGGTGGAATCATCAACGGGGTTGGTGGA[GGTGGTGGTGGTGGT]GGCGGTGGAGGAAAACCCATCATTGGAGGAAACGCTAATGATG	AAGGGGTACTTATCTGTGCTGGT	60.299	CATCATTAGCGTTTCCTCCAAT	60.332	153
Unigene12174_P.vindemmiae_2010_1	AAATAAATAAATAAATAAATAAAT	AAAT(4*6)	425	24	CTCTCGCGTCATCTCTTTGTCTGCCCGACTAGTCGTACATATTTTTATTCGCGTAGATCTGCGCATGCGCATAAATAAAA[AAATAAATAAATAAATAAATAAAT]TATGTAGTCCTAGTATAAAAAAATCACATTTTCTTGACAGTCCATTGG	CTCTCGCGTCATCTCTTTGTCT	61.085	CCAATGGACTGTCAAGAAAATGT	60.268	152
Unigene12174_P.vindemmiae_2010_2	AAATAAATAAATAAATAAATAAAT	AAAT(4*6)	425	24	TCTCGCGTCATCTCTTTGTCTGCCCGACTAGTCGTACATATTTTTATTCGCGTAGATCTGCGCATGCGCATAAATAAAA[AAATAAATAAATAAATAAATAAAT]TATGTAGTCCTAGTATAAAAAAATCACATTTTCTTGACAGTCCATTGG	TCTCGCGTCATCTCTTTGTCT	60.149	CCAATGGACTGTCAAGAAAATGT	60.268	151
Unigene12174_P.vindemmiae_2010_3	AAATAAATAAATAAATAAATAAAT	AAAT(4*6)	425	24	CTCTCGCGTCATCTCTTTGTCTGCCCGACTAGTCGTACATATTTTTATTCGCGTAGATCTGCGCATGCGCATAAATAAAA[AAATAAATAAATAAATAAATAAAT]TATGTAGTCCTAGTATAAAAAAATCACATTTTCTTGACAGTCCATTGG	CTCTCGCGTCATCTCTTTGTC	60.149	CCAATGGACTGTCAAGAAAATGT	60.268	152
Unigene12174_P.vindemmiae_2010_4	AAATAAATAAATAAATAAATAAAT	AAAT(4*6)	425	24	CTCTCGCGTCATCTCTTTGTCTGCCCGACTAGTCGTACATATTTTTATTCGCGTAGATCTGCGCATGCGCATAAATAAAA[AAATAAATAAATAAATAAATAAAT]TATGTAGTCCTAGTATAAAAAAATCACATTTTCTTGACAGTCCATTG	CTCTCGCGTCATCTCTTTGTC	60.149	CAATGGACTGTCAAGAAAATGTG	59.526	151
Unigene12174_P.vindemmiae_2010_5	AAATAAATAAATAAATAAATAAAT	AAAT(4*6)	425	24	GTCGTACATATTTTTATTCGCGTAGATCTGCGCATGCGCATAAATAAAA[AAATAAATAAATAAATAAATAAAT]TATGTAGTCCTAGTATAAAAAAATCACATTTTCTTGACAGTCCATTGGCAGAAATTACAT	GTCGTACATATTTTTATTCGCGT	57.425	ATGTAATTTCTGCCAATGGACTG	60.250	133
[truncated: 2,477 more rows]
